# Supplementary material for: Encephalopathy-linked UFM1 variants impede neuronal protein translation, development, and function
Source: EMBO Mol Med. 2026 Feb 23;18(4):1265–91. doi: 10.1038/s44321-026-00389-6 (PMC13083916; doi:10.1038/s44321-026-00389-6)
Supplement: Supplementary file 3 — Dataset EV1 [file 44321_2026_389_MOESM3_ESM.xlsx]

## Sheet: Legend
	RNA-seq analysis of UFM1 deficient neurons
	DE	Differential gene expression analyses of ... (Cre) ws. … (RFP) mice. Pairwise comparisons were made using Log2FC = -0.5 and 0.5, and padj <1E-10 thresholds. Highlighted are genes from SynGO database
	enrichement results	Pathway enrichment analyses with GSEA method using KEGG_2019_Mouse,'GO_Molecular_Function_2023, GO_Biological_Process_2023, GO_Molecular_Function_2023, GO_Cellular_Component_2023,and 'Syngo 2023 gene sets
	PCA	Principal component analyses for all samples

## Sheet: DE
gene_name	baseMean	log2FoldChange	lfcSE	stat	pvalue	padj	thr_pass	highlight
Tma16	459.86	1.95235	0.108578	17.9812	2.73501e-72	5.27119e-68	1	1
Tmem131	2077.46	0.734206	0.0413074	17.7742	1.11955e-70	1.07885e-66	1	0
Slx4ip	822.406	1.51012	0.0851266	17.7396	2.07267e-70	1.33155e-66	1	0
Grpel2	1001.88	0.927772	0.0636161	14.5839	3.55506e-48	1.71292e-44	1	0
Eif5	5708.66	0.596494	0.0421703	14.1449	2.00814e-45	6.45047e-42	1	1
Ufd1	1038.46	0.645326	0.0455974	14.1527	1.797e-45	6.45047e-42	1	0
Spring1	1694.26	1.00078	0.0728701	13.7337	6.37481e-43	1.75517e-39	1	0
Hnrnph2	1816.84	-0.840626	0.061262	-13.7218	7.51447e-43	1.81033e-39	1	1
Ccdc112	435.346	1.30411	0.0966891	13.4876	1.84995e-41	3.96157e-38	1	0
Snhg5	602.156	2.07812	0.156293	13.2963	2.43198e-40	4.68716e-37	1	0
Syt11	18741.5	-0.772105	0.059001	-13.0863	3.9434e-39	6.9092e-36	1	0
Fam53c	1928.47	-0.462052	0.0354347	-13.0396	7.28734e-39	1.17041e-35	0	0
Gm57399	79.4147	1.80641	0.14302	12.6305	1.43423e-36	2.1263e-33	1	0
Zfp605	798.135	0.918287	0.0737358	12.4538	1.33421e-35	1.83673e-32	1	0
Ubap2l	1510.99	-0.641868	0.0516354	-12.4308	1.77914e-35	2.28596e-32	1	1
Neto2	3033.13	0.9772	0.0797359	12.2555	1.57065e-34	1.89195e-31	1	0
Tra2b	1127.63	0.88088	0.072904	12.0827	1.30307e-33	1.4773e-30	1	1
Rtl8c	725.459	-0.767384	0.0637652	-12.0345	2.33975e-33	2.50522e-30	1	0
Eef1e1	542.347	1.00909	0.0839364	12.0221	2.71841e-33	2.75747e-30	1	0
Wdr74	610.457	0.949532	0.0794803	11.9468	6.7505e-33	6.50512e-30	1	1
Ankmy2	959.653	0.732147	0.0619395	11.8204	3.06353e-32	2.81159e-29	1	0
Prx	88.7197	1.92847	0.163859	11.7691	5.63433e-32	4.93592e-29	1	0
Trim8	3306.62	0.950945	0.0808329	11.7643	5.95945e-32	4.99376e-29	1	0
Mynn	556.159	0.87449	0.0744177	11.7511	6.97068e-32	5.59774e-29	1	0
Nol9	1078.3	0.968876	0.0829815	11.6758	1.69445e-31	1.30628e-28	1	1
Ctps	572.297	0.799596	0.0689954	11.5891	4.67948e-31	3.46875e-28	1	0
Rsf1	2081.53	0.715805	0.0627103	11.4145	3.54086e-30	2.52752e-27	1	0
Exog	820.669	0.757103	0.066589	11.3698	5.91299e-30	4.07004e-27	1	0
Senp6	1190.06	0.543185	0.0478139	11.3604	6.58418e-30	4.37575e-27	1	0
Tmem169	1304.9	0.75801	0.0670182	11.3105	1.16422e-29	7.47935e-27	1	0
Megf8	3197.29	-0.690717	0.0616946	-11.1957	4.27817e-29	2.65978e-26	1	0
Lrfn2	1433.29	1.13128	0.101243	11.1739	5.47476e-29	3.29735e-26	1	0
Wdr43	647.707	0.836877	0.0750385	11.1526	6.9516e-29	4.05994e-26	1	1
Fam219a	5169.66	-0.654269	0.0594407	-11.0071	3.53173e-28	2.00197e-25	1	0
Armc7	236.881	1.20145	0.109347	10.9875	4.39143e-28	2.351e-25	1	0
Cops6	1907.92	0.364625	0.0331843	10.9879	4.37165e-28	2.351e-25	0	0
Zfp946	497.317	0.968807	0.0885435	10.9416	7.29065e-28	3.79764e-25	1	0
Ddx27	492.912	0.960499	0.0881629	10.8946	1.2232e-27	6.20387e-25	1	1
Unc45a	998.625	1.00198	0.0924045	10.8434	2.14302e-27	1.05904e-24	1	0
Prmt7	376.035	0.747198	0.0692563	10.7889	3.88492e-27	1.87185e-24	1	1
Gm49336	3385.48	0.696391	0.0646375	10.7738	4.57688e-27	2.10024e-24	1	0
Psmb6	1623.86	0.493	0.0457566	10.7744	4.5472e-27	2.10024e-24	0	0
Chp1	2000.26	-1.05945	0.0987164	-10.7323	7.17943e-27	3.21789e-24	1	0
Mapk8ip3	7474.61	-0.659476	0.0615173	-10.7202	8.1845e-27	3.585e-24	1	0
Slx1b	416.317	0.852072	0.0796206	10.7017	9.99802e-27	4.28204e-24	1	0
Zfp637	726.478	0.70327	0.0658586	10.6785	1.28356e-26	5.37782e-24	1	0
Fgd3	271.172	1.77343	0.166157	10.6732	1.35869e-26	5.5715e-24	1	0
Clic4	1531.5	-0.781212	0.0734135	-10.6413	1.91541e-26	7.69079e-24	1	0
Mrm3	343.905	1.15666	0.108977	10.6138	2.57002e-26	9.96476e-24	1	1
Cct4	2126.55	0.593202	0.0558924	10.6133	2.58516e-26	9.96476e-24	1	1
Sh3gl1	1041.42	-0.441658	0.0418889	-10.5436	5.44041e-26	2.04856e-23	0	0
Grwd1	530.813	0.977046	0.0926807	10.5421	5.52716e-26	2.04856e-23	1	1
Tarsl2	509.797	0.652236	0.0619424	10.5297	6.30225e-26	2.29176e-23	1	0
Nifk	672.197	0.528465	0.050264	10.5138	7.46376e-26	2.66387e-23	1	1
Gabarapl1	6418.34	-0.952082	0.0907648	-10.4896	9.64796e-26	3.38082e-23	1	0
Zcchc10	159.205	1.10326	0.105537	10.4537	1.40846e-25	4.84736e-23	1	0
Pogk	2416.99	0.774661	0.0741846	10.4423	1.58855e-25	5.37124e-23	1	0
Srp72	2264.17	0.372582	0.0356897	10.4395	1.63712e-25	5.44003e-23	0	1
Rpl22l1	230.891	-0.948203	0.0909749	-10.4227	1.95349e-25	6.38128e-23	1	1
Serbp1	4717.92	0.510148	0.0489559	10.4206	1.99764e-25	6.41675e-23	1	1
Gpn1	420.66	0.697357	0.0669419	10.4173	2.06636e-25	6.52869e-23	1	0
Drc1	167.018	1.06622	0.10237	10.4154	2.10938e-25	6.55709e-23	1	0
Wdr4	623.22	0.633549	0.06097	10.3912	2.72018e-25	8.32159e-23	1	1
Gtpbp1	955.2	0.677942	0.0653693	10.3709	3.36174e-25	1.01236e-22	1	1
Wdr3	278.253	0.658105	0.0637814	10.3181	5.83388e-25	1.72979e-22	1	1
Ensa	4194.09	-0.79845	0.0774229	-10.3128	6.16587e-25	1.80053e-22	1	0
Pomk	1229.51	0.510729	0.0501769	10.1786	2.47142e-24	7.1092e-22	1	0
Kirrel3	1653.02	0.903297	0.0889159	10.159	3.02152e-24	8.56378e-22	1	0
Flot1	1518.01	-0.880308	0.0868321	-10.138	3.74532e-24	1.04614e-21	1	0
Kdm1b	370.211	0.869012	0.0858261	10.1253	4.26837e-24	1.15865e-21	1	0
Btbd19	141.57	1.76035	0.173849	10.1257	4.24966e-24	1.15865e-21	1	0
Usp15	2097.35	0.512934	0.0506909	10.1189	4.55691e-24	1.2198e-21	1	0
Zfp871	2943.86	-0.459022	0.0454444	-10.1008	5.48208e-24	1.44734e-21	0	0
Mrpl42	255.61	1.00245	0.0993822	10.0868	6.31642e-24	1.64509e-21	1	1
Cspg4	900.385	-1.43448	0.142772	-10.0474	9.43422e-24	2.42434e-21	1	0
Adam15	1339.51	-0.699759	0.0698269	-10.0213	1.22815e-23	3.1145e-21	1	0
Trmt61a	444.797	0.748277	0.0750313	9.97288	2.00343e-23	5.01456e-21	1	1
Ttc13	735.665	0.574821	0.0577997	9.94505	2.65042e-23	6.54893e-21	1	0
Gm20544	131.948	1.37893	0.138797	9.93486	2.93594e-23	7.16258e-21	1	0
Rps19bp1	433.873	0.611422	0.061619	9.92262	3.31923e-23	7.99644e-21	1	1
Nhlrc3	443.235	0.73841	0.074732	9.88077	5.0442e-23	1.20021e-20	1	0
Gsx1	68.7552	-1.51765	0.153925	-9.85967	6.2252e-23	1.46315e-20	1	0
Rnf10	4480.64	-0.352634	0.0357825	-9.85491	6.52771e-23	1.51576e-20	0	0
Znhit6	301.359	0.841985	0.0856766	9.82748	8.57375e-23	1.96717e-20	1	0
Zfp74	775.54	0.990075	0.100858	9.81652	9.55822e-23	2.16724e-20	1	0
Plbd2	991.945	-0.6472	0.0661219	-9.78797	1.26813e-22	2.84193e-20	1	0
Dnttip2	644.717	0.756054	0.0772727	9.78424	1.31586e-22	2.915e-20	1	1
Itfg2	321.419	1.03542	0.105923	9.77524	1.43809e-22	3.11419e-20	1	0
Rpsa	3088.51	0.553528	0.0566205	9.7761	1.42606e-22	3.11419e-20	1	1
Cenpo	121.929	1.06748	0.109391	9.75838	1.69838e-22	3.637e-20	1	0
Napa	1786.45	-0.814082	0.0835477	-9.74393	1.95837e-22	4.14766e-20	1	0
Eif2b4	927.877	0.634049	0.06532	9.70682	2.81991e-22	5.9074e-20	1	1
Acot13	344.375	-0.86502	0.089301	-9.68657	3.43875e-22	7.12634e-20	1	0
Gpr137c	656.611	-0.944104	0.0976821	-9.66507	4.24333e-22	8.68646e-20	1	0
Vps50	547.932	0.615376	0.0636811	9.6634	4.31288e-22	8.68646e-20	1	0
Atp8b2	1286.9	-0.66427	0.0687432	-9.66307	4.32678e-22	8.68646e-20	1	0
Dctn4	3306.73	0.534611	0.0553573	9.65747	4.57013e-22	9.08042e-20	1	0
Nop2	796.982	0.827849	0.0858577	9.64211	5.30872e-22	1.04403e-19	1	1
Gtf2f1	1087.53	0.575463	0.0597096	9.6377	5.54148e-22	1.0788e-19	1	1
Trmt12	309.666	0.880851	0.0914216	9.63504	5.68689e-22	1.09603e-19	1	1
Aen	1930.66	1.56661	0.16331	9.59289	8.56491e-22	1.63437e-19	1	0
Mapre3	3129.42	-0.456276	0.0476097	-9.58367	9.36524e-22	1.76957e-19	0	0
Lpar2	257.841	1.63513	0.170687	9.57968	9.73417e-22	1.82142e-19	1	0
Map10	312.734	1.39286	0.145637	9.5639	1.13398e-21	2.10147e-19	1	0
Pwp1	430.882	0.623769	0.0652299	9.56263	1.14807e-21	2.10731e-19	1	0
Epm2aip1	5012.39	-0.501076	0.0524475	-9.55386	1.24949e-21	2.27184e-19	1	0
Trappc12	972.624	-0.59353	0.0621891	-9.54395	1.37494e-21	2.47656e-19	1	0
Hira	478.795	0.589743	0.0618704	9.5319	1.5443e-21	2.75587e-19	1	0
Mafg	2856.9	-0.497142	0.0522219	-9.5198	1.7351e-21	3.06794e-19	0	0
Cers6	3965.15	0.756726	0.0798392	9.47813	2.58871e-21	4.53565e-19	1	0
Dctn2	3553.74	-0.373539	0.0395275	-9.4501	3.38512e-21	5.82512e-19	0	0
Zfp30	556.856	0.899511	0.0951838	9.45025	3.38011e-21	5.82512e-19	1	0
Prpf38a	316.571	0.741446	0.0785024	9.44488	3.55827e-21	6.0689e-19	1	1
Rnf2	1176.16	0.747622	0.0791861	9.44133	3.68062e-21	6.2225e-19	1	0
Zfp516	542.363	-0.704671	0.074872	-9.41168	4.88262e-21	8.18284e-19	1	0
Xkr7	174.906	1.04372	0.110947	9.40733	5.08884e-21	8.45494e-19	1	0
Maco1	1722.64	0.619363	0.0659513	9.39122	5.93082e-21	9.76963e-19	1	0
Zyg11b	7326.68	-0.68802	0.0733823	-9.37583	6.86316e-21	1.12096e-18	1	0
Anapc11	824.874	-0.550108	0.0587127	-9.3695	7.288e-21	1.18035e-18	1	0
Cfap418	817.462	0.82078	0.0876467	9.36463	7.63146e-21	1.22568e-18	1	0
Ndrg4	21845.6	-0.835796	0.0895107	-9.33738	9.8744e-21	1.5728e-18	1	0
Timm9	570.93	0.594098	0.063659	9.3325	1.03402e-20	1.6335e-18	1	0
Dexi	438.649	-0.746197	0.0803087	-9.29161	1.51967e-20	2.38119e-18	1	0
Polr1b	315.478	0.638574	0.0687437	9.28919	1.55462e-20	2.41631e-18	1	0
Ppfia3	2316.26	-0.557576	0.0600571	-9.28409	1.63093e-20	2.51463e-18	1	0
Atp13a1	1370.19	0.482686	0.0520149	9.27976	1.69858e-20	2.54174e-18	0	0
Nol11	381.437	0.700083	0.0754433	9.27959	1.70126e-20	2.54174e-18	1	1
Zfp280b	320.666	-0.806788	0.0869345	-9.2804	1.68838e-20	2.54174e-18	1	0
2610035D17Rik	565.284	1.09562	0.118059	9.28024	1.69104e-20	2.54174e-18	1	0
Zfp639	773.813	0.639051	0.0688873	9.27676	1.74718e-20	2.59026e-18	1	0
Mdp1	1118.57	0.546573	0.0589397	9.27343	1.80259e-20	2.63502e-18	1	0
Nop56	1881.9	0.582227	0.0627853	9.2733	1.80472e-20	2.63502e-18	1	1
Ghitm	4546.46	-0.88421	0.0953988	-9.26856	1.88673e-20	2.73405e-18	1	0
Zfp558	112.352	1.10071	0.118821	9.2636	1.97653e-20	2.84281e-18	1	0
Polr2i	426.01	0.972963	0.105058	9.26119	2.02168e-20	2.88621e-18	1	0
Soga3	2118.63	0.652115	0.070616	9.23466	2.59103e-20	3.67184e-18	1	0
4933416I08Rik	164.38	-0.698564	0.0756764	-9.23094	2.68276e-20	3.77408e-18	1	0
Paip2b	1668.93	-0.510896	0.0554443	-9.21459	3.12474e-20	4.36399e-18	1	0
Norad	8542.85	-1.06965	0.116165	-9.20804	3.3213e-20	4.60514e-18	1	0
Rab1b	2595.46	-0.541874	0.0589132	-9.19782	3.65269e-20	4.967e-18	1	0
Mmgt1	2064.9	0.464331	0.0504765	9.19895	3.61473e-20	4.967e-18	0	0
Cystm1	313.156	-0.823903	0.0895778	-9.19762	3.65959e-20	4.967e-18	1	0
Mgat2	1470.98	0.58245	0.0634293	9.18267	4.2052e-20	5.6676e-18	1	0
Magee1	4277.67	-0.6103	0.0665025	-9.17709	4.42911e-20	5.92793e-18	1	0
Yae1d1	919.575	0.601749	0.0656221	9.16992	4.7339e-20	6.29216e-18	1	0
Plrg1	241.03	0.621716	0.0682033	9.11563	7.82179e-20	1.03253e-17	1	1
Mrpl19	667.857	0.688832	0.0756421	9.10646	8.51108e-20	1.11588e-17	1	1
Oprl1	1545.93	0.950919	0.104618	9.08939	9.95918e-20	1.29691e-17	1	0
Anapc1	1561.21	0.445361	0.0490441	9.08084	1.07737e-19	1.39357e-17	0	0
Spata5	203.267	1.09163	0.120264	9.07693	1.11682e-19	1.42867e-17	1	1
Arhgap26	1959.24	-0.909975	0.100254	-9.07668	1.11934e-19	1.42867e-17	1	0
Peg10	2349.23	1.38748	0.153072	9.06418	1.25542e-19	1.59182e-17	1	1
Gpatch4	582.782	1.24833	0.137788	9.05977	1.30721e-19	1.64666e-17	1	1
Fam120a	2390.68	-0.615833	0.0679975	-9.0567	1.34461e-19	1.67192e-17	1	1
Apbb3	599.471	-0.586982	0.0648092	-9.05708	1.33991e-19	1.67192e-17	1	0
Zfp672	836.905	0.495457	0.0547233	9.05386	1.37999e-19	1.70491e-17	0	0
Aimp2	186.143	0.786556	0.0870803	9.03253	1.67744e-19	2.0592e-17	1	0
Cdip1	3675.66	-0.604623	0.0670959	-9.01133	2.03576e-19	2.48324e-17	1	0
Bclaf3	188.209	0.685877	0.0761469	9.00729	2.11213e-19	2.5602e-17	1	0
Pfas	907.279	0.586143	0.0651714	8.99386	2.38687e-19	2.87514e-17	1	0
Phax	843.95	0.640465	0.0712713	8.9863	2.55696e-19	3.06089e-17	1	1
Mettl27	278.828	-1.27837	0.142563	-8.96701	3.0468e-19	3.61763e-17	1	0
Zfp2	660.087	0.646224	0.0720706	8.96655	3.05958e-19	3.61763e-17	1	0
4930558N01Rik	65.9645	1.15603	0.128973	8.96335	3.14969e-19	3.70146e-17	1	0
Mgrn1	2167.9	-0.591119	0.0659597	-8.96182	3.19366e-19	3.73039e-17	1	0
AW554918	377.587	0.758914	0.0847548	8.95424	3.42093e-19	3.97178e-17	1	0
Txnip	1729.11	1.69274	0.189077	8.95267	3.46987e-19	4.00448e-17	1	0
Myadm	2425.67	-1.4718	0.164441	-8.95032	3.54445e-19	4.02282e-17	1	0
D2hgdh	344.695	0.97889	0.109356	8.95141	3.50962e-19	4.02282e-17	1	0
Lin7c	5639.46	1.04457	0.11671	8.9502	3.54838e-19	4.02282e-17	1	0
Frmd4a	2792.36	0.995222	0.111266	8.94453	3.73538e-19	4.18558e-17	1	0
Drd1	347.078	1.58117	0.176775	8.94456	3.73441e-19	4.18558e-17	1	0
Abca2	4736.18	-0.646237	0.0723184	-8.936	4.03499e-19	4.49517e-17	1	0
Atpaf2	396.386	0.699235	0.0782724	8.93336	4.13254e-19	4.57738e-17	1	0
Rnf44	2914.4	-0.382442	0.0428767	-8.91959	4.68024e-19	5.15441e-17	0	0
Snapc1	1168.58	0.553677	0.0622931	8.88825	6.20802e-19	6.79814e-17	1	0
Morc3	602.826	0.647889	0.0729034	8.88695	6.28102e-19	6.83922e-17	1	0
Trim13	288.77	0.959815	0.108024	8.88519	6.38106e-19	6.90911e-17	1	0
Ift81	382.397	0.636615	0.0717237	8.87594	6.93468e-19	7.4666e-17	1	0
Rbm8a	1440.08	0.412077	0.046464	8.86873	7.39858e-19	7.92183e-17	0	1
Zfp202	235.191	1.29672	0.146362	8.85966	8.02569e-19	8.5458e-17	1	0
Mocs3	504.473	1.05929	0.11958	8.85843	8.11508e-19	8.59352e-17	1	1
Fbxo28	1601.14	0.746101	0.0842371	8.85716	8.20773e-19	8.64413e-17	1	0
Hipk4	146.387	-2.04991	0.232238	-8.82674	1.07767e-18	1.1288e-16	1	0
Ptges2	652.727	0.505184	0.0573061	8.81554	1.19115e-18	1.23172e-16	1	0
Ash2l	885.282	0.478001	0.0542249	8.81516	1.1951e-18	1.23172e-16	0	0
Ddx20	380.724	1.06202	0.120464	8.81603	1.18586e-18	1.23172e-16	1	1
Ccdc28a	102.896	-1.13617	0.128933	-8.81206	1.22868e-18	1.25959e-16	1	0
Tuba4a	3322.95	-1.42065	0.161276	-8.80882	1.26473e-18	1.28969e-16	1	0
Snx27	3849.7	0.413753	0.0469827	8.80651	1.29106e-18	1.30961e-16	0	0
Ankib1	1803.23	0.448606	0.0509807	8.79954	1.3738e-18	1.38625e-16	0	0
Zeb1	1851.38	-0.596953	0.0678972	-8.79202	1.46893e-18	1.47451e-16	1	0
Psmd3	2141.64	-0.363469	0.0413517	-8.78969	1.49974e-18	1.49765e-16	0	0
Bcl11b	2800.26	0.727083	0.0828345	8.77753	1.67097e-18	1.66003e-16	1	0
Zbtb37	687.25	0.686954	0.0783425	8.7686	1.80899e-18	1.78794e-16	1	0
Tollip	3283.92	-0.571789	0.0652915	-8.75747	1.99676e-18	1.96344e-16	1	0
Rxylt1	486.378	0.610961	0.0697721	8.75652	2.01376e-18	1.97012e-16	1	0
Ypel4	531.518	-1.39976	0.159917	-8.75301	2.07741e-18	2.02212e-16	1	0
Cdkn2aipnl	855.806	0.490349	0.0560386	8.75021	2.12959e-18	2.06249e-16	0	0
Zfp790	606.056	0.802785	0.0920303	8.72305	2.708e-18	2.60956e-16	1	0
Trim35	7655.84	0.418337	0.0480708	8.7025	3.24646e-18	3.11289e-16	0	0
Rnf25	786.247	0.52257	0.0600559	8.70139	3.27836e-18	3.11797e-16	1	0
Kars	847.393	0.668237	0.0767984	8.70119	3.28412e-18	3.11797e-16	1	0
Trim33	1824.01	0.486734	0.0559576	8.69827	3.36995e-18	3.16824e-16	0	0
Gpr27	2313.27	0.823478	0.0946681	8.69858	3.3607e-18	3.16824e-16	1	0
Nme6	114.242	1.2165	0.139939	8.69308	3.52743e-18	3.3002e-16	1	0
Mrpl32	504.49	0.632458	0.0727733	8.69079	3.59913e-18	3.35101e-16	1	1
Mrpl50	1333.34	0.504417	0.0580738	8.68579	3.76106e-18	3.46827e-16	1	1
Gm7818	227.82	1.20623	0.138869	8.68609	3.75118e-18	3.46827e-16	1	0
Rpp40	118.214	1.039	0.11978	8.6742	4.16453e-18	3.82204e-16	1	1
Brix1	528.241	0.776859	0.0896646	8.66406	4.5527e-18	4.1585e-16	1	1
Nudcd1	468.939	0.644848	0.0744351	8.66322	4.58603e-18	4.16917e-16	1	0
Mrtfb	2960.96	-0.596665	0.068878	-8.66264	4.60955e-18	4.17088e-16	1	0
Zc2hc1a	1780.61	0.583818	0.0674521	8.6553	4.91631e-18	4.42766e-16	1	0
Oaz2	1873.93	-0.772494	0.0892826	-8.65223	5.05016e-18	4.52706e-16	1	0
Dctd	268.158	1.01289	0.117085	8.65094	5.10767e-18	4.55741e-16	1	0
Gm46409	45.0696	2.40667	0.278361	8.64585	5.34064e-18	4.72157e-16	1	0
Prkaca	3893.94	-0.907193	0.104927	-8.64595	5.3361e-18	4.72157e-16	1	1
Mrm2	195.17	0.603382	0.0699072	8.63119	6.07151e-18	5.34321e-16	1	1
Ap1b1	1445.66	-0.590242	0.0684125	-8.6277	6.25999e-18	5.48403e-16	1	0
Zfp68	1139.93	0.728954	0.0845043	8.62623	6.34051e-18	5.52944e-16	1	0
Smim29	558.567	-0.622073	0.0721478	-8.6222	6.56799e-18	5.70202e-16	1	0
Mir5125	148.14	-1.2317	0.14292	-8.61813	6.80551e-18	5.88173e-16	1	0
Polr2m	4353.93	0.3705	0.0430456	8.60714	7.49036e-18	6.44472e-16	0	0
Ccdc43	557.533	0.558449	0.0649374	8.5998	7.98586e-18	6.84051e-16	1	0
Zfp324	625.888	0.643279	0.0748793	8.59088	8.63071e-18	7.36016e-16	1	0
Ipo9	2932.44	0.302093	0.0351825	8.58646	8.969e-18	7.61495e-16	0	0
Rdh13	723.993	0.618648	0.0720655	8.58452	9.12178e-18	7.71071e-16	1	0
Dctpp1	155.133	0.733327	0.0854355	8.58341	9.21041e-18	7.75162e-16	1	0
Donson	355.848	0.651723	0.0759497	8.58098	9.40661e-18	7.88233e-16	1	0
Kmt5b	1571.26	0.445184	0.0518997	8.57777	9.67273e-18	8.07024e-16	0	0
Npas4	228.029	-1.96018	0.228722	-8.57015	1.03348e-17	8.58546e-16	1	0
Fmn1	112.393	-2.43726	0.284734	-8.5598	1.13067e-17	9.35256e-16	1	0
Trappc1	415.802	-0.825388	0.096523	-8.5512	1.21811e-17	1.00328e-15	1	0
Fermt2	1300.17	-0.573073	0.0670904	-8.5418	1.32144e-17	1.08375e-15	1	0
Chchd1	645.378	0.911965	0.106771	8.54128	1.32744e-17	1.08406e-15	1	1
Zfp248	470.031	0.801712	0.0939006	8.53787	1.36716e-17	1.11178e-15	1	0
Pprc1	1041.24	0.815502	0.0955576	8.53414	1.41198e-17	1.14341e-15	1	1
Tpt1	2828.45	-0.475689	0.05579	-8.52642	1.50944e-17	1.21721e-15	0	1
Olig2	1591.46	-1.0978	0.128916	-8.51562	1.65706e-17	1.33069e-15	1	0
Simc1	576.317	0.66634	0.0782608	8.51435	1.67529e-17	1.33975e-15	1	0
Slc29a2	378.77	0.61021	0.071682	8.51274	1.69874e-17	1.35289e-15	1	0
Tceal5	778.016	-0.984221	0.115769	-8.50161	1.8698e-17	1.48299e-15	1	0
Mrps22	170.795	0.967254	0.113785	8.50072	1.88422e-17	1.4883e-15	1	1
Hdgfl3	3214.56	0.511826	0.0602234	8.49878	1.91598e-17	1.50721e-15	1	0
Mybbp1a	1838.93	0.526058	0.061902	8.49824	1.92493e-17	1.5081e-15	1	1
Rnf157	4874.51	-1.13224	0.133247	-8.49733	1.94007e-17	1.5138e-15	1	0
Pfdn2	811.92	0.408097	0.0480538	8.49252	2.02212e-17	1.57147e-15	0	0
Hnrnph1	4061.05	0.618867	0.0729291	8.48587	2.1411e-17	1.65725e-15	1	1
Oaz1	1434.19	-0.438618	0.0516975	-8.48431	2.17011e-17	1.67298e-15	0	0
Scn1b	1701.67	-0.986277	0.116292	-8.48102	2.23235e-17	1.71411e-15	1	0
Rpl12	1581.15	0.487701	0.0575276	8.47768	2.29738e-17	1.75704e-15	0	1
Actr1b	3477.75	-0.586263	0.0691827	-8.47412	2.36873e-17	1.80445e-15	1	0
Prkcg	3966.41	-1.79223	0.211919	-8.45717	2.73943e-17	2.07862e-15	1	0
Cebpz	725.674	0.508696	0.0601535	8.45663	2.7522e-17	2.08013e-15	1	0
Tfpt	350.253	0.756845	0.0895084	8.45557	2.77723e-17	2.09084e-15	1	0
Gm960	99.1126	1.09536	0.129704	8.44505	3.0391e-17	2.27909e-15	1	0
Rbm15b	2682.29	0.664968	0.0788711	8.43107	3.42513e-17	2.55862e-15	1	1
Pcmt1	1641.39	-0.568823	0.0675899	-8.41579	3.90251e-17	2.90398e-15	1	0
Fgf10	84.9587	1.19202	0.141668	8.41419	3.95624e-17	2.93264e-15	1	0
St7l	447.298	0.576526	0.0685311	8.41261	4.00971e-17	2.96089e-15	1	0
Mettl1	357.596	0.845121	0.100496	8.40953	4.11666e-17	3.02826e-15	1	1
Rtl8b	761.378	-0.593265	0.0706838	-8.39322	4.72998e-17	3.4662e-15	1	0
Sde2	755.931	0.577801	0.0688602	8.39093	4.82326e-17	3.52116e-15	1	1
Zfyve19	389.33	0.621572	0.0741084	8.38733	4.97295e-17	3.61674e-15	1	0
Mmp17	2221.37	-1.0753	0.128246	-8.38463	5.08869e-17	3.687e-15	1	0
Trmt61b	219.54	0.954517	0.113868	8.38268	5.1736e-17	3.73448e-15	1	0
Atp6v1e1	1498.41	-0.797487	0.0951719	-8.37944	5.31814e-17	3.8245e-15	1	0
Terf2ip	1696.86	0.604355	0.0721358	8.37801	5.38288e-17	3.85666e-15	1	0
Gtf3c6	642.418	0.838153	0.100171	8.36721	5.89974e-17	4.21132e-15	1	0
1700048O20Rik	237.154	2.31249	0.276411	8.36615	5.9532e-17	4.2338e-15	1	0
Atic	472.038	0.670278	0.0801229	8.36563	5.97954e-17	4.2369e-15	1	0
Dchs2	152.972	1.33168	0.159816	8.33259	7.909e-17	5.58352e-15	1	0
Pafah2	343.156	0.892375	0.107132	8.32967	8.10699e-17	5.70241e-15	1	0
Sort1	6127.58	-0.766792	0.0920744	-8.32796	8.22476e-17	5.76421e-15	1	0
Wdr20	535.808	0.611377	0.0734834	8.31994	8.8007e-17	6.1455e-15	1	0
Nploc4	1378.4	-0.303183	0.0364715	-8.31287	9.34134e-17	6.49948e-15	0	0
Tchh	107.125	1.21472	0.146306	8.30258	1.01876e-16	7.06281e-15	1	0
Nudc	1058.19	0.294765	0.0355621	8.28874	1.14459e-16	7.90668e-15	0	0
Zfp944	348.348	0.570554	0.0688541	8.28641	1.16719e-16	8.03401e-15	1	0
Mapk11	372.692	-0.708828	0.0855775	-8.28287	1.2024e-16	8.24693e-15	1	0
Ddx52	373.531	0.656534	0.0792985	8.27927	1.23936e-16	8.47025e-15	1	1
Gm49593	194.253	-1.24027	0.149817	-8.27853	1.24706e-16	8.49279e-15	1	0
Commd9	365.683	0.544563	0.0658141	8.27426	1.29256e-16	8.77166e-15	1	0
Ddx28	393.508	0.69597	0.0841829	8.26735	1.36964e-16	9.26214e-15	1	1
Zwint	11208.3	-0.840348	0.101668	-8.26559	1.39003e-16	9.36715e-15	1	0
Stk32a	130.63	-1.45282	0.175929	-8.25801	1.48124e-16	9.947e-15	1	0
Gatd3a	603.377	-0.766929	0.0928983	-8.25557	1.51177e-16	1.01168e-14	1	0
Homez	367.624	-0.501979	0.0608162	-8.25403	1.53137e-16	1.02125e-14	1	0
Eif3f	2180.83	0.463715	0.0562008	8.25103	1.57033e-16	1.04362e-14	0	1
Prdm8	1028.18	0.894395	0.108429	8.24867	1.60162e-16	1.06076e-14	1	0
Znhit3	239.994	0.667427	0.0809283	8.24713	1.62242e-16	1.07085e-14	1	0
Gm10762	193.439	1.22565	0.148641	8.24565	1.64259e-16	1.08047e-14	1	0
Gnas	22400.3	-0.445029	0.05399	-8.24279	1.6824e-16	1.10289e-14	0	0
Ppp6r1	2856.81	-0.696879	0.0845849	-8.23881	1.73932e-16	1.13633e-14	1	0
Slc35b4	1003.42	-0.502868	0.0610535	-8.23651	1.77314e-16	1.15452e-14	1	0
Slx4	1209.43	0.474391	0.0576022	8.23563	1.78615e-16	1.15907e-14	0	0
Uchl3	252.408	0.68373	0.0830288	8.23485	1.79777e-16	1.1627e-14	1	0
Zscan26	775.84	-0.565021	0.068623	-8.23369	1.81534e-16	1.17014e-14	1	0
Mfsd12	894.014	-0.991092	0.120602	-8.21788	2.07127e-16	1.33066e-14	1	0
Rlf	1964.71	0.698021	0.085008	8.21125	2.18906e-16	1.40165e-14	1	0
Platr25	214.419	0.748326	0.0911469	8.21011	2.20987e-16	1.41029e-14	1	0
Rraga	2669.78	-0.426613	0.0520184	-8.20119	2.38019e-16	1.51397e-14	0	0
Nufip1	227.208	0.779166	0.0950672	8.19595	2.48616e-16	1.57618e-14	1	1
Pole4	520.484	0.533447	0.065172	8.18521	2.7183e-16	1.7177e-14	1	0
Kif1b	14140.9	-0.344461	0.0422055	-8.16152	3.3083e-16	2.08369e-14	0	0
Cgn	177.053	1.26338	0.154856	8.15837	3.39563e-16	2.13173e-14	1	0
Gfod2	925.346	0.747941	0.0917307	8.15366	3.53072e-16	2.20934e-14	1	0
Pwp2	477.874	0.521195	0.0639378	8.15159	3.59164e-16	2.24019e-14	1	1
Neurod2	2966.31	0.942531	0.115668	8.14857	3.68241e-16	2.28939e-14	1	0
Fam216a	302.694	0.530514	0.0651683	8.14067	3.93097e-16	2.43606e-14	1	0
Cdk13	1524.27	0.543737	0.066824	8.13684	4.05717e-16	2.50621e-14	1	1
Prmt5	1848.94	0.561134	0.0689719	8.13569	4.096e-16	2.51998e-14	1	1
Nolc1	1619.76	0.333127	0.0409478	8.13541	4.10561e-16	2.51998e-14	0	1
Csnk1g2	2404.32	-0.511346	0.0628917	-8.13059	4.27219e-16	2.6139e-14	1	0
Pdik1l	710.81	0.729868	0.0897967	8.12801	4.36401e-16	2.66163e-14	1	0
D5Ertd579e	2888.73	-0.414604	0.0510299	-8.12471	4.48427e-16	2.72372e-14	0	0
Psmb10	336	0.489061	0.0601962	8.12445	4.49407e-16	2.72372e-14	0	0
Bag5	1055.55	0.443591	0.0547479	8.10243	5.38726e-16	3.25482e-14	0	0
Mfsd13a	444.277	-0.937431	0.115722	-8.10074	5.46268e-16	3.29007e-14	1	0
Pten	5011.12	0.479388	0.0592105	8.09632	5.66446e-16	3.40097e-14	0	1
Neu1	888.249	-0.580669	0.0717495	-8.09299	5.82154e-16	3.48443e-14	1	0
Fam131c	184.512	1.09881	0.135871	8.08714	6.1083e-16	3.64474e-14	1	0
Rapgef6	426.38	-0.750148	0.0927881	-8.08453	6.24052e-16	3.71215e-14	1	0
L3mbtl2	727.752	0.392761	0.048637	8.07535	6.72822e-16	3.98994e-14	0	0
Hgh1	459.009	0.829321	0.102736	8.07236	6.89506e-16	4.07633e-14	1	0
Wdr5b	255.166	0.925788	0.114706	8.07099	6.97318e-16	4.10991e-14	1	0
Vcp	2903	-0.477273	0.0591633	-8.06704	7.2022e-16	4.23195e-14	0	1
Usp10	1457.89	0.421335	0.0522705	8.06066	7.58855e-16	4.44542e-14	0	1
Paip2	1590.84	-0.523073	0.0649011	-8.05953	7.65853e-16	4.47281e-14	1	0
Ppfibp1	354.38	-0.68973	0.0856402	-8.05381	8.02565e-16	4.65899e-14	1	0
Wwc2	848.24	0.601593	0.0746961	8.05388	8.0212e-16	4.65899e-14	1	0
Cyth2	1135.29	0.861227	0.107057	8.04455	8.65656e-16	5.00097e-14	1	0
Commd2	231.084	0.733204	0.0911446	8.0444	8.66665e-16	5.00097e-14	1	0
Tlcd3b	3525.83	0.387585	0.0482373	8.03496	9.36102e-16	5.38552e-14	0	0
Otub1	2760.23	-0.429968	0.0535312	-8.0321	9.58192e-16	5.4962e-14	0	0
Gm28455	19.3833	2.10347	0.26191	8.03127	9.64716e-16	5.5172e-14	1	0
Sphk2	705.656	-0.514287	0.0640454	-8.03003	9.74474e-16	5.55652e-14	1	0
Lbh	1468.57	-0.620693	0.0773495	-8.02453	1.01913e-15	5.79399e-14	1	0
Map1a	20934.5	-0.761355	0.0949279	-8.02035	1.05443e-15	5.97704e-14	1	0
Fam13b	553.657	1.30745	0.163068	8.0178	1.07652e-15	6.08441e-14	1	0
Dtnb	285.765	-0.762023	0.0950732	-8.01512	1.10027e-15	6.18234e-14	1	0
Numb	275.335	-0.742499	0.0926351	-8.01531	1.09863e-15	6.18234e-14	1	0
Edaradd	71.9866	1.45526	0.181774	8.00588	1.18613e-15	6.64541e-14	1	0
Baz2a	1599.25	-0.471787	0.0589781	-7.99937	1.25057e-15	6.98617e-14	0	1
Rflnb	292.209	1.18424	0.148089	7.99684	1.27648e-15	7.08982e-14	1	0
Mrpl36	404.074	-0.522903	0.0653877	-7.99697	1.27518e-15	7.08982e-14	1	1
Jmjd1c	1301.22	-0.493041	0.0616792	-7.99364	1.31015e-15	7.25591e-14	0	0
Eeig1	1199.24	-0.49835	0.0623762	-7.98942	1.35577e-15	7.48703e-14	0	0
Gpatch2l	1025.68	0.507079	0.0635055	7.98481	1.40744e-15	7.75017e-14	1	0
Utp20	340.826	0.62367	0.0781111	7.9844	1.41212e-15	7.75376e-14	1	1
Csrnp2	1021.26	0.672408	0.0842291	7.98308	1.42722e-15	7.81442e-14	1	0
Ifnar2	160.535	0.788698	0.098813	7.98172	1.44308e-15	7.87889e-14	1	0
Pde4a	1680.34	-0.522383	0.0655149	-7.9735	1.54245e-15	8.39764e-14	1	0
Tmem11	662.907	0.702993	0.0882028	7.97019	1.58426e-15	8.60096e-14	1	0
Stx4a	414.009	-0.767192	0.0963256	-7.96456	1.65807e-15	8.95476e-14	1	0
Lrp6	1103.34	-0.333297	0.0418477	-7.96452	1.65872e-15	8.95476e-14	0	0
Nap1l5	4386.92	-1.14126	0.143562	-7.94965	1.87041e-15	1.00694e-13	1	0
Nbas	330.751	0.72831	0.0916509	7.94657	1.91748e-15	1.0294e-13	1	0
Inip	549.742	0.438834	0.0552279	7.94588	1.92823e-15	1.0323e-13	0	0
Dnajc27	1604.59	-0.919434	0.115773	-7.94167	1.99479e-15	1.06498e-13	1	0
Rab7	4888.95	-0.389702	0.0491424	-7.93006	2.19043e-15	1.16619e-13	0	0
Zfp28	340.82	0.640541	0.0808065	7.92685	2.24776e-15	1.19342e-13	1	0
Bloc1s2	463.149	0.867858	0.109634	7.91592	2.45428e-15	1.29949e-13	1	0
Dyrk1a	2284.83	0.410703	0.0519164	7.91086	2.55626e-15	1.34977e-13	0	0
Mrpl15	451.444	0.546565	0.0691404	7.90515	2.6762e-15	1.40924e-13	1	1
Fgd1	648.933	0.605864	0.0766757	7.90164	2.75253e-15	1.44156e-13	1	0
Ttc17	768.547	0.763776	0.0966564	7.90197	2.74531e-15	1.44156e-13	1	0
Dnah7a	35.7578	1.847	0.233845	7.89838	2.82547e-15	1.47575e-13	1	0
Npm1	1731.9	0.486034	0.0615565	7.89573	2.8862e-15	1.5034e-13	0	1
Gm21988	20.8526	1.71935	0.217839	7.89275	2.95602e-15	1.53562e-13	1	0
Rhoq	1036.01	-0.710231	0.0900162	-7.89004	3.02088e-15	1.56509e-13	1	0
Gfer	494.02	0.95402	0.120976	7.88602	3.11984e-15	1.61203e-13	1	0
Syt14	774.284	0.579444	0.0735327	7.88009	3.27153e-15	1.68589e-13	1	0
Dpf3	361.041	1.14775	0.14569	7.87806	3.32503e-15	1.70889e-13	1	0
Gm56822	87.231	2.15852	0.274289	7.86949	3.56095e-15	1.82043e-13	1	0
Gm3854	160.292	0.774238	0.0983845	7.86951	3.56031e-15	1.82043e-13	1	0
Zfp830	404.179	0.690164	0.0877465	7.86543	3.67837e-15	1.87548e-13	1	0
Aup1	1311.1	0.553823	0.0704261	7.86389	3.72376e-15	1.89362e-13	1	0
Ap1s1	1534.44	-0.731071	0.0930584	-7.85605	3.96427e-15	2.01061e-13	1	0
Snhg17	519.432	0.956935	0.121839	7.85409	4.02699e-15	2.03706e-13	1	0
Sbf1	4095.41	-0.486613	0.0619685	-7.85259	4.07533e-15	2.05562e-13	0	0
Rps10	155.278	1.79179	0.228186	7.85229	4.085e-15	2.05562e-13	1	1
Usp34	2269.13	0.3423	0.0436029	7.8504	4.14717e-15	2.08147e-13	0	0
Slc6a8	2630.49	-0.731381	0.0932041	-7.84709	4.25814e-15	2.13161e-13	1	0
Ddx1	983.068	0.389672	0.0496624	7.84642	4.28076e-15	2.13739e-13	0	1
Marchf9	1917.3	0.534536	0.0681457	7.84402	4.36333e-15	2.17298e-13	1	0
Slc45a1	814.747	-0.624065	0.0795748	-7.8425	4.4167e-15	2.1939e-13	1	0
Ebna1bp2	817.847	0.457882	0.0584879	7.82866	4.93078e-15	2.44296e-13	0	1
Mark3	2114.71	0.418177	0.0534228	7.82769	4.96896e-15	2.45556e-13	0	0
Foxq1	122.785	1.4934	0.190877	7.82389	5.12173e-15	2.52458e-13	1	0
Klhl32	484.399	0.428141	0.0547831	7.8152	5.48759e-15	2.69115e-13	0	0
Inpp5j	876.596	-0.739779	0.0946572	-7.81535	5.48091e-15	2.69115e-13	1	0
Jtb	565.533	0.532867	0.0681963	7.81372	5.55231e-15	2.70756e-13	1	0
1700037H04Rik	799.276	-1.07641	0.137763	-7.81348	5.56318e-15	2.70756e-13	1	0
Cap1	3842.62	-0.397694	0.0508981	-7.81355	5.56004e-15	2.70756e-13	0	0
Srsf12	1024.72	0.503182	0.0644116	7.81198	5.62954e-15	2.73295e-13	1	1
Mir9-3hg	566.997	-0.989907	0.126779	-7.80813	5.80405e-15	2.81059e-13	1	0
Zfp51	161.498	0.969094	0.124142	7.80633	5.8875e-15	2.83674e-13	1	0
Yrdc	406.901	0.523755	0.0670926	7.80645	5.88194e-15	2.83674e-13	1	1
Tbcc	587.636	0.782336	0.100244	7.80432	5.98213e-15	2.87515e-13	1	0
Arhgef4	1494.32	-0.60238	0.0772216	-7.80066	6.1583e-15	2.95246e-13	1	0
Mrpl37	749.61	0.389001	0.0498715	7.80006	6.18756e-15	2.95913e-13	0	1
Pdcd2l	181.259	0.649597	0.0833517	7.79345	6.5206e-15	3.11068e-13	1	0
Fzd9	705.516	0.885041	0.113615	7.7898	6.71135e-15	3.18591e-13	1	0
Specc1	2119.48	-0.494766	0.063514	-7.78987	6.70795e-15	3.18591e-13	0	0
Kcnip3	2156.96	-0.754705	0.097039	-7.77734	7.40677e-15	3.50739e-13	1	0
Rsrp1	4879.76	-0.678673	0.0873644	-7.7683	7.95472e-15	3.75763e-13	1	1
Mios	471.879	0.498425	0.0641841	7.76556	8.12843e-15	3.8303e-13	0	0
Drd2	66.1119	2.07298	0.267043	7.76272	8.31251e-15	3.90749e-13	1	0
Hspa2	1137.79	-0.777641	0.100228	-7.75872	8.57893e-15	4.02291e-13	1	1
9930104L06Rik	464.273	0.440124	0.0567585	7.75432	8.88187e-15	4.15486e-13	0	0
Ccdc59	495.275	0.406818	0.0524936	7.74986	9.19965e-15	4.29309e-13	0	1
Txn2	1120.17	-0.403849	0.0522029	-7.73614	1.02481e-14	4.75933e-13	0	0
Timm29	2170.09	0.496506	0.06418	7.73615	1.02475e-14	4.75933e-13	0	0
Srek1	1436.66	0.427709	0.0553241	7.73098	1.06722e-14	4.94434e-13	0	1
Nup153	1348.72	0.564266	0.0730163	7.72795	1.09296e-14	5.05147e-13	1	1
Appbp2	3626.12	0.362419	0.0469327	7.72209	1.14436e-14	5.27636e-13	0	0
Pnma1	114.554	1.28771	0.16681	7.71963	1.16669e-14	5.36651e-13	1	0
Foxp1	1105.15	0.672123	0.0870802	7.71844	1.17766e-14	5.40406e-13	1	0
Coa7	473.342	0.675969	0.0876407	7.71296	1.2293e-14	5.62761e-13	1	0
Brox	1376.44	0.354465	0.0459913	7.70722	1.28584e-14	5.8725e-13	0	0
Cnot9	1072.72	0.325887	0.0423222	7.70015	1.35902e-14	6.19207e-13	0	0
Syngr1	11545.5	-0.972492	0.126311	-7.69921	1.36912e-14	6.22335e-13	1	0
Nop58	824.478	0.66204	0.0860429	7.69431	1.42264e-14	6.45141e-13	1	1
Rbm22	795.475	0.452856	0.0588899	7.68987	1.47281e-14	6.66324e-13	0	1
Nabp2	1745.66	0.688857	0.0896451	7.68427	1.5387e-14	6.94162e-13	1	0
Dpf1	1364.24	0.560251	0.0729111	7.68404	1.54154e-14	6.94162e-13	1	0
Nop14	410.295	0.565886	0.0737039	7.67783	1.61804e-14	7.26911e-13	1	1
Gm57234	30.1354	-2.35729	0.307064	-7.67688	1.63014e-14	7.30645e-13	1	0
Srprb	1006.12	0.549728	0.071629	7.67465	1.65873e-14	7.41734e-13	1	0
Fam111a	98.5722	-1.08418	0.141306	-7.67259	1.68562e-14	7.52015e-13	1	0
Furin	1066.86	-0.507811	0.0661987	-7.67101	1.70649e-14	7.59566e-13	1	0
A630052C17Rik	151.747	0.927265	0.120989	7.66406	1.80139e-14	7.99959e-13	1	0
Glo1	996.35	-0.457116	0.0596801	-7.65944	1.86739e-14	8.2736e-13	0	0
Mbnl2	2329.26	-1.24852	0.163065	-7.65658	1.90944e-14	8.44052e-13	1	1
Dusp12	177.559	0.815684	0.106599	7.65192	1.98005e-14	8.73263e-13	1	0
Polr1a	691.498	0.815739	0.106649	7.6488	2.02858e-14	8.92624e-13	1	0
Alg2	7424.17	0.613031	0.0802517	7.63885	2.19164e-14	9.62173e-13	1	0
Hpcal4	7595.81	-1.2938	0.169409	-7.63717	2.22052e-14	9.72639e-13	1	0
Rad54l2	772.754	-0.482511	0.0632018	-7.63444	2.26801e-14	9.91186e-13	0	0
Socs2	943.562	0.961149	0.125917	7.63318	2.29039e-14	9.96449e-13	1	0
Chd8	2323.25	0.288556	0.0378015	7.63346	2.28539e-14	9.96449e-13	0	0
Map2k1	1917.39	-1.05165	0.137878	-7.62739	2.39552e-14	1.03984e-12	1	0
Gadd45gip1	360.179	0.828002	0.108591	7.62494	2.44139e-14	1.05737e-12	1	1
Pym1	620.352	0.49884	0.065528	7.61262	2.68602e-14	1.16071e-12	0	1
Sgf29	148.203	0.665316	0.0874514	7.60783	2.78728e-14	1.20177e-12	1	0
Mras	4033.75	-0.434634	0.0571402	-7.60644	2.8175e-14	1.21209e-12	0	0
Pih1d1	464.049	0.489245	0.0643463	7.60331	2.88642e-14	1.23897e-12	0	1
Ptprn	6612.96	-1.25202	0.164841	-7.59533	3.07014e-14	1.31491e-12	1	0
Fam135b	1682.68	-0.72847	0.095963	-7.59115	3.17077e-14	1.355e-12	1	0
Fam168a	7425.79	-0.458477	0.0604659	-7.58241	3.39203e-14	1.44634e-12	0	0
Arhgef11	1046.86	-0.472626	0.062343	-7.58107	3.42717e-14	1.45586e-12	0	0
Rps20	2194.47	-0.444675	0.0586566	-7.58098	3.42947e-14	1.45586e-12	0	1
Aldoa	18249.5	-1.04731	0.138221	-7.57703	3.53549e-14	1.49757e-12	1	1
Rtl5	568.636	-0.597629	0.0788875	-7.57571	3.57168e-14	1.50958e-12	1	0
Myl6b	411.799	0.733376	0.0968267	7.57411	3.61587e-14	1.52159e-12	1	0
Cdadc1	398.419	-0.685994	0.0905701	-7.57417	3.61427e-14	1.52159e-12	1	0
Sirpa	5476.72	-0.662448	0.0874728	-7.57318	3.64188e-14	1.52919e-12	1	0
Mrtfa	1111.39	-0.414552	0.0547992	-7.56494	3.88058e-14	1.62588e-12	0	0
Aak1	6641.61	-0.510627	0.0675079	-7.56395	3.90995e-14	1.63463e-12	1	0
Caml	710.803	0.45944	0.0607723	7.56002	4.02997e-14	1.68116e-12	0	0
Zfp518b	1019.73	0.597232	0.0790272	7.5573	4.11536e-14	1.71307e-12	1	0
Ufm1	1451.25	-0.464671	0.0615344	-7.55141	4.30586e-14	1.78851e-12	0	0
Zfp566	127.068	1.03323	0.136869	7.54909	4.38319e-14	1.81671e-12	1	0
B830017H08Rik	75.1722	1.02311	0.135613	7.54434	4.54597e-14	1.88014e-12	1	0
Igsf9b	2971.71	-0.550579	0.0729896	-7.54325	4.58392e-14	1.89177e-12	1	0
Ankrd10	1431.68	0.486471	0.0645697	7.53404	4.91923e-14	2.02582e-12	0	0
Zmynd19	752.826	0.603201	0.0800803	7.53245	4.97977e-14	2.04638e-12	1	0
Atp6v0d1	3992.47	-0.548404	0.0730045	-7.51192	5.8265e-14	2.38924e-12	1	0
Ehbp1	1149.9	0.430984	0.0574204	7.50578	6.10662e-14	2.49879e-12	0	0
Zfp282	1326.79	0.660689	0.0880374	7.50464	6.15956e-14	2.51511e-12	1	0
Snw1	149.077	0.760163	0.101329	7.50193	6.28846e-14	2.55856e-12	1	1
Ppp1r3e	644.427	0.852061	0.11358	7.50185	6.29253e-14	2.55856e-12	1	0
Htatsf1	1759.52	0.455349	0.0607282	7.49815	6.4727e-14	2.62628e-12	0	1
Zswim4	383.588	-0.59628	0.0795477	-7.49589	6.58497e-14	2.66622e-12	1	0
Fnip2	660.618	0.449063	0.0599232	7.49398	6.68165e-14	2.69969e-12	0	0
Dis3	350.829	0.528217	0.0705023	7.4922	6.7731e-14	2.73092e-12	1	1
Nob1	491.653	0.540052	0.0721073	7.48956	6.91031e-14	2.78043e-12	1	1
Cybc1	538.583	0.599537	0.0800653	7.48811	6.98746e-14	2.80561e-12	1	0
Tecpr1	1447.06	-0.523571	0.0699269	-7.4874	7.02508e-14	2.81417e-12	1	0
Gmip	447.737	1.42701	0.190594	7.48716	7.03797e-14	2.81417e-12	1	0
Nfkbil1	346.393	1.10803	0.148027	7.48531	7.13778e-14	2.84817e-12	1	0
Pgap1	3412.87	0.635062	0.0848453	7.48494	7.15814e-14	2.85039e-12	1	0
Wnk1	3381	-0.338173	0.0451825	-7.48459	7.17683e-14	2.85194e-12	0	0
Mir22hg	352.398	-0.846041	0.113143	-7.47759	7.5696e-14	3.00183e-12	1	0
Ftsj3	1123.62	0.456612	0.0611033	7.47278	7.85153e-14	3.10724e-12	0	1
Prmt1	846.298	0.498305	0.0667161	7.46904	8.07825e-14	3.19041e-12	0	1
Anapc10	245.32	0.630799	0.0845238	7.46298	8.45864e-14	3.33381e-12	1	0
Dyrk3	312.55	0.774461	0.103794	7.4615	8.55431e-14	3.36464e-12	1	0
Kat6b	1466.44	0.463491	0.0621328	7.45969	8.67267e-14	3.40025e-12	0	0
Cntnap1	2017.64	-1.27186	0.170501	-7.45958	8.68013e-14	3.40025e-12	1	0
Ppp2r5a	1238.65	-0.479392	0.0642765	-7.45828	8.76585e-14	3.42686e-12	0	0
Ncoa5	1529.72	0.830533	0.111364	7.45781	8.79703e-14	3.43209e-12	1	1
Zfp61	410.007	0.796833	0.106851	7.45743	8.82259e-14	3.43511e-12	1	0
Lrfn4	2285.38	0.488744	0.0655475	7.45634	8.89589e-14	3.45666e-12	0	0
Rchy1	586.277	0.724303	0.0972366	7.44888	9.41375e-14	3.65053e-12	1	0
2810049E08Rik	172.304	0.81508	0.109431	7.44835	9.45168e-14	3.65788e-12	1	0
2700062C07Rik	188.516	0.780335	0.104877	7.44048	1.00323e-13	3.8748e-12	1	0
Sst	4140.29	-1.25429	0.168633	-7.43798	1.02235e-13	3.94076e-12	1	0
Ctdspl2	600.572	0.504419	0.0678207	7.43754	1.02579e-13	3.9461e-12	1	0
Ube2l3	3137.48	-0.298525	0.0401392	-7.43725	1.02806e-13	3.94697e-12	0	1
Dcaf17	539.183	0.529672	0.071296	7.4292	1.09253e-13	4.18616e-12	1	0
Luc7l	3638.36	0.399289	0.0537683	7.42609	1.11856e-13	4.27737e-12	0	1
Myl12b	336.421	-0.737903	0.0993998	-7.42359	1.13992e-13	4.35041e-12	1	0
Rsl1d1	1054.53	0.345491	0.0465456	7.42263	1.14814e-13	4.37313e-12	0	1
Mtmr12	360.948	-0.719218	0.0969175	-7.42093	1.16297e-13	4.42088e-12	1	0
Cds1	841.567	-1.04084	0.140278	-7.41985	1.17253e-13	4.44845e-12	1	0
Rnd3	641.135	0.695621	0.0938189	7.4145	1.22082e-13	4.62255e-12	1	0
Flii	1279.6	0.455793	0.0615264	7.40809	1.28131e-13	4.84211e-12	0	0
Heatr1	374.151	0.627042	0.0846753	7.40525	1.30903e-13	4.93717e-12	1	1
Slc41a2	1114.3	-1.02677	0.138711	-7.40222	1.33926e-13	5.04131e-12	1	0
Plxna2	5303.29	0.551667	0.0746229	7.39273	1.43842e-13	5.40202e-12	1	0
Bex2	3956.25	-0.653896	0.0884537	-7.39252	1.44069e-13	5.40202e-12	1	0
Irak1bp1	495.586	0.380521	0.051511	7.38717	1.49992e-13	5.61318e-12	0	0
Arl8b	4150.34	-0.376608	0.0509871	-7.38633	1.50934e-13	5.63749e-12	0	0
Rybp	1038.62	0.493626	0.0668327	7.38598	1.5133e-13	5.64134e-12	0	0
Sgsm1	1372.02	-0.783768	0.106131	-7.38489	1.52582e-13	5.67705e-12	1	0
Zbtb8b	204.823	0.809506	0.10963	7.38398	1.53629e-13	5.70498e-12	1	0
Inka1	52.7387	1.50084	0.203273	7.38339	1.54311e-13	5.7193e-12	1	0
Nup43	62.6535	1.07091	0.145062	7.38245	1.55398e-13	5.74854e-12	1	1
Rel	91.0483	-0.957286	0.129754	-7.37772	1.61025e-13	5.94528e-12	1	0
Armc8	1257.07	0.379031	0.0514516	7.36675	1.74839e-13	6.41151e-12	0	0
AU041133	193.029	0.623085	0.0845763	7.36713	1.7434e-13	6.41151e-12	1	0
Sox10	658.856	-1.2851	0.174443	-7.36687	1.74682e-13	6.41151e-12	1	0
Zc3h4	1977.52	0.574702	0.0780142	7.36664	1.74983e-13	6.41151e-12	1	1
Zpr1	579.93	0.513851	0.0697852	7.36333	1.79382e-13	6.53539e-12	1	0
Jmjd8	402.154	-0.629372	0.0854711	-7.36357	1.79058e-13	6.53539e-12	1	0
Ydjc	664.28	0.756085	0.102678	7.36366	1.78932e-13	6.53539e-12	1	0
Dus3l	1551.38	0.503682	0.0684174	7.36189	1.81319e-13	6.59351e-12	1	1
Arrdc4	1322.16	1.29703	0.176213	7.36061	1.83068e-13	6.64459e-12	1	0
Timm50	545.208	0.568905	0.0773145	7.35832	1.86237e-13	6.74691e-12	1	0
D11Wsu47e	253.577	0.714294	0.0971165	7.35502	1.90899e-13	6.9028e-12	1	0
Ran	2452.07	-0.319557	0.0434587	-7.35313	1.93624e-13	6.98823e-12	0	1
Psmg1	108.457	0.868434	0.118121	7.35205	1.95196e-13	7.03179e-12	1	0
Gm50387	182.341	0.867624	0.11809	7.34712	2.02516e-13	7.28187e-12	1	0
Thnsl1	886.795	0.53207	0.0724222	7.34679	2.03027e-13	7.28665e-12	1	0
Zfc3h1	951.639	-0.546054	0.0743567	-7.3437	2.07764e-13	7.44281e-12	1	0
Rhbdl3	249.383	-1.11132	0.15134	-7.3432	2.08545e-13	7.45692e-12	1	0
Jund	2173.05	-0.658055	0.0896576	-7.33964	2.14166e-13	7.64375e-12	1	0
Polr1e	173.592	1.06597	0.145387	7.33194	2.26853e-13	8.08158e-12	1	0
Stk16	1039.48	0.294183	0.0401385	7.32921	2.31514e-13	8.23241e-12	0	0
Zfp942	762.668	0.457982	0.0624954	7.32826	2.33164e-13	8.27583e-12	0	0
Pim2	947.979	-0.628117	0.0857331	-7.32643	2.36372e-13	8.37427e-12	1	0
Gprin2	476	1.18567	0.161855	7.32548	2.38052e-13	8.40829e-12	1	0
Pin1	1198.87	0.555039	0.0757692	7.32539	2.38205e-13	8.40829e-12	1	1
Tmem151a	3628.48	-0.753903	0.10293	-7.3244	2.39964e-13	8.45489e-12	1	0
Zdhhc7	597.539	-0.496852	0.067856	-7.32216	2.44005e-13	8.58157e-12	0	0
Pak5	1042.21	0.921718	0.125902	7.32091	2.46303e-13	8.64344e-12	1	0
Upp2	226.871	-1.1205	0.153059	-7.32071	2.46661e-13	8.64344e-12	1	0
Rplp0	5646.55	0.304368	0.0415893	7.31843	2.50887e-13	8.77559e-12	0	1
Xylt2	571.848	-0.471204	0.0644122	-7.31544	2.5654e-13	8.94087e-12	0	0
Peg3	7246.28	-0.484773	0.0662661	-7.31555	2.56327e-13	8.94087e-12	0	0
Tecpr2	1461.86	-0.544792	0.0745233	-7.31036	2.66419e-13	9.26839e-12	1	0
4732496C06Rik	101.688	0.893896	0.12231	7.30842	2.70311e-13	9.38684e-12	1	0
Dusp1	336.59	-1.41585	0.193762	-7.30713	2.72906e-13	9.45994e-12	1	0
Mapk14	1201.81	-0.487915	0.0668055	-7.30351	2.80346e-13	9.6991e-12	0	0
Lrrtm1	3459.2	0.632503	0.0866051	7.30329	2.80813e-13	9.6991e-12	1	0
Pip4k2c	1025.98	-0.801342	0.109737	-7.30242	2.82646e-13	9.72756e-12	1	0
Zfp647	225.67	1.22225	0.167374	7.3025	2.82479e-13	9.72756e-12	1	0
Stk32b	399.843	0.81309	0.111385	7.2998	2.88196e-13	9.90091e-12	1	0
Pom121	1600.31	-0.375848	0.0515143	-7.296	2.96457e-13	1.01666e-11	0	1
Drc7	51.9534	2.06444	0.283057	7.29337	3.02305e-13	1.03487e-11	1	0
Sod1	610.552	-0.398917	0.0547358	-7.28805	3.14482e-13	1.07465e-11	0	0
Impact	2594.02	-0.944998	0.129751	-7.28314	3.26134e-13	1.11249e-11	1	0
Rpl3	1757.21	-0.456122	0.06266	-7.27932	3.3551e-13	1.14245e-11	0	1
Snx32	1505.89	-0.625476	0.0859431	-7.27779	3.3934e-13	1.15346e-11	1	0
Bcl7c	910.923	0.989407	0.13604	7.27294	3.51758e-13	1.19356e-11	1	0
Numbl	2166.81	-0.54284	0.0746516	-7.27165	3.55124e-13	1.20287e-11	1	0
Foxk1	1933.51	0.362622	0.0498758	7.2705	3.5815e-13	1.21099e-11	0	0
Slain1	764.246	0.529031	0.0727745	7.26945	3.60947e-13	1.21618e-11	1	0
Dyrk1b	367.785	-0.734475	0.101034	-7.26955	3.60692e-13	1.21618e-11	1	0
Rhoa	1449.41	-0.341459	0.0469896	-7.26668	3.6843e-13	1.23922e-11	0	0
Slc39a6	2355.6	0.526873	0.0725346	7.26374	3.76533e-13	1.26427e-11	1	0
Nol8	573.573	0.670604	0.0923381	7.26248	3.80053e-13	1.27387e-11	1	1
Zfp821	806.062	0.771617	0.106264	7.26132	3.83343e-13	1.28267e-11	1	0
Gtpbp4	522.918	0.406809	0.0560826	7.25375	4.05399e-13	1.35412e-11	0	1
Yars2	302.36	0.737774	0.101725	7.2526	4.0884e-13	1.36325e-11	1	1
4930520O04Rik	27.7773	1.66439	0.229559	7.25038	4.15613e-13	1.38344e-11	1	0
H2az1	955.92	-0.482637	0.066584	-7.24855	4.21264e-13	1.39983e-11	0	0
Rab6b	24172.2	-0.573012	0.0790585	-7.24795	4.23122e-13	1.4016e-11	1	0
Nbn	151.889	0.901055	0.124319	7.24791	4.23252e-13	1.4016e-11	1	0
Tcf24	23.8262	3.83148	0.528831	7.24519	4.31844e-13	1.42761e-11	1	0
Slc35e4	1119.6	0.631686	0.0872096	7.24331	4.37864e-13	1.44502e-11	1	0
Cggbp1	1997.81	0.404037	0.0557892	7.2422	4.41449e-13	1.45437e-11	0	0
Zfpm2	1113.66	0.766083	0.10585	7.23743	4.57261e-13	1.50389e-11	1	0
Rgs7bp	4265.87	-0.826831	0.114274	-7.23549	4.63855e-13	1.52039e-11	1	0
Arid5a	446.095	-1.00947	0.139516	-7.2355	4.63818e-13	1.52039e-11	1	0
Il17ra	188.254	1.22237	0.168959	7.23471	4.66528e-13	1.52655e-11	1	0
Gad1	7341.46	-0.802991	0.111056	-7.23049	4.81251e-13	1.57206e-11	1	0
Fgfr3	1538.87	-0.459529	0.0635704	-7.22866	4.8777e-13	1.59066e-11	0	0
Zfp3	282.155	0.952352	0.131924	7.21896	5.23859e-13	1.70546e-11	1	0
Wbp1l	1237.21	-0.47865	0.0663173	-7.21758	5.29226e-13	1.72003e-11	0	0
Creld1	1318.42	-0.852494	0.11821	-7.21171	5.52539e-13	1.79278e-11	1	0
2310057M21Rik	585.444	0.59135	0.0820051	7.21113	5.54877e-13	1.79734e-11	1	0
Tbc1d9b	1686.4	-0.508016	0.0704629	-7.2097	5.60769e-13	1.81213e-11	1	0
Rtl6	2908.89	0.457861	0.0635075	7.20956	5.61325e-13	1.81213e-11	0	0
Mak16	271.885	0.711534	0.0987461	7.20569	5.77498e-13	1.86122e-11	1	1
Tnks1bp1	1839.37	-0.419426	0.0582108	-7.20529	5.79192e-13	1.86357e-11	0	0
Penk	125.519	-1.65174	0.229269	-7.2044	5.82985e-13	1.87264e-11	1	0
Thumpd3	423.246	0.491174	0.0682055	7.20138	5.96055e-13	1.91144e-11	0	1
Ptges3	1201.21	-0.379319	0.0526835	-7.19997	6.02247e-13	1.92809e-11	0	1
Dnajc2	300.645	0.62155	0.0864456	7.19007	6.47561e-13	2.06972e-11	1	1
Rpl18	1579.81	0.386632	0.0537788	7.1893	6.51254e-13	2.07808e-11	0	1
Ctu1	378.6	0.59335	0.0825468	7.18804	6.57286e-13	2.09386e-11	1	1
Slc1a6	112.435	0.759012	0.105664	7.18323	6.80843e-13	2.16533e-11	1	0
Dcaf15	904.217	0.604236	0.0841209	7.18295	6.82232e-13	2.16617e-11	1	0
Fnta	712.885	0.596964	0.0831286	7.18121	6.90966e-13	2.1903e-11	1	0
Nlrp6	18.8742	1.95847	0.272963	7.17485	7.23858e-13	2.29079e-11	1	1
Mnt	1528.91	-0.436631	0.0608673	-7.17349	7.31101e-13	2.30992e-11	0	0
Ubqln4	2125.37	0.472862	0.0659223	7.17302	7.33626e-13	2.31411e-11	0	0
Ogfod1	1398.67	-0.782297	0.109099	-7.17054	7.47015e-13	2.35249e-11	1	0
Rnf4	2348.01	0.295729	0.0412476	7.16961	7.52128e-13	2.36473e-11	0	0
Noc3l	320.224	0.548673	0.0765475	7.16774	7.62469e-13	2.38556e-11	1	1
Got1	2248.17	-1.16201	0.162112	-7.16795	7.61265e-13	2.38556e-11	1	0
Nkiras1	677.238	-0.659743	0.0920386	-7.16811	7.60403e-13	2.38556e-11	1	0
Ablim3	1247.12	0.938279	0.130965	7.16434	7.81632e-13	2.4411e-11	1	0
Polk	324.921	1.46327	0.204249	7.16414	7.82752e-13	2.4411e-11	1	0
Shisal1	2792.82	0.411193	0.0574226	7.16083	8.0192e-13	2.49683e-11	0	0
Tesk1	1157.15	0.513438	0.0717588	7.15505	8.36444e-13	2.59594e-11	1	0
Pigw	193.029	0.631852	0.0883062	7.15524	8.3525e-13	2.59594e-11	1	0
Cacng7	2894.69	-0.507476	0.0709384	-7.15375	8.44365e-13	2.61631e-11	1	0
Exosc10	620.062	0.474281	0.0663354	7.14973	8.69463e-13	2.68975e-11	0	1
Etv5	1718.49	-0.91686	0.128262	-7.14832	8.78457e-13	2.71322e-11	1	0
Orc4	704.751	0.460636	0.0644425	7.14801	8.80427e-13	2.71496e-11	0	0
Pkd2l2	319.666	1.13352	0.158593	7.14737	8.84548e-13	2.71933e-11	1	0
Gnao1	21747.2	-0.313163	0.0438152	-7.14735	8.84669e-13	2.71933e-11	0	0
Mgat3	5143.2	-0.444787	0.0622461	-7.14562	8.95926e-13	2.74955e-11	0	0
Arpc1a	993.756	-0.542215	0.0759084	-7.14302	9.13018e-13	2.79755e-11	1	0
Eef1g	3132.66	0.35754	0.0500623	7.14189	9.20575e-13	2.81623e-11	0	1
Kcp	75.6152	2.28084	0.31942	7.14059	9.29314e-13	2.83836e-11	1	0
Arf3	18670.4	-0.929834	0.130222	-7.14038	9.30755e-13	2.83836e-11	1	0
Adamtsl1	174.227	1.13267	0.158713	7.13658	9.56814e-13	2.91322e-11	1	0
Scamp5	9736.37	-0.713686	0.100048	-7.13343	9.78999e-13	2.97138e-11	1	0
Enah	4087.16	-0.400433	0.0561331	-7.13363	9.77574e-13	2.97138e-11	0	0
Arfrp1	593.866	0.435481	0.0610573	7.13233	9.86827e-13	2.99043e-11	0	0
Usf1	1261.2	0.340061	0.0476838	7.13158	9.92243e-13	2.99741e-11	0	0
Gabrg3	1276.91	0.566724	0.0794664	7.13161	9.92032e-13	2.99741e-11	1	0
Nudt19	1364.18	0.414243	0.058089	7.13117	9.95178e-13	3.00157e-11	0	0
Sh2b3	393.542	-0.59692	0.0837182	-7.1301	1.00294e-12	3.02025e-11	1	0
Zfp35	778.135	0.565338	0.0793089	7.1283	1.01615e-12	3.05528e-11	1	0
Ablim1	2058.72	0.567437	0.0796667	7.12264	1.05877e-12	3.17846e-11	1	0
Cep57l1	117.626	0.786326	0.110452	7.11917	1.08577e-12	3.25445e-11	1	0
Alkbh1	425.516	0.464821	0.0653121	7.11693	1.10361e-12	3.30277e-11	0	1
Spryd7	1034.24	0.404781	0.0569031	7.11351	1.13126e-12	3.38029e-11	0	0
Srsf5	3433.68	-0.345314	0.0485473	-7.11294	1.13597e-12	3.3891e-11	0	1
Atp1a1	4701.85	-0.745173	0.104788	-7.11127	1.14981e-12	3.42509e-11	1	0
B3galt6	524.705	0.528595	0.0743645	7.10817	1.17593e-12	3.49747e-11	1	0
Msra	1074.64	0.797086	0.112171	7.106	1.19452e-12	3.5473e-11	1	0
Zfp467	493.942	0.953336	0.134199	7.10388	1.21306e-12	3.5968e-11	1	0
Selenok	683.871	-0.628165	0.088438	-7.10289	1.22173e-12	3.61696e-11	1	0
Chmp4b	1625.05	-0.283411	0.0399023	-7.10264	1.22399e-12	3.61809e-11	0	0
Gpr173	1293.19	0.558157	0.0785936	7.10181	1.2313e-12	3.63412e-11	1	0
Ncald	7264.46	-0.426116	0.060139	-7.08552	1.38521e-12	4.08213e-11	0	0
Alad	159.739	0.724395	0.102371	7.07617	1.48192e-12	4.36045e-11	1	0
Nucb2	168.064	1.11808	0.158077	7.07301	1.51609e-12	4.4542e-11	1	0
Arl6ip5	1852	-0.5153	0.0728594	-7.07253	1.52137e-12	4.46293e-11	1	0
Cenpa	87.6444	-1.02623	0.145187	-7.06837	1.5676e-12	4.59155e-11	1	0
Mrm1	335.358	0.946276	0.133907	7.06668	1.58684e-12	4.64083e-11	1	1
Fbxl16	8568.96	-0.76313	0.107995	-7.06633	1.59081e-12	4.64541e-11	1	0
Snap25	13960.9	-0.94456	0.133707	-7.06442	1.61293e-12	4.70287e-11	1	0
Pnma8c	1948.15	-0.405774	0.0574431	-7.06393	1.61864e-12	4.71239e-11	0	0
Gpr161	1823.03	0.600297	0.0849855	7.06353	1.62329e-12	4.71881e-11	1	0
Pla2g6	223.521	-0.696879	0.0986885	-7.0614	1.64835e-12	4.78443e-11	1	0
Rimkla	646.065	0.810167	0.114768	7.05916	1.67511e-12	4.8548e-11	1	0
Rpl32	628.726	0.603668	0.0855193	7.05885	1.67891e-12	4.85851e-11	1	1
Tra2a	1473.05	0.672123	0.0952774	7.05439	1.73362e-12	5.00931e-11	1	1
Tmem250-ps	834.982	-0.417246	0.0592056	-7.0474	1.82286e-12	5.25926e-11	0	0
Ptgs2	95.2934	-3.42815	0.486694	-7.04375	1.87137e-12	5.39118e-11	1	0
Klhl9	3323.19	-0.337416	0.0479355	-7.03895	1.9369e-12	5.57161e-11	0	0
Ccni	5218.25	-0.700727	0.0995794	-7.03687	1.96612e-12	5.64723e-11	1	0
Setd7	2752.32	-0.627807	0.0892858	-7.03144	2.04414e-12	5.8626e-11	1	0
Zfp329	1165.65	0.636167	0.0904912	7.03016	2.06301e-12	5.90303e-11	1	0
Kif5a	15173.9	-0.588135	0.0836623	-7.02986	2.06742e-12	5.90303e-11	1	0
Insyn2a	802.261	0.811019	0.115367	7.02992	2.06654e-12	5.90303e-11	1	0
Rnf121	626.251	0.318346	0.0452919	7.02876	2.08373e-12	5.94078e-11	0	0
Gnptg	1473.22	0.367511	0.0522902	7.0283	2.09066e-12	5.95176e-11	0	0
Ngdn	259.631	0.877952	0.124921	7.02804	2.0946e-12	5.95415e-11	1	1
Actr6	222.768	0.648883	0.0923966	7.02281	2.17457e-12	6.17238e-11	1	0
Ppp6r2	1269.24	-0.489952	0.0697713	-7.02225	2.18322e-12	6.18783e-11	0	0
Cxcr4	398.672	1.47045	0.209505	7.01868	2.23975e-12	6.33874e-11	1	0
Mafb	810.352	0.955681	0.136181	7.01775	2.25477e-12	6.37187e-11	1	0
Marchf2	676.916	-0.454665	0.0648019	-7.01622	2.27944e-12	6.43216e-11	0	0
Dtx1	3400.78	0.446852	0.0636972	7.01527	2.29513e-12	6.46697e-11	0	0
Zfp354c	2465.68	0.59787	0.08523	7.01479	2.30301e-12	6.47968e-11	1	0
Lhfpl3	998.049	-0.841679	0.12012	-7.00697	2.4354e-12	6.84218e-11	1	0
Lypd6b	217.383	1.03459	0.147736	7.00299	2.50549e-12	7.02886e-11	1	0
Rpl6	2342.82	0.303684	0.0433671	7.00264	2.51176e-12	7.03621e-11	0	1
Uspl1	887.166	0.407633	0.0582411	6.99906	2.57682e-12	7.208e-11	0	0
Rbx1	1774.04	0.372616	0.0532471	6.99788	2.59867e-12	7.25859e-11	0	0
Fbxl2	466.152	-0.869466	0.124336	-6.99288	2.69299e-12	7.51115e-11	1	0
Tmem201	2178.17	0.343595	0.0491519	6.99047	2.73976e-12	7.63056e-11	0	0
Zfp687	846.194	-0.359392	0.0514586	-6.9841	2.86694e-12	7.97325e-11	0	0
Wnt2b	101.654	1.31223	0.187933	6.98242	2.90135e-12	8.05731e-11	1	0
Atl1	975.783	-0.659852	0.0946105	-6.97441	3.07156e-12	8.51771e-11	1	0
Camk2n2	2278.25	-0.74932	0.107451	-6.97357	3.09006e-12	8.5567e-11	1	0
Rps6ka3	1134.54	-0.470775	0.0675879	-6.96538	3.27527e-12	9.05658e-11	0	0
Pnpo	482.86	-1.35144	0.194408	-6.95155	3.61288e-12	9.97579e-11	1	0
Samd4b	1930.78	-0.319222	0.0459242	-6.95107	3.62525e-12	9.99564e-11	0	1
Dlg5	1917.19	0.428689	0.061681	6.9501	3.65035e-12	1.00505e-10	0	0
Gm10138	124.066	0.850185	0.122354	6.94858	3.68976e-12	1.01445e-10	0	0
Slc24a2	4471.4	-1.07507	0.15476	-6.94666	3.74025e-12	1.02686e-10	0	0
Kif2a	2409.86	0.358025	0.0515578	6.94416	3.80728e-12	1.04378e-10	0	0
Pdgfra	2305.86	-1.22824	0.176981	-6.93995	3.92238e-12	1.07381e-10	0	0
Mdh1	2785.03	-0.729812	0.105197	-6.93756	3.98938e-12	1.0906e-10	0	0
Cry1	276.191	0.694169	0.100071	6.93677	4.01153e-12	1.0951e-10	0	0
Zfp90	554.111	0.600692	0.0866007	6.93634	4.02397e-12	1.09694e-10	0	0
Rrp36	289.102	0.557982	0.0805083	6.93073	4.18664e-12	1.13819e-10	0	1
Aqp5	17.5987	2.21071	0.318973	6.93072	4.18709e-12	1.13819e-10	0	0
Adam9	700.153	-0.81064	0.116976	-6.92997	4.20918e-12	1.14259e-10	0	0
Commd3	821.393	0.497016	0.071728	6.92917	4.23308e-12	1.14585e-10	0	0
Rimbp3	83.3701	0.942968	0.136086	6.92921	4.23202e-12	1.14585e-10	0	0
Zfp27	680.656	0.69223	0.0999369	6.92667	4.30867e-12	1.16304e-10	0	0
Mrpl41	747.624	-0.54519	0.0787075	-6.92679	4.30487e-12	1.16304e-10	0	1
Adam23	1953.57	-0.633667	0.0915173	-6.92402	4.39018e-12	1.18338e-10	0	0
Anapc4	578.536	0.30422	0.0439621	6.92005	4.51479e-12	1.21527e-10	0	0
Aimp1	310.769	0.723421	0.10455	6.91936	4.53688e-12	1.21951e-10	0	1
Mapk9	3701.12	-0.408127	0.0589941	-6.9181	4.57756e-12	1.22874e-10	0	0
Dph7	421.524	0.506726	0.0732493	6.91782	4.58631e-12	1.22937e-10	0	0
Arsj	38.1409	1.49946	0.216904	6.913	4.74506e-12	1.27016e-10	0	0
Sgpp1	999.221	-0.399502	0.0577988	-6.91194	4.78064e-12	1.27791e-10	0	0
Hsd11b1	112.918	-1.30214	0.188412	-6.91113	4.80796e-12	1.28343e-10	0	0
Ubr1	967.143	0.337275	0.0488181	6.90881	4.88742e-12	1.30284e-10	0	0
Nol7	690.511	0.454985	0.0658678	6.90754	4.93128e-12	1.31272e-10	0	1
Rbm34	482.122	0.419912	0.0608125	6.90503	5.01928e-12	1.3343e-10	0	1
Golga3	1156.29	0.365153	0.0528934	6.90357	5.0711e-12	1.34622e-10	0	0
Itpr2	248.316	-0.71989	0.104355	-6.89844	5.25778e-12	1.39385e-10	0	0
Map4	10722.7	-0.509515	0.0738642	-6.89799	5.27419e-12	1.39628e-10	0	1
Dner	6802.52	0.587849	0.0852606	6.89473	5.39671e-12	1.42676e-10	0	0
Klc1	6383.37	-0.527401	0.0765029	-6.89388	5.42927e-12	1.4334e-10	0	0
Polg	1093.07	-0.368009	0.0533954	-6.89215	5.49535e-12	1.44886e-10	0	0
Kcna6	2453.07	0.471203	0.0684047	6.88846	5.63988e-12	1.48494e-10	0	0
2410002F23Rik	1991.03	0.610775	0.0886723	6.888	5.65819e-12	1.48773e-10	0	0
Slc22a17	12121.5	-0.577342	0.083877	-6.8832	5.85228e-12	1.5346e-10	0	0
Rnf165	2234	-1.04097	0.151234	-6.8832	5.85238e-12	1.5346e-10	0	0
Aida	905.177	0.403236	0.0586141	6.87951	6.00592e-12	1.57272e-10	0	0
9330159F19Rik	2359.83	0.677115	0.0984496	6.87779	6.07894e-12	1.58968e-10	0	0
Prdx5	1644.7	-0.502319	0.0730837	-6.8732	6.27774e-12	1.63944e-10	0	0
Tnik	4020.24	-0.433756	0.0631411	-6.86962	6.43743e-12	1.67887e-10	0	0
Cpeb1	515.049	-1.13986	0.16595	-6.86867	6.4803e-12	1.68777e-10	0	1
Tspyl1	3712.25	-0.465068	0.0677397	-6.86551	6.62544e-12	1.72324e-10	0	0
Gm30531	29.8691	1.29	0.187955	6.86335	6.72646e-12	1.74716e-10	0	0
Fam131a	4415.37	-1.25844	0.183401	-6.86172	6.80384e-12	1.76488e-10	0	0
Plekhm1	585.923	-0.445042	0.0648813	-6.85932	6.9187e-12	1.79226e-10	0	0
Mitf	70.0972	-1.28619	0.187652	-6.85415	7.174e-12	1.8559e-10	0	0
Cask	2896.09	0.465304	0.0679101	6.85176	7.29446e-12	1.88453e-10	0	0
Chn2	468.343	0.829385	0.121136	6.84674	7.55517e-12	1.94927e-10	0	0
Mknk2	1052.5	-0.633494	0.0926501	-6.83748	8.05958e-12	2.07664e-10	0	0
Add1	4725.43	-0.359326	0.0525759	-6.83443	8.23327e-12	2.11856e-10	0	1
Cltb	2867.39	-0.399333	0.058433	-6.83403	8.256e-12	2.12157e-10	0	0
Stambpl1	186.795	0.770124	0.112765	6.82942	8.52557e-12	2.18793e-10	0	0
Pnoc	468.864	-1.24746	0.1827	-6.82794	8.61433e-12	2.20777e-10	0	0
Tubb4a	8228.46	-1.20668	0.176748	-6.82712	8.66358e-12	2.21744e-10	0	0
Acot2	196.563	-0.715539	0.104824	-6.82611	8.72474e-12	2.23013e-10	0	0
Arl6ip1	4260.62	-0.369207	0.0540891	-6.8259	8.73743e-12	2.23042e-10	0	0
Mtfp1	561.866	-0.748477	0.109658	-6.82555	8.75905e-12	2.23298e-10	0	0
Cmtm4	3754.03	-0.542348	0.0794686	-6.82469	8.81166e-12	2.24278e-10	0	0
Poc5	522.474	0.590594	0.0865397	6.82454	8.82077e-12	2.24278e-10	0	0
Med16	565.868	-0.555633	0.0814581	-6.82108	9.03574e-12	2.29441e-10	0	0
Tmem8b	2019.95	-0.739232	0.108396	-6.81973	9.12147e-12	2.31313e-10	0	0
Dnajb2	1099.08	-0.553006	0.081148	-6.81478	9.44069e-12	2.39094e-10	0	0
Fech	731.886	-0.371948	0.0545954	-6.81281	9.57137e-12	2.42085e-10	0	0
Ttc9c	1134.23	0.348674	0.0512046	6.80942	9.79919e-12	2.47523e-10	0	0
Rita1	500.17	0.595745	0.0875154	6.80732	9.94346e-12	2.50838e-10	0	0
Itm2c	6019.29	-1.04577	0.153723	-6.80295	1.02498e-11	2.58228e-10	0	0
Dph2	315.527	0.486659	0.0715595	6.80075	1.04077e-11	2.61863e-10	0	0
Adra1a	274.081	0.626104	0.092072	6.80015	1.04508e-11	2.62606e-10	0	0
Dmtn	3129.56	-0.366122	0.0538588	-6.79781	1.06222e-11	2.66564e-10	0	0
Ret	193.323	0.949151	0.139645	6.7969	1.06891e-11	2.67548e-10	0	0
Capzb	2293.62	-0.443899	0.0653076	-6.79705	1.0678e-11	2.67548e-10	0	0
Rtl10	107.799	1.30777	0.192425	6.79627	1.07363e-11	2.68381e-10	0	0
Camkk1	1006.63	-0.662966	0.0975661	-6.79505	1.08276e-11	2.70312e-10	0	0
E130317F20Rik	172.38	1.23742	0.182127	6.79427	1.08864e-11	2.71427e-10	0	0
Bloc1s4	376.504	0.494905	0.0728597	6.79258	1.10144e-11	2.74265e-10	0	0
B230216N24Rik	75.766	-1.82628	0.268919	-6.79117	1.11227e-11	2.76602e-10	0	0
Micu2	549.439	0.487684	0.0718482	6.78769	1.13942e-11	2.82991e-10	0	0
Capns1	2117.22	-0.491209	0.0723892	-6.78566	1.15557e-11	2.86632e-10	0	0
Jarid2	769.647	-0.74714	0.110158	-6.78241	1.18187e-11	2.92778e-10	0	0
Tcfl5	93.0522	2.80444	0.413574	6.78099	1.19355e-11	2.95293e-10	0	0
Spata2l	892.402	-0.85908	0.126925	-6.76841	1.30203e-11	3.21718e-10	0	0
Stxbp1	8199.73	-0.833059	0.123091	-6.76782	1.30738e-11	3.22626e-10	0	1
Epb41l3	1888.56	-0.460168	0.0679983	-6.76735	1.31162e-11	3.23259e-10	0	0
Gpr75	347.216	0.860329	0.127197	6.76373	1.34482e-11	3.31018e-10	0	0
Spag5	172.271	-0.506569	0.0749128	-6.76212	1.35989e-11	3.34301e-10	0	0
Sgsh	267.547	0.665518	0.0984462	6.76022	1.37782e-11	3.38276e-10	0	0
Zcchc8	599.556	0.506135	0.0748779	6.75947	1.38493e-11	3.39591e-10	0	1
Tstd2	268.159	0.670084	0.0991445	6.75866	1.3927e-11	3.4106e-10	0	0
D130043K22Rik	593.212	-0.811112	0.120017	-6.7583	1.39624e-11	3.41494e-10	0	0
Ccny	2695.12	-0.441944	0.0654945	-6.74781	1.50097e-11	3.66644e-10	0	0
Sh2b2	278.674	0.833603	0.123581	6.74539	1.52611e-11	3.72314e-10	0	0
Nlk	1203.13	-0.575314	0.0853477	-6.74083	1.57486e-11	3.8372e-10	0	0
Fam171a2	3568.2	0.50097	0.0743339	6.73946	1.58975e-11	3.86859e-10	0	0
Gm56350	241.806	0.982837	0.145876	6.7375	1.61135e-11	3.9162e-10	0	0
Pam	2433.06	-1.08048	0.160453	-6.73397	1.65096e-11	4.00305e-10	0	0
Hip1r	1711.75	-0.544986	0.0809311	-6.73395	1.65123e-11	4.00305e-10	0	0
Dchs1	2901.41	0.791001	0.117513	6.73117	1.68301e-11	4.07496e-10	0	0
Zranb1	1771.26	0.333472	0.049571	6.72716	1.73004e-11	4.18356e-10	0	0
Scn2b	3161.66	-1.2563	0.18678	-6.72613	1.74232e-11	4.20273e-10	0	0
Pa2g4	2163.3	0.378086	0.0562105	6.72625	1.74091e-11	4.20273e-10	0	1
Sf3a3	225.454	0.499541	0.0742909	6.72412	1.76652e-11	4.25578e-10	0	1
Commd8	780.681	0.402334	0.0598482	6.72257	1.78546e-11	4.29604e-10	0	0
Noc2l	1408.89	0.551208	0.0819976	6.72225	1.78943e-11	4.30021e-10	0	1
Atp6v1b2	7955.13	-0.677776	0.100849	-6.7207	1.80849e-11	4.34061e-10	0	0
Gsr	288.301	-0.513097	0.0763582	-6.7196	1.82227e-11	4.36823e-10	0	0
Apba3	486.003	-0.58804	0.0875409	-6.71732	1.85103e-11	4.43166e-10	0	0
Plek	166.582	1.4679	0.218532	6.71708	1.85405e-11	4.43339e-10	0	0
Tmem175	502.283	-0.439911	0.0655181	-6.71435	1.88904e-11	4.51145e-10	0	0
Bid	433.432	0.616405	0.0918184	6.71331	1.90258e-11	4.53817e-10	0	0
Mrps18a	450.981	0.553756	0.0825958	6.70442	2.02212e-11	4.81734e-10	0	1
Ddi2	950.172	-0.461597	0.0688627	-6.70316	2.03965e-11	4.8531e-10	0	0
Faim2	2335.48	-0.718973	0.107332	-6.6986	2.10429e-11	5.00073e-10	0	0
Zfp119b	110.834	1.07319	0.160231	6.6978	2.11582e-11	5.02194e-10	0	0
Fam78a	41.1272	-1.44683	0.216098	-6.69526	2.15281e-11	5.10347e-10	0	0
Rtn3	22781.4	-0.690347	0.103199	-6.68949	2.23948e-11	5.30239e-10	0	0
Tmem38a	2188.14	-0.538923	0.0806065	-6.68586	2.29576e-11	5.42898e-10	0	0
Pcnx2	527.795	-0.968846	0.144963	-6.68342	2.33431e-11	5.51338e-10	0	0
Zfp786	183.388	0.761143	0.11394	6.68019	2.38634e-11	5.62936e-10	0	0
H3f3b	5659.84	0.419809	0.0628506	6.67947	2.39803e-11	5.65003e-10	0	0
Enpp4	421.102	-0.548306	0.0821146	-6.67732	2.43347e-11	5.71954e-10	0	0
Wbp2	4497.68	-0.547506	0.081993	-6.67747	2.43099e-11	5.71954e-10	0	0
Dusp14	237.897	-0.85929	0.128717	-6.67582	2.45856e-11	5.77149e-10	0	1
Mis12	607.353	0.543228	0.0813844	6.67484	2.47501e-11	5.80303e-10	0	0
Dcaf10	936.592	0.510614	0.076546	6.67069	2.54608e-11	5.9624e-10	0	0
Zfp984	162.351	1.10376	0.16549	6.66967	2.56372e-11	5.99643e-10	0	0
Aaas	458.873	0.59145	0.0886799	6.66949	2.56689e-11	5.99657e-10	0	1
Crhbp	719.466	-2.47143	0.370592	-6.66887	2.57778e-11	6.00744e-10	0	0
Grb2	3106.77	-0.375714	0.0563378	-6.66895	2.57633e-11	6.00744e-10	0	1
Ythdf1	2288.49	0.457726	0.0687026	6.66243	2.69341e-11	6.26934e-10	0	1
Zc3h14	967.438	0.324687	0.0487439	6.66107	2.71849e-11	6.32008e-10	0	1
Dnajc18	2531.02	-0.36517	0.0548339	-6.65956	2.74657e-11	6.37767e-10	0	0
Cd68	102.145	-2.23559	0.335729	-6.65891	2.7587e-11	6.39812e-10	0	0
Zdhhc22	598.85	-1.08083	0.162326	-6.65836	2.76892e-11	6.41411e-10	0	0
Fn3k	81.7727	-1.13861	0.171026	-6.65752	2.78481e-11	6.44317e-10	0	0
Ak6	241.46	0.600909	0.090266	6.65709	2.79297e-11	6.4543e-10	0	1
Uqcr11	372.308	-0.871785	0.13102	-6.65384	2.85552e-11	6.59094e-10	0	0
Ankrd42	246.475	0.534016	0.0802888	6.65119	2.9073e-11	6.70245e-10	0	0
Tmem70	984.92	0.396534	0.0596419	6.64859	2.95914e-11	6.8138e-10	0	0
Stra6	39.2815	-1.49305	0.224677	-6.64532	3.0255e-11	6.95829e-10	0	0
Adprh	1396.17	-0.345107	0.0519411	-6.64419	3.04886e-11	7.00365e-10	0	0
Cibar1	402.888	0.39569	0.0596077	6.63825	3.17437e-11	7.28328e-10	0	0
Rrs1	1010.72	0.671282	0.101138	6.63726	3.19561e-11	7.32331e-10	0	1
Tbc1d22a	422.596	-0.558022	0.0840988	-6.63532	3.23809e-11	7.41184e-10	0	0
Lats1	2126.67	0.505178	0.0761577	6.63331	3.28239e-11	7.50432e-10	0	0
Zfp868	337.996	0.598121	0.0901943	6.63146	3.32373e-11	7.58984e-10	0	0
Ppard	554.433	-0.578964	0.0873133	-6.63088	3.33689e-11	7.61087e-10	0	0
Lyst	673.699	-0.748309	0.112858	-6.63053	3.34481e-11	7.61992e-10	0	0
Fgf18	108.278	1.05723	0.159457	6.63019	3.35264e-11	7.62874e-10	0	0
Dio3	51.921	1.60159	0.241611	6.62878	3.38473e-11	7.69267e-10	0	0
Cds2	10142	-0.476568	0.0719105	-6.62724	3.42014e-11	7.76399e-10	0	0
Trim24	724.047	0.631032	0.0952367	6.62593	3.45057e-11	7.82387e-10	0	0
Frmd4b	203.759	0.715398	0.108032	6.62212	3.54092e-11	8.01929e-10	0	0
Pdp1	1719.25	0.654809	0.0988851	6.62192	3.54564e-11	8.02056e-10	0	0
Slc41a1	1928.46	-0.338731	0.0511589	-6.62116	3.5639e-11	8.0524e-10	0	0
Tmtc1	745.224	-0.769416	0.116322	-6.61453	3.72723e-11	8.41159e-10	0	0
Bcor	995.54	0.840081	0.127021	6.61374	3.74729e-11	8.44696e-10	0	0
Cpsf1	2002.48	0.258035	0.0390528	6.60733	3.91311e-11	8.81044e-10	0	0
Dhdds	1129.04	-0.476514	0.07213	-6.60633	3.93976e-11	8.86009e-10	0	0
Prrt4	364.095	1.09984	0.166526	6.60462	3.98543e-11	8.95234e-10	0	0
Krr1	744.176	0.351639	0.0532548	6.60295	4.03064e-11	9.02236e-10	0	1
Gm5679	21.977	1.74336	0.264023	6.60306	4.02758e-11	9.02236e-10	0	0
Sigmar1	710.747	-0.705985	0.106918	-6.60306	4.02765e-11	9.02236e-10	0	0
Zfp623	466.585	0.593519	0.0899396	6.59908	4.13723e-11	9.25021e-10	0	0
Spindoc	573.967	-0.353801	0.0536298	-6.5971	4.19282e-11	9.36365e-10	0	0
Phyhip	3848.88	-0.700308	0.106218	-6.59313	4.3064e-11	9.60616e-10	0	0
Arf5	1778.63	-0.50518	0.0766782	-6.58831	4.44856e-11	9.91179e-10	0	0
Nudt5	265.313	-0.515679	0.0783029	-6.58569	4.52767e-11	1.00764e-09	0	1
Tmem260	396.966	-0.60662	0.0921193	-6.58515	4.5442e-11	1.01015e-09	0	0
Nptx1	5586.99	-1.21922	0.185178	-6.58407	4.57749e-11	1.01638e-09	0	0
Eif4ebp2	2245.23	-0.311483	0.0473199	-6.58251	4.62581e-11	1.02593e-09	0	1
Itga10	86.5156	1.13918	0.173085	6.58161	4.65396e-11	1.03099e-09	0	0
Armc2	185.453	0.875688	0.13308	6.58019	4.69855e-11	1.03967e-09	0	0
Mmd	3870.96	-0.728928	0.110784	-6.57974	4.71263e-11	1.04159e-09	0	0
Vamp4	1052.57	-0.703436	0.106923	-6.57893	4.73836e-11	1.04607e-09	0	0
Setbp1	2556.52	0.699496	0.106346	6.57753	4.78318e-11	1.05476e-09	0	0
Kmt5c	518.657	-0.637474	0.0969408	-6.57592	4.83547e-11	1.06507e-09	0	0
Aasdhppt	683.777	0.453888	0.0690703	6.57138	4.98495e-11	1.09675e-09	0	0
Sncb	5835.92	-0.70475	0.107307	-6.56761	5.11277e-11	1.12359e-09	0	0
Mpp2	2960.16	-0.545304	0.083076	-6.56391	5.24146e-11	1.15056e-09	0	0
Gm53374	66.5339	1.43075	0.218079	6.56069	5.35604e-11	1.17437e-09	0	0
Arf1	8060.19	-0.458288	0.0698872	-6.55753	5.47066e-11	1.19814e-09	0	1
Sp3os	81.4155	-0.894655	0.136452	-6.55656	5.50634e-11	1.20458e-09	0	0
Alyref2	86.9259	0.868807	0.132609	6.55167	5.68985e-11	1.24332e-09	0	1
Gpr150	120.096	0.832746	0.127126	6.55054	5.73303e-11	1.25133e-09	0	0
Mtfr1l	1196.3	0.330669	0.0504816	6.55029	5.74253e-11	1.25199e-09	0	0
Supt20	642.21	0.561562	0.0857456	6.54916	5.7862e-11	1.26008e-09	0	0
Prickle2	4019.37	-0.726011	0.110902	-6.54644	5.89268e-11	1.28182e-09	0	0
Tmem238	53.0924	1.10456	0.168744	6.5458	5.91788e-11	1.28585e-09	0	0
Atp23	117.435	0.643108	0.0982791	6.54369	6.00188e-11	1.30264e-09	0	0
Vsnl1	5510.31	-1.16976	0.178912	-6.53819	6.22697e-11	1.34997e-09	0	0
Mef2d	3564.31	-0.483541	0.0739602	-6.53785	6.24085e-11	1.35146e-09	0	0
Cox7a2l	1294.83	-0.411422	0.0629476	-6.53595	6.32081e-11	1.36724e-09	0	0
Zfand3	2024.46	-0.258637	0.0395744	-6.53544	6.3421e-11	1.37031e-09	0	0
Cap2	1275.56	-1.03837	0.158908	-6.5344	6.38649e-11	1.37835e-09	0	0
1110004F10Rik	1512.02	0.25696	0.0393699	6.52681	6.71853e-11	1.44839e-09	0	0
Srrm2	13219.9	-0.400891	0.0614336	-6.5256	6.77294e-11	1.45849e-09	0	1
Siah1a	727.861	0.48132	0.0737716	6.52446	6.82468e-11	1.46799e-09	0	0
Mylk	128.927	-1.26819	0.19452	-6.51959	7.0498e-11	1.51472e-09	0	0
Zfp229	197.953	0.895146	0.137333	6.51805	7.12274e-11	1.52869e-09	0	0
Rcan2	2046.71	-0.584989	0.0897536	-6.51773	7.13797e-11	1.53026e-09	0	0
Pnma2	2876.05	0.50484	0.0774834	6.51546	7.24674e-11	1.55185e-09	0	0
Bicd2	1967.27	-0.190928	0.0293123	-6.51359	7.33764e-11	1.56957e-09	0	0
Nipsnap2	925.615	-0.453143	0.0695768	-6.51284	7.37433e-11	1.57567e-09	0	0
Vbp1	1063.02	0.381558	0.0585936	6.51194	7.41878e-11	1.58341e-09	0	0
Cdh23	47.4646	-2.00489	0.307897	-6.51156	7.43725e-11	1.5856e-09	0	0
Ncoa6	2319.9	0.422626	0.064965	6.50543	7.74713e-11	1.64984e-09	0	0
Lzts3	1721.8	-0.417162	0.0641278	-6.50516	7.76108e-11	1.65099e-09	0	0
Surf6	613.443	0.3573	0.0549374	6.50377	7.83326e-11	1.6645e-09	0	1
Uchl1	3840.44	-0.848159	0.13046	-6.50128	7.96408e-11	1.69044e-09	0	0
Dennd10	587.679	0.567239	0.0872899	6.49834	8.12136e-11	1.72003e-09	0	0
Mrpl9	926.053	0.332695	0.0511959	6.49847	8.11399e-11	1.72003e-09	0	1
Fosb	146.78	-2.49917	0.38471	-6.49625	8.23489e-11	1.74216e-09	0	0
Ndst1	4627.74	-0.235496	0.0362533	-6.49585	8.25638e-11	1.74479e-09	0	0
Lancl1	1414.98	-0.417411	0.0643293	-6.48866	8.66006e-11	1.8281e-09	0	0
Kmt2e	2577.64	-0.389776	0.0600899	-6.48654	8.78281e-11	1.85198e-09	0	0
Gm45605	98.5382	0.998311	0.153925	6.48571	8.83157e-11	1.86023e-09	0	0
Srp68	794.49	0.470816	0.0725982	6.48523	8.85943e-11	1.86406e-09	0	1
Rpl36a	677.364	0.330374	0.0509519	6.48404	8.92978e-11	1.87681e-09	0	1
Ccsap	686.428	-0.759059	0.117082	-6.48312	8.98431e-11	1.88622e-09	0	0
Myo3b	35.2932	-1.70217	0.262589	-6.48227	9.03528e-11	1.89485e-09	0	0
Men1	1576.56	-0.247837	0.0382455	-6.48017	9.16172e-11	1.91905e-09	0	0
Rab5c	2131.25	-0.289087	0.044612	-6.48003	9.17058e-11	1.91905e-09	0	0
Zfyve27	1446.15	-0.41478	0.0640341	-6.47749	9.32627e-11	1.94951e-09	0	0
Mast1	2501.33	0.339421	0.0524119	6.47603	9.4168e-11	1.96631e-09	0	0
Rab3a	7340.81	-0.640689	0.09895	-6.47487	9.48944e-11	1.97933e-09	0	0
Usp51	110.043	0.92422	0.142764	6.47374	9.56075e-11	1.99205e-09	0	0
Urm1	912.461	0.33783	0.0522009	6.47173	9.68849e-11	2.01648e-09	0	1
Tspyl5	1450.03	0.68608	0.106037	6.47022	9.78573e-11	2.03405e-09	0	0
Rin1	427.108	-1.63183	0.252215	-6.46998	9.80177e-11	2.03405e-09	0	0
Ostm1	966.146	-0.370175	0.0572146	-6.46993	9.80456e-11	2.03405e-09	0	0
Zbtb2	468.463	0.925864	0.143155	6.46754	9.96112e-11	2.06431e-09	0	0
Pstk	187.76	-0.744428	0.115184	-6.46294	1.0269e-10	2.12582e-09	0	1
Fbxo10	943.277	-0.626454	0.0969336	-6.46272	1.0284e-10	2.12665e-09	0	0
Zfp532	1192.1	0.46087	0.0713189	6.4621	1.03259e-10	2.13074e-09	0	0
Tbc1d8b	187.723	-1.29707	0.200716	-6.46223	1.03169e-10	2.13074e-09	0	0
Ago3	820.641	-0.475541	0.0735912	-6.46193	1.03376e-10	2.13087e-09	0	1
Dennd6a	430.183	-0.434663	0.0672673	-6.46172	1.03518e-10	2.13152e-09	0	0
Sstr4	289.333	0.867987	0.134372	6.45961	1.04976e-10	2.15924e-09	0	0
Smim13	5208.17	-0.539992	0.0836451	-6.45576	1.07679e-10	2.21247e-09	0	0
Por	1309.51	-0.665897	0.103215	-6.45153	1.10723e-10	2.27259e-09	0	0
Naca	2118	0.290068	0.0449826	6.44844	1.1301e-10	2.31706e-09	0	0
Scg2	6857.91	-1.47615	0.228983	-6.44655	1.14423e-10	2.34354e-09	0	0
Rpl15	2335.26	0.335884	0.0521051	6.44628	1.1463e-10	2.34528e-09	0	1
Stim1	1099.57	-0.555048	0.0861123	-6.44563	1.15118e-10	2.35278e-09	0	0
Sdc1	203.313	1.47132	0.228279	6.44529	1.15383e-10	2.35569e-09	0	0
Ttc4	885.586	0.323823	0.0502492	6.44434	1.16106e-10	2.36794e-09	0	0
Ehd3	2778.01	-0.772833	0.11999	-6.44081	1.18836e-10	2.42105e-09	0	0
Nrip1	1364.4	0.53521	0.0831074	6.43999	1.19485e-10	2.43171e-09	0	0
Zbtb5	712.288	0.620955	0.0964571	6.43763	1.21357e-10	2.46721e-09	0	0
Fkbp1a	5675.01	-0.580039	0.090109	-6.43708	1.21794e-10	2.47348e-09	0	0
Nprl2	461.552	-0.480055	0.0745807	-6.43671	1.22092e-10	2.47692e-09	0	0
Ppm1a	4362.46	-0.292908	0.0455331	-6.43285	1.25234e-10	2.538e-09	0	0
Atxn10	2296.61	-0.350045	0.0544315	-6.43093	1.26829e-10	2.56763e-09	0	0
Zkscan16	383.045	-1.13839	0.177058	-6.42947	1.28049e-10	2.5896e-09	0	0
Csrnp3	3637.94	0.574525	0.0893749	6.42825	1.29079e-10	2.60769e-09	0	0
Zfp160	493.495	0.482408	0.075069	6.4262	1.30835e-10	2.6404e-09	0	0
Them6	318.219	-0.985291	0.153343	-6.4254	1.31525e-10	2.65155e-09	0	0
Rps18	2469.3	0.289532	0.0450929	6.4208	1.35559e-10	2.73002e-09	0	1
Gprin1	8985.96	0.730239	0.113757	6.41926	1.36936e-10	2.75488e-09	0	0
Exosc9	256.247	0.47261	0.0736534	6.41668	1.39277e-10	2.79904e-09	0	1
Zfp780b	573.157	0.518763	0.0808833	6.41372	1.42011e-10	2.85102e-09	0	0
Agfg2	854.48	-0.977084	0.152377	-6.41229	1.43349e-10	2.87488e-09	0	0
Slc7a6os	391.522	0.422341	0.0658827	6.4105	1.45042e-10	2.90581e-09	0	0
Pdcd5	287.132	0.391081	0.061009	6.41022	1.45309e-10	2.90815e-09	0	0
Abr	6689.24	-0.453517	0.0707512	-6.41002	1.45498e-10	2.90891e-09	0	0
Kcnj4	1568.01	-0.762405	0.118956	-6.40914	1.46347e-10	2.92285e-09	0	0
Bcat1	2056.52	-0.853983	0.133343	-6.4044	1.50967e-10	3.01106e-09	0	0
Shisa3	35.9686	2.60322	0.406481	6.40428	1.51076e-10	3.01106e-09	0	0
Sptbn2	13150.8	-0.852249	0.133089	-6.4036	1.51758e-10	3.02152e-09	0	0
Shank3	4467.78	-0.470672	0.0735057	-6.40321	1.52147e-10	3.02614e-09	0	0
Zfp263	545.171	0.424088	0.0662399	6.4023	1.53049e-10	3.04094e-09	0	0
Mrps30	258.53	0.572329	0.0894113	6.40109	1.54275e-10	3.06215e-09	0	1
Coro6	212.855	-1.35639	0.211906	-6.40091	1.5445e-10	3.06246e-09	0	0
Trnp1	2580.9	-0.709756	0.110952	-6.39697	1.58492e-10	3.13617e-09	0	0
Fam110b	1474.71	0.511646	0.0799811	6.39709	1.58369e-10	3.13617e-09	0	0
Jpt2	403.332	1.01694	0.158979	6.39672	1.58753e-10	3.13809e-09	0	0
Sestd1	2733.31	0.415423	0.0649454	6.3965	1.58974e-10	3.13925e-09	0	0
Hspbp1	855.442	0.407151	0.0636634	6.39537	1.60161e-10	3.15945e-09	0	0
Mcm9	300.172	0.574218	0.0898501	6.39085	1.64969e-10	3.25096e-09	0	0
Fam20c	1504.92	0.590324	0.0924158	6.38769	1.68406e-10	3.31193e-09	0	0
Pum3	471.144	0.614881	0.09626	6.38771	1.68383e-10	3.31193e-09	0	1
Islr2	9106.39	0.990991	0.15516	6.38691	1.6927e-10	3.32552e-09	0	0
Arl2bp	2857.09	-0.250613	0.0392407	-6.38657	1.69652e-10	3.32964e-09	0	0
Cpeb2	1889.97	0.445812	0.0698534	6.38211	1.74664e-10	3.42451e-09	0	1
Htt	1723.95	-0.386556	0.0606324	-6.37541	1.82479e-10	3.57048e-09	0	0
Arpc3	420.394	-0.769309	0.120667	-6.37547	1.82408e-10	3.57048e-09	0	0
Saal1	290.471	0.503852	0.079059	6.37312	1.85226e-10	3.62054e-09	0	0
Zbtb38	1004.37	0.622098	0.097622	6.37252	1.85947e-10	3.63095e-09	0	0
Aatk	3892.4	-0.482886	0.0757864	-6.37167	1.86978e-10	3.64475e-09	0	0
Gm45151	25.4797	1.25629	0.197169	6.37163	1.87031e-10	3.64475e-09	0	0
Bsdc1	871.319	-0.358316	0.0562432	-6.37083	1.88012e-10	3.66015e-09	0	0
Snhg10	80.0751	0.862134	0.135375	6.36851	1.90873e-10	3.71211e-09	0	0
Zbtb14	663.936	0.541345	0.0850117	6.36789	1.91645e-10	3.72335e-09	0	0
Emc1	1347.99	0.309448	0.0486027	6.36688	1.92916e-10	3.74427e-09	0	0
Ppm1d	563.987	0.759874	0.119409	6.36364	1.97023e-10	3.82015e-09	0	0
AW146154	157.831	0.676484	0.106329	6.36216	1.98936e-10	3.84949e-09	0	0
Smn1	221.536	0.537838	0.0845355	6.36227	1.9879e-10	3.84949e-09	0	1
Parvg	18.4024	-2.76667	0.435019	-6.35988	2.01915e-10	3.90322e-09	0	0
Tasor2	936.707	0.347899	0.0547298	6.35667	2.06179e-10	3.98165e-09	0	0
Etnk1	6667.61	-0.404915	0.0637035	-6.35625	2.06734e-10	3.98837e-09	0	0
Nup88	814.314	0.395273	0.0621954	6.35534	2.0797e-10	4.0082e-09	0	1
Cenpb	4252.93	-0.352811	0.0555282	-6.35373	2.10155e-10	4.04628e-09	0	0
Fzd8	313.947	0.663171	0.104387	6.35299	2.11174e-10	4.06039e-09	0	0
Crtc1	2876.83	-0.450489	0.0709109	-6.35289	2.1131e-10	4.06039e-09	0	0
Gm10130	83.1662	0.85313	0.134339	6.35059	2.14489e-10	4.11738e-09	0	0
Chgb	6135.64	-0.586935	0.0925086	-6.34466	2.22921e-10	4.27498e-09	0	0
Mysm1	728.334	0.565002	0.0890555	6.34438	2.23324e-10	4.27844e-09	0	0
Rps2	10394.4	0.463913	0.0731375	6.34302	2.25299e-10	4.312e-09	0	1
Map3k1	386.261	-0.560758	0.0884139	-6.34242	2.26182e-10	4.3246e-09	0	0
Zfp646	915.504	0.445922	0.0703247	6.34091	2.28414e-10	4.36296e-09	0	0
Trp53rka	445.867	0.388073	0.0612171	6.33929	2.30829e-10	4.40473e-09	0	0
Ddx41	693.694	0.40218	0.0634442	6.33912	2.31089e-10	4.40531e-09	0	1
Ssh3	785.768	0.561382	0.088564	6.33871	2.3169e-10	4.41241e-09	0	0
Zdhhc8	2094.08	-0.468384	0.0739099	-6.33724	2.33924e-10	4.45055e-09	0	0
Pelp1	1102.56	0.49872	0.0787063	6.33647	2.35084e-10	4.46821e-09	0	1
Gm5468	44.9543	1.26826	0.20024	6.33371	2.39334e-10	4.54453e-09	0	0
Zfp335	478.873	0.647695	0.102265	6.33347	2.39715e-10	4.54728e-09	0	0
Slc39a3	2459.85	-0.319783	0.0504994	-6.33241	2.41362e-10	4.57402e-09	0	0
Adipor1	1299.8	-0.383998	0.0606506	-6.33131	2.43083e-10	4.6021e-09	0	0
Fez2	652.091	0.362522	0.0572635	6.33077	2.43935e-10	4.6137e-09	0	0
Sox11	2821.92	1.12534	0.177889	6.32607	2.51479e-10	4.75172e-09	0	0
Kif1a	21605.4	-0.375375	0.0593494	-6.32483	2.53511e-10	4.78542e-09	0	0
Sel1l3	599.321	-1.01756	0.160894	-6.32443	2.54161e-10	4.793e-09	0	0
Rab5b	2795.92	-0.424961	0.0672044	-6.32341	2.55852e-10	4.82017e-09	0	0
Zfp41	933.725	0.730152	0.115481	6.32272	2.56997e-10	4.83702e-09	0	0
Eif3d	749.785	0.485959	0.0768684	6.32195	2.58278e-10	4.85638e-09	0	1
Xpnpep3	557.27	0.41835	0.0661792	6.32147	2.59081e-10	4.86673e-09	0	0
9130023H24Rik	160.921	0.89394	0.141457	6.3195	2.62414e-10	4.92453e-09	0	0
Slc35f2	164.667	1.19213	0.188654	6.31912	2.63053e-10	4.93111e-09	0	0
Runx1t1	1179.05	0.665565	0.105328	6.31899	2.63276e-10	4.93111e-09	0	0
Tnrc6b	2554.04	-0.387619	0.0613534	-6.3178	2.65315e-10	4.96447e-09	0	1
2210408F21Rik	101.975	-0.77787	0.123203	-6.31374	2.72371e-10	5.09156e-09	0	0
Fiz1	672.718	0.463103	0.0733523	6.31341	2.72958e-10	5.09759e-09	0	0
Ndufaf6	41.8822	1.02797	0.16286	6.31201	2.75439e-10	5.13896e-09	0	0
Anp32a	2400.3	-0.363706	0.0576329	-6.31073	2.77716e-10	5.17643e-09	0	1
Zfp354a	275.297	0.503095	0.0797271	6.31021	2.78662e-10	5.18903e-09	0	0
Wiz	2607.31	0.318919	0.0505453	6.30957	2.79813e-10	5.20545e-09	0	0
Cox14	676.182	-0.49756	0.0789067	-6.30568	2.86935e-10	5.33279e-09	0	0
Mapk3	2331.5	-0.829959	0.131703	-6.30175	2.94311e-10	5.4646e-09	0	0
Fbxo31	1953.43	-0.353599	0.056181	-6.29392	3.09542e-10	5.74187e-09	0	0
Zfp408	472.387	0.461751	0.0733741	6.2931	3.11193e-10	5.76695e-09	0	0
Gpalpp1	1103.66	0.307018	0.0487929	6.29228	3.12835e-10	5.79181e-09	0	0
Stag1	481.514	0.44228	0.0703095	6.29047	3.16501e-10	5.85103e-09	0	0
Cep78	186.432	0.557762	0.0886687	6.2904	3.16641e-10	5.85103e-09	0	0
Kcmf1	1280.66	0.676707	0.107631	6.28731	3.23016e-10	5.96311e-09	0	0
Jrk	311.277	0.630889	0.100403	6.28357	3.30883e-10	6.1025e-09	0	0
Atp1b2	11105	-0.515644	0.0820723	-6.2828	3.32521e-10	6.12685e-09	0	0
Scrn3	419.195	-1.10922	0.176566	-6.28218	3.33853e-10	6.14551e-09	0	0
Zfp142	1030.53	0.623322	0.0992242	6.28196	3.34336e-10	6.14852e-09	0	0
Lhx6	2162.38	0.66065	0.105256	6.27659	3.46087e-10	6.35856e-09	0	0
Zfp426	1026.05	0.505725	0.0805792	6.27613	3.47112e-10	6.37132e-09	0	0
Zfp606	543.643	0.586122	0.0934016	6.27529	3.48993e-10	6.39976e-09	0	0
BC031181	1492.74	-0.358748	0.0572022	-6.27158	3.57401e-10	6.54771e-09	0	0
Emb	130.03	-1.14115	0.18198	-6.27075	3.59309e-10	6.57641e-09	0	0
Mtus2	1198.3	0.66218	0.105621	6.26943	3.62377e-10	6.62626e-09	0	0
Garnl3	400.886	0.651182	0.103963	6.26359	3.76206e-10	6.87262e-09	0	0
Hprt	768.324	-0.683605	0.109165	-6.26212	3.7978e-10	6.93134e-09	0	0
Nhs	407.904	0.525248	0.0838806	6.26186	3.80417e-10	6.93641e-09	0	0
Scly	270.167	0.717152	0.114531	6.26164	3.80947e-10	6.9395e-09	0	0
Gm5124	882.956	0.456716	0.072952	6.26049	3.83761e-10	6.98417e-09	0	0
Tmco6	164.067	-0.794346	0.126908	-6.25924	3.86859e-10	7.02726e-09	0	0
Thsd4	400.156	-2.25528	0.360306	-6.25935	3.86591e-10	7.02726e-09	0	0
Abat	5075.42	-0.627344	0.100238	-6.25853	3.88612e-10	7.05247e-09	0	0
Zfp319	1436.38	0.616243	0.098507	6.25584	3.95394e-10	7.1688e-09	0	0
4930479D17Rik	41.9711	1.19725	0.191393	6.25548	3.96287e-10	7.17824e-09	0	0
Polr1c	413.449	0.436363	0.0697799	6.25343	4.01542e-10	7.25978e-09	0	0
Kat8	390.62	0.567125	0.0906881	6.25357	4.01169e-10	7.25978e-09	0	0
Pars2	230.104	0.578477	0.0925201	6.25245	4.04066e-10	7.29857e-09	0	0
Cope	422.167	-0.451109	0.0721891	-6.24899	4.13128e-10	7.45526e-09	0	0
Zc3h8	81.7253	0.870112	0.139248	6.24865	4.14021e-10	7.46438e-09	0	1
Lrrc40	375.614	0.463425	0.074179	6.24739	4.17358e-10	7.51751e-09	0	0
Osbpl11	490.471	0.339473	0.0543462	6.24648	4.19807e-10	7.55457e-09	0	0
Tpm1	2396.54	-0.435289	0.0697123	-6.24408	4.26303e-10	7.66431e-09	0	0
Tanc1	492.409	-1.03642	0.166077	-6.24062	4.35844e-10	7.82854e-09	0	0
Hnrnpul2	5718.88	0.199179	0.031928	6.23838	4.42122e-10	7.93391e-09	0	1
Ypel2	583	-1.0493	0.168301	-6.23466	4.52756e-10	8.11718e-09	0	0
Aars	3823.32	-0.683693	0.10969	-6.23298	4.57636e-10	8.19704e-09	0	0
Cyb5r4	188.47	-0.585332	0.093953	-6.23006	4.66268e-10	8.3439e-09	0	0
Epc2	738.002	0.431403	0.0692509	6.22956	4.67736e-10	8.36241e-09	0	0
Micu1	766.091	-0.475958	0.0764103	-6.22898	4.69483e-10	8.38587e-09	0	0
Aff1	343.751	-0.592701	0.0951994	-6.22589	4.78828e-10	8.54485e-09	0	0
Pbx2	796.707	-0.534015	0.0858082	-6.22336	4.86633e-10	8.67611e-09	0	0
Napb	9702.54	-0.788024	0.126675	-6.22083	4.9453e-10	8.80876e-09	0	0
Nap1l2	1670.12	-0.590639	0.0949489	-6.22061	4.95239e-10	8.81325e-09	0	0
Acyp1	165.076	-0.805381	0.129483	-6.21998	4.97209e-10	8.84014e-09	0	0
Wdr55	232.971	0.504264	0.0810762	6.21964	4.98309e-10	8.85154e-09	0	1
Pno1	635.816	0.508995	0.0818578	6.21804	5.03412e-10	8.93394e-09	0	1
Mapk8ip2	5489.16	-0.396992	0.0638651	-6.21611	5.09639e-10	9.03613e-09	0	0
Ap2a1	3895.88	-0.470228	0.075671	-6.21411	5.16167e-10	9.14346e-09	0	0
Rasl10b	4124.42	-0.687777	0.110689	-6.21357	5.17926e-10	9.1662e-09	0	0
Slc25a44	2590.1	-0.240969	0.0387862	-6.21276	5.20605e-10	9.20516e-09	0	0
Zscan21	634.321	0.587621	0.094586	6.21256	5.21271e-10	9.20849e-09	0	0
Nfe2l1	8001.89	-0.596035	0.0959715	-6.21054	5.28012e-10	9.31902e-09	0	0
Mapk1ip1l	1137.53	-0.395546	0.0637192	-6.20765	5.37821e-10	9.48346e-09	0	0
Zc3hc1	336.756	0.441807	0.0711896	6.20606	5.43282e-10	9.57099e-09	0	0
Ppp2r2b	2722.45	0.345462	0.0556968	6.20255	5.55566e-10	9.77846e-09	0	0
Capn1	127.218	-0.634173	0.102278	-6.20051	5.6282e-10	9.89711e-09	0	0
Tbcb	840.435	0.539385	0.0870116	6.199	5.6823e-10	9.98313e-09	0	0
Gm56915	256.671	0.756041	0.12197	6.1986	5.69686e-10	9.9996e-09	0	0
Rrp12	623.734	0.589329	0.0950855	6.19788	5.7227e-10	1.00358e-08	0	1
Galnt11	555.35	-0.514844	0.0831331	-6.19301	5.90271e-10	1.03421e-08	0	0
Gm47163	410.95	-0.67189	0.10855	-6.18967	6.029e-10	1.05442e-08	0	0
Tnrc6a	1454.06	-0.406535	0.0656784	-6.18978	6.02498e-10	1.05442e-08	0	1
Sart3	667.077	0.3809	0.0615431	6.18915	6.04893e-10	1.05694e-08	0	1
Ctxn2	85.6161	1.16432	0.188273	6.18421	6.24127e-10	1.08957e-08	0	0
Wipf3	2599.46	-1.10826	0.179289	-6.18144	6.35213e-10	1.10791e-08	0	0
Rhbdl1	91.4488	-0.785657	0.12712	-6.18042	6.39327e-10	1.11408e-08	0	0
Slc6a17	10513.8	-0.945509	0.15301	-6.1794	6.43443e-10	1.12024e-08	0	0
Nelfa	360.384	0.388654	0.0629506	6.17396	6.66018e-10	1.1585e-08	0	0
Eno2	7212.47	-0.912904	0.147911	-6.17197	6.74454e-10	1.17211e-08	0	0
Madd	3386.75	-0.472348	0.0765626	-6.16943	6.85349e-10	1.18998e-08	0	0
Emc6	1248.96	0.297564	0.0482459	6.16766	6.93097e-10	1.20234e-08	0	0
Pde12	656.649	0.517518	0.0839329	6.16585	7.01039e-10	1.21503e-08	0	0
Aplf	160.709	0.575374	0.0933443	6.164	7.09307e-10	1.22826e-08	0	0
Exoc3l	215.053	0.553614	0.0898296	6.16294	7.14057e-10	1.23537e-08	0	0
Pip4p1	1070.05	-0.537174	0.0872373	-6.15762	7.3845e-10	1.27643e-08	0	0
Septin8	4494.48	-0.799756	0.129918	-6.15583	7.4684e-10	1.28977e-08	0	0
Prox1	2084.88	1.02217	0.166066	6.15519	7.49867e-10	1.29384e-08	0	0
Adarb1	2235.98	-0.412692	0.0670598	-6.15409	7.55118e-10	1.30174e-08	0	1
Pdcd4	780.617	-0.427616	0.0695557	-6.14783	7.85517e-10	1.35293e-08	0	0
Adgrg2	37.593	1.46553	0.238406	6.14721	7.88577e-10	1.35699e-08	0	0
Lsm11	4830.42	1.34233	0.218436	6.14518	7.98709e-10	1.3732e-08	0	0
Gm15853	69.9824	0.969144	0.157745	6.14374	8.06003e-10	1.3845e-08	0	0
Thoc2l	598.459	-0.367517	0.0598338	-6.14229	8.13385e-10	1.39474e-08	0	0
1700087I21Rik	96.021	-1.4129	0.230034	-6.14215	8.14132e-10	1.39474e-08	0	0
Ctif	2200.22	-0.341673	0.0556271	-6.14219	8.13907e-10	1.39474e-08	0	0
Tshr	92.9803	1.36793	0.222788	6.14007	8.2487e-10	1.41188e-08	0	0
Wdr35	556.744	0.519135	0.0845578	6.1394	8.28312e-10	1.41525e-08	0	0
Svop	2488.17	-0.432792	0.0704928	-6.13953	8.27675e-10	1.41525e-08	0	0
Trpc3	123.586	0.804536	0.131078	6.13784	8.36523e-10	1.42802e-08	0	0
Gm43682	187.174	-0.959913	0.156448	-6.13568	8.47965e-10	1.44627e-08	0	0
Peg13	2972.71	-0.428882	0.0699784	-6.12879	8.85518e-10	1.50898e-08	0	0
Rragd	2198.45	-0.358836	0.0585671	-6.12693	8.95884e-10	1.5253e-08	0	0
Tgfbr3l	42.8434	-1.08146	0.176517	-6.12668	8.97331e-10	1.52641e-08	0	0
Vps18	1222.33	-0.453051	0.0739582	-6.12577	9.02481e-10	1.53382e-08	0	0
Zfp994	361.111	0.546203	0.0892425	6.12044	9.33197e-10	1.58463e-08	0	0
Spryd4	249.52	0.586953	0.0959351	6.11823	9.46197e-10	1.60529e-08	0	0
Retreg2	3484.33	-0.481547	0.0787288	-6.11653	9.56322e-10	1.62104e-08	0	0
Myt1l	4594.09	0.446517	0.0730095	6.11587	9.60316e-10	1.62638e-08	0	0
Cwf19l2	200.708	0.696812	0.113965	6.11424	9.70187e-10	1.64165e-08	0	1
Ddhd2	612.348	-0.421282	0.0689337	-6.11141	9.87556e-10	1.66958e-08	0	0
Rsu1	362.161	-0.502539	0.0822336	-6.11112	9.89368e-10	1.67117e-08	0	0
Ubb	5177.46	-0.289036	0.0473091	-6.10954	9.99211e-10	1.68632e-08	0	0
Gm9899	189.117	0.652988	0.106884	6.10933	1.00051e-09	1.68704e-08	0	0
Dkc1	284.614	0.519907	0.0851076	6.10882	1.00373e-09	1.69098e-08	0	1
Pja1	5694.08	0.330171	0.054079	6.10535	1.02578e-09	1.72662e-08	0	0
Smarcd1	1655.89	-0.33369	0.0546764	-6.10301	1.04091e-09	1.75056e-08	0	0
Taf1c	307.533	0.502324	0.0823217	6.10197	1.04772e-09	1.76047e-08	0	0
Ovgp1	157.213	1.26033	0.206552	6.10174	1.0492e-09	1.76143e-08	0	0
Arhgap4	57.5554	1.05633	0.173132	6.10131	1.05203e-09	1.76311e-08	0	0
Dcaf4	300.835	1.04158	0.170713	6.10136	1.05172e-09	1.76311e-08	0	0
Coro7	871.02	-0.585294	0.0959604	-6.09933	1.06517e-09	1.78357e-08	0	0
Rhot2	616.388	-0.48372	0.0793241	-6.09801	1.07395e-09	1.79671e-08	0	0
Tmem259	2719.42	-0.307663	0.0504806	-6.09469	1.09649e-09	1.83284e-08	0	0
Arhgap31	576.451	-0.611703	0.10038	-6.09386	1.10219e-09	1.84077e-08	0	0
Vps36	968.509	0.645804	0.105988	6.09316	1.10702e-09	1.84565e-08	0	0
Rabif	1138.83	0.43126	0.0707772	6.0932	1.10673e-09	1.84565e-08	0	0
Gns	1746.77	-0.460647	0.0756104	-6.09237	1.11252e-09	1.85321e-08	0	0
Vps37c	702.818	-0.398736	0.0654655	-6.09079	1.12357e-09	1.86999e-08	0	0
Tsg101	428.966	0.334846	0.0550163	6.08631	1.15539e-09	1.9213e-08	0	0
Tubgcp2	524.572	0.425918	0.0699873	6.08565	1.1602e-09	1.92762e-08	0	0
Ywhah	8084.88	-0.699105	0.114885	-6.08527	1.16293e-09	1.9305e-08	0	0
Gm54728	804.061	0.509068	0.0836687	6.08433	1.16981e-09	1.94025e-08	0	0
Ap3m2	2316.52	-0.437141	0.0718525	-6.08387	1.17318e-09	1.94417e-08	0	0
Ppme1	1742.01	-0.574386	0.0944939	-6.07856	1.21269e-09	2.00791e-08	0	0
Pidd1	420.702	2.35975	0.388224	6.07832	1.21447e-09	2.00913e-08	0	0
Ak5	2003.33	-0.88346	0.145434	-6.07464	1.24267e-09	2.05403e-08	0	0
Asphd1	438.043	-0.361929	0.0595908	-6.07357	1.25094e-09	2.06592e-08	0	0
Rasa3	1273.5	-0.259175	0.0426746	-6.07328	1.25325e-09	2.06798e-08	0	0
Per1	1709.18	-1.08194	0.178205	-6.07133	1.26853e-09	2.0914e-08	0	0
Kitl	970.796	1.07713	0.177442	6.0703	1.27671e-09	2.10308e-08	0	0
Efcab14	853.508	-0.557636	0.0918712	-6.06976	1.281e-09	2.10835e-08	0	0
Abcc5	2219.59	-0.49578	0.0816901	-6.06903	1.28682e-09	2.11611e-08	0	0
Uqcrfs1	2237.38	-0.37492	0.0617983	-6.06683	1.3046e-09	2.14352e-08	0	0
Stoml1	1481.55	0.350944	0.0578518	6.06626	1.30927e-09	2.14937e-08	0	0
Ccnf	105.381	-0.62725	0.103497	-6.06053	1.3567e-09	2.22533e-08	0	0
Chrna1	37.8957	-4.03715	0.66666	-6.05579	1.39731e-09	2.28999e-08	0	0
Wipf2	1237.28	-0.474913	0.0784346	-6.0549	1.40506e-09	2.30075e-08	0	0
Eif3g	1153.66	0.480277	0.0793609	6.05181	1.43224e-09	2.34326e-08	0	1
Gpr12	810.649	0.65325	0.107968	6.05043	1.44464e-09	2.36154e-08	0	0
Alkbh7	218.699	0.537349	0.0888169	6.05008	1.44773e-09	2.36459e-08	0	0
Prnp	13117.9	-0.507195	0.0838691	-6.04746	1.47146e-09	2.40131e-08	0	0
Stmn4	2619.59	-1.065	0.176164	-6.04548	1.48968e-09	2.42898e-08	0	0
Rps27a	1380.26	0.394001	0.0651771	6.04508	1.4934e-09	2.43299e-08	0	1
Tsn	2119	0.282138	0.0466759	6.04461	1.49769e-09	2.43586e-08	0	1
Zfp959	177.896	0.922611	0.152631	6.04472	1.49666e-09	2.43586e-08	0	0
Rac1	5094.49	-0.27628	0.0457116	-6.04398	1.50362e-09	2.44344e-08	0	0
Stk39	843.366	0.58798	0.0973051	6.04265	1.51604e-09	2.45949e-08	0	0
Gm56102	17.2145	-1.50783	0.249525	-6.04278	1.51479e-09	2.45949e-08	0	0
Fmn2	1604.39	-0.473328	0.0783649	-6.04006	1.54061e-09	2.49724e-08	0	0
Zfp125	188.861	1.07605	0.17821	6.03812	1.55917e-09	2.52521e-08	0	0
Nsmce2	272.034	-0.412502	0.0683353	-6.03644	1.57551e-09	2.54952e-08	0	0
Tmem101	495.879	-0.63075	0.104525	-6.03444	1.59519e-09	2.57921e-08	0	0
Zfp141	358.912	0.418692	0.0693964	6.03334	1.60601e-09	2.59452e-08	0	0
Ess2	592.194	0.312488	0.0518049	6.03201	1.61936e-09	2.61171e-08	0	1
Ccdc51	120.482	0.675063	0.111913	6.03203	1.61911e-09	2.61171e-08	0	0
Etv3	531.492	-0.417522	0.0692237	-6.0315	1.62448e-09	2.61777e-08	0	0
Fam118b	248.457	0.582267	0.0966213	6.02628	1.67781e-09	2.70146e-08	0	0
Slk	1403.25	-0.706492	0.117251	-6.02549	1.68601e-09	2.7124e-08	0	0
Tcp11l2	285.047	-0.94076	0.156144	-6.02497	1.69145e-09	2.71887e-08	0	0
Spred2	2435.4	-0.388058	0.0644126	-6.02457	1.69562e-09	2.7233e-08	0	0
Faap100	914.518	0.83877	0.139253	6.02337	1.70826e-09	2.74133e-08	0	0
Hdhd5	321.743	-0.460887	0.0765202	-6.02308	1.71131e-09	2.74306e-08	0	0
Emc10	3077.67	-0.505372	0.0839071	-6.02299	1.71219e-09	2.74306e-08	0	0
Dlg4	13232.8	-0.706531	0.117313	-6.02262	1.71612e-09	2.74707e-08	0	0
Klhl42	1187.82	0.29699	0.0493207	6.02161	1.7269e-09	2.76203e-08	0	0
Exoc8	1414.16	0.554163	0.092077	6.01848	1.76066e-09	2.8137e-08	0	0
Gtpbp2	1720.26	-0.435826	0.072417	-6.01829	1.76274e-09	2.8147e-08	0	1
Chac1	646.651	-1.5091	0.250759	-6.01813	1.7644e-09	2.815e-08	0	0
Plekhm2	1026.14	-0.348388	0.0578984	-6.01722	1.77434e-09	2.82852e-08	0	0
Gm14169	129.447	-1.06743	0.17746	-6.01502	1.79862e-09	2.86486e-08	0	0
Has3	231.667	0.794108	0.132051	6.01366	1.81382e-09	2.88669e-08	0	0
Prr14l	1551.63	-0.637778	0.106103	-6.01094	1.84455e-09	2.93317e-08	0	0
Anp32e	2333.68	-0.544437	0.0905775	-6.01073	1.84686e-09	2.93442e-08	0	0
Spats2l	460.657	0.484795	0.0806714	6.00951	1.86091e-09	2.9543e-08	0	1
Atp13a3	1480.04	-0.439379	0.0731197	-6.00904	1.86627e-09	2.96039e-08	0	0
Odc1	1626.23	0.769555	0.128085	6.00818	1.87615e-09	2.97361e-08	0	0
Celf1	4208.01	-0.317397	0.0528359	-6.00722	1.88727e-09	2.98876e-08	0	1
Nsrp1	389.892	0.48568	0.0808593	6.00648	1.89596e-09	3.00007e-08	0	1
Cbfa2t2	1300.85	0.517282	0.0861315	6.00572	1.90481e-09	3.01017e-08	0	0
Tmem134	345.333	-0.500633	0.0833601	-6.00567	1.90547e-09	3.01017e-08	0	0
Pde7b	125.762	-0.681403	0.113464	-6.00544	1.90813e-09	3.01191e-08	0	0
Dnah2	135.647	0.836912	0.139366	6.00514	1.91164e-09	3.01497e-08	0	0
Bex3	3631.15	-0.478614	0.0797025	-6.00501	1.91326e-09	3.01506e-08	0	0
Vsig10l	111.386	0.711482	0.118546	6.00173	1.95223e-09	3.07397e-08	0	0
Pigm	562.61	-0.356943	0.0594911	-5.99993	1.97397e-09	3.10565e-08	0	0
Gm42890	43.4556	1.39325	0.232225	5.99958	1.97833e-09	3.10997e-08	0	0
Ccdc166	262.817	0.790114	0.131701	5.99929	1.98184e-09	3.11295e-08	0	0
Tcf25	4922.69	-0.312218	0.0520717	-5.99592	2.02331e-09	3.1755e-08	0	0
Cplane1	786.402	0.508702	0.0848737	5.99364	2.05195e-09	3.21783e-08	0	0
Ipo5	2512.8	0.292198	0.0487745	5.99079	2.08824e-09	3.27209e-08	0	1
Zfp54	74.5276	0.8026	0.133977	5.99056	2.09122e-09	3.2741e-08	0	0
Tmem50b	1457.74	-0.607705	0.101457	-5.98979	2.10115e-09	3.28697e-08	0	0
Nat8l	3104.08	-0.576455	0.0962588	-5.98859	2.11666e-09	3.30855e-08	0	0
Mlf2	7935.66	-0.305519	0.0510253	-5.9876	2.12964e-09	3.32613e-08	0	0
Spty2d1	510.116	-0.649338	0.108468	-5.98647	2.14441e-09	3.34649e-08	0	0
Telo2	694.4	0.403177	0.0673752	5.98405	2.17661e-09	3.394e-08	0	0
Naa30	1361.66	0.365118	0.0610272	5.98287	2.19238e-09	3.41583e-08	0	0
Pts	385.89	-0.429049	0.0717329	-5.98121	2.21488e-09	3.44809e-08	0	0
Tmem198b	314.687	-0.606825	0.101458	-5.98105	2.21704e-09	3.44867e-08	0	0
Cln8	1343.58	0.452926	0.0757692	5.97771	2.26295e-09	3.51724e-08	0	0
Dusp2	51.1702	1.4066	0.23538	5.97587	2.28862e-09	3.55427e-08	0	0
Abce1	2748.26	0.334521	0.0560005	5.97354	2.32156e-09	3.60252e-08	0	1
Trim23	1504.35	0.453811	0.0759778	5.97295	2.33004e-09	3.61277e-08	0	0
Prorp	169.473	0.604188	0.101194	5.97058	2.36405e-09	3.66257e-08	0	0
Tiam2	453.092	0.801484	0.134274	5.96901	2.38692e-09	3.69503e-08	0	0
Dusp3	2705.09	-0.487928	0.0818123	-5.96399	2.46154e-09	3.80749e-08	0	0
Wdr36	508.076	0.389909	0.0653977	5.96212	2.48984e-09	3.84817e-08	0	1
Lypd3	8.62253	4.54997	0.763164	5.96198	2.49207e-09	3.84852e-08	0	0
Czib	527.315	-0.598982	0.100473	-5.96161	2.49769e-09	3.85413e-08	0	0
Gm45470	18.8609	1.77426	0.297939	5.95512	2.59882e-09	4.00697e-08	0	0
Zfp110	594.744	0.606877	0.101943	5.95309	2.63122e-09	4.05367e-08	0	0
Slc4a1ap	462.563	0.433929	0.0729025	5.95219	2.64581e-09	4.0729e-08	0	1
Rpp38	136.92	0.552147	0.0927789	5.95121	2.66165e-09	4.09401e-08	0	1
Snhg6	340.551	0.532627	0.0895229	5.94961	2.6878e-09	4.13093e-08	0	0
Uros	309.436	-0.620592	0.104352	-5.94712	2.72899e-09	4.19091e-08	0	0
Fhod3	395.866	0.642448	0.108031	5.94688	2.73301e-09	4.19374e-08	0	0
Adra2c	585.03	0.766232	0.128877	5.94547	2.75658e-09	4.22654e-08	0	0
Atp6v1a	8777.49	-0.654195	0.110038	-5.9452	2.76127e-09	4.23036e-08	0	0
Shroom2	2705.88	0.802189	0.134934	5.94502	2.76417e-09	4.23144e-08	0	0
Eml6	432.283	-0.64414	0.10836	-5.94445	2.77382e-09	4.24284e-08	0	0
Sdcbp	1880.82	-0.609308	0.102536	-5.94238	2.80918e-09	4.29353e-08	0	0
Seh1l	643.159	0.359117	0.060451	5.94063	2.83927e-09	4.33607e-08	0	1
Puf60	2778.87	0.205381	0.0345771	5.93982	2.85342e-09	4.35423e-08	0	1
Srpr	1298.95	-0.500365	0.0842606	-5.9383	2.87991e-09	4.38425e-08	0	0
Gtf2f2	243.542	0.497614	0.0837969	5.93833	2.87938e-09	4.38425e-08	0	0
Dvl1	2225.97	-0.259242	0.043655	-5.93844	2.87751e-09	4.38425e-08	0	0
Vps4b	619.8	-0.43301	0.0729225	-5.93795	2.88606e-09	4.39014e-08	0	0
Ptger3	342.659	1.00601	0.169443	5.93715	2.90024e-09	4.40823e-08	0	0
Spout1	505.367	0.405751	0.0683524	5.93617	2.91764e-09	4.43117e-08	0	1
Lrp10	1146.69	-0.326769	0.0550596	-5.93483	2.94152e-09	4.46394e-08	0	0
Ufc1	809.282	0.477138	0.0804136	5.93354	2.96471e-09	4.49558e-08	0	0
Gmfb	6432.79	-0.309601	0.052189	-5.9323	2.98722e-09	4.52615e-08	0	0
Tmcc1	2233.7	0.400775	0.0675635	5.93183	2.99581e-09	4.5356e-08	0	0
Sema6a	1776.47	0.653472	0.110179	5.931	3.01088e-09	4.55484e-08	0	0
Bsn	11315.5	-0.749671	0.126422	-5.92992	3.03088e-09	4.5815e-08	0	0
Arfgef1	2270.22	0.428973	0.0723596	5.92835	3.06e-09	4.62189e-08	0	0
Ube2b	1996.5	-0.418572	0.0706176	-5.92731	3.07931e-09	4.64742e-08	0	0
Obi1	378.827	0.623514	0.105212	5.92624	3.09945e-09	4.67415e-08	0	0
Exosc2	260.649	0.580388	0.0979405	5.92592	3.1055e-09	4.67961e-08	0	1
Htr7	396.452	0.798513	0.134761	5.92542	3.11498e-09	4.69024e-08	0	0
Map1lc3b	3119.7	-0.449616	0.0759155	-5.92258	3.16928e-09	4.76827e-08	0	0
Mrpl47	256.812	0.461365	0.0779131	5.92154	3.18949e-09	4.79494e-08	0	1
Rem2	263.904	-0.99877	0.168676	-5.92123	3.19551e-09	4.80024e-08	0	0
Dact3	2488.97	-0.461569	0.0779714	-5.91972	3.22491e-09	4.84062e-08	0	0
Tmem183a	1867.03	0.513715	0.0867896	5.91908	3.23741e-09	4.85561e-08	0	0
Cdc42se2	4075.78	-0.580911	0.0981506	-5.91856	3.24763e-09	4.86715e-08	0	0
Riox1	338.115	0.487147	0.0823689	5.91421	3.33464e-09	4.99367e-08	0	0
Ralbp1	955.285	-0.335508	0.0567371	-5.91338	3.35158e-09	5.01514e-08	0	0
Pfdn6	723.816	0.297512	0.0503207	5.91231	3.37338e-09	5.04385e-08	0	0
Sapcd2	114.937	-0.902092	0.152593	-5.91174	3.38519e-09	5.05758e-08	0	0
Tef	3894.75	-0.446448	0.0755271	-5.9111	3.39831e-09	5.07324e-08	0	0
Tom1l2	4090.66	-0.44915	0.0760125	-5.90889	3.44417e-09	5.13774e-08	0	0
Porcn	803.446	-0.777917	0.131677	-5.90776	3.46795e-09	5.16921e-08	0	0
Zfyve26	317.608	-0.447351	0.0757681	-5.90422	3.54328e-09	5.2774e-08	0	0
Exoc5	1122.22	0.420343	0.0712003	5.90367	3.5551e-09	5.29092e-08	0	0
Cend1	4297.89	-0.51881	0.0878871	-5.90315	3.56632e-09	5.30352e-08	0	0
Slc50a1	279.32	-0.704125	0.119289	-5.9027	3.57608e-09	5.31393e-08	0	0
Brat1	526.208	-0.41895	0.0710137	-5.89957	3.64459e-09	5.41157e-08	0	0
Wac	1761.89	0.269809	0.0457423	5.89847	3.66887e-09	5.44342e-08	0	0
Ugcg	1774.41	-0.539598	0.0914859	-5.89815	3.67596e-09	5.44975e-08	0	0
Brpf1	697.867	0.469887	0.0797148	5.89461	3.75569e-09	5.56367e-08	0	0
Kif26a	244.896	0.851068	0.144386	5.89438	3.7608e-09	5.56696e-08	0	0
Caprin2	99.5422	-0.630953	0.10705	-5.89398	3.77001e-09	5.57632e-08	0	0
A630089N07Rik	86.5671	1.03049	0.174858	5.89328	3.78615e-09	5.59589e-08	0	0
Fzd10os	17.9251	-3.0882	0.524195	-5.89131	3.83148e-09	5.65856e-08	0	0
Arhgap1	1687.16	-0.425028	0.0721484	-5.89102	3.8381e-09	5.664e-08	0	0
Tmem50a	732.546	-0.630683	0.107061	-5.89086	3.84198e-09	5.66537e-08	0	0
Eif4e2	1261.04	-0.447762	0.0760141	-5.89051	3.84999e-09	5.67285e-08	0	1
Rpf1	143.892	0.572471	0.0972068	5.8892	3.88066e-09	5.71368e-08	0	0
Rpl7l1	870.63	0.388889	0.0660403	5.88867	3.89311e-09	5.72763e-08	0	1
Tatdn2	1039.55	0.497272	0.0844544	5.88805	3.90778e-09	5.74483e-08	0	0
Zfand5	3495.95	-0.407826	0.0693004	-5.8849	3.98286e-09	5.85073e-08	0	0
Setd6	286.449	0.808041	0.137391	5.88133	4.0698e-09	5.9739e-08	0	0
Cyp46a1	1244.55	-0.756351	0.128646	-5.87934	4.11911e-09	6.04168e-08	0	0
Dhx30	2542.48	0.25276	0.0429973	5.87851	4.13966e-09	6.0672e-08	0	1
Igf2bp2	28.7079	-1.10701	0.188334	-5.87791	4.15487e-09	6.08486e-08	0	1
Gmpr	225.123	-0.998355	0.169855	-5.87769	4.16038e-09	6.08831e-08	0	0
Lbr	160.749	-0.918429	0.156347	-5.8743	4.24634e-09	6.20939e-08	0	1
Rab6a	8158.41	-0.591726	0.100749	-5.8733	4.27202e-09	6.2422e-08	0	0
Syce2	156.214	0.92946	0.158273	5.8725	4.29268e-09	6.26763e-08	0	0
Mterf4	265.632	0.444069	0.0756217	5.87224	4.29946e-09	6.26805e-08	0	1
Klhl12	702.515	-0.343772	0.0585417	-5.87226	4.29895e-09	6.26805e-08	0	0
Lrrc59	2715.7	0.478996	0.0816214	5.86851	4.39732e-09	6.40587e-08	0	1
Maz	7282.34	0.404724	0.0689941	5.86607	4.46258e-09	6.49602e-08	0	1
Spata33	144.587	-0.820261	0.13985	-5.86531	4.48306e-09	6.5209e-08	0	0
Uqcrq	1580.43	-0.386087	0.0658434	-5.86372	4.52599e-09	6.57838e-08	0	0
Tnks2	3815.58	0.265437	0.0452697	5.86347	4.53291e-09	6.58348e-08	0	0
Utp14a	249.863	0.504398	0.0860992	5.85834	4.67513e-09	6.78493e-08	0	1
Ints6l	653.983	-0.672529	0.11484	-5.85622	4.7352e-09	6.86177e-08	0	0
Pierce1	98.531	1.62491	0.277467	5.85622	4.73511e-09	6.86177e-08	0	0
Bysl	706.381	0.356706	0.0609155	5.85574	4.74877e-09	6.87626e-08	0	1
Scd3	28.3165	1.42991	0.244198	5.85551	4.75536e-09	6.88063e-08	0	0
Dolpp1	637.481	0.420543	0.071824	5.85519	4.76461e-09	6.88884e-08	0	0
Adamts6	55.665	-0.861555	0.147187	-5.85346	4.81461e-09	6.95591e-08	0	0
Hgsnat	394.594	-0.445552	0.0761253	-5.85288	4.83136e-09	6.97489e-08	0	0
Fmc1	162.161	0.632783	0.108139	5.85159	4.86887e-09	7.02378e-08	0	0
Igsf21	1019.79	0.468524	0.0800744	5.85111	4.88296e-09	7.03885e-08	0	0
Pcyox1l	505.975	-0.501843	0.0857892	-5.84973	4.92385e-09	7.09247e-08	0	0
Ttll11	395.206	-0.634462	0.10847	-5.84919	4.93987e-09	7.11024e-08	0	0
H1f3	54.3181	3.45965	0.591543	5.84852	4.95958e-09	7.13329e-08	0	0
Rhbdd2	1153.22	-0.399609	0.0683323	-5.84803	4.9744e-09	7.14394e-08	0	0
Noa1	418.907	0.52699	0.0901139	5.84804	4.97391e-09	7.14394e-08	0	1
Tomm34	528.112	-0.479102	0.0819547	-5.84594	5.03706e-09	7.22854e-08	0	0
Kpna4	1815.65	0.293295	0.0502116	5.84119	5.18302e-09	7.43246e-08	0	0
Fam210b	612.527	-1.24772	0.213656	-5.83987	5.2242e-09	7.48594e-08	0	0
Zcchc17	627.081	-0.329049	0.0563548	-5.83889	5.25511e-09	7.52465e-08	0	1
Sf3b5	636.1	-0.434376	0.0744264	-5.83631	5.33697e-09	7.63618e-08	0	1
Ccnj	296.697	0.397768	0.0681685	5.83506	5.37699e-09	7.68773e-08	0	0
Dbr1	225.625	0.484867	0.0831013	5.83465	5.39046e-09	7.70128e-08	0	1
Kctd12b	124.779	-0.675759	0.115829	-5.83413	5.40734e-09	7.71969e-08	0	0
4921507P07Rik	27.046	1.53356	0.262946	5.83225	5.46857e-09	7.80131e-08	0	0
Dnajc12	46.2106	-1.13695	0.194972	-5.83137	5.49742e-09	7.83668e-08	0	0
Rnf146	457.874	0.4787	0.0820971	5.8309	5.51296e-09	7.85301e-08	0	0
Fpgt	910.793	0.609967	0.104637	5.82937	5.56376e-09	7.91952e-08	0	0
Sntb2	437.971	-0.774422	0.132853	-5.82914	5.57124e-09	7.92431e-08	0	1
1700025G04Rik	2071.33	-0.427085	0.0733162	-5.82524	5.70306e-09	8.10583e-08	0	0
Zswim9	409.469	0.485121	0.0833052	5.82342	5.76545e-09	8.18847e-08	0	0
Rsad1	501.66	0.493194	0.0846942	5.82323	5.77217e-09	8.19197e-08	0	0
Arc	457.32	-1.50436	0.258372	-5.82246	5.79863e-09	8.22347e-08	0	0
Psmc3ip	62.5648	0.906938	0.155836	5.81981	5.8916e-09	8.34917e-08	0	0
Gm28294	25.457	-2.12259	0.364743	-5.81942	5.90538e-09	8.36256e-08	0	0
Mink1	3892.59	-0.541138	0.0929935	-5.8191	5.91661e-09	8.37231e-08	0	0
Abraxas2	725.76	0.397763	0.0683575	5.81886	5.92497e-09	8.37756e-08	0	0
Rnf145	1579.1	-0.623521	0.107157	-5.81875	5.92901e-09	8.37756e-08	0	0
Chic1	466.456	-0.643505	0.110615	-5.8175	5.97328e-09	8.43348e-08	0	0
Surf2	558.535	0.347772	0.0597815	5.81739	5.97734e-09	8.43348e-08	0	0
Fam222b	965.694	-0.334084	0.0574326	-5.81698	5.99191e-09	8.44785e-08	0	0
Fezf2	1155.38	0.766053	0.131715	5.81599	6.02769e-09	8.49209e-08	0	0
Syngap1	8455.52	-0.456027	0.0784214	-5.81508	6.06046e-09	8.53201e-08	0	0
Bnip1	258.187	0.489893	0.0842635	5.81382	6.10624e-09	8.59018e-08	0	0
Wdr24	940.713	0.471831	0.0811729	5.81267	6.14843e-09	8.64324e-08	0	0
Camsap1	3458.38	0.349752	0.0601726	5.81248	6.15534e-09	8.64663e-08	0	0
Fxr2	2016.2	-0.395586	0.068067	-5.81172	6.18356e-09	8.67996e-08	0	1
Marchf6	6200.31	-0.392389	0.0675488	-5.80897	6.28584e-09	8.8171e-08	0	0
Tmem138	178.133	0.566071	0.0974571	5.80841	6.30683e-09	8.84012e-08	0	0
Wdr12	534.992	0.543053	0.0935176	5.80696	6.36161e-09	8.91042e-08	0	1
Mbtps1	756.291	-0.320655	0.0552234	-5.8065	6.37922e-09	8.92859e-08	0	0
Zbtb6	748.109	0.516709	0.0890041	5.80545	6.41929e-09	8.97815e-08	0	0
Ulk1	1764.36	-0.263707	0.0454289	-5.80483	6.44305e-09	9.00485e-08	0	0
Uqcrb	344.403	0.463431	0.0798513	5.80368	6.48756e-09	9.06048e-08	0	0
Zfp995	133.487	0.759428	0.130876	5.80263	6.52817e-09	9.1106e-08	0	0
Fat4	1886.15	0.957836	0.165093	5.8018	6.56082e-09	9.14954e-08	0	0
Inpp4b	67.9141	-0.832134	0.143442	-5.80117	6.58529e-09	9.17703e-08	0	0
Rcbtb1	640.225	-0.377728	0.0651382	-5.79887	6.67647e-09	9.29737e-08	0	0
Shb	265.928	0.784457	0.135345	5.79597	6.79276e-09	9.45248e-08	0	0
Tspan6	840.045	0.673947	0.116291	5.79533	6.81863e-09	9.48163e-08	0	0
4933434E20Rik	415.122	0.398747	0.0688214	5.79393	6.87577e-09	9.5542e-08	0	0
Chrm3	1328.89	0.544441	0.0939935	5.79232	6.94197e-09	9.63924e-08	0	0
Arx	1275.15	0.557796	0.0963235	5.79086	7.00261e-09	9.71643e-08	0	0
Sgsm2	2345.64	-0.430485	0.074356	-5.78952	7.05894e-09	9.78756e-08	0	0
Arhgdia	8180.52	-0.461127	0.0796877	-5.78668	7.1793e-09	9.94728e-08	0	0
Map1b	57269.6	0.78378	0.135558	5.78187	7.38753e-09	1.02284e-07	0	0
Rock2	2196.27	-0.602746	0.104291	-5.77946	7.49415e-09	1.03686e-07	0	1
Dcdc2b	92.1875	-0.819121	0.14176	-5.77821	7.54979e-09	1.04381e-07	0	0
Gm48604	127.585	-0.709119	0.122745	-5.77719	7.59581e-09	1.04942e-07	0	0
Igf1	677.684	-0.651035	0.112718	-5.77581	7.65851e-09	1.05732e-07	0	0
Sumo1	519.207	-0.383799	0.066463	-5.77463	7.71241e-09	1.064e-07	0	1
Mettl2	391.387	0.526144	0.0911292	5.7736	7.75952e-09	1.06974e-07	0	0
Iqsec2	2998.98	-0.431695	0.0747731	-5.7734	7.76881e-09	1.07025e-07	0	0
Depdc5	412.679	-0.447467	0.0775107	-5.77296	7.78897e-09	1.07226e-07	0	0
Ermp1	1252.61	-0.631316	0.109375	-5.77206	7.83089e-09	1.07726e-07	0	0
Ccdc138	65.6064	0.832475	0.144264	5.7705	7.90382e-09	1.08652e-07	0	0
Kcna2	3251.14	-0.557848	0.0966885	-5.76953	7.9491e-09	1.09197e-07	0	0
Derl2	780.203	0.339344	0.0588374	5.76749	8.04619e-09	1.10452e-07	0	0
Zfp397	1551.31	0.401107	0.069603	5.76278	8.27386e-09	1.13496e-07	0	0
Sox8	523.561	-1.0728	0.18618	-5.76219	8.30296e-09	1.13814e-07	0	0
Ndufaf4	823.84	0.484935	0.0841623	5.76191	8.31691e-09	1.13924e-07	0	0
Dennd2c	37.8722	2.43743	0.423054	5.7615	8.33682e-09	1.14035e-07	0	0
Agpat4	993.287	-0.532062	0.0923463	-5.7616	8.33227e-09	1.14035e-07	0	0
Top1mt	107.664	0.784333	0.136182	5.75946	8.43814e-09	1.15339e-07	0	0
Tbc1d12	493.249	0.560302	0.0972892	5.75914	8.45446e-09	1.1548e-07	0	0
Pfkm	3716.21	-0.469983	0.0816202	-5.75817	8.50292e-09	1.1606e-07	0	0
Nr1h2	744.271	-0.424928	0.0738139	-5.75674	8.57517e-09	1.16963e-07	0	0
Rpf2	203.774	0.46909	0.081488	5.75655	8.58493e-09	1.17014e-07	0	1
Ttll7	2530.12	-0.743853	0.129226	-5.75622	8.60161e-09	1.17158e-07	0	0
Efs	408.55	-0.678544	0.117898	-5.75535	8.64649e-09	1.17608e-07	0	0
Klhl23	4035.84	0.576198	0.100115	5.75534	8.64685e-09	1.17608e-07	0	0
Zfp146	1517.3	0.426432	0.074104	5.7545	8.68977e-09	1.18108e-07	0	0
Gabpb1	399.601	0.622899	0.108268	5.75329	8.75216e-09	1.18873e-07	0	0
Plekhm3	872.143	-0.493239	0.0857356	-5.75303	8.76602e-09	1.18977e-07	0	0
Ei24	2732.33	0.422386	0.0734271	5.75246	8.79546e-09	1.19293e-07	0	0
Scaf4	694.828	-0.247834	0.0430889	-5.75169	8.83571e-09	1.19754e-07	0	1
Akirin2	1468.57	0.43648	0.0758956	5.75105	8.86889e-09	1.2012e-07	0	0
Syt7	4035.27	-0.546108	0.0949613	-5.75085	8.87969e-09	1.20181e-07	0	0
Gm33869	38.0654	-0.909179	0.158143	-5.74909	8.97229e-09	1.21349e-07	0	0
Ddx21	881.153	0.536869	0.0934074	5.7476	9.05183e-09	1.22339e-07	0	1
Usf3	1496.49	-0.472704	0.0822535	-5.74691	9.08885e-09	1.22668e-07	0	0
Snhg1	396.899	1.08586	0.188946	5.74697	9.0856e-09	1.22668e-07	0	0
Smad2	1054.87	0.532934	0.0927458	5.74618	9.12813e-09	1.23112e-07	0	0
Afap1l1	141.848	0.90607	0.157735	5.74424	9.23357e-09	1.24447e-07	0	0
Gpr19	526.66	0.513571	0.0894098	5.74401	9.24598e-09	1.24527e-07	0	0
Camta2	2912.11	-0.640918	0.111586	-5.74372	9.2619e-09	1.24654e-07	0	0
Selenoh	527.112	0.515142	0.0897012	5.74286	9.3088e-09	1.25198e-07	0	1
Foxg1	6049.6	0.618545	0.107726	5.74182	9.36629e-09	1.25883e-07	0	0
Zfp977	61.2187	0.850385	0.148128	5.74088	9.41884e-09	1.26446e-07	0	0
A230052G05Rik	23.3806	-1.71589	0.298892	-5.74083	9.42126e-09	1.26446e-07	0	0
Pla2g12a	316.876	-0.645443	0.11247	-5.73879	9.53538e-09	1.27888e-07	0	0
Glrx3	650.016	0.419569	0.0731314	5.73719	9.62614e-09	1.29016e-07	0	1
Rheb	1224.66	-0.515751	0.0898989	-5.73701	9.63646e-09	1.29064e-07	0	0
Gm4654	39.9105	-0.948067	0.16527	-5.73646	9.66759e-09	1.29391e-07	0	0
Coq3	263.396	-0.683211	0.119104	-5.73625	9.67929e-09	1.29458e-07	0	0
Calm3	29906.4	-0.749242	0.130622	-5.73594	9.6972e-09	1.29608e-07	0	0
Sdha	2680	-0.453495	0.0790703	-5.73534	9.73141e-09	1.29975e-07	0	0
Elavl4	2505.38	0.38133	0.0664898	5.73517	9.74155e-09	1.3002e-07	0	1
Gpr156	76.8219	0.728857	0.127097	5.73463	9.77256e-09	1.30344e-07	0	0
Slc25a11	1913.59	-0.453912	0.0791578	-5.73427	9.79319e-09	1.30528e-07	0	1
Snrpb	422.736	0.405648	0.0707995	5.72953	1.00709e-08	1.34137e-07	0	1
Lpp	303.926	-0.513907	0.0897005	-5.72915	1.00936e-08	1.34347e-07	0	0
Trpc1	731.283	-0.670013	0.116961	-5.72849	1.01326e-08	1.3468e-07	0	0
Maged1	13063.9	-0.30239	0.0527864	-5.72857	1.01281e-08	1.3468e-07	0	0
Syn1	11194	-0.536886	0.0937311	-5.72793	1.01661e-08	1.35032e-07	0	0
Ppp1r26	1257.27	0.515559	0.0900152	5.72747	1.01942e-08	1.35312e-07	0	0
Tmem240	841.983	-0.444425	0.0776041	-5.72682	1.02328e-08	1.35731e-07	0	0
Zc3hav1l	207.051	0.49448	0.0863537	5.72621	1.02699e-08	1.36129e-07	0	0
Inpp5k	590.085	-0.637147	0.111285	-5.72538	1.03203e-08	1.3661e-07	0	0
Yipf6	1266.96	-0.245582	0.0428935	-5.72539	1.03196e-08	1.3661e-07	0	0
Npm3	220.273	0.627902	0.109794	5.71892	1.07201e-08	1.41804e-07	0	1
Lor	335.983	0.918575	0.160637	5.71833	1.07575e-08	1.42201e-07	0	0
Ergic3	1414.8	0.284646	0.0497816	5.71789	1.07853e-08	1.42471e-07	0	0
Exoc4	2283.86	0.660874	0.115624	5.71574	1.09225e-08	1.44185e-07	0	0
Khsrp	2963.77	-0.227078	0.0397387	-5.71429	1.10166e-08	1.45327e-07	0	1
St6galnac6	1634	-0.543969	0.0952018	-5.71386	1.10444e-08	1.45594e-07	0	0
Zfp52	137.728	0.961175	0.168278	5.71183	1.11769e-08	1.47241e-07	0	0
Sema4c	589.939	0.545089	0.0954456	5.711	1.12317e-08	1.47861e-07	0	0
Arhgef9	5350.3	-0.685836	0.120117	-5.70972	1.13161e-08	1.4887e-07	0	0
Arid1b	2540.9	0.537625	0.0942033	5.70707	1.14939e-08	1.51073e-07	0	0
Smyd5	952.885	0.348738	0.0611072	5.70699	1.14992e-08	1.51073e-07	0	0
Polr3c	276.024	0.418684	0.0733758	5.70602	1.15647e-08	1.51829e-07	0	0
Rad52	268.199	0.528566	0.0926607	5.70432	1.16812e-08	1.53255e-07	0	0
Tax1bp1	1610.51	0.317559	0.0556846	5.70282	1.17838e-08	1.54497e-07	0	0
Mfsd14a	720.049	-0.53135	0.0932097	-5.70059	1.19391e-08	1.56342e-07	0	0
Zfp597	832.227	0.279985	0.0491154	5.70057	1.19408e-08	1.56342e-07	0	0
Xpr1	5198.2	0.434845	0.0763079	5.69855	1.20828e-08	1.58094e-07	0	0
Mrfap1	4964.64	-0.311273	0.0546283	-5.69803	1.21202e-08	1.58475e-07	0	0
Armcx6	252.258	0.661404	0.116079	5.69789	1.21297e-08	1.58492e-07	0	0
Gnl3	762.615	0.548853	0.0963296	5.69766	1.21463e-08	1.58601e-07	0	1
Ccnd3	484.851	-0.513546	0.090158	-5.69607	1.22602e-08	1.5998e-07	0	0
Atxn7l3b	8236.02	-0.416458	0.0731216	-5.69542	1.23068e-08	1.6048e-07	0	0
Zfas1	288.953	0.944701	0.165903	5.69431	1.23873e-08	1.61421e-07	0	0
Itpripl1	83.572	1.54812	0.271907	5.69355	1.24423e-08	1.62028e-07	0	0
Epn1	5316.5	-0.39518	0.0694164	-5.69289	1.24906e-08	1.62436e-07	0	0
Fbxo45	1761.76	0.261599	0.0459516	5.69293	1.24881e-08	1.62436e-07	0	0
Rrn3	982.15	0.317515	0.0557825	5.69203	1.25541e-08	1.63152e-07	0	0
Card10	70.6476	1.69796	0.298328	5.69159	1.25861e-08	1.63459e-07	0	0
Wasl	1579.57	-0.719362	0.126405	-5.69095	1.26335e-08	1.63963e-07	0	0
Zfp36l1	1121.16	-0.607253	0.106711	-5.69062	1.2658e-08	1.64171e-07	0	1
Polr3f	698.629	0.45221	0.0794763	5.68987	1.27135e-08	1.6478e-07	0	0
Dicer1	1169.1	-0.419417	0.0737304	-5.68852	1.28147e-08	1.65979e-07	0	1
Tmem41b	624.409	-0.464469	0.0816917	-5.68563	1.30329e-08	1.68692e-07	0	0
Slc35e2	1154.74	-0.334672	0.0588648	-5.68543	1.3048e-08	1.68775e-07	0	0
5330434G04Rik	264.503	-0.868796	0.152841	-5.6843	1.31347e-08	1.69782e-07	0	0
Nrsn1	1499.43	-0.863916	0.152003	-5.68354	1.31933e-08	1.70259e-07	0	0
Bmi1	1054.15	0.350018	0.0615834	5.68364	1.31861e-08	1.70259e-07	0	0
Trpc7	45.6218	0.77573	0.136489	5.68348	1.31981e-08	1.70259e-07	0	0
Ostf1	85.3904	-0.888871	0.156404	-5.68319	1.32209e-08	1.70439e-07	0	0
Zfp53	119.515	0.658317	0.115853	5.68234	1.32863e-08	1.71167e-07	0	0
Exosc8	214.018	0.420114	0.0739437	5.68154	1.33488e-08	1.71749e-07	0	0
Il34	151.232	-1.11972	0.19708	-5.68153	1.33492e-08	1.71749e-07	0	0
Hectd1	2290.47	0.300361	0.052869	5.68124	1.3372e-08	1.71927e-07	0	0
Foxe1	21.558	2.59609	0.456995	5.68077	1.34086e-08	1.72283e-07	0	0
Epn3	16.7005	1.84298	0.324458	5.68018	1.34553e-08	1.72767e-07	0	0
Mb21d2	1004	0.568669	0.100128	5.67941	1.35161e-08	1.73433e-07	0	0
Snx11	561.64	0.276077	0.0486129	5.6791	1.35409e-08	1.73635e-07	0	0
Rfc3	68.2682	0.782063	0.137783	5.67604	1.37847e-08	1.76644e-07	0	0
Car3	9.53776	1.99518	0.351578	5.67494	1.38741e-08	1.77553e-07	0	0
Grin2d	766.371	0.743463	0.131007	5.67498	1.38706e-08	1.77553e-07	0	0
Lrrc3	1060.95	0.604788	0.106578	5.67458	1.39029e-08	1.77804e-07	0	0
Elk1	969.134	-0.391538	0.0690121	-5.67347	1.39932e-08	1.7884e-07	0	0
Ptprs	10910.6	-0.247108	0.0435607	-5.67273	1.40543e-08	1.79502e-07	0	0
Trnt1	747.997	0.336017	0.0592421	5.67193	1.41201e-08	1.80223e-07	0	1
Mrpl11	635.669	0.307461	0.0542125	5.67141	1.41626e-08	1.80645e-07	0	1
Flywch1	1293.17	-0.441997	0.0779536	-5.67	1.42798e-08	1.8202e-07	0	0
Hycc2	1650.04	-0.735123	0.129679	-5.66881	1.43795e-08	1.8317e-07	0	0
Tcof1	435.438	0.317754	0.0560692	5.66718	1.45167e-08	1.84795e-07	0	1
Zfp114	91.4622	0.730472	0.128916	5.66627	1.45941e-08	1.85658e-07	0	0
Syncrip	2509.74	0.500343	0.0883479	5.66332	1.48473e-08	1.88754e-07	0	1
Ndufaf5	221.096	0.448245	0.0791558	5.66282	1.48901e-08	1.89133e-07	0	0
Dio2	2019.95	-1.20228	0.212313	-5.66275	1.48967e-08	1.89133e-07	0	0
Larp6	721.444	0.496614	0.0877047	5.66234	1.4932e-08	1.89332e-07	0	1
Nat14	971.267	-0.515279	0.0910003	-5.66239	1.49279e-08	1.89332e-07	0	0
Mrps18b	145.046	0.591638	0.104559	5.6584	1.52791e-08	1.93538e-07	0	1
Gpr135	551.137	0.392912	0.0694394	5.65835	1.52838e-08	1.93538e-07	0	0
Zfp607b	426.092	0.430888	0.0761716	5.65681	1.54216e-08	1.95154e-07	0	0
Pyurf	230.505	0.451748	0.0798744	5.65573	1.55187e-08	1.96255e-07	0	0
Wdr75	315.193	0.522731	0.0924473	5.65437	1.56417e-08	1.97681e-07	0	1
Map7d2	1519.27	-0.629305	0.111324	-5.65292	1.57745e-08	1.99227e-07	0	0
Mtss1	3539.62	0.564264	0.0998239	5.6526	1.5804e-08	1.9947e-07	0	0
Uba3	1151.11	0.345752	0.0611855	5.65088	1.59633e-08	2.01348e-07	0	0
Ap3s2	2183.45	-0.232924	0.0412283	-5.6496	1.60822e-08	2.02715e-07	0	0
Tbc1d10b	1748.55	-0.199906	0.0353853	-5.64942	1.60988e-08	2.02793e-07	0	0
Ly6e	1188.41	-0.623484	0.110424	-5.6463	1.63941e-08	2.06377e-07	0	0
Zfp37	623.434	0.434381	0.0769475	5.64516	1.65031e-08	2.07613e-07	0	0
Mcm7	457.872	0.727869	0.128945	5.64479	1.65382e-08	2.0792e-07	0	0
Zfp839	195.93	-0.44557	0.0789508	-5.64364	1.66487e-08	2.09173e-07	0	0
Gm35546	12.9812	-2.61249	0.462998	-5.64256	1.67542e-08	2.10361e-07	0	0
Rps19	791.124	0.366937	0.0650462	5.64118	1.68892e-08	2.11918e-07	0	1
Zfp651	3437.78	0.431125	0.076433	5.64056	1.69501e-08	2.12544e-07	0	0
Orc5	279.855	0.482236	0.0855466	5.63711	1.72923e-08	2.16694e-07	0	0
Stoml2	864.852	0.308835	0.0548	5.63567	1.74381e-08	2.18379e-07	0	0
Trmt10c	367.25	0.514395	0.0912884	5.63484	1.75225e-08	2.19293e-07	0	1
1110038B12Rik	371.68	0.986624	0.175107	5.6344	1.75671e-08	2.19709e-07	0	0
Naa50	2420.56	0.223256	0.0396291	5.63363	1.7646e-08	2.20552e-07	0	0
Cnot11	564.881	-0.309943	0.0550221	-5.63306	1.77039e-08	2.21132e-07	0	0
Slc9a8	484.317	-0.332618	0.0590527	-5.63255	1.77561e-08	2.21641e-07	0	0
C4bp	11.3363	-2.54108	0.451298	-5.63061	1.79578e-08	2.24013e-07	0	0
Sorl1	1523.04	-0.944173	0.16776	-5.62811	1.82198e-08	2.27135e-07	0	0
Alkbh8	1386.85	0.297334	0.0528328	5.62783	1.82488e-08	2.27349e-07	0	1
Nptn	5678.35	-0.619609	0.110103	-5.62755	1.8279e-08	2.27578e-07	0	0
Dstn	3606.96	-0.499617	0.0888022	-5.62618	1.84245e-08	2.29242e-07	0	0
Stx1b	10995.1	-0.613735	0.109102	-5.62536	1.85123e-08	2.30037e-07	0	0
Zfp169	255.165	-0.404	0.0718163	-5.62546	1.85014e-08	2.30037e-07	0	0
Pip5k1c	7184.27	-0.380252	0.0676058	-5.62454	1.86e-08	2.30978e-07	0	0
E4f1	725.691	0.422201	0.0750821	5.6232	1.87455e-08	2.32485e-07	0	0
Fth1	19536.8	-0.443369	0.0788463	-5.6232	1.8745e-08	2.32485e-07	0	0
Psmb1	878.69	-0.355953	0.0633028	-5.62302	1.87644e-08	2.3257e-07	0	0
Ppif	501.689	-0.370831	0.0659549	-5.6225	1.88217e-08	2.3313e-07	0	0
Skp1	2778.63	-0.455428	0.0810034	-5.62233	1.88397e-08	2.33204e-07	0	0
Zfp458	261.261	0.572732	0.101874	5.62198	1.88784e-08	2.33383e-07	0	0
Nol3	153.37	-0.736969	0.131086	-5.62203	1.88722e-08	2.33383e-07	0	1
Crem	183.439	-0.700216	0.124565	-5.62129	1.89536e-08	2.34162e-07	0	0
Rgl2	1172.64	-0.426014	0.0758043	-5.61991	1.91056e-08	2.35889e-07	0	0
Abhd17c	1550.24	0.457809	0.0815171	5.61611	1.95306e-08	2.40982e-07	0	0
M6pr	1026.3	-0.37189	0.0662203	-5.61595	1.95486e-08	2.41049e-07	0	0
Zfp64	455.955	0.501349	0.0892896	5.61486	1.96718e-08	2.42413e-07	0	0
Elapor1	392.174	-0.575334	0.102476	-5.61432	1.97331e-08	2.43014e-07	0	1
Wdr18	1406.79	0.303057	0.053987	5.61353	1.98239e-08	2.43975e-07	0	1
Gstm6	49.9134	-1.00715	0.179438	-5.61279	1.99087e-08	2.44864e-07	0	0
5730409E04Rik	1253.96	0.437073	0.0778975	5.61088	2.01305e-08	2.47433e-07	0	0
Max	1296.25	0.246255	0.0438937	5.61025	2.02029e-08	2.48165e-07	0	0
Cdc25a	200.579	0.636789	0.113512	5.60988	2.02466e-08	2.48544e-07	0	0
Mdh2	2696.01	-0.558894	0.0996594	-5.60804	2.04634e-08	2.50726e-07	0	1
St6galnac3	366.851	0.686011	0.122326	5.60806	2.04612e-08	2.50726e-07	0	0
Phlpp2	1197.08	0.21173	0.0377534	5.60822	2.04414e-08	2.50726e-07	0	0
Rps6kc1	877.622	0.286129	0.0510294	5.60715	2.05688e-08	2.51857e-07	0	0
Dennd1a	1160.93	-0.345411	0.061614	-5.60605	2.06995e-08	2.53296e-07	0	0
Htr1d	13.6761	2.13765	0.381397	5.60479	2.08504e-08	2.5498e-07	0	0
Grn	1487.03	-0.504316	0.0899816	-5.60465	2.08672e-08	2.55024e-07	0	1
Sfxn3	1961.36	-0.580457	0.103573	-5.60433	2.09067e-08	2.55345e-07	0	0
Mcm6	232.113	0.757974	0.135301	5.60215	2.11714e-08	2.58378e-07	0	0
Rad9a	194.44	0.571172	0.101957	5.60206	2.11818e-08	2.58378e-07	0	0
Pcdhac1	75.1231	-0.968105	0.172816	-5.60192	2.11987e-08	2.58421e-07	0	0
Bhlhe40	807.517	-0.61078	0.109046	-5.60114	2.12944e-08	2.59423e-07	0	0
Diras1	2583.75	-0.530656	0.0947493	-5.60064	2.13568e-08	2.60018e-07	0	0
Tagln3	1408.09	-0.620052	0.110741	-5.59911	2.15459e-08	2.62156e-07	0	0
1700003M07Rik	274.237	0.788876	0.140923	5.59794	2.16914e-08	2.63759e-07	0	0
Wnt10b	25.594	-1.47924	0.264307	-5.5967	2.18473e-08	2.65488e-07	0	0
Sh3rf3	2635.93	0.529899	0.0947014	5.59547	2.20023e-08	2.67203e-07	0	0
Chd6	1702.5	-0.277532	0.04961	-5.59427	2.21555e-08	2.68893e-07	0	0
Tada2b	1072	0.435653	0.0778966	5.59271	2.23547e-08	2.7114e-07	0	0
Vps11	1170.3	0.221783	0.0396706	5.59062	2.26262e-08	2.74261e-07	0	0
Ccdc65	152.096	0.623396	0.111576	5.58718	2.30782e-08	2.79564e-07	0	0
Tmem143	373.88	-0.433531	0.0776116	-5.58591	2.32479e-08	2.81443e-07	0	0
Kcnj14	17.2781	1.33754	0.239572	5.58302	2.36379e-08	2.85985e-07	0	0
Epdr1	1457.88	-0.569239	0.101966	-5.58266	2.36872e-08	2.86401e-07	0	0
B4galt5	1121.48	-0.487988	0.0874549	-5.57988	2.40686e-08	2.90831e-07	0	0
Rnf214	1002.42	0.3066	0.0549786	5.5767	2.4512e-08	2.96003e-07	0	0
Ank	3163.52	-0.450958	0.0808731	-5.57612	2.45949e-08	2.96818e-07	0	0
Thumpd1	1447.09	0.369495	0.0662738	5.57528	2.47135e-08	2.98062e-07	0	1
Rap1gap	1806.05	-0.348497	0.0625357	-5.57277	2.50726e-08	3.02204e-07	0	0
Fancm	219.173	0.525615	0.0943478	5.57104	2.53229e-08	3.0503e-07	0	0
Epb41l4a	383.764	0.725772	0.130304	5.56983	2.54994e-08	3.06964e-07	0	0
Mcfd2	834.899	-0.52203	0.0938056	-5.56502	2.62124e-08	3.15157e-07	0	0
Atp6v1g1	1144.65	0.272352	0.0489401	5.56502	2.62127e-08	3.15157e-07	0	0
Mrto4	363.832	0.375405	0.0674668	5.56429	2.63225e-08	3.16281e-07	0	1
Ccnl2	1800.72	-0.298959	0.0537307	-5.56403	2.63607e-08	3.16542e-07	0	0
Dctn1	7072.85	-0.40733	0.0732171	-5.56332	2.64697e-08	3.17652e-07	0	0
Scpep1	273.883	-0.562993	0.101213	-5.56245	2.66009e-08	3.19029e-07	0	0
Cfap298	70.7487	0.718959	0.129271	5.56165	2.67242e-08	3.20308e-07	0	0
Tmem17	131.548	0.564319	0.101504	5.55959	2.70408e-08	3.23901e-07	0	0
Map1lc3a	4130.51	-0.533074	0.0959127	-5.5579	2.73034e-08	3.26844e-07	0	0
Tmem248	813.073	-0.258195	0.0464571	-5.55771	2.73335e-08	3.27001e-07	0	0
Zfp608	1612.29	0.471884	0.0849267	5.55637	2.75438e-08	3.29312e-07	0	0
C2cd2l	2768.98	-0.570602	0.102704	-5.55581	2.76329e-08	3.2956e-07	0	0
Tsnax	1891.66	-0.391805	0.0705215	-5.55582	2.76315e-08	3.2956e-07	0	1
Gapdh	13629.2	-0.77693	0.139838	-5.55593	2.76133e-08	3.2956e-07	0	0
Ociad2	528.324	-0.971811	0.174915	-5.55589	2.762e-08	3.2956e-07	0	0
Calm1	44205.3	-0.568128	0.102313	-5.55287	2.81019e-08	3.34947e-07	0	0
Kbtbd6	48.4648	0.752765	0.135574	5.55244	2.81705e-08	3.35155e-07	0	0
Abcg4	1518.01	-0.375351	0.0676011	-5.55244	2.81716e-08	3.35155e-07	0	0
Arhgap20	2537.58	0.432478	0.0778883	5.55255	2.81533e-08	3.35155e-07	0	0
Fbxl17	1105.34	0.343024	0.0617962	5.55089	2.84225e-08	3.37932e-07	0	0
Gemin5	485.382	0.35949	0.064776	5.54973	2.86105e-08	3.39956e-07	0	1
Dcaf11	1278.14	-0.33473	0.0603238	-5.54889	2.87486e-08	3.41387e-07	0	0
Gm19345	35.1674	1.0412	0.187679	5.54777	2.89343e-08	3.43381e-07	0	0
Hbs1l	722.44	0.293717	0.0529482	5.54726	2.90175e-08	3.44156e-07	0	1
Wipi2	2149.39	-0.363684	0.0655876	-5.54501	2.93929e-08	3.48394e-07	0	0
Astn2	588.548	0.343269	0.0619456	5.54145	2.9998e-08	3.55348e-07	0	0
Col10a1	10.4417	-2.6039	0.469942	-5.54089	3.00934e-08	3.5626e-07	0	0
Nipbl	1135.24	0.25902	0.0467527	5.54022	3.0209e-08	3.57189e-07	0	0
Atp6v1d	1392.39	-0.480086	0.0866543	-5.54025	3.02041e-08	3.57189e-07	0	0
Cilp2	124.1	0.852315	0.15385	5.53989	3.02662e-08	3.57645e-07	0	0
Trib1	343.003	-0.610099	0.110137	-5.53947	3.03385e-08	3.5828e-07	0	0
Tyro3	1032.66	-0.891265	0.16098	-5.53648	3.08603e-08	3.64219e-07	0	0
Asns	1482.51	-0.982392	0.177459	-5.53587	3.0969e-08	3.65279e-07	0	0
Grin1os	81.3118	-0.858789	0.155147	-5.53531	3.10671e-08	3.66211e-07	0	0
Mrps7	737.656	0.346987	0.0626988	5.53418	3.1268e-08	3.68355e-07	0	1
Miga2	1184.65	-0.441842	0.0798423	-5.53394	3.13115e-08	3.68642e-07	0	0
BC005537	5792.61	-0.393793	0.0711734	-5.53286	3.15043e-08	3.70685e-07	0	0
Kctd3	2200.42	0.32302	0.0583865	5.53245	3.1579e-08	3.71338e-07	0	0
Zfr	5574.06	0.33184	0.0599951	5.53111	3.18204e-08	3.73948e-07	0	1
Map3k11	302.242	-0.476676	0.086189	-5.53059	3.19162e-08	3.74617e-07	0	0
Klhl18	1004.98	0.547077	0.0989182	5.5306	3.19143e-08	3.74617e-07	0	0
Pea15a	14330.7	-0.414449	0.0749491	-5.52975	3.20695e-08	3.76187e-07	0	0
Ints1	1664.71	-0.22454	0.0406173	-5.52817	3.23591e-08	3.79353e-07	0	0
Cetn4	74.9761	-0.780313	0.141245	-5.52455	3.30331e-08	3.8635e-07	0	0
Cdk5r2	5969.64	-0.50721	0.0918101	-5.52456	3.30322e-08	3.8635e-07	0	0
Camk2n1	6095.72	-0.972161	0.175968	-5.52464	3.30157e-08	3.8635e-07	0	0
Dand5	222.308	0.728398	0.131848	5.52453	3.30361e-08	3.8635e-07	0	0
Egr1	1552.07	-1.3095	0.237082	-5.52341	3.32483e-08	3.88596e-07	0	0
Ccdc14	92.7702	0.708581	0.12832	5.52197	3.35222e-08	3.91559e-07	0	0
Mta2	1198.4	0.306713	0.0555623	5.52016	3.38694e-08	3.95375e-07	0	0
Atxn2l	5207.5	-0.391971	0.0710214	-5.51906	3.40812e-08	3.97607e-07	0	1
Mapt	27372.3	0.978706	0.177343	5.51873	3.41453e-08	3.98114e-07	0	1
Upf3a	608.309	0.33096	0.0599754	5.51827	3.4236e-08	3.98931e-07	0	1
Plk2	3927.53	0.505458	0.0916007	5.51806	3.42762e-08	3.99157e-07	0	0
Sac3d1	442.61	0.547434	0.0992118	5.51784	3.43196e-08	3.99422e-07	0	0
Dmap1	521.02	0.34667	0.0628794	5.51325	3.52266e-08	4.0973e-07	0	0
Vdac1	6196.63	-0.516633	0.093766	-5.50981	3.59226e-08	4.17573e-07	0	0
Marf1	1254.02	-0.432847	0.0785746	-5.50874	3.61417e-08	4.19867e-07	0	0
Celsr1	586.433	0.856325	0.15548	5.50762	3.6372e-08	4.22288e-07	0	0
Ccar2	1997.89	-0.201284	0.0365476	-5.50745	3.64069e-08	4.22439e-07	0	1
Hdac4	1582.43	-0.394266	0.0715903	-5.50725	3.64476e-08	4.22656e-07	0	0
Emx1	378.54	0.626482	0.113777	5.50625	3.66567e-08	4.24825e-07	0	0
Hmox2	515.797	-0.452091	0.0821228	-5.50505	3.69054e-08	4.27451e-07	0	0
Pla2g4e	101.489	1.15305	0.209495	5.50397	3.71333e-08	4.29831e-07	0	0
Trappc2	291.048	-0.585514	0.106394	-5.50327	3.72818e-08	4.31291e-07	0	0
Tmem179	2342.05	-0.522593	0.0949664	-5.50293	3.7353e-08	4.31856e-07	0	0
Uhmk1	6842.07	-0.77109	0.140128	-5.50274	3.73936e-08	4.32066e-07	0	0
Tmem94	1401.42	-0.485788	0.0882863	-5.50242	3.74615e-08	4.32592e-07	0	0
Kctd9	101.179	-0.666981	0.12122	-5.50223	3.75024e-08	4.32805e-07	0	0
Riok2	291.151	0.435952	0.0792692	5.49965	3.80551e-08	4.3892e-07	0	1
Commd7	518.41	0.370561	0.0673969	5.49819	3.83715e-08	4.42305e-07	0	0
Chn1	2799.88	-1.10273	0.200573	-5.49791	3.84321e-08	4.42739e-07	0	0
Vps13b	632.141	-0.469353	0.0853994	-5.49597	3.88558e-08	4.47353e-07	0	0
Usp11	3098.31	-0.523858	0.0953308	-5.49516	3.9036e-08	4.49159e-07	0	0
Proser3	133.908	0.59203	0.107757	5.49414	3.92617e-08	4.51487e-07	0	0
Ercc4	467.024	0.42013	0.0764781	5.49348	3.94101e-08	4.52922e-07	0	0
Mrpl16	397.821	-0.343425	0.062553	-5.49015	4.016e-08	4.61266e-07	0	1
Gatad2b	3279.29	0.347484	0.0633133	5.48832	4.05781e-08	4.6579e-07	0	0
Fam131b	2439.42	-0.522001	0.0951304	-5.48721	4.0832e-08	4.68426e-07	0	0
Zbtb48	237.218	0.388047	0.0707251	5.48668	4.09547e-08	4.69553e-07	0	0
Akap11	6646.33	-0.393041	0.0716644	-5.48446	4.14733e-08	4.75216e-07	0	0
N4bp1	1668.75	0.368406	0.0671794	5.48391	4.16019e-08	4.76408e-07	0	1
Acadvl	542.333	-0.431797	0.0787523	-5.48297	4.1824e-08	4.78666e-07	0	0
Pdcd6	487.347	-0.372335	0.0679144	-5.48241	4.19566e-08	4.79614e-07	0	0
Arhgap17	148.386	-0.540155	0.0985246	-5.48244	4.19494e-08	4.79614e-07	0	0
Khdc4	1220.87	0.454309	0.0828699	5.48219	4.20087e-08	4.79925e-07	0	1
Cabp1	608.948	-0.720686	0.131469	-5.4818	4.21022e-08	4.80708e-07	0	0
Dffa	676.34	-0.614578	0.112138	-5.48057	4.2396e-08	4.83776e-07	0	0
Zfp414	459.638	0.55373	0.101052	5.47964	4.26197e-08	4.86041e-07	0	0
Adgrl1	12170.3	-0.314839	0.057482	-5.47717	4.32177e-08	4.92569e-07	0	0
Cxcl14	1308.1	-0.675611	0.12339	-5.47543	4.36451e-08	4.97146e-07	0	0
Asah1	619.056	-0.414026	0.0756174	-5.47527	4.36848e-08	4.97305e-07	0	0
Exo5	284.543	0.594271	0.108572	5.47352	4.41185e-08	5.01946e-07	0	0
Lrrc8a	584.724	-0.542538	0.0991563	-5.47155	4.46123e-08	5.07264e-07	0	0
Enkd1	232.552	0.43734	0.0799366	5.47109	4.47274e-08	5.08273e-07	0	0
Rnf169	975.23	0.523531	0.0957117	5.46987	4.50369e-08	5.11488e-07	0	0
Cx3cl1	9385	-0.859488	0.157165	-5.46872	4.53309e-08	5.14525e-07	0	0
Polr1g	689.784	0.380165	0.0695185	5.46855	4.53735e-08	5.14614e-07	0	1
Lnx1	141.979	-0.543916	0.0994639	-5.46848	4.53922e-08	5.14614e-07	0	0
Gm49125	15.5479	-1.26678	0.231831	-5.46425	4.6487e-08	5.26716e-07	0	0
Sun1	896.154	-0.322481	0.0590307	-5.46293	4.68347e-08	5.30343e-07	0	0
Pcdhb7	372.786	-0.632046	0.11572	-5.46187	4.71147e-08	5.33201e-07	0	0
Snip1	334.422	0.537562	0.0984249	5.46165	4.71736e-08	5.33555e-07	0	1
Mideas	556.696	-0.50859	0.0931283	-5.46118	4.72989e-08	5.34658e-07	0	0
Dscam	1129.79	-0.39049	0.0715098	-5.46065	4.7439e-08	5.35613e-07	0	0
Bag6	4528.8	-0.188668	0.0345501	-5.46072	4.74217e-08	5.35613e-07	0	1
Gal3st3	886.086	-0.80388	0.147258	-5.45898	4.78865e-08	5.40349e-07	0	0
Gm42608	31.8198	-1.68649	0.308956	-5.45867	4.79702e-08	5.40977e-07	0	0
Plekhb2	4934.08	-0.446754	0.0818642	-5.45726	4.83536e-08	5.44982e-07	0	0
Rbm19	202.637	0.490696	0.0899253	5.45671	4.85045e-08	5.46363e-07	0	1
Cwc27	110.421	0.65484	0.120015	5.45633	4.86063e-08	5.4719e-07	0	1
Abhd16a	744.341	-0.250078	0.0458344	-5.45612	4.86644e-08	5.47524e-07	0	0
Rbm48	140.335	0.7784	0.142687	5.45531	4.88868e-08	5.49706e-07	0	0
Ldb3	108.993	0.660695	0.121119	5.45491	4.8997e-08	5.50624e-07	0	0
2810455O05Rik	127.559	-0.595782	0.109224	-5.45468	4.90602e-08	5.50692e-07	0	0
Mtch1	2918.55	-0.522712	0.0958266	-5.45477	4.90351e-08	5.50692e-07	0	0
Nexmif	3985.63	0.760405	0.139409	5.45451	4.91091e-08	5.5092e-07	0	0
Gm46430	339.693	0.623297	0.114283	5.45398	4.92538e-08	5.52221e-07	0	0
Stac2	484.27	-1.08227	0.198475	-5.45293	4.95474e-08	5.5519e-07	0	0
Pik3c2a	306.56	-0.440306	0.0807798	-5.4507	5.01725e-08	5.61645e-07	0	0
Pcdh18	176.627	0.766993	0.140715	5.45067	5.01817e-08	5.61645e-07	0	0
Lims2	67.8187	-1.59552	0.292731	-5.45045	5.02426e-08	5.62e-07	0	0
Dgat2	884.331	-0.718045	0.131849	-5.44596	5.15254e-08	5.76015e-07	0	0
Myo19	234.529	0.639885	0.117533	5.44432	5.20023e-08	5.81009e-07	0	0
Cisd1	827.482	-0.415141	0.0762632	-5.44353	5.22342e-08	5.83154e-07	0	0
Ints11	590.46	0.317042	0.0582427	5.44346	5.22548e-08	5.83154e-07	0	0
Nanos1	1325.63	0.290634	0.0533975	5.44283	5.24397e-08	5.84878e-07	0	1
Sh3bp2	228.648	1.23745	0.22764	5.43601	5.44884e-08	6.07377e-07	0	0
Lhx2	2694.81	0.415372	0.0764134	5.43586	5.45338e-08	6.07531e-07	0	0
Frs2	1282.4	0.25185	0.0463321	5.43575	5.45666e-08	6.07546e-07	0	0
Dtna	3096.9	-0.551413	0.101447	-5.43549	5.46451e-08	6.08069e-07	0	0
Lrrc47	930.999	0.420863	0.0774371	5.4349	5.48283e-08	6.09756e-07	0	1
Pxmp4	411.792	-0.665805	0.122635	-5.42917	5.6617e-08	6.29285e-07	0	0
Trp53bp1	2783.67	0.307961	0.0567366	5.4279	5.70198e-08	6.33396e-07	0	0
Icam5	3225.84	-1.1586	0.21363	-5.42337	5.84857e-08	6.49306e-07	0	0
Utp18	301.402	0.530761	0.0979057	5.42114	5.92201e-08	6.5708e-07	0	1
Fam76a	517.371	-0.321874	0.0593888	-5.41978	5.9672e-08	6.61714e-07	0	0
Lamp5	219.592	-1.33831	0.247043	-5.41732	6.04995e-08	6.70505e-07	0	0
Uba5	929.938	0.372679	0.068816	5.41559	6.10886e-08	6.76644e-07	0	0
Spag9	5148.19	-0.441061	0.081449	-5.41517	6.12292e-08	6.77812e-07	0	0
Ube2h	2981.52	-0.274057	0.0506142	-5.41463	6.14155e-08	6.79484e-07	0	0
Mettl13	361.479	0.45292	0.0836556	5.4141	6.15967e-08	6.81098e-07	0	0
Pak1ip1	641.758	0.339975	0.0627989	5.41372	6.17293e-08	6.82172e-07	0	1
Fbxw9	801.881	0.464413	0.0858089	5.41218	6.22625e-08	6.8767e-07	0	0
Camk2a	22236.5	-1.13814	0.21035	-5.41068	6.27848e-08	6.93042e-07	0	0
Neurod6	6118.93	0.787656	0.145624	5.40884	6.34354e-08	6.99823e-07	0	0
Zbtb1	400.575	-0.28074	0.0519481	-5.40424	6.50825e-08	7.17583e-07	0	0
Rras	163.534	-0.691668	0.12799	-5.40407	6.51473e-08	7.17886e-07	0	0
Efnb2	3086.55	0.324993	0.0601465	5.40335	6.54074e-08	7.20341e-07	0	0
9430062P05Rik	17.7875	1.60265	0.296688	5.40179	6.59784e-08	7.26214e-07	0	0
Gm48898	30.0523	1.27688	0.236405	5.40122	6.61891e-08	7.28118e-07	0	0
Abcf3	1322.65	0.285702	0.0529079	5.39999	6.66449e-08	7.32714e-07	0	0
Rcor3	405.771	0.394325	0.0730275	5.39968	6.6759e-08	7.3355e-07	0	0
Klf9	3228.59	-0.80377	0.14892	-5.39734	6.7638e-08	7.42785e-07	0	0
Gnb1l	76.8296	0.885266	0.164053	5.39622	6.80585e-08	7.46605e-07	0	0
Ppp2r5c	2400.41	-0.330275	0.0612049	-5.39621	6.80633e-08	7.46605e-07	0	0
4933432I09Rik	11.7346	-1.82424	0.338089	-5.39574	6.824e-08	7.48117e-07	0	0
Tex10	287.779	0.399765	0.0740955	5.39527	6.84199e-08	7.49662e-07	0	0
Hid1	1335.4	-0.442644	0.0820611	-5.39408	6.88759e-08	7.5423e-07	0	0
Bms1	615.956	0.383494	0.0711008	5.39366	6.90352e-08	7.55545e-07	0	1
Slc30a3	349.073	-1.16938	0.216814	-5.39344	6.91208e-08	7.56053e-07	0	0
Camk2g	2987.98	0.256073	0.0474925	5.39186	6.97323e-08	7.62309e-07	0	0
Fkbp11	26.6424	1.04821	0.194441	5.39088	7.01128e-08	7.66034e-07	0	0
Pthlh	189.105	-1.94248	0.360339	-5.39072	7.01759e-08	7.66289e-07	0	0
Espl1	83.6349	-0.815385	0.15139	-5.38599	7.20474e-08	7.8628e-07	0	0
Scn8a	3991.18	-0.664425	0.123366	-5.38582	7.21133e-08	7.86553e-07	0	0
9330102E08Rik	834.569	0.754882	0.140191	5.38468	7.25721e-08	7.9111e-07	0	0
Mrps2	903.956	0.339814	0.0631548	5.38065	7.4218e-08	8.08594e-07	0	1
Armcx5	535.322	-0.599868	0.111546	-5.37779	7.54068e-08	8.21082e-07	0	0
Iglon5	1279.87	-0.285497	0.0531157	-5.37501	7.65767e-08	8.3288e-07	0	0
Epc1	915.497	0.463672	0.0862629	5.37511	7.65372e-08	8.3288e-07	0	0
Fbxo22	692.072	0.316722	0.0589307	5.37447	7.68063e-08	8.34906e-07	0	0
Ppp1r15b	2318.49	-0.259313	0.0482509	-5.37426	7.68962e-08	8.35412e-07	0	0
Crcp	609.414	0.351911	0.0654914	5.3734	7.72671e-08	8.3838e-07	0	0
Lipt1	131.726	0.493969	0.0919299	5.37332	7.72999e-08	8.3838e-07	0	0
Fchsd1	343.315	0.684499	0.127388	5.37334	7.72922e-08	8.3838e-07	0	0
Tyk2	313.98	-0.496373	0.0924136	-5.37121	7.82105e-08	8.47573e-07	0	0
Mplkip	293.162	0.36299	0.0675813	5.37115	7.82354e-08	8.47573e-07	0	0
Spata31d1b	7.65699	3.11644	0.580427	5.36922	7.90759e-08	8.56197e-07	0	0
Eif2a	516.319	0.397094	0.0739812	5.3675	7.98377e-08	8.6396e-07	0	0
Perp	67.3198	0.8491	0.158214	5.36677	8.01592e-08	8.66951e-07	0	0
Ube2r2	1776.65	-0.277405	0.0516969	-5.36599	8.05066e-08	8.70221e-07	0	0
Amer1	859.775	0.609304	0.113564	5.36527	8.08287e-08	8.73213e-07	0	0
Zfp512	1282.32	0.266386	0.0496729	5.3628	8.19429e-08	8.84754e-07	0	0
Ctsa	1229.99	-0.395507	0.0737985	-5.35928	8.35536e-08	9.0164e-07	0	0
Lrrc4b	7156.11	0.291202	0.0543552	5.3574	8.44293e-08	9.10579e-07	0	0
Pygo2	1341.78	-0.283158	0.0528549	-5.35726	8.44915e-08	9.10659e-07	0	0
Tcerg1l	502.142	0.674286	0.125866	5.35718	8.45311e-08	9.10659e-07	0	0
Sprtn	498.84	0.300013	0.0560068	5.35673	8.47421e-08	9.12421e-07	0	0
Adam11	3162.54	-0.766707	0.14315	-5.35598	8.50925e-08	9.15683e-07	0	0
Hps6	198.445	0.697138	0.130175	5.35541	8.53624e-08	9.18074e-07	0	0
Polh	201.933	0.845301	0.157907	5.35317	8.64286e-08	9.29023e-07	0	0
Cbx6	10667.2	-0.494178	0.0923619	-5.35045	8.77354e-08	9.42544e-07	0	0
Ckap5	2780.85	0.238599	0.0446127	5.34823	8.88209e-08	9.53674e-07	0	0
Apcdd1	533.949	0.783903	0.146583	5.34784	8.90112e-08	9.55185e-07	0	0
Zfp266	1738.15	0.451433	0.0844263	5.34706	8.93933e-08	9.58752e-07	0	0
Mustn1	33.5643	-1.6094	0.301101	-5.34506	9.03881e-08	9.68882e-07	0	0
Stk40	884.252	-0.573895	0.107375	-5.34479	9.05241e-08	9.698e-07	0	0
Snx3	2689.54	-0.230176	0.0430688	-5.34439	9.07215e-08	9.71375e-07	0	0
Gm49064	60.299	0.763969	0.142964	5.34378	9.10264e-08	9.73585e-07	0	0
Srrm3	832.976	-0.36622	0.0685321	-5.34378	9.10289e-08	9.73585e-07	0	1
Gm32391	185.278	0.4522	0.0846487	5.34207	9.18896e-08	9.82245e-07	0	0
Rtel1	448.219	0.494083	0.0925143	5.34061	9.2636e-08	9.89674e-07	0	0
Cyb561	666.175	-0.942514	0.176498	-5.3401	9.2896e-08	9.91903e-07	0	0
Dtymk	473.69	0.348405	0.0652526	5.33932	9.3296e-08	9.95622e-07	0	0
Nkx2-2	120.272	-1.15706	0.216728	-5.33877	9.35817e-08	9.98119e-07	0	0
Slc52a2	424.241	0.417302	0.078176	5.33798	9.39887e-08	1.0019e-06	0	0
Cipc	2099.89	0.438475	0.0821569	5.33705	9.44714e-08	1.00623e-06	0	0
Pitpna	5161.56	-0.445935	0.0835554	-5.337	9.44987e-08	1.00623e-06	0	0
Sirt1	277.638	0.351882	0.0659581	5.33493	9.55793e-08	1.01717e-06	0	0
Fgd5	130.133	1.00159	0.187755	5.33454	9.57872e-08	1.01882e-06	0	0
Tyw5	144.412	0.503728	0.0944513	5.3332	9.6497e-08	1.02581e-06	0	1
Synpo	2173.71	-0.612327	0.114881	-5.33009	9.81658e-08	1.04297e-06	0	0
Shq1	142.083	0.523405	0.0982086	5.32952	9.847e-08	1.04563e-06	0	1
Gm2974	35.8809	1.04714	0.196497	5.32905	9.87303e-08	1.04781e-06	0	0
Dnal1	2597.43	-0.425846	0.0799358	-5.32735	9.96558e-08	1.05682e-06	0	0
Gm20008	298.779	0.537193	0.10084	5.32719	9.97433e-08	1.05682e-06	0	0
Entrep3	1092.61	-0.410871	0.0771264	-5.32724	9.97168e-08	1.05682e-06	0	0
Zscan2	223.116	0.529475	0.0994172	5.32579	1.00517e-07	1.06443e-06	0	0
Herc4	319.483	0.319925	0.0600845	5.32458	1.01186e-07	1.07093e-06	0	0
Cep83	315.889	-0.458471	0.0861088	-5.32431	1.01335e-07	1.07191e-06	0	0
Nos1ap	490.421	-0.967425	0.181801	-5.32134	1.03004e-07	1.08897e-06	0	0
Sgtb	1698.15	-0.565391	0.106255	-5.3211	1.0314e-07	1.08982e-06	0	0
Ercc8	167.133	0.466774	0.0877405	5.31993	1.03805e-07	1.09624e-06	0	0
Dusp10	125.257	-0.490051	0.0921195	-5.31973	1.03919e-07	1.09631e-06	0	0
Aff2	311.497	0.422315	0.0793867	5.31972	1.03926e-07	1.09631e-06	0	1
Sptbn5	29.5125	-1.07423	0.20215	-5.31406	1.07212e-07	1.13035e-06	0	0
Lzic	448.872	0.538365	0.101343	5.31228	1.0826e-07	1.14078e-06	0	0
Trip4	932.866	0.28175	0.0530452	5.31151	1.08721e-07	1.14502e-06	0	0
Frrs1	45.6269	1.16661	0.219658	5.31103	1.09006e-07	1.14739e-06	0	0
Prokr2	320.9	0.921397	0.173548	5.30919	1.10113e-07	1.15841e-06	0	0
Gm6316	36.0469	-0.967665	0.182307	-5.30787	1.10912e-07	1.16617e-06	0	0
Scnm1	375.899	0.485369	0.0914615	5.30681	1.11558e-07	1.17233e-06	0	1
Dtx3	4133.9	-0.307534	0.0579671	-5.30532	1.12474e-07	1.18132e-06	0	0
Atp8a1	4243.6	-0.625291	0.117877	-5.30462	1.12909e-07	1.18459e-06	0	0
Prxl2c	163.436	-0.570607	0.107566	-5.30469	1.12865e-07	1.18459e-06	0	0
Tle1	834.758	0.470306	0.0886775	5.30356	1.13568e-07	1.19021e-06	0	0
Alyref	666.97	0.411638	0.0776144	5.30363	1.1352e-07	1.19021e-06	0	1
Tent5a	100.223	-0.936285	0.176551	-5.3032	1.13792e-07	1.19191e-06	0	1
Plaa	1536.45	0.339144	0.0639575	5.30264	1.14139e-07	1.1949e-06	0	0
E430024I08Rik	460.728	0.518543	0.0978176	5.30112	1.15094e-07	1.20423e-06	0	0
Erf	1164.58	-0.532111	0.10038	-5.30098	1.15184e-07	1.20453e-06	0	0
Ttc30a1	128.245	0.600119	0.11323	5.29999	1.15812e-07	1.21043e-06	0	0
Ogdhl	814.671	-0.600839	0.113415	-5.2977	1.1727e-07	1.22501e-06	0	0
Bbs2	166.32	-0.742457	0.140243	-5.29406	1.19632e-07	1.24901e-06	0	0
Pbrm1	1310.67	0.24184	0.0457188	5.28973	1.22499e-07	1.27825e-06	0	0
Tmem151b	2723.41	-0.500366	0.0945989	-5.28935	1.22754e-07	1.28022e-06	0	0
Arel1	2661.95	-0.292414	0.0553199	-5.28589	1.25098e-07	1.30396e-06	0	0
A630031M04Rik	118.879	1.46027	0.276438	5.28243	1.2748e-07	1.32807e-06	0	0
Acvr1b	2298.52	-0.432596	0.0819195	-5.28074	1.28662e-07	1.33966e-06	0	0
Pttg1ip	1166.49	-0.405689	0.0768431	-5.27945	1.29571e-07	1.3484e-06	0	0
Ift20	402.535	-0.344506	0.0652661	-5.27849	1.30256e-07	1.35479e-06	0	0
Prpf40a	1033.38	0.251879	0.04772	5.27827	1.30409e-07	1.35564e-06	0	1
Sult4a1	5181.06	-0.516789	0.0979161	-5.27787	1.30693e-07	1.35787e-06	0	0
Jrkl	382.09	0.464588	0.0880547	5.27613	1.3194e-07	1.37009e-06	0	0
Polr3d	546.96	0.351871	0.0667156	5.2742	1.33338e-07	1.38386e-06	0	0
Slc49a4	1676.32	-0.365626	0.0693249	-5.2741	1.33411e-07	1.38387e-06	0	0
Ankrd12	1998.24	0.326304	0.0618721	5.27385	1.33591e-07	1.385e-06	0	0
2310061I04Rik	961.383	0.403282	0.0764719	5.27359	1.33778e-07	1.38549e-06	0	0
Med6	114.43	0.498218	0.0944742	5.27359	1.33783e-07	1.38549e-06	0	0
Msl2	1481.99	0.305713	0.0579836	5.2724	1.34648e-07	1.3937e-06	0	0
Slc2a8	313.921	-0.545032	0.103383	-5.27199	1.34952e-07	1.3961e-06	0	0
Fyco1	590.972	-0.555143	0.105317	-5.27116	1.35562e-07	1.40166e-06	0	0
Upf3b	421.172	0.37201	0.0705958	5.26957	1.36742e-07	1.4131e-06	0	1
Clk1	987.703	-0.494615	0.09387	-5.26915	1.3706e-07	1.41562e-06	0	0
Vamp1	651.554	-1.12727	0.213943	-5.26899	1.37175e-07	1.41605e-06	0	0
Skil	1167.63	-0.534852	0.101514	-5.26873	1.37369e-07	1.4173e-06	0	0
Shld3	61.1486	0.916669	0.174018	5.26766	1.38173e-07	1.42483e-06	0	0
Xylt1	2222.49	-0.453612	0.0861385	-5.26607	1.39372e-07	1.43581e-06	0	0
Fam13c	545.734	-0.451014	0.0856455	-5.26605	1.39387e-07	1.43581e-06	0	0
Synj1	5673.56	-0.413834	0.0786018	-5.26495	1.40226e-07	1.44368e-06	0	0
Gm37168	11.8968	-1.98575	0.377195	-5.26453	1.40551e-07	1.44626e-06	0	0
Adgrb1	4977.53	-0.45137	0.0857566	-5.26338	1.41431e-07	1.45453e-06	0	0
Slc25a46	2281.63	0.260659	0.0495401	5.26158	1.42825e-07	1.46809e-06	0	0
Enho	1147.77	0.321674	0.0611439	5.26094	1.43324e-07	1.47243e-06	0	0
Dzank1	2839.49	-0.431671	0.0820554	-5.26073	1.43486e-07	1.47331e-06	0	0
Qtrt1	209.087	0.503913	0.0958357	5.25809	1.45561e-07	1.49382e-06	0	1
Ap2b1	8151.31	-0.491665	0.0935213	-5.25725	1.46222e-07	1.49981e-06	0	0
Nup155	380.936	0.43156	0.0821052	5.25619	1.47073e-07	1.50774e-06	0	1
Sars	2208.25	-0.60114	0.114375	-5.25586	1.47332e-07	1.50958e-06	0	0
Spata7	306.861	0.441946	0.0841059	5.25463	1.4832e-07	1.5189e-06	0	0
Pofut2	526.106	-0.402445	0.0766177	-5.25264	1.49938e-07	1.53465e-06	0	0
Zfp788	1085.96	0.387683	0.0738112	5.25236	1.50164e-07	1.53615e-06	0	0
Rps6	1192.61	0.226216	0.04308	5.25107	1.51222e-07	1.54615e-06	0	1
Abca7	621.979	-0.656566	0.125054	-5.25025	1.51894e-07	1.55179e-06	0	0
Gpat4	2231.95	0.195836	0.0373007	5.2502	1.51934e-07	1.55179e-06	0	0
Ppp2r2d	976.926	0.322215	0.0613756	5.24989	1.52186e-07	1.55354e-06	0	0
Vamp2	22423.2	-0.565541	0.107737	-5.24929	1.52687e-07	1.55782e-06	0	0
Rnf113a1	248.407	0.455485	0.0867788	5.2488	1.53092e-07	1.56113e-06	0	0
Mkln1	1993.76	0.443614	0.0845751	5.24521	1.56102e-07	1.59099e-06	0	0
Chchd4	761.646	0.255712	0.0487646	5.2438	1.57302e-07	1.60237e-06	0	0
Unc13a	6397.43	-0.621981	0.118615	-5.24369	1.57401e-07	1.60253e-06	0	0
Gm9996	48.7142	1.14904	0.21926	5.24054	1.60105e-07	1.6292e-06	0	0
Tnpo3	1133.27	0.265811	0.0507259	5.24015	1.6045e-07	1.63184e-06	0	0
Arcn1	2958.77	0.246649	0.0470777	5.23919	1.61286e-07	1.63949e-06	0	1
Rpusd2	167.972	0.578182	0.110373	5.23843	1.61947e-07	1.64493e-06	0	1
Kcnk13	40.568	1.25812	0.240173	5.23838	1.61993e-07	1.64493e-06	0	0
Hsd17b12	2294.96	-0.557267	0.106384	-5.23826	1.62102e-07	1.64518e-06	0	0
Sap130	858.987	0.30981	0.0591515	5.23756	1.62709e-07	1.65047e-06	0	0
Ssr3	4561.19	0.350483	0.0669232	5.23709	1.63127e-07	1.65297e-06	0	0
Exd2	1244.24	-0.552137	0.105428	-5.23709	1.63125e-07	1.65297e-06	0	0
Rnf138	509.008	0.441261	0.0842688	5.23635	1.63783e-07	1.65875e-06	0	0
Adat2	112.016	0.702677	0.13421	5.23567	1.64391e-07	1.66403e-06	0	0
Ndufv3	479.409	-0.345948	0.0660822	-5.23512	1.64877e-07	1.66807e-06	0	1
Ndfip2	1354.2	-0.389025	0.0743165	-5.2347	1.6525e-07	1.67097e-06	0	0
H2ac25	700.269	0.981109	0.187455	5.23383	1.66034e-07	1.67802e-06	0	0
Jak1	2141.71	-0.295312	0.0564287	-5.23336	1.6646e-07	1.68143e-06	0	0
Hbp1	208.852	-0.502919	0.0961148	-5.23248	1.67249e-07	1.68852e-06	0	0
Grhl3	37.0372	2.43233	0.464925	5.23166	1.67997e-07	1.69518e-06	0	0
Hook2	544.829	0.558163	0.106701	5.23109	1.68517e-07	1.69868e-06	0	0
Tcerg1	1164.18	0.267443	0.0511258	5.23108	1.6852e-07	1.69868e-06	0	1
Zfp157	852.724	0.435756	0.0833156	5.23019	1.69336e-07	1.70602e-06	0	0
Dll3	151.834	-0.970603	0.185644	-5.2283	1.71075e-07	1.72264e-06	0	0
Zfp689	283.978	0.588516	0.112575	5.22778	1.71558e-07	1.7266e-06	0	0
Eri2	229.479	0.493504	0.0944046	5.22754	1.71781e-07	1.72794e-06	0	0
Katnb1	746.765	0.228135	0.0436435	5.22724	1.72064e-07	1.72988e-06	0	0
Pacsin1	5088.52	-0.65197	0.124742	-5.22654	1.72716e-07	1.73553e-06	0	0
Synrg	1430.02	0.294695	0.0563947	5.22557	1.73619e-07	1.7437e-06	0	0
Eif4h	5990.64	-0.306893	0.0587548	-5.22329	1.75774e-07	1.76442e-06	0	1
Ino80c	396.803	0.391248	0.0749381	5.22095	1.78005e-07	1.78588e-06	0	0
Ccdc107	679.095	0.527314	0.101007	5.22055	1.78393e-07	1.78884e-06	0	0
Slc30a9	1515.01	-0.353207	0.0676822	-5.21861	1.80269e-07	1.80672e-06	0	0
Zbtb18	13283.7	0.569569	0.109144	5.21851	1.80372e-07	1.80682e-06	0	0
D6Wsu163e	365.774	0.334663	0.0641455	5.21726	1.81594e-07	1.81811e-06	0	0
Wdr81	768.981	-0.394262	0.0755743	-5.21689	1.81956e-07	1.82079e-06	0	0
Rfesd	281.161	0.449431	0.0861626	5.21608	1.82749e-07	1.82777e-06	0	0
Irf3	356.496	-0.468493	0.0898367	-5.21494	1.83873e-07	1.83807e-06	0	0
Vgf	9503.29	-1.84609	0.354042	-5.21432	1.84496e-07	1.84334e-06	0	0
Sirt6	378.493	0.312498	0.0599325	5.21416	1.84654e-07	1.84396e-06	0	1
Pdk2	739.025	-0.67298	0.129074	-5.21392	1.84888e-07	1.84534e-06	0	0
Tnpo2	4457.72	-0.347284	0.0666097	-5.21371	1.85097e-07	1.84647e-06	0	0
Lpcat4	854.551	-0.535329	0.102695	-5.2128	1.86009e-07	1.85461e-06	0	0
Setd5	3387.64	-0.30802	0.0590919	-5.21256	1.86254e-07	1.85608e-06	0	0
Zbtb7a	1680.07	-0.795865	0.152717	-5.21138	1.87439e-07	1.86693e-06	0	0
Slc35f5	477.891	-0.558641	0.107266	-5.20801	1.90876e-07	1.90019e-06	0	0
B3gnt6	11.5579	1.87671	0.360376	5.20765	1.91247e-07	1.90289e-06	0	0
2810449D17Rik	65.1099	0.758743	0.145707	5.20733	1.91575e-07	1.90518e-06	0	0
Pnkd	2016.77	-0.615992	0.118376	-5.20369	1.95366e-07	1.94187e-06	0	0
Ddr2	445.241	-0.916322	0.176115	-5.20298	1.96119e-07	1.94835e-06	0	0
Dclre1a	209.793	0.522637	0.100459	5.20251	1.96614e-07	1.95226e-06	0	0
Fut11	1005.58	-0.294391	0.0565894	-5.20223	1.96917e-07	1.95426e-06	0	0
Slc15a4	388.35	0.353452	0.0679483	5.20178	1.97386e-07	1.95791e-06	0	0
Rab3gap1	1005.57	-0.496911	0.0955783	-5.19899	2.0037e-07	1.98649e-06	0	0
Sh2d5	628.548	-0.661097	0.127178	-5.1982	2.0123e-07	1.99399e-06	0	0
Ccdc96	108.581	0.736394	0.14167	5.19796	2.01491e-07	1.99555e-06	0	0
Cenpt	436.78	0.442569	0.0851467	5.19772	2.01743e-07	1.99702e-06	0	0
Zfp579	804.024	0.560521	0.107856	5.19694	2.02597e-07	2.00444e-06	0	0
Nln	1356.19	0.425241	0.0818308	5.19659	2.02973e-07	2.0061e-06	0	0
Ap4s1	350.405	0.522914	0.100625	5.19668	2.02883e-07	2.0061e-06	0	0
Krtcap2	638.118	0.356543	0.0686166	5.19617	2.03439e-07	2.00968e-06	0	0
Anxa6	361.075	-0.584781	0.112586	-5.19409	2.05722e-07	2.03119e-06	0	0
Eif1	4875.75	0.213492	0.0411051	5.19381	2.06031e-07	2.0332e-06	0	1
Ccnd2	7471.44	-0.427081	0.0822475	-5.19264	2.07332e-07	2.04499e-06	0	0
Zfp629	1485.69	0.38559	0.0742841	5.19075	2.09451e-07	2.06483e-06	0	0
Slc17a7	17519.8	-0.881929	0.169912	-5.19052	2.09706e-07	2.06629e-06	0	0
Atp2b2	5852.95	-0.508426	0.0979766	-5.18926	2.11135e-07	2.07931e-06	0	0
Pgap4	2572.08	0.297833	0.0574007	5.18867	2.11807e-07	2.08471e-06	0	0
Troap	35.3651	-0.986904	0.190207	-5.18858	2.119e-07	2.08471e-06	0	0
Adra2a	1166.31	0.636219	0.12264	5.18772	2.12887e-07	2.09336e-06	0	0
Mfsd6	2241.25	-0.550228	0.106073	-5.18725	2.13418e-07	2.09664e-06	0	0
Ubl5	671.876	-0.315732	0.060867	-5.18724	2.13439e-07	2.09664e-06	0	0
Akap9	1952.67	0.578009	0.111453	5.18612	2.14718e-07	2.10813e-06	0	0
C130083M11Rik	224.811	1.0432	0.201199	5.18493	2.16099e-07	2.12061e-06	0	0
Mog	110.67	1.41435	0.272792	5.18473	2.16323e-07	2.12173e-06	0	0
Zbtb12	300.232	0.589227	0.113691	5.18269	2.18704e-07	2.14399e-06	0	0
Tbc1d13	1186.58	-0.316881	0.0611475	-5.18224	2.19233e-07	2.14808e-06	0	0
Gm2383	20.4853	-1.20006	0.231581	-5.182	2.19515e-07	2.14975e-06	0	0
Ankrd26	322.972	0.400923	0.0774176	5.17871	2.23422e-07	2.18629e-06	0	0
Mesp1	8.32346	2.33686	0.451247	5.17867	2.23472e-07	2.18629e-06	0	0
Stx16	1439.29	-0.377748	0.0729571	-5.17767	2.24674e-07	2.19692e-06	0	0
Prokr1	77.8568	1.38689	0.267904	5.17681	2.25708e-07	2.20591e-06	0	0
Synm	1167.16	0.765475	0.147874	5.17655	2.26027e-07	2.20791e-06	0	0
Usp22	10602.2	0.67095	0.129659	5.17471	2.28264e-07	2.22864e-06	0	0
Peds1	908.332	-0.382619	0.0739544	-5.17372	2.2948e-07	2.23937e-06	0	0
Psmd11	1106.41	-0.287776	0.0556336	-5.1727	2.3074e-07	2.25053e-06	0	0
Tasor	713.926	0.394913	0.0763477	5.17256	2.30911e-07	2.25106e-06	0	1
Zfp874a	416.32	0.611369	0.118234	5.17082	2.33074e-07	2.271e-06	0	0
Pdpk1	2673.25	-0.389483	0.0753263	-5.17061	2.33327e-07	2.27231e-06	0	0
Dmxl2	4088.03	-0.404698	0.0782838	-5.16963	2.34558e-07	2.28286e-06	0	0
Rrp9	441.97	0.423447	0.0819117	5.16956	2.34647e-07	2.28286e-06	0	1
Pcbp2	887.798	-0.390583	0.0755652	-5.16883	2.35566e-07	2.29065e-06	0	1
Bivm	771.421	0.324317	0.0627488	5.1685	2.35982e-07	2.29354e-06	0	0
Atp6v0c	3820.76	-0.48931	0.0947167	-5.16604	2.3911e-07	2.32277e-06	0	0
Kat6a	2485.61	0.298423	0.0577761	5.16517	2.40225e-07	2.33242e-06	0	0
Slc4a4	4044.97	-0.418071	0.0809509	-5.1645	2.41077e-07	2.33951e-06	0	0
Adal	345.803	0.552247	0.107004	5.161	2.45636e-07	2.38256e-06	0	0
Pofut1	631.305	-0.286079	0.0554445	-5.15974	2.47299e-07	2.39748e-06	0	0
Eapp	776.348	0.34062	0.0660243	5.15902	2.48252e-07	2.40551e-06	0	0
Lias	265.481	0.353351	0.068501	5.15833	2.49158e-07	2.41308e-06	0	0
Pcyt2	1570.27	-0.813357	0.157689	-5.15799	2.49619e-07	2.41633e-06	0	0
Abcd1	423.688	-0.512887	0.0994428	-5.15761	2.50122e-07	2.41917e-06	0	0
Nr4a1	650.565	-1.37771	0.267123	-5.15758	2.50163e-07	2.41917e-06	0	0
Mroh1	821.571	-0.555552	0.107769	-5.15504	2.53578e-07	2.45096e-06	0	0
Nle1	175.284	0.51018	0.0989768	5.15454	2.5425e-07	2.45622e-06	0	1
Eif1a	1402.09	0.361991	0.0702451	5.15325	2.56007e-07	2.47195e-06	0	1
Gls2	87.0862	-1.05724	0.205178	-5.15277	2.56662e-07	2.47704e-06	0	0
Tbk1	330.748	-0.313625	0.0608752	-5.15194	2.57799e-07	2.48677e-06	0	0
Ell2	241.196	-0.869564	0.168855	-5.14977	2.60803e-07	2.51449e-06	0	0
[truncated: 17,274 more rows]

## Sheet: enrichment_results
Term	es	nes	pval	sidak	fdr	geneset_size	leading_edge	Term	Library
Herpes simplex virus 1 infection	0.607044	6.85256	7.25401e-12	2.1762e-09	2.1762e-09	343	ZFP982,ZFP954,ZFP868,ZFP605,ZFP13,ZFP623,ZFP788,ALYREF2,SRSF3,ZFP946,ZFP229,ZFP707,ZFP46,ZFP157,ZFP689,ZFP160,ZFP780B,ZFP74,EIF2B4,HCFC1,ZFP874A,ZFP459,ZFP93,ZFP30,CASP3,ZIK1,ZFP180,ZFP558,GM14326,ZFP729A,ZFP354A,IRF9,ZFP426,ZFP677,EIF2S1,ZFP128,ZFP975,ZFP790,ZFP948,EIF2B5,ZFP994,ZFP68,ZFP956,ZFP324,ZFP113,ZFP248,ZFP959,ZFP141,ZFP39,ZFP944,GM5141,ZFP54,ZFP184,RBAK,ZFP40,ZFP300,ZFP867,IFNAR2,ZFP28…	Herpes simplex virus 1 infection	KEGG_2019_Mouse
MAPK signaling pathway	-0.502601	-6.08053	1.19786e-09	3.59358e-07	1.75867e-07	269	RAP1B,GRB2,NLK,DUSP10,DUSP8,MAPK8IP1,MKNK2,RRAS,MAP2K3,MAPK9,PDGFRA,RPS6KA3,ERBB4,JUN,FLT3L,CACNG7,RASGRP1,MAP3K11,FGFR3,AKT2,MAPK14,DUSP1,IGF1R,JUND,GNG12,GADD45B,MRAS,MAP2K1,MAP2K4,ELK1,HSPA2,MKNK1,PPM1B,DUSP9,IGF1,MAPK11,ARRB1,PRKCG,TRAF6,HSPA1B,PRKACA,CACNA1A,CDC42,CACNB2,PRKACB,CACNG6,RAPGEF2,SRF,MAP2K7,DUSP3,MAPK8IP3,PAK1,DUSP5,VEGFA,VEGFD,IL1RAP,RAC1,BDNF,MAPK1,PDGFB,RPS6KA2,MAPK8IP2,CACNB…	MAPK signaling pathway	KEGG_2019_Mouse
Endocytosis	-0.557219	-6.01866	1.75867e-09	5.27599e-07	1.75867e-07	234	AP2B1,PDCD6IP,RAB11B,RAB11FIP4,SRC,SMAP2,NEDD4L,IL2RB,ACAP2,CAPZB,SNX3,CHMP2B,CLTB,WWP1,IQSEC3,PARD6A,LDLR,AP2A2,PDGFRA,PARD6B,ARPC2,KIF5A,PIP5K1A,CHMP4B,EHD4,ARF3,ARPC1A,CAPZA2,FGFR3,GRK2,RHOA,AP2S1,SNX32,IGF1R,VPS29,PIP5K1C,ZFYVE16,RAB11A,HSPA2,WASL,EPN1,CHMP1A,H2-M3,RAB7,IQSEC2,EPS15,EPN2,ARRB1,ARAP3,TRAF6,SH3GL2,HSPA1B,H2-D1,PSD3,USP8,CDC42,CLTC,VPS4B,SH3GL1,PRKCZ,WIPF2,BIN1,EEA1,VPS28,VPS37C…	Endocytosis	KEGG_2019_Mouse
Ras signaling pathway	-0.566333	-5.78878	7.08988e-09	2.12696e-06	5.31741e-07	198	RHOA,GRIN1,PLA2G3,AKT2,CALM1,RAP1B,SHC4,GRB2,PRKACA,PDGFB,IGF1R,PLD1,GNG7,GNB5,RALGDS,ETS1,GNG12,REL,RASSF5,FGF2,RALB,FOXO4,RGL2,MAPK3,RALBP1,CDC42,RAB5B,KSR2,PRKACB,ETS2,GRIN2A,BRAP,MRAS,MAP2K1,RRAS,ELK1,SHC2,SHC3,PRKCG,PAK1,STK4,MAPK9,VEGFD,PDGFRA,BCL2L1,TBK1,RIN1,RAB5C,RAC1,CALM3,BDNF,PLA2G6,PLA2G12A,FGF21,RASA3,RASA2,GNG3,MAPK1,GNB2,RASGRP1,IGF1,RAPGEF5,RASAL1,RGL1,CALM2,GNG13,FGFR3,SYNGAP1	Ras signaling pathway	KEGG_2019_Mouse
Focal adhesion	-0.551138	-5.65262	1.58024e-08	4.74072e-06	9.48146e-07	186	RHOA,ITGAV,AKT2,SHC4,RAP1B,PDGFB,GRB2,XIAP,IGF1R,SRC,PXN,ACTN1,TNR,TLN2,FYN,ACTB,MYL12B,VCL,MAPK3,CDC42,PIP5K1C,PARVG,MYLK3,MAP2K1,ELK1,SHC2,SHC3,PAK1,MAPK9,PPP1R12A,VEGFD,PDGFRA,CCND3,COL6A1,JUN,RAC1,PDPK1,PPP1CA,ZYX,CCND2,MYLK,IBSP,LAMC2,ITGB1,MAPK1,DIAPH1,IGF1,ROCK2,PPP1R12B,PRKCG	Focal adhesion	KEGG_2019_Mouse
Human cytomegalovirus infection	-0.543701	-5.46231	4.69973e-08	1.40991e-05	2.34987e-06	192	RHOA,ITGAV,AKT2,CALM1,MAPK14,GRB2,PRKACA,GNB5,PXN,GNA11,PTK2B,GNG12,H2-D1,E2F3,PPP3R1,ADCY9,MAPK3,EIF4EBP1,PRKACB,E2F2,ADCY6,ARHGEF11,MAP2K1,ELK1,ITPR2,PDGFRA,TBK1,RPS6KB2,RAC1,CX3CL1,PTGS2,CALM3,RHEB,ATF6B,GNG3,GNB2,GNAO1,GNAS,CREB5,IRF3,AKAP13,MAPK11,ROCK2,CALM2,JAK1,GNG13,PRKCG,ITPR1	Human cytomegalovirus infection	KEGG_2019_Mouse
Synaptic vesicle cycle	-0.692901	-4.80039	1.58359e-06	0.000474966	6.78684e-05	70	ATP6V1D,AP2B1,AP2S1,STX1A,CPLX1,AP2A1,ATP6V0B,ATP6V1B2,ATP6V0E2,SYT1,STXBP1,ATP6V0E,ATP6V0D1,STX1B,CLTC,NAPA,CLTB,ATP6V1A,CPLX2,SLC6A9,ATP6V1F,AP2A2,STX2,UNC13B,ATP6V1C1,NSF,SLC1A2,RAB3A,ATP6V0C,ATP6V0A1,SNAP25,SLC17A7,DNM1,ATP6V1G2,DNM3,ATP6V1E1,UNC13A,VAMP2	Synaptic vesicle cycle	KEGG_2019_Mouse
GnRH signaling pathway	-0.649686	-4.71301	2.44081e-06	0.000731977	9.15306e-05	79	CALM1,PLD1,MAPK14,GRB2,PRKACA,GNA11,PTK2B,ADCY9,MAPK3,CDC42,PRKACB,MAP3K1,ADCY6,MAP2K1,ELK1,CAMK2A,ITPR2,MAPK9,JUN,CALM3,GNAS,MAPK11,EGR1,CALM2,ITPR1	GnRH signaling pathway	KEGG_2019_Mouse
Human immunodeficiency virus 1 infection	-0.492247	-4.63259	3.61115e-06	0.00108276	0.000120372	180	BTRC,AKT2,CALM1,AP1B1,MAPK14,GNB5,PXN,GNG7,GNA11,PTK2B,GNG12,H2-D1,CDC25C,PPP3R1,MAPK3,AP1M1,CFL1,CASP9,GNAI2,TNFRSF1B,MAP2K1,MAP2K7,CCNB1,MAP2K3,PAK1,ITPR2,MAPK9,H2-M3,BCL2L1,AP1S1,TBK1,RPS6KB2,CUL4B,DDB1,JUN,RAC1,CALM3,GNG3,MAPK1,GNB2,GNAO1,IRF3,MAPK11,CALM2,GNG13,PRKCG,TRAF6,ITPR1	Human immunodeficiency virus 1 infection	KEGG_2019_Mouse
Rap1 signaling pathway	-0.490531	-4.5805	4.63869e-06	0.00139064	0.000139161	183	RHOA,GRIN1,AKT2,CALM1,RAP1B,MAPK14,PDGFB,IGF1R,SRC,RALGDS,RAP1GAP,RASSF5,TLN2,FGF2,RALB,RAPGEF4,ACTB,ADCY9,MAPK3,CDC42,ADCY6,RAPGEF2,GNAI2,GRIN2A,MRAS,MAP2K1,RRAS,PRKCG,MAP2K3,PARD6A,PFN1,VEGFD,PDGFRA,PARD6B,SIPA1L1,PRKCZ,DOCK4,CALM3,RAC1,FGF21,ADORA2B,RAPGEF6,MAGI3,MAPK1,ITGB1,GNAO1,GNAS,RAPGEF5,IGF1,MAPK11,PFN2,CALM2,ARAP3,FGFR3	Rap1 signaling pathway	KEGG_2019_Mouse
Salmonella infection	-0.691355	-4.48318	7.35403e-06	0.00220379	0.000200564	66	IFNGR2,MAPK14,ACTB,MAPK3,CDC42,TLR5,ARPC3,DYNC1H1,KLC1,MAPK9,WASL,PFN1,PLEKHM2,RAB7,ARPC2,JUN,RAC1,WASF2,ARPC1A,ARPC4,DYNC1LI2,MAPK11,ROCK2,PFN2	Salmonella infection	KEGG_2019_Mouse
Oxytocin signaling pathway	-0.544608	-4.37466	1.21623e-05	0.00364207	0.000304058	141	RHOA,TRPM2,CALM1,CAMK1D,PRKACA,PIK3R6,ITPR1,SRC,CACNB4,ACTG1,MYL6,EEF2,CCND1,PPP3R1,ACTB,GUCY1A1,ADCY9,MAPK3,RGS2,CACNB2,PRKACB,CACNG6,ADCY6,GNAI2,CACNB1,MAP2K1,MYLK3,ELK1,CAMK2A,KCNJ4,ITPR2,PPP1R12A,GUCY1B1,RYR2,JUN,CALM3,PTGS2,ADCY1,PPP1CA,KCNJ9,MYLK,RYR3,MAPK1,CACNG3,GNAO1,GNAS,CACNG7,ROCK2,CAMKK2,CALM2,PPP1R12B,PRKCG,ADCY3	Oxytocin signaling pathway	KEGG_2019_Mouse
Phagosome	-0.601611	-4.332	1.47762e-05	0.0044231	0.000322204	116	ITGAV,ATP6V1D,CORO1A,ATP6V0D2,TUBB4B,CTSL,CD36,ACTG1,TUBA4A,H2-D1,ATP6V1B2,ATP6V0B,H2-BL,ATP6V0E2,ACTB,VAMP3,M6PR,H2-Q7,ATP6V0E,ATP6V0D1,RAB5B,ATP6V1E1,SEC61A2,TUBB4A,MRC2,H2-T10,ATP6V1A,DYNC1H1,PIKFYVE,ITGB2,ATP6V1F,TUBB2A,ATP6AP1,H2-M3,ATP6V1C1,RAB7,H2-K1,SEC22B,ATP6V0C,RAB5C,RAC1,ATP6V0A1,EEA1,H2-T-PS,TUBA1B,ITGB1,H2-T22,DYNC1LI2,ATP6V1G2,DYNC1I1,SCARB1,FCGR2B	Phagosome	KEGG_2019_Mouse
Parathyroid hormone synthesis, secretion and action	-0.596446	-4.32816	1.50362e-05	0.00450073	0.000322204	94	RHOA,PLD1,PRKACA,LRP5,GNA11,JUND,ADCY9,MAPK3,PRKACB,ADCY6,ARHGEF11,MAP2K1,PTHLH,ITPR2,LRP6,PDE4A,ATF6B,MEF2D,GNAS,CREB5,AKAP13,EGR1,ARRB1,MMP17,PRKCG,ITPR1	Parathyroid hormone synthesis, secretion and action	KEGG_2019_Mouse
RNA transport	0.606889	4.27221	1.93545e-05	0.00578959	0.00038709	151	EIF2S1,PABPC4,DDX20,EIF5,UPF3B,NUP155,GEMIN5,ALYREF2,GEMIN6,RPP40,EIF2B5,NUP153,ALYREF,UPF3A,EIF3G,PYM1,NUPL2,EIF3E,EIF3A,ELAC2,NUP85,EIF1,RPP14,XPO5,EIF2B4,EIF3F,RPP21,MAGOH,SMN1,RPP30,EIF1A,NUP88,NUP54,EIF3H,RPP38,PRMT5,SEH1L,NUP43,TRNT1,NUP205,EIF3D,RPP25,THOC5,EIF4E,NCBP1,NMD3,PHAX,NUP35,THOC6,EIF3B,AAAS,RBM8A	RNA transport	KEGG_2019_Mouse
Bacterial invasion of epithelial cells	-0.697801	-4.2357	2.27836e-05	0.00681186	0.000427193	61	RHOA,SHC4,PXN,ELMO3,ACTB,VCL,CDC42,CLTC,CTTN,CLTB,ARPC3,ELMO1,SHC2,SHC3,WASL,CD2AP,ARPC2,RAC1,ITGB1,WASF2,DNM1,ARPC1A,ARPC4,DNM3,ELMO2	Bacterial invasion of epithelial cells	KEGG_2019_Mouse
Lysosome	-0.595045	-4.21746	2.47071e-05	0.00738483	0.000436009	111	ABCB9,CD68,AP1B1,HGSNAT,GALC,CLN5,ABCA2,GM2A,ATP6V0B,M6PR,AP1M1,ATP6V0D1,LIPA,CD164,CLTC,CTSA,GLB1,CLTB,PSAP,AP3S2,SLC11A2,ATP6AP1,CTSD,AP1S1,PPT2,CTSF,ATP6V0C,NPC2,HYAL1,ASAH1,LAPTM4B,ATP6V0A1,NEU1,GLA,SMPD1,AP3M2,GNS,ARSA,MCOLN1,ARSG,GNPTAB,SORT1,AP3B1	Lysosome	KEGG_2019_Mouse
Kaposi sarcoma-associated herpesvirus infection	-0.490322	-4.19366	2.74488e-05	0.00820094	0.00045748	158	GABARAPL2,AKT2,CALM1,PDGFB,MAPK14,PIK3R6,GABARAP,GNB5,SRC,GNG7,GNG12,H2-D1,E2F3,CCND1,PPP3R1,PREX1,FGF2,STAT2,MAPK3,BECN1,CASP9,E2F2,TYK2,MAP2K1,MAP2K7,MTOR,GABARAPL1,MAP2K4,ITPR2,MAPK9,VEGFA,H2-M3,TBK1,H2-K1,JUN,TICAM1,CALM3,PTGS2,RAC1,MAPKAPK2,H2-T-PS,GNG3,MAPK1,GNB2,H2-T22,UBB,IRF3,STAT3,MAPK11,CALM2,JAK1,GNG13,ITPR1	Kaposi sarcoma-associated herpesvirus infection	KEGG_2019_Mouse
Toxoplasmosis	-0.592745	-4.15478	3.25599e-05	0.00972057	0.000514103	86	AKT2,IFNGR2,HSPA1B,MAPK14,PIK3R6,XIAP,MAPK3,PPIF,CASP9,TYK2,GNAI2,MAP2K3,HSPA2,LDLR,MAPK9,BCL2L1,HSPA1A,PDPK1,MAPK1,LAMC2,ITGB1,GNAO1,MAPK11,JAK1,TRAF6	Toxoplasmosis	KEGG_2019_Mouse
GABAergic synapse	-0.589944	-4.08461	4.415e-05	0.013158	0.00066225	80	GABARAPL2,GABRB2,GNG13,TRAK2,PRKACA,GABARAP,GNB5,SRC,GNG7,GAD2,GNG12,ABAT,ADCY9,PRKACB,ADCY6,GNAI2,GABBR1,GABARAPL1,GLS2,NSF,PLCL1,GLUL,GNG3,GNB2,GNAO1,GABRB1,GLS,PRKCG,GAD1,ADCY3,GABRR1	GABAergic synapse	KEGG_2019_Mouse
T cell receptor signaling pathway	-0.59397	-4.05305	5.05533e-05	0.0150519	0.00072219	78	ITK,RHOA,AKT2,MAPK14,GRB2,PPP3R1,FYN,MAPK3,CDC42,MAP2K1,MAP2K7,PAK1,MAPK9,JUN,PDPK1,MAPK1,PRKCQ,RASGRP1,MAPK11	T cell receptor signaling pathway	KEGG_2019_Mouse
C-type lectin receptor signaling pathway	-0.582294	-3.9974	6.40427e-05	0.01903	0.000811911	82	RHOA,AKT2,CALM1,MAPK14,PPP3R1,STAT2,MAPK3,MRAS,RRAS,ITPR2,MAPK9,CYLD,JUN,CALM3,PTGS2,MAPK11,CALM2,ITPR1,EGR3	C-type lectin receptor signaling pathway	KEGG_2019_Mouse
Phosphatidylinositol signaling system	-0.568848	-3.98891	6.63769e-05	0.0197168	0.000811911	94	PPIP5K1,PIP4P1,PIP4K2A,SYNJ1,CALM1,PIP4K2C,PI4KA,CALM2,CDS1,PIP5K1C,CDIPT,PIKFYVE,INPP4A,ITPR2,INPP5J,PIK3C2A,INPP5K,CALM3,PIP5K1A,MTMR6,INPP4B,MTMR14,PI4K2A,PRKCG,ITPR1,SYNJ2,CDS2	Phosphatidylinositol signaling system	KEGG_2019_Mouse
Spliceosome	0.570513	3.98273	6.81296e-05	0.0202321	0.000811911	129	PRPF6,PRPF40A,SNRPA1,TXNL4A,ACIN1,CTNNBL1,TRA2B,PRPF31,SRSF10,CRNKL1,PHF5A,AQR,ALYREF2,HNRNPK,SRSF3,SF3B2,ALYREF,HNRNPA3,EIF4A3,RBM17,RBM22,TCERG1,U2AF2,U2AF1,TRA2A,PPIE,LSM6,SNRPB,SNW1,PRPF3,LSM7,SF3A2,MAGOH,CDC5L,PRPF38A,CCDC12,PUF60,SNRNP200,PLRG1,NCBP1,SART1,PPIL1,DDX46,SF3A3,RP9,DDX23,LSM8,DHX38,RBM8A,DHX16	Spliceosome	KEGG_2019_Mouse
Insulin secretion	-0.607794	-3.98018	6.88639e-05	0.0204479	0.000811911	71	STX1A,PRKACA,ATP1B1,GNA11,SLC2A1,RAPGEF4,ATP1B2,ADCY9,PRKACB,ADCY6,CAMK2A,RAB3A,ATF6B,SNAP25,KCNMA1,KCNN3,ATP1A1,GNAS,CREB5,PRKCG,VAMP2	Insulin secretion	KEGG_2019_Mouse
Ribosome biogenesis in eukaryotes	0.71696	3.97505	7.03657e-05	0.0208892	0.000811911	76	RPP40,EMG1,WDR43,DKC1,NOP58,DROSHA,XRN2,RIOK2,UTP4,NXT1,MDN1,WDR3,MPHOSPH10,TBL3,FBL,NOB1,UTP18,GNL3,WDR36,RPP30,BMS1,PWP2,EFL1,HEATR1,RPP38,TCOF1,NOP56,RCL1,RPP25,WDR75,GTPBP4,UTP6,SPATA5,NMD3,IMP4,CSNK2A2,RBM28,RPP25L,UTP14A,AK6	Ribosome biogenesis in eukaryotes	KEGG_2019_Mouse
Alzheimer disease	-0.486954	-3.96203	7.43149e-05	0.0220486	0.000818933	153	GRIN1,ATP5G3,UQCR11,CALM1,ATF6,GAPDH,CAPN1,ATP5B,ITPR1,NDUFA4,RTN3,UQCRQ,PPP3R1,ATP5D,NDUFS1,SDHC,COX4I1,MAPK3,SNCA,ATP5A1,CASP9,GRIN2A,NDUFA10,BACE1,ITPR2,COX6B1,SDHA,CALM3,UQCRFS1,ATP5J,MAPK1,COX7A2L,UQCRH,ATP2A2,COX6A2,CALM2,ATP5C1,NDUFV3,APP	Alzheimer disease	KEGG_2019_Mouse
Inflammatory mediator regulation of TRP channels	-0.57592	-3.95532	7.64338e-05	0.0226701	0.000818933	86	CALM1,MAPK14,PRKACA,ADCY9,PRKACB,ADCY6,CAMK2A,MAP2K3,ITPR2,MAPK9,HTR2C,CALM3,PLA2G6,PRKCQ,GNAS,IGF1,MAPK11,CALM2,PRKCG,ITPR1	Inflammatory mediator regulation of TRP channels	KEGG_2019_Mouse
Platelet activation	-0.57435	-3.93986	8.15291e-05	0.024163	0.000843404	106	RHOA,AKT2,RAP1B,MAPK14,PRKACA,PIK3R6,SRC,TLN2,FYN,ACTB,MYL12B,ADCY9,MAPK3,PRKACB,ADCY6,GNAI2,PRKG2,PTGS1,MYLK3,ITPR2,PPP1R12A,STIM1,PRKCZ,PPP1CA,MYLK,MAPK1,ITGB1,GNAS,RASGRP1,MAPK11,ROCK2,ITPR1	Platelet activation	KEGG_2019_Mouse
cGMP-PKG signaling pathway	-0.515287	-3.92681	8.60804e-05	0.0254946	0.000860804	141	RHOA,AKT2,CALM1,PIK3R6,ATP1B1,GNA11,PDE2A,PDE3B,PPP3R1,SLC8A2,ATP1B2,ADCY9,MAPK3,RGS2,PPIF,VDAC3,ADCY6,SRF,GNAI2,PRKG2,MAP2K1,MYLK3,ITPR2,TRPC6,PPP1R12A,VDAC2,ATP2B3,CALM3,ATF6B,PPP1CA,KCNMA1,ATP2B2,MYLK,ATP1A1,MAPK1,ADORA1,MEF2D,NPPC,ATP2A2,CREB5,VDAC1,ROCK2,SLC25A4,CALM2,SLC25A5,ITPR1	cGMP-PKG signaling pathway	KEGG_2019_Mouse
Neurotrophin signaling pathway	-0.569665	-3.90986	9.23496e-05	0.0273259	0.000893706	115	RHOA,CALM1,RPS6KA2,MAPK14,GRB2,MATK,MAPK3,MAP3K1,MAP2K1,CAMK2A,SHC2,BEX3,MAPK9,RPS6KA3,MAGED1,JUN,RAC1,CALM3,BDNF,PDPK1,SH2B3,MAPK11,ARHGDIA,SORT1,CALM2	Neurotrophin signaling pathway	KEGG_2019_Mouse
Vascular smooth muscle contraction	-0.568976	-3.89897	9.66045e-05	0.0285668	0.000903744	102	RHOA,PLA2G3,CALM1,PRKACA,GNA11,MYL6,ADCY9,MAPK3,PRKACB,ADCY6,ARHGEF11,MAP2K1,ITPR2,PPP1R12A,RAMP3,CALCRL,CALCA,CALM3,PLA2G6,PLA2G12A,PPP1CA,KCNMA1,ADORA2B,MYLK,PRKCQ,NPPC,GNAS,ROCK2,CALM2,PPP1R12B,PRKCG,ITPR1	Vascular smooth muscle contraction	KEGG_2019_Mouse
Choline metabolism in cancer	-0.565115	-3.89202	9.94119e-05	0.0293847	0.000903744	91	AKT2,PLD1,GRB2,RALGDS,CHKA,MAPK3,EIF4EBP1,PIP5K1C,SP1,LYPLA1,MAP2K1,MAPK9,WASL,PDGFRA,RPS6KB2,JUN,RAC1,PDPK1,SLC44A2,RHEB,PIP5K1A,WASF2,SLC44A1,PRKCG	Choline metabolism in cancer	KEGG_2019_Mouse
Estrogen signaling pathway	-0.568565	-3.86602	0.000110627	0.0326452	0.00097612	106	AKT2,CALM1,SHC4,HSPA1B,GRB2,PRKACA,ITPR1,SRC,ADCY9,MAPK3,PRKACB,SP1,ADCY6,GNAI2,GABBR1,MAP2K1,HSP90AB1,SHC2,SHC3,HSPA2,ITPR2,KRT20,CTSD,HSPA1A,JUN,CALM3,ATF6B,KCNJ9,MAPK1,KRT12,GNAO1,GNAS,CREB5,CALM2,ADCY3	Estrogen signaling pathway	KEGG_2019_Mouse
Aldosterone synthesis and secretion	-0.568092	-3.85069	0.000117783	0.03472	0.00100957	85	CALM1,CAMK1D,PRKACA,ATP1B1,GNA11,PDE2A,ATP1B2,ADCY9,PRKACB,ADCY6,CAMK2A,ITPR2,LDLR,NR4A1,CALM3,ATF6B,ATP2B2,ATP1A1,GNAS,CREB5,CALM2,SCARB1,PRKCG,ITPR1	Aldosterone synthesis and secretion	KEGG_2019_Mouse
Huntington disease	-0.450308	-3.8426	0.000121737	0.0358644	0.00101448	173	GRIN1,AP2S1,AP2B1,ATP5G3,UQCR11,SOD1,ATP5B,AP2A1,DCTN1,NDUFA4,UQCRQ,ATP5D,NDUFS1,SDHC,COX4I1,DNAL1,PPIF,DCTN2,VDAC3,ATP5A1,CLTC,TBPL1,SP1,CASP9,CLTB,HTT,NDUFA10,DNAL4,AP2A2,COX6B1,VDAC2,DLG4,SOD2,SDHA,BDNF,UQCRFS1,ATP5J,COX7A2L,UQCRH,HIP1,CREB5,VDAC1,COX6A2,SLC25A4,ATP5C1,NDUFV3,SLC25A5,ITPR1	Huntington disease	KEGG_2019_Mouse
Relaxin signaling pathway	-0.562248	-3.82402	0.000131292	0.0386244	0.00106453	117	AKT2,SHC4,MAPK14,GRB2,PRKACA,GNB5,SRC,GNG7,GNG12,ADCY9,MAPK3,PRKACB,ADCY6,GNAI2,MAP2K1,MAP2K7,MAP2K4,SHC2,SHC3,MAPK9,VEGFA,VEGFD,INSL5,PRKCZ,JUN,ATF6B,ADCY1,GNG3,MAPK1,GNB2,SMAD3,GNAO1,GNAS,CREB5,MAPK11,ARRB1,GNG13,ADCY3	Relaxin signaling pathway	KEGG_2019_Mouse
Oxidative phosphorylation	-0.562796	-3.80184	0.000143624	0.0421751	0.00113387	111	ATP6V1D,ATP5G3,UQCR11,ATP5B,NDUFA4,UQCRQ,ATP6V1B2,ATP6V0B,ATP5D,NDUFS1,SDHC,ATP6V0E2,COX4I1,ATP6V0E,ATP6V0D1,ATP5A1,ATP6V1A,NDUFA10,ATP6V1F,COX6B1,ATP6V1C1,ATP6V0C,COX17,SDHA,ATP6V0A1,UQCRFS1,ATP5J,COX7A2L,UQCRH,ATP6V1G2,COX6A2,ATP6V1E1,ATP5C1,NDUFV3	Oxidative phosphorylation	KEGG_2019_Mouse
Apelin signaling pathway	-0.558183	-3.77647	0.000159068	0.0466032	0.00118573	118	GABARAPL2,AKT2,CALM1,PRKACA,PIK3R6,GABARAP,ITPR1,MEF2B,GNB5,GNG7,SERPINE1,PDE3B,GNG12,PLAT,CCND1,SLC8A2,APLN,ADCY9,MAPK3,PIK3R4,PRKACB,BECN1,ADCY6,GNAI2,AKT3,MRAS,MYLK3,MAP2K1,PRKCE,MTOR,GABARAPL1,RRAS,ITPR2,RPS6KB2,RYR2,CALM3,HDAC5,ADCY1,SPHK2,MYLK,RYR3,GNG3,MAPK1,MEF2D,GNB2,SMAD3,HDAC4,EGR1,CALM2,GNG13,ADCY3	Apelin signaling pathway	KEGG_2019_Mouse
Ribosome	0.556664	3.77556	0.000159647	0.0467689	0.00118573	132	RPL28,MRPL20,RPS10,RPL18,RPS13,RPS28,MRPL35,RPL11,MRPL32,RPS6,MRPS7,RPL24,MRPL9,RPL7A,RPL38,RPL36A,RPL10A,MRPS5,RPL15,RPL12,RPS27A,RPL32,RPS11,RPS9,RPS18,MRPL1,RPL6,RPS27L,RPSA,MRPL13,RPLP1,RPL8,MRPS2,RPS2,MRPL30,MRPL11,RPL19,RPL31,MRPL19,RPL41,MRPS10,RPS19,RPLP0,RPS27,RPL10,RPS3,MRPL15,MRPS18A,MRPL12,RPS12	Ribosome	KEGG_2019_Mouse
Osteoclast differentiation	-0.553502	-3.76955	0.000163541	0.0478821	0.00118573	96	IFNGR2,MAPK14,GRB2,JUND,PPP3R1,FYN,STAT2,MAPK3,SIRPA,TYK2,MITF,MAP2K1,MAPK9,JUNB,CYLD,JUN,RAC1,FOSB,MAPK11,JAK1	Osteoclast differentiation	KEGG_2019_Mouse
Retrograde endocannabinoid signaling	-0.535463	-3.76582	0.000166002	0.0485847	0.00118573	130	GABRB2,MAPK14,PRKACA,GNB5,ITPR1,NDUFA4,ABHD6,GNG7,FAAH,GNG12,NDUFS1,ADCY9,MAPK3,NDUFV3,PRKACB,ADCY6,GNAI2,NAPEPLD,GRIA2,NDUFA10,ITPR2,MAPK9,PTGS2,SLC17A7,KCNJ9,GNG3,MAPK1,GNB2,GNAO1,MAPK11,RIMS1,DAGLB,GABRB1,GNG13,PRKCG,ADCY3,GABRR1	Retrograde endocannabinoid signaling	KEGG_2019_Mouse
cAMP signaling pathway	-0.445943	-3.73968	0.000184252	0.0537806	0.00128548	183	RHOA,GRIN1,AKT2,CALM1,RAP1B,PRKACA,PLD1,ATP1B1,PDE3B,NPY,RAPGEF4,SST,ATP1B2,ADCY9,MAPK3,ACOX1,PRKACB,CFTR,ADCY6,GNAI2,GRIN2A,GABBR1,MAP2K1,GRIA2,RRAS,CAMK2A,PAK1,MAPK9,PPP1R12A,ATP2B3,PTCH1,PDE4A,VIP,ACOX3,JUN,RAC1,CALM3,BDNF,PPP1CA,ATP2B2,ATP1A1,MAPK1,ADORA1,GNAS,ATP2A2,CREB5,ROCK2,CALM2,ARAP3	cAMP signaling pathway	KEGG_2019_Mouse
Circadian entrainment	-0.554411	-3.73174	0.000190161	0.0554565	0.00129655	89	GRIN1,CALM1,PRKACA,GNB5,GNG7,GNG12,NOS1AP,ADCY9,MAPK3,PRKACB,ADCY6,GRIN2A,PRKG2,CAMK2A,CALM3,PER1,KCNJ9,GNG3,GNB2,RASD1,GNAO1,GNAS,CALM2,GNG13,PRKCG,ITPR1	Circadian entrainment	KEGG_2019_Mouse
Glutamatergic synapse	-0.55611	-3.70652	0.000210125	0.061098	0.00140083	107	GRIN1,PLD1,PRKACA,GNB5,SLC1A1,ITPR1,GNG7,GNG12,PPP3R1,SLC1A7,ADCY9,MAPK3,GRIK5,PRKACB,ADCY6,GNAI2,GRIN2A,GRIA2,SHANK3,DLGAP1,ITPR2,DLG4,SLC1A2,GLS2,TRPC1,SLC17A7,GLUL,GNG3,MAPK1,GNB2,GNAO1,GNAS,GLS,PRKCG,ADCY3,GNG13,GRK2	Glutamatergic synapse	KEGG_2019_Mouse
Adrenergic signaling in cardiomyocytes	-0.533029	-3.69503	0.000219857	0.0638359	0.00143385	129	AKT2,CALM1,MAPK14,PRKACA,PIK3R6,ATP1B1,PPP2R1A,CACNB4,TPM1,RAPGEF4,PPP2R5A,ATP1B2,CREM,ADCY9,MAPK3,PPP2R2C,CACNB2,PRKACB,PPP2CA,ADCY6,GNAI2,CACNB1,PPP2R5C,CAMK2A,TPM4,PPP2R5B,ATP2B3,CALM3,ATF6B,PPP1CA,ATP2B2,ATP1A1,MAPK1,CACNG3,GNAS,ATP2A2,CACNG7,CREB5,MAPK11,CALM2,SCN1B	Adrenergic signaling in cardiomyocytes	KEGG_2019_Mouse
Gastric acid secretion	-0.615292	-3.66726	0.000245166	0.0709185	0.00156489	65	CALM1,PRKACA,ATP1B1,ACTB,SST,ATP1B2,ADCY9,PRKACB,CFTR,ADCY6,MYLK3,CAMK2A,CCKBR,ITPR2,CALM3,MYLK,ATP1A1,GNAS,CALM2,PRKCG,ITPR1	Gastric acid secretion	KEGG_2019_Mouse
Gap junction	-0.552936	-3.65034	0.00026189	0.0755694	0.00163681	81	CSNK1D,PRKACA,GRB2,GNA11,TUBA4A,ADCY9,MAPK3,PRKACB,ADCY6,TUBB4A,PRKG2,MAP2K1,ITPR2,HTR2C,PDGFRA,TUBA1B,GNAS,PRKCG,ITPR1	Gap junction	KEGG_2019_Mouse
Tight junction	-0.511172	-3.64125	0.000271317	0.0781809	0.00166113	136	RAB8B,RHOA,PRKACA,SRC,PPP2R1A,TUBA4A,ACTN1,MYL6,NEDD4L,RDX,HSPA4,ACTB,MYL12B,SYNPO,CDC42,PPP2R2C,PRKACB,CFTR,CTTN,PPP2CA,RAP2C,RAPGEF2,MAP3K1,MAP2K7,PARD6A,MAPK9,WASL,PARD6B,LLGL1,PRKCZ,JUN,RAC1,MYH9,ARHGAP17,RAPGEF6,TUBA1B,ITGB1,BVES,ACTR3B,ROCK2,ARHGEF2	Tight junction	KEGG_2019_Mouse
Leukocyte transendothelial migration	-0.549416	-3.6164	0.000298724	0.0857312	0.00179235	84	ITK,RHOA,RAP1B,MAPK14,PXN,THY1,ACTN1,PTK2B,RASSF5,ACTB,MYL12B,RAPGEF4,VCL,CDC42,GNAI2,RAC1,ITGB1,MAPK11,ROCK2,PRKCG	Leukocyte transendothelial migration	KEGG_2019_Mouse
Viral carcinogenesis	-0.443442	-3.59108	0.000329312	0.0940851	0.00193713	164	RHOA,PSMC1,PRKACA,GRB2,YWHAQ,SRC,PXN,DDX3X,ACTN1,H2-D1,REL,CCND1,CCNE1,CDKN1B,MAPK3,YWHAB,ATP6V0D1,CDC42,TBPL1,YWHAG,VDAC3,PRKACB,SRF,HDAC11,CHD4,PKM,CCND3,H2-M3,CDC20,H2-K1,DDB1,JUN,RAC1,HDAC5,ATF6B,MAPKAPK2,STAT5B,HDAC3,CCND2,H2-T-PS,RASA2,MAPK1,RBL1,YWHAZ,YWHAH,H2-T22,CCNA2,HDAC4,CREB5,IRF3,STAT3,JAK1,SND1,CDK2,EGR3	Viral carcinogenesis	KEGG_2019_Mouse
Fc gamma R-mediated phagocytosis	-0.547481	-3.54989	0.000385393	0.109204	0.00222342	79	AKT2,PLD1,MAPK3,CFL1,CDC42,PIP5K1C,ARPC3,MAP2K1,WASL,RPS6KB2,ARPC2,RAC1,PLA2G6,SPHK2,PIP5K1A,WASF2,ARPC1A,ARPC4,PRKCG	Fc gamma R-mediated phagocytosis	KEGG_2019_Mouse
Chemokine signaling pathway	-0.516913	-3.53311	0.000410699	0.115944	0.00229704	131	ITK,RHOA,AKT2,SHC4,RAP1B,PRKACA,GRB2,PIK3R6,GNB5,SRC,GNG7,PXN,PTK2B,GNG12,PREX1,STAT2,ADCY9,MAPK3,CDC42,PRKACB,ADCY6,GNAI2,MAP2K1,ELMO1,SHC2,SHC3,PAK1,WASL,CCR10,PRKCZ,RAC1,CX3CL1,GRK4,CXCL14,STAT5B,GNG3,MAPK1,GNB2,ROCK2,ARRB1,GNG13,GRK2	Chemokine signaling pathway	KEGG_2019_Mouse
Pancreatic secretion	-0.596197	-3.53134	0.000413467	0.116678	0.00229704	66	RHOA,PLA2G3,RAP1B,ATP1B1,ATP1B2,ADCY9,CFTR,ADCY6,SLC12A2,RAB11A,ITPR2,ATP2B3,TRPC1,SLC4A4,RAC1,PLA2G12A,KCNMA1,ATP2B2,ATP1A1,GNAS,ATP2A2,PRKCG,ITPR1	Pancreatic secretion	KEGG_2019_Mouse
Serotonergic synapse	-0.533236	-3.5236	0.000425723	0.119921	0.00232212	93	CYP2J6,GABRB2,PRKACA,DUSP1,GNB5,ITPR1,GNG7,GNG12,MAPK3,PRKACB,GNAI2,PTGS1,MAP2K1,ITPR2,HTR2C,TRPC1,PTGS2,KCNJ9,GNG3,MAPK1,GNB2,GNAO1,GNAS,GABRB1,GNG13,PRKCG,APP	Serotonergic synapse	KEGG_2019_Mouse
Glycerophospholipid metabolism	-0.540828	-3.50441	0.000457618	0.128306	0.00245152	82	PLA2G3,GNPAT,GPD1L,PLD1,ACHE,PLPP4,CHKA,LYPLA2,CDS1,CDIPT,LYPLA1,ETNK1,LPIN2,GPD1,GPAT3,PLD3,PCYT2,LPCAT3,PLA2G6,PLA2G12A,AGPAT4,AGPAT3,LPCAT4,CDS2	Glycerophospholipid metabolism	KEGG_2019_Mouse
Cellular senescence	-0.45712	-3.48362	0.000494681	0.137949	0.00257742	154	HIPK3,BTRC,AKT2,CALM1,CAPN1,MAPK14,SERPINE1,HIPK4,ETS1,E2F5,H2-D1,CCND1,TRPM7,E2F3,PPP3R1,RASSF5,GADD45B,CCNE1,MAPK3,EIF4EBP1,VDAC3,E2F2,MRAS,MAP2K1,MTOR,CCNB1,FOXM1,RRAS,GADD45A,MAP2K3,ITPR2,ZFP36L1,CCND3,H2-M3,VDAC2,H2-K1,ZFP36L2,CALM3,MAPKAPK2,RHEB,CDK2,PPP1CA,MYBL2,CCND2,H2-T-PS,MAPK1,RBL1,H2-T22,SMAD3,CCNA2,VDAC1,MAPK11,SLC25A4,CALM2,SLC25A5,ITPR1	Cellular senescence	KEGG_2019_Mouse
Cardiac muscle contraction	-0.602631	-3.48167	0.000498302	0.138886	0.00257742	64	UQCR11,ATP1B1,CACNB4,UQCRQ,TPM1,COX4I1,ATP1B2,CACNB2,CACNB1,TPM4,COX6B1,UQCRFS1,ATP1A1,CACNG3,COX7A2L,UQCRH,ATP2A2,CACNG7,COX6A2	Cardiac muscle contraction	KEGG_2019_Mouse
ErbB signaling pathway	-0.5367	-3.45534	0.000549603	0.152044	0.00279459	81	AKT2,SHC4,GRB2,SRC,CDKN1B,MAPK3,EIF4EBP1,ARAF,CAMK2B,AKT3,MAP2K1,MAP2K7,MTOR,MAP2K4,ELK1,CAMK2A,SHC3,SHC2,PAK1,MAPK9,RPS6KB2,ERBB4,JUN,ABL2,STAT5B,MAPK1,PRKCG	ErbB signaling pathway	KEGG_2019_Mouse
HIF-1 signaling pathway	-0.531064	-3.44162	0.000578241	0.159302	0.00289121	89	ENO2,AKT2,IFNGR2,ARNT,GAPDH,ENO1,IGF1R,SERPINE1,VHL,EIF4E2,SLC2A1,CDKN1B,MAPK3,LDHA,EIF4EBP1,HKDC1,ALDOA,AKT3,CAMK2B,MKNK2,ENO3,MAP2K1,MTOR,PDHB,CAMK2A,VEGFA,TRF,RPS6KB2,EGLN3,MKNK1,HK1,MAPK1,IGF1,STAT3,PRKCG,PGK1	HIF-1 signaling pathway	KEGG_2019_Mouse
Hepatitis B	-0.485086	-3.36593	0.000762868	0.20463	0.00375181	139	AKT2,MAPK14,GRB2,YWHAQ,SRC,DDX3X,PTK2B,E2F3,STAT2,CCNE1,MAPK3,YWHAB,VDAC3,CASP9,E2F2,ARAF,TYK2,AKT3,MAP3K1,MAP2K1,MAP2K7,MAP2K4,ELK1,MAP2K3,ATP6AP1,MAPK9,TBK1,DDB1,JUN,TICAM1,ATF6B,STAT5B,MAPK1,YWHAZ,DDB2,SMAD3,CCNA2,CREB5,IRF3,STAT3,MAPK11,JAK1,PRKCG,TRAF6,CDK2,EGR3	Hepatitis B	KEGG_2019_Mouse
Pertussis	-0.660866	-3.33241	0.000860978	0.227717	0.00416602	52	RHOA,MAPK3,MAPK9,CALM1,ITGB1,MAPK14,CALM2,C4BP,IRF3,MAPK11,JUN,CALM3	Pertussis	KEGG_2019_Mouse
Calcium signaling pathway	-0.426297	-3.31934	0.000902312	0.237243	0.00429672	166	GRIN1,CALM1,CAMK1D,PRKACA,CALM2,GNA11,PTK2B,PPP3R1,ADCY9,PPIF,VDAC3,PRKACB,GRIN2A,PDE1A,CAMK2A,ITPR2,PHKA1,P2RX4,HTR2C,P2RX3,STIM1,PDGFRA,VDAC2,P2RX5,CALM3,SPHK2,ADORA2B,ATP2B2,MYLK,GNAS,VDAC1,SLC25A4,PHKA2,PRKCG,SLC25A5,ITPR1	Calcium signaling pathway	KEGG_2019_Mouse
Insulin signaling pathway	-0.515779	-3.29988	0.000967261	0.251975	0.00447929	123	PHKA2,AKT2,CALM1,SHC4,PRKACA,GRB2,PDE3B,FLOT2,EIF4E2,MAPK3,PHKB,EIF4EBP1,PRKACB,HKDC1,MKNK2,MAP2K1,FLOT1,ELK1,SHC2,SHC3,PCK2,PYGB,PHKA1,MAPK9,RHOQ,INPP5K,RPS6KB2,FASN,PRKAR1A,PRKCZ,MKNK1,CALM3,GYS1,PDPK1,RHEB,HK1,PPP1CA,MAPK1,PPP1R3C,CALM2,TRIP10	Insulin signaling pathway	KEGG_2019_Mouse
Fluid shear stress and atherosclerosis	-0.518357	-3.2934	0.000989827	0.257027	0.00447929	121	RHOA,ITGAV,AKT2,CALM1,PDGFB,MAPK14,DUSP1,SRC,PLAT,ACTB,GSTM6,MAP2K7,HSP90AB1,TXN2,MAPK9,MGST3,PRKCZ,TXN1,JUN,RAC1,CALM3,ACVR2B,NPPC,SUMO1,GSTM5,MAPK11,CALM2,ARHGEF2	Fluid shear stress and atherosclerosis	KEGG_2019_Mouse
Tuberculosis	-0.523219	-3.29205	0.000994612	0.258094	0.00447929	116	RHOA,CORO1A,AKT2,IFNGR2,CALM1,MAPK14,ATP6V0B,PPP3R1,MAPK3,ATP6V0D1,RAB5B,CAMK2A,CEBPG,MAPK9,CTSD,RAB7,ATP6V0C,RAB5C,CALM3,SPHK2,EEA1,HSPA9,MAPK11,CALM2,JAK1	Tuberculosis	KEGG_2019_Mouse
Human papillomavirus infection	-0.380854	-3.28754	0.00101067	0.261663	0.00447929	306	TUBG1,TADA3,GRB2,ATP6V1B2,EIF4EBP1,TYK2,PPP2R5C,PARD6A,BCAP31,COL6A1,PARD6B,LLGL1,DLG2,PTGS2,LAMC2,ITGB1,CCNA2,ATP6V1D,AKT2,PSMC1,PXN,TNR,WNT10B,ATP6V0E2,PPP2R5A,CCNE1,ATP6V0D1,PPP2R2C,DVL2,MAP2K1,MTOR,CCND3,H2-M3,H2-K1,RPS6KB2,RHEB,H2-T-PS,IBSP,GNAS,ATP6V1G2,ATP6V1E1,ITGAV,PRKACA,H2-D1,CCND1,STAT2,ATP6V0E,CDC42,PRKACB,PPP2CA,DVL1,ATP6V1A,CHD4,ATP6V1F,VEGFA,TNN,PRKCZ,TICAM1,ATP6V0A1,MAPK1,RBL1,CR…	Human papillomavirus infection	KEGG_2019_Mouse
Pathways in cancer	-0.330745	-3.28625	0.0010153	0.262689	0.00447929	458	PPARD,GRB2,GNG7,ETS1,IL2RB,E2F2,MITF,CAMK2A,MAPK9,PDGFRA,MGST3,JUN,PTGS2,LAMC2,GNG3,ITGB1,RASGRP1,CALM2,FGFR3,RHOA,CALM1,AKT2,ARNT,IFNGR2,IGF1R,GNA11,PIM2,GNG12,WNT10B,SLC2A1,GADD45B,GSTM6,ARHGEF11,MAP2K1,ELK1,HSP90AB1,CCND3,RPS6KB2,LRP6,CALM3,DDB2,GNAS,IGF1,ROCK2,PRKCG,TRAF6,ITGAV,PRKACA,XIAP,PLEKHG5,NKX3-1,STAT2,RALBP1,CDC42,PRKACB,DVL1,VEGFD,BCL2L1,PTCH1,EGLN3,RAC1,STAT5B,MAPK1,GNB2,SMAD3,GNG1…	Pathways in cancer	KEGG_2019_Mouse
Amoebiasis	-0.548949	-3.27963	0.00103945	0.268016	0.00451934	70	VCL,PRKACA,RAB5B,GNAS,GNA11,RAB7,RAB5C,PRKCG	Amoebiasis	KEGG_2019_Mouse
Renin secretion	-0.614642	-3.26767	0.00108436	0.277822	0.00464725	58	ITPR2,CALM1,ADORA1,PRKACA,PRKACB,GNAS,ADCY6,PDE3B,PRKG2,PDE1A,CALM2,PPP3R1,CALM3,ITPR1,KCNMA1	Renin secretion	KEGG_2019_Mouse
Dilated cardiomyopathy (DCM)	-0.525912	-3.25876	0.00111901	0.285298	0.00472819	78	ITGAV,MYBPC3,LMNA,PRKACA,CACNB4,ACTG1,TPM1,ACTB,ADCY9,CACNB2,PRKACB,CACNG6,ADCY6,CACNB1,TPM4,DAG1,ADCY1,CACNG3,ITGB1,GNAS,ATP2A2,CACNG7,IGF1,ADCY3	Dilated cardiomyopathy (DCM)	KEGG_2019_Mouse
Glycolysis / Gluconeogenesis	-0.656652	-3.2458	0.00117122	0.29642	0.0048801	51	ENO2,GAPDH,PGK1,ENO1,ALDH7A1,TPI1,LDHB,ACSS1,LDHA,ADH5,ALDOB,ALDOA,HKDC1,ENO3,PKM,PDHB,ALDH2,PCK2,GPI1,PGAM1,DLAT,ALDH3A2,PGM1,HK1,PGAM2,ACSS2,PFKM,ALDH9A1,ALDOC,ALDOART1,GALM	Glycolysis / Gluconeogenesis	KEGG_2019_Mouse
Thermogenesis	-0.432376	-3.2145	0.00130673	0.324481	0.00537011	204	ATP5G3,UQCR11,SMARCD2,RPS6KA2,MAPK14,GRB2,PRKACA,NDUFAF1,NDUFA4,UQCRQ,ACSL3,ATP5D,SDHC,ACTB,ADCY9,COX14,NDUFAF7,ZFP516,ATP5A1,PRKACB,ADCY6,COA5,PRKG2,NDUFA10,MAP2K3,ACSL4,PNPLA2,RPS6KA3,RPS6KB2,COX17,SDHA,RHEB,UQCRFS1,ACSL6,ATP5J,SMARCA4,ACSL1,FGF21,COX7A2L,GNAS,SMARCD1,CREB5,MAPK11,COX6A2,ATP5C1,NDUFV3	Thermogenesis	KEGG_2019_Mouse
Th1 and Th2 cell differentiation	-0.581045	-3.20907	0.00133166	0.329522	0.00539863	63	MAPK3,MAPK9,IFNGR2,PRKCQ,MAPK14,TYK2,MAPK11,DLL3,JUN,PPP3R1,JAK1,STAT5B	Th1 and Th2 cell differentiation	KEGG_2019_Mouse
Proteoglycans in cancer	-0.420111	-3.20513	0.00135	0.333206	0.00540001	187	RHOA,ITGAV,AKT2,MAPK14,GRB2,PRKACA,IGF1R,PXN,WNT10B,RDX,ACTB,MAPK3,CDC42,PRKACB,CTTN,MRAS,MAP2K1,PDCD4,RRAS,ELK1,CAMK2A,ITPR2,PPP1R12A,NUDT16L1,RPS6KB2,RAC1,PDPK1,ITGB1,IGF1,MAPK11,ROCK2,PPP1R12B,PRKCG,ITPR1	Proteoglycans in cancer	KEGG_2019_Mouse
Endocrine and other factor-regulated calcium reabsorption	-0.728926	-3.18476	0.00144874	0.352694	0.00570672	40	AP2S1,AP2B1,ATP1B2,ADCY9,AP2A2,ATP1A1,PRKACA,DNM1,ATP1B1,AP2A1,CLTC,PRKACB,ADCY6,GNAS,CLTB,DNM3,PRKCG,RAB11A	Endocrine and other factor-regulated calcium reabsorption	KEGG_2019_Mouse
Toll-like receptor signaling pathway	-0.551852	-3.18158	0.00146472	0.355796	0.00570672	68	MAP2K3,TICAM1,MAPK3,MAPK9,AKT2,RAC1,MAPK1,MAPK14,JUN,TOLLIP,TBK1,IRF3,MAPK11,TLR5,MAP2K1,MAP2K7,TRAF6,MAP2K4	Toll-like receptor signaling pathway	KEGG_2019_Mouse
Dopaminergic synapse	-0.505585	-3.17719	0.00148709	0.360111	0.00571959	124	AKT2,CALM1,MAPK14,PRKACA,GNB5,GNG7,GNG12,SCN1A,PPP2R5A,PPP2R2C,PRKACB,PPP2CA,GRIN2A,PPP2R5C,CAMK2A,CLOCK,ITPR2,MAPK9,PPP2R5B,KIF5A,CALM3,ATF6B,KCNJ9,GNG3,GNB2,GNAO1,GNAS,CREB5,KIF5C,MAPK11,CALM2,GNG13,PRKCG,ITPR1	Dopaminergic synapse	KEGG_2019_Mouse
Long-term potentiation	-0.567429	-3.12006	0.00180815	0.418959	0.00678572	64	CAMK2A,GRIN1,ITPR2,MAPK3,CALM1,RPS6KA2,PRKACA,CALM2,PRKACB,RPS6KA3,GRIN2A,MAP2K1,PPP3R1,CALM3,PRKCG,ITPR1	Long-term potentiation	KEGG_2019_Mouse
Alcoholism	-0.508139	-3.11983	0.00180953	0.4192	0.00678572	101	GRIN1,CALM1,SHC4,PRKACA,GRB2,GNB5,GNG7,GNG12,NPY,MAPK3,CAMKK1,GRIN2A,MAP2K1,HDAC11,SHC2,SHC3,CALM3,BDNF,HDAC5,ATF6B,FOSB,PPP1CA,ADORA2B,HDAC3,GNG3,GNB2,GNAO1,GNAS,HDAC4,CREB5,CALM2,GNG13	Alcoholism	KEGG_2019_Mouse
Influenza A	-0.510594	-3.11242	0.00185559	0.427186	0.00687256	114	AKT2,IFNGR2,HSPA1B,MAPK14,KPNA1,NLRX1,ACTB,STAT2,MAPK3,CASP9,TYK2,MAP2K1,MAP2K7,FURIN,MAP2K4,IL33,MAP2K3,HSPA2,MAPK9,TBK1,IL18,HSPA1A,JUN,TICAM1,MAPK1,KPNA2,IRF3,VDAC1,MAPK11,ADAR,JAK1	Influenza A	KEGG_2019_Mouse
Oocyte meiosis	-0.509558	-3.10187	0.00192299	0.438674	0.0070055	105	BTRC,CALM1,RPS6KA2,PRKACA,IGF1R,YWHAQ,CDC25C,PPP3R1,PPP2R5A,ADCY9,MAPK3,YWHAB,ANAPC11,YWHAG,PRKACB,PPP2CA,ADCY6,ESPL1,MAP2K1,CCNB1,CPEB1,PPP2R5C,CAMK2A,ITPR2,PPP2R5B,RPS6KA3,SLK,BUB1,CALM3,YWHAZ,YWHAH,IGF1,CALM2,ITPR1	Oocyte meiosis	KEGG_2019_Mouse
Peroxisome	-0.515224	-3.09954	0.00193819	0.441232	0.0070055	77	XDH,GNPAT,AMACR,SOD1,PEX5,ABCD2,ACAA1A,MLYCD,ECH1,ACOX1,PEX5L,PMVK,PRDX5,PXMP4,ACSL4,PEX10,ABCD1,SOD2,CRAT,ACOX3,ACSL6,ACSL1,FAR1,CROT,PEX1,CAT,ACSL3	Peroxisome	KEGG_2019_Mouse
Th17 cell differentiation	-0.521014	-3.08493	0.00203597	0.457417	0.00727132	74	MAPK3,MAPK9,IFNGR2,STAT5B,MAPK14,SMAD3,RORA,TYK2,MAPK11,JUN,PPP3R1,JAK1,HSP90AB1	Th17 cell differentiation	KEGG_2019_Mouse
Salivary secretion	-0.567952	-3.07475	0.0021068	0.468847	0.00743575	63	ATP2B2,ATP1B2,ADCY9,ITPR2,ATP1A1,CALM1,PRKACA,ATP1B1,PRKACB,GNAS,ADCY6,PRKG2,CALM2,VAMP2,CALM3,PRKCG,ITPR1,KCNMA1	Salivary secretion	KEGG_2019_Mouse
Ferroptosis	-0.735965	-3.05646	0.00223968	0.48965	0.00781284	36	ACSL6,ACSL1,SLC11A2,PCBP1,ACSL4,FTH1,VDAC2,VDAC3,MAP1LC3B,MAP1LC3A,LPCAT3,SLC3A2,SAT1,PCBP2,ACSL3,PRNP,GSS	Ferroptosis	KEGG_2019_Mouse
Thyroid hormone synthesis	-0.570236	-3.04991	0.00228907	0.497173	0.00789335	62	ATP1B2,ADCY9,SLC5A5,ITPR2,ATP1A1,PRKACA,ATP1B1,PRKACB,GNAS,ADCY6,CREB5,GSR,ATF6B,IYD,ITPR1,PRKCG	Thyroid hormone synthesis	KEGG_2019_Mouse
Autophagy	-0.493005	-3.04102	0.00235781	0.507459	0.00803799	126	GABARAPL2,MTMR14,WIPI2,AKT2,PRKACA,RB1CC1,GABARAP,IGF1R,ATG16L2,MAPK3,PIK3R4,PRKACB,PPP2CA,MRAS,ATG4C,MAP2K1,GABARAPL1,TRP53INP2,RRAS,ATG9A,MAPK9,CTSD,BCL2L1,RAB7,RPS6KB2,PDPK1,RHEB,SNAP29,ATG101,RRAGA,PRKCQ,RRAGD,ULK1,ITPR1	Autophagy	KEGG_2019_Mouse
Parkinson disease	-0.498355	-3.03182	0.00243082	0.518156	0.00819379	122	ATP5G3,UQCR11,PRKACA,ATP5B,NDUFA4,UQCRQ,ATP5D,NDUFS1,SDHC,UBE2L3,COX4I1,SNCA,PPIF,VDAC3,ATP5A1,PRKACB,CASP9,GNAI2,PRKN,UBE2G2,NDUFA10,COX6B1,VDAC2,SDHA,UQCRFS1,UCHL1,ATP5J,COX7A2L,UQCRH,UBB,VDAC1,COX6A2,SLC25A4,ATP5C1,NDUFV3,SLC25A5	Parkinson disease	KEGG_2019_Mouse
Necroptosis	-0.499255	-3.01238	0.00259208	0.540967	0.00864026	100	IFNGR2,CAPN1,XIAP,TRPM7,STAT2,SPATA2L,FTH1,VDAC3,CHMP2B,TYK2,VPS4B,AIFM1,IL33,HSP90AB1,CAMK2A,MAPK9,CHMP1A,VDAC2,CYLD,TNFAIP3,PPIA,SPATA2,TICAM1,STAT5B,CHMP4B,SMPD1,GLUL,VDAC1,SLC25A4,JAK1,PARP1,SLC25A5	Necroptosis	KEGG_2019_Mouse
Morphine addiction	-0.499768	-3.00385	0.00266586	0.551042	0.00878854	84	GABRB2,PRKACA,GNB5,GNG7,PDE2A,PDE3B,CACNA1A,GNG12,ADCY9,PRKACB,ADCY6,GNAI2,GABBR1,PDE1A,PDE8B,PDE7B,PDE4A,PDE1B,GRK4,ADCY1,KCNJ9,GNG3,ADORA1,GNB2,GNAO1,GNAS,GABRB1,ARRB1,GNG13,PRKCG,ADCY3,GABRR1,GRK2	Morphine addiction	KEGG_2019_Mouse
Regulation of actin cytoskeleton	-0.40817	-2.98515	0.00283441	0.573238	0.00924263	185	RHOA,ITGAV,PDGFB,PIP4K2C,SRC,PXN,ACTN1,GNG12,IQGAP3,FGF2,RDX,ACTB,MYL12B,VCL,MAPK3,CFL1,CDC42,PIP5K1C,CYFIP2,MRAS,MYLK3,MAP2K1,ARPC3,PIKFYVE,RRAS,PAK1,ARHGEF4,PPP1R12A,WASL,PFN1,PDGFRA,ARPC2,RAC1,MYH9,PIP5K1A,PPP1CA,FGF21,MYLK,MAPK1,ITGB1,ENAH,DIAPH1,ARPC1A,ARPC4,WASF2,ROCK2,PFN2,PPP1R12B,FGFR3,PIP4K2A,IQGAP2	Regulation of actin cytoskeleton	KEGG_2019_Mouse
Inositol phosphate metabolism	-0.522011	-2.97552	0.00292493	0.584705	0.00943526	70	SYNJ1,PIP4K2C,PI4KA,TPI1,PIP5K1C,CDIPT,ALDH6A1,PIKFYVE,INPP4A,INPP5J,PIK3C2A,INPP5K,PIP5K1A,MTMR6,INPP4B,MTMR14,PI4K2A,PIP4K2A,SYNJ2	Inositol phosphate metabolism	KEGG_2019_Mouse
mTOR signaling pathway	-0.442914	-2.90216	0.00370604	0.671717	0.0118278	145	RHOA,ATP6V1D,AKT2,RPS6KA2,LRP5,GRB2,IGF1R,NPRL3,ATP6V1B2,WNT10B,EIF4E2,STRADB,MAPK3,LAMTOR1,EIF4EBP1,DVL1,SLC7A5,ATP6V1A,MAP2K1,ATP6V1F,NPRL2,RPS6KA3,ATP6V1C1,RPS6KB2,LRP6,PDPK1,RHEB,RRAGA,SLC3A2,SGK1,DEPDC5,IGF1,ATP6V1G2,RRAGD,ATP6V1E1,ULK1,PRKCG	mTOR signaling pathway	KEGG_2019_Mouse
VEGF signaling pathway	-0.604318	-2.88066	0.00396838	0.696654	0.0125317	53	SHC2,MAPK3,AKT2,RAC1,CDC42,MAPK14,PXN,MAPK11,MAP2K1,PPP3R1,PTGS2,SPHK2,PRKCG	VEGF signaling pathway	KEGG_2019_Mouse
IL-17 signaling pathway	-0.532465	-2.85437	0.00431221	0.726502	0.0134757	66	MAPK3,MAPK9,MAPK14,TNFAIP3,TBK1,JUND,MAPK11,JUN,PTGS2,FOSB,HSP90AB1	IL-17 signaling pathway	KEGG_2019_Mouse
NOD-like receptor signaling pathway	-0.483354	-2.83715	0.0045518	0.745552	0.0140777	123	RHOA,GABARAPL2,TRPM2,MAPK14,GABARAP,TRPM7,NLRX1,STAT2,MAPK3,VDAC3,TYK2,GABARAPL1,HSP90AB1,TXN2,ITPR2,MAPK9,VDAC2,TNFAIP3,BCL2L1,TBK1,JUN,IRF3,VDAC1,MAPK11,JAK1,ITPR1	NOD-like receptor signaling pathway	KEGG_2019_Mouse
Long-term depression	-0.5722	-2.797	0.00515793	0.788045	0.0157896	57	IGF1R,PPP2R1A,GNA11,CACNA1A,GUCY1A1,CRH,MAPK3,PPP2CA,ARAF,GNAI2,PRKG2,MAP2K1,GRIA2,ITPR2,GUCY1B1,MAPK1,GNAS,GNAO1,IGF1,PRKCG,ITPR1	Long-term depression	KEGG_2019_Mouse
Pyruvate metabolism	-0.728239	-2.78848	0.00529567	0.796669	0.0160475	33	LDHD,ACYP1,ALDH7A1,LDHB,MDH2,HAGH,LDHA,PKM,GLO1,PDHB,ACACA,PCK2,PCX,MDH1,DLAT,ACAT2,ALDH3A2,ACSS2,ME3	Pyruvate metabolism	KEGG_2019_Mouse
Human T-cell leukemia virus 1 infection	-0.407707	-2.7644	0.00570276	0.820167	0.0171083	201	AKT2,PRKACA,IL15RA,XIAP,ETS1,RAN,H2-D1,CCND1,E2F3,PPP3R1,SLC2A1,TLN2,IL2RB,CRTC2,CCNE1,ADCY9,MAPK3,ANAPC11,TBPL1,VDAC3,PRKACB,E2F2,MAP3K1,SRF,ADCY6,CRTC1,ETS2,ESPL1,MAP2K1,MAP2K4,ELK1,CDKN2C,MAPK9,CCND3,H2-M3,BCL2L1,VDAC2,CDC20,H2-K1,JUN,ATF6B,ADCY1,CDK2,STAT5B,TRRAP,CCND2,H2-T-PS,MAP3K3,MAPK1,H2-T22,SMAD3,CCNA2,CREB5,VDAC1,EGR1,SLC25A4,ELK4,JAK1,SLC25A5,ADCY3	Human T-cell leukemia virus 1 infection	KEGG_2019_Mouse
Fanconi anemia pathway	0.615727	2.75476	0.00587345	0.829194	0.0174459	51	SLX1B,POLI,POLH,TELO2,FANCM,ERCC4,SLX4,POLK,FAAP100,FAAP24	Fanconi anemia pathway	KEGG_2019_Mouse
Vasopressin-regulated water reabsorption	-0.670354	-2.74784	0.00599897	0.835544	0.0175774	40	PRKACA,RAB11B,DCTN1,ADCY9,RAB5B,DCTN2,PRKACB,ADCY6,DYNC1H1,RAB11A,NSF,DYNLL2,STX4A,RAB5C,GNAS,CREB5,DYNC1LI2,ARHGDIA,VAMP2	Vasopressin-regulated water reabsorption	KEGG_2019_Mouse
Proximal tubule bicarbonate reclamation	-0.812303	-2.74588	0.0060349	0.837318	0.0175774	19	PCK2,ATP1B2,ATP1A1,MDH1,ATP1B1,GLS2,SLC4A4	Proximal tubule bicarbonate reclamation	KEGG_2019_Mouse
Chagas disease (American trypanosomiasis)	-0.491581	-2.73618	0.00621565	0.845955	0.0179298	74	IFNGR2,AKT2,MAPK14,PPP2R1A,GNA11,SERPINE1,MAPK3,PPP2R2C,PPP2CA,GNAI2,MAP2K4,MAPK9,TICAM1,JUN,MAPK1,SMAD3,GNAS,GNAO1,MAPK11,TRAF6	Chagas disease (American trypanosomiasis)	KEGG_2019_Mouse
Cysteine and methionine metabolism	-0.668281	-2.64634	0.00813688	0.913797	0.0232482	38	MDH2,CDO1,LDHA,CTH,AHCYL1,BCAT1,MDH1,CBS,KYAT1,MRI1,MTR,AHCYL2,GOT1,KYAT3,GSS,AHCY,LDHB	Cysteine and methionine metabolism	KEGG_2019_Mouse
Leishmaniasis	-0.624929	-2.61892	0.00882076	0.929909	0.0249644	45	MAPK3,IFNGR2,ITGB1,MAPK14,MAPK11,JUN,JAK1,PTGS2,ELK1	Leishmaniasis	KEGG_2019_Mouse
Sphingolipid signaling pathway	-0.47231	-2.58532	0.0097288	0.946759	0.027277	108	RHOA,MAPK14,FYN,PPP2R5A,MAPK3,PPP2R2C,PPP2CA,MAP2K1,PPP2R5C,SGPP1,MAPK9,PPP2R5B,PRKCZ,RAC1,PDPK1,ASAH1,SPHK2,SPTLC1,SMPD1,ADORA1,MAPK11,ROCK2,PRKCG	Sphingolipid signaling pathway	KEGG_2019_Mouse
Cholinergic synapse	-0.467997	-2.54061	0.0110659	0.964502	0.030651	105	AKT2,KCNQ3,ACHE,PRKACA,GNB5,GNG7,GNA11,GNG12,FYN,ADCY9,MAPK3,PRKACB,ADCY6,MAP2K1,CAMK2A,KCNJ4,ITPR2,GNG3,GNB2,GNAO1,CREB5,GNG13,PRKCG,ITPR1	Cholinergic synapse	KEGG_2019_Mouse
Prostate cancer	-0.460189	-2.53791	0.0111515	0.965412	0.030651	90	AKT2,PDGFB,GRB2,IGF1R,ZEB1,PLAT,E2F3,CCND1,NKX3-1,CCNE1,CDKN1B,MAPK3,CASP9,E2F2,ARAF,AKT3,MAP2K1,MTOR,HSP90AB1,PDGFRA,PDPK1,MAPK1,ETV5,IGF1,CREB5,CDK2	Prostate cancer	KEGG_2019_Mouse
Citrate cycle (TCA cycle)	-0.763875	-2.53519	0.0112387	0.966315	0.030651	28	MDH2,IDH3B,PCK2,IDH3A,ACLY,PCX,MDH1,ACO2,IDH3G,CS,DLST,DLAT,OGDHL,SDHA,OGDH,PDHB,SDHC	Citrate cycle (TCA cycle)	KEGG_2019_Mouse
RIG-I-like receptor signaling pathway	-0.611994	-2.51228	0.0119954	0.973227	0.032247	45	AZI2,MAPK9,TKFC,MAPK14,CYLD,TBK1,MAP3K1,IRF3,MAPK11,NLRX1	RIG-I-like receptor signaling pathway	KEGG_2019_Mouse
Glioma	-0.476346	-2.511	0.0120389	0.973579	0.032247	72	CAMK1D,CALM1,SHC4,AKT2,GRB2,IGF1R,E2F3,GADD45B,MAPK3,E2F2,MAP2K1,GADD45A,CAMK2A,SHC3,SHC2,PDGFRA,CALM3,IGF1,CALM2,PRKCG	Glioma	KEGG_2019_Mouse
Protein digestion and absorption	-0.513439	-2.50278	0.0123221	0.975756	0.0327135	63	COL10A1,ATP1B2,SLC1A5,COL22A1,ATP1A1,SLC3A2,SLC1A1,ATP1B1,COL6A1,SLC16A10,SLC36A1,SLC7A8,SLC8A2	Protein digestion and absorption	KEGG_2019_Mouse
RNA polymerase	0.782442	2.48786	0.0128515	0.979358	0.0338198	26	POLR3C,POLR3E,POLR2I,POLR1E,POLR1A,POLR3D,POLR3F,POLR3B,POLR2D,POLR1B,POLR1C	RNA polymerase	KEGG_2019_Mouse
Mitophagy	-0.513153	-2.45695	0.0140122	0.985497	0.0363032	62	ATG9A,GABARAPL2,MITF,MAPK9,USP8,GABARAP,BCL2L1,TBK1,RHOT2,RAB7,UBB,PRKN,MRAS,JUN,ULK1,GABARAPL1,RRAS	Mitophagy	KEGG_2019_Mouse
Progesterone-mediated oocyte maturation	-0.456784	-2.45631	0.0140372	0.985607	0.0363032	82	AKT2,RPS6KA2,MAPK14,PRKACA,IGF1R,PDE3B,CDC25C,ADCY9,MAPK3,ANAPC11,PRKACB,ADCY6,MAP2K1,CCNB1,CPEB1,HSP90AB1,MAPK9,RPS6KA3,BUB1,IGF1,MAPK11	Progesterone-mediated oocyte maturation	KEGG_2019_Mouse
Melanogenesis	-0.452354	-2.45214	0.0142009	0.986306	0.0364125	92	CAMK2A,MAPK3,CALM1,PRKACA,GNAO1,MAP2K1,GNAS,DVL1,MITF,WNT10B,CALM3,PRKCG	Melanogenesis	KEGG_2019_Mouse
Rheumatoid arthritis	-0.562158	-2.44775	0.0143751	0.987013	0.0365469	52	ATP6V1D,ATP6V0E,ATP6V0D1,JUN,ATP6V1E1,ATP6V1C1,ATP6V1G2,ATP6V0B,ATP6V0C,ATP6V1A,ATP6V1B2,ATP6V0E2,ATP6V1F	Rheumatoid arthritis	KEGG_2019_Mouse
AGE-RAGE signaling pathway in diabetic complications	-0.452174	-2.43188	0.0150209	0.989331	0.0378677	90	CDKN1B,MAPK3,MAPK9,AKT2,F3,CDC42,MAPK14,VEGFD,DIAPH1,SMAD3,MAPK11,EGR1,PRKCZ,JUN,RAC1,STAT5B	AGE-RAGE signaling pathway in diabetic complications	KEGG_2019_Mouse
Thyroid hormone signaling pathway	-0.460855	-2.42399	0.015351	0.990352	0.0381605	110	ITGAV,HDAC3,ATP1B2,RCAN2,MAPK3,ATP1A1,PRKACA,ACTB,SLCO1C1,ATP1B1,MED16,MAP2K1,PDPK1,DIO2,RHEB,PRKCG	Thyroid hormone signaling pathway	KEGG_2019_Mouse
Amphetamine addiction	-0.497617	-2.42304	0.0153914	0.99047	0.0381605	65	CAMK2A,GRIN1,ARC,STX1A,CALM1,CALM3,PRKACA,CALM2,PRKACB,GNAS,CREB5,GRIN2A,JUN,PPP3R1,ATF6B,PRKCG,FOSB	Amphetamine addiction	KEGG_2019_Mouse
Bile secretion	-0.579717	-2.40101	0.0163498	0.992885	0.0402045	48	PRKACA,ATP1B1,SLC2A1,ATP1B2,ADCY9,PRKACB,CFTR,ADCY6,LDLR,ABCB4,HMGCR,SLC4A4,KCNN2,ADCY1,ABCG2,ATP1A1,GNAS,SCARB1,ADCY3	Bile secretion	KEGG_2019_Mouse
Longevity regulating pathway	-0.447119	-2.38623	0.0170219	0.994204	0.0415168	95	SOD1,AKT2,PRKACA,RB1CC1,IGF1R,EIF4E2,ADCY9,EIF4EBP1,PRKACB,ADIPOR1,ADCY6,HSPA2,ADIPOR2,RPS6KB2,SOD2,ATF6B,RHEB,ATG101,IGF1,CREB5,EIF4EBP2,ULK1	Longevity regulating pathway	KEGG_2019_Mouse
Glucagon signaling pathway	-0.450945	-2.38087	0.0172719	0.99463	0.041787	84	AKT2,CALM1,PRKACA,CALM2,PDE3B,PPP3R1,SLC2A1,LDHB,CRTC2,LDHA,PHKB,PRKACB,PPP4C,PKM,PDHB,CAMK2A,PCK2,PYGB,ITPR2,PHKA1,PGAM1,CALM3,GYS1,GNAS,CREB5,PHKA2,ITPR1	Glucagon signaling pathway	KEGG_2019_Mouse
Wnt signaling pathway	-0.416118	-2.36502	0.0180293	0.995739	0.0432703	142	CAMK2A,PPARD,RHOA,CCND2,PORCN,MAPK9,PRKACA,CCND3,LRP5,PRICKLE2,LRP6,ROCK2,DVL1,WNT10B,RAC1,PPP3R1,PRKCG,NLK	Wnt signaling pathway	KEGG_2019_Mouse
MicroRNAs in cancer	-0.420846	-2.34055	0.0192554	0.997071	0.0458462	139	RHOA,SHC4,GRB2,ZEB1,E2F3,CDC25C,TPM1,RDX,CDKN1B,E2F2,MAP2K1,PRKCG,BMF,DICER1,PDGFRA,GLS2,SLC7A1,PTGS2,CCND2,FGFR3,PDCD4	MicroRNAs in cancer	KEGG_2019_Mouse
Collecting duct acid secretion	-0.729384	-2.29311	0.0218415	0.998673	0.0514565	21	ATP6V1D,ATP6V0E,ATP6V0D1,ATP6V1E1,ATP6V1C1,ATP6V1G2,ATP6V0C,ATP6V1A,ATP6V1B2,ATP6V0E2,ATP6V1F	Collecting duct acid secretion	KEGG_2019_Mouse
Fc epsilon RI signaling pathway	-0.549616	-2.29115	0.0219548	0.998719	0.0514565	51	MAPK3,MAPK9,RAC1,MAPK14,GRB2,MAPK11,MAP2K1,PDPK1,FYN	Fc epsilon RI signaling pathway	KEGG_2019_Mouse
TNF signaling pathway	-0.439194	-2.28507	0.0223089	0.998851	0.0518813	93	MAPK3,MAPK9,JUNB,MAPK14,TNFAIP3,MAP2K1,CREB5,ATF6B,MAPK11,JUN,CX3CL1,PTGS2	TNF signaling pathway	KEGG_2019_Mouse
Adherens junction	-0.471549	-2.28018	0.0225968	0.998948	0.0520805	68	RHOA,CSNK2A1,VCL,MAPK3,WASL,CDC42,RAC1,MAPK1,WASF2,SMAD3,IGF1R,SRC,LMO7,ACTN1,PTPRJ,FYN,NLK,ACTB	Adherens junction	KEGG_2019_Mouse
Prolactin signaling pathway	-0.495876	-2.27373	0.0229821	0.999065	0.0520805	62	SHC2,SHC3,CCND2,MAPK3,MAPK9,SHC4,AKT2,MAPK14,GRB2,MAPK11,MAP2K1,STAT5B	Prolactin signaling pathway	KEGG_2019_Mouse
Olfactory transduction	-0.627606	-2.27271	0.0230435	0.999083	0.0520805	36	CAMK2A,NCALD,CALM1,RGS2,GNG13,PRKACA,PRKACB,GNG7,PDE2A,PRKG2,PDE1A,ARRB1,CALM2,CALM3,ADCY3,SLC8A2,GRK2	Olfactory transduction	KEGG_2019_Mouse
Mineral absorption	-0.627504	-2.27196	0.023089	0.999095	0.0520805	36	SLC31A1,ATP1B2,SLC11A2,CLCN2,ATP1A1,STEAP2,FTH1,ATP1B1,TRF,ATP7A,HMOX2,HEPH,TRPM7	Mineral absorption	KEGG_2019_Mouse
Epstein-Barr virus infection	-0.365403	-2.16582	0.0303251	0.999903	0.0678919	168	PSMD2,AKT2,PSMC1,PSMC2,MAPK14,PSMD3,H2-D1,PSMD1,CCND1,E2F3,GADD45B,STAT2,CCNE1,CDKN1B,PSMD8,CASP9,E2F2,ENTPD1,TYK2,MAP2K7,GADD45A,MAP2K4,MAP2K3,MAPK9,CCND3,H2-M3,TNFAIP3,TBK1,H2-K1,JUN,RAC1,PSMD11,PSMD14,CCND2,H2-T-PS,DDB2,H2-T22,CCNA2,IRF3,STAT3,MAPK11,JAK1,TRAF6,CDK2	Epstein-Barr virus infection	KEGG_2019_Mouse
ABC transporters	-0.607169	-2.1509	0.0314843	0.999932	0.0699652	37	ABCA7,ABCA4,ABCA5,ABCC5,ABCB9,ABCG4,ABCB4,ABCB8,ABCA3,CFTR,ABCD2,ABCA8B,ABCD1,ABCA2,ABCG1,ABCA6,ABCG2	ABC transporters	KEGG_2019_Mouse
Pancreatic cancer	-0.442585	-2.14245	0.0321575	0.999945	0.0709358	74	AKT2,PLD1,RALGDS,E2F3,CCND1,RALB,GADD45B,MAPK3,CDC42,RALBP1,CASP9,E2F2,ARAF,AKT3,MAP2K1,MTOR,GADD45A,MAPK9,VEGFA,BCL2L1,RPS6KB2,BRCA2,RAC1,MAPK1,DDB2,SMAD3,STAT3,JAK1	Pancreatic cancer	KEGG_2019_Mouse
PI3K-Akt signaling pathway	-0.336814	-2.13406	0.0328376	0.999955	0.0719072	297	ITGAV,AKT2,GRB2,GNB5,IGF1R,YWHAQ,SGK3,TNR,GNG12,EIF4E2,GHR,PPP2R5A,CRTC2,CDKN1B,MAPK3,YWHAB,CDC37,EIF4EBP1,YWHAG,PPP2R2C,PPP2CA,MAP2K1,PPP2R5C,HSP90AB1,PCK2,VEGFD,PDGFRA,CCND3,BCL2L1,PPP2R5B,COL6A1,NR4A1,RPS6KB2,RAC1,BDNF,PDPK1,ATF6B,RHEB,FGF21,CCND2,GNG3,ITGB1,YWHAZ,GNB2,YWHAH,SGK1,IGF1,CREB5,JAK1,GNG13,FGFR3	PI3K-Akt signaling pathway	KEGG_2019_Mouse
Prion diseases	-0.72503	-2.12483	0.0336011	0.999965	0.0730459	22	MAPK3,SOD1,PRKACA,EGR1,MAP2K1,PRNP,FYN,ELK1	Prion diseases	KEGG_2019_Mouse
Valine, leucine and isoleucine degradation	-0.558815	-2.11367	0.0345435	0.999974	0.0745543	46	HADHB,ACSF3,ACADSB,HMGCL,ALDH7A1,HMGCS1,ACAA1A,HADHA,ABAT,BCKDHA,PCCB,OXCT1,MCCC1,MCEE,ALDH6A1,BCAT1,HIBADH,HADH,IVD,MCCC2,ACAT2,ALDH3A2,AUH,PCCA,ACADS,ALDH9A1,AACS,ALDH2	Valine, leucine and isoleucine degradation	KEGG_2019_Mouse
FoxO signaling pathway	-0.438307	-2.1055	0.0352478	0.999979	0.075531	115	GABARAPL2,MAPK14,GRB2,GABARAP,IGF1R,SGK3,NLK,CCNG2,FOXO4,GADD45B,CDKN1B,MAPK3,MAP2K1,CCNB1,GABARAPL1,GADD45A,PCK2,MAPK9,SETD7,PDPK1,CCND2,SMAD3,IGF1,MAPK11	FoxO signaling pathway	KEGG_2019_Mouse
Chemical carcinogenesis	-0.59051	-2.0912	0.03651	0.999986	0.0776808	39	GSTM6,SULT1A1,HSD11B1,ARNT,GSTM5,HPGDS,MGST3,GSTM4,KYAT3,PTGS2,KYAT1	Chemical carcinogenesis	KEGG_2019_Mouse
Mannose type O-glycan biosynthesis	0.711975	2.0846	0.0371055	0.999988	0.0780118	21	POMK	Mannose type O-glycan biosynthesis	KEGG_2019_Mouse
Fatty acid degradation	-0.602336	-2.08372	0.0371856	0.999988	0.0780118	36	HADHB,ACADSB,ALDH7A1,ACAA1A,HADHA,ACSBG1,ACOX1,ADH5,ACSL4,HADH,ACAT2,ACOX3,ALDH3A2,ECI2,ACSL6,CPT2,ACSL1,ACADVL,ACADL,ECI1,ACADS,ALDH9A1,ACSL3,GCDH,ALDH2	Fatty acid degradation	KEGG_2019_Mouse
Pyrimidine metabolism	0.547865	2.07983	0.037541	0.99999	0.0782105	49	DHODH,DCTPP1,DTYMK,NME6,CTPS,NT5C3B,DCTD	Pyrimidine metabolism	KEGG_2019_Mouse
Phospholipase D signaling pathway	-0.420092	-2.02265	0.0431091	0.999998	0.0891913	129	RHOA,AKT2,SHC4,PLD1,GRB2,RALGDS,PTK2B,FYN,RAPGEF4,ADCY9,MAPK3,PIP5K1C,ADCY6,MRAS,MAP2K1,RRAS,SHC2,SHC3,PDGFRA,RHEB,SPHK2,PIP5K1A,AGPAT4,DNM1,AGPAT3,GNAS,ARF1,DNM3	Phospholipase D signaling pathway	KEGG_2019_Mouse
Butanoate metabolism	-0.681749	-2.01147	0.0442759	0.999999	0.090424	21	GAD1,HADH,GAD2,ACAT2,HADHA,AACS,ABAT,OXCT1	Butanoate metabolism	KEGG_2019_Mouse
Ovarian steroidogenesis	-0.608927	-2.01117	0.0443077	0.999999	0.090424	34	ADCY9,LDLR,PRKACA,PRKACB,IGF1R,GNAS,ADCY6,ACOT2,IGF1,HSD17B7,SCARB1,PTGS2	Ovarian steroidogenesis	KEGG_2019_Mouse
Neuroactive ligand-receptor interaction	0.386704	1.95047	0.0511198	1	0.103621	225	P2RX2,OPRD1,CHRM2,PTH1R,NPBWR1,GLRA3,GLRA2,DRD2,CHRM5,TSHR,CHRM3,GABRA3,CHRNB2,GABRG3,HTR6,SSTR4,RLN1,DRD4,GPR156,AVPR1A,SSTR2,ADRA2A,HTR1A,P2RY1,MC1R,LPAR2,TACR1,PDYN,ADRB3,ADRA2C,GRIN2D,GALR2,HTR1B,PTGER3,SCT,ADRA1A,LTB4R2,P2RX6,HTR7,OPRL1,GABRG2,GRID2,DRD1,TRHR2,HTR1D	Neuroactive ligand-receptor interaction	KEGG_2019_Mouse
Aldosterone-regulated sodium reabsorption	-0.667662	-1.93979	0.0524053	1	0.105514	28	ATP1B2,MAPK3,ATP1A1,ATP1B1,SGK1,IGF1,PDPK1,PRKCG,NEDD4L	Aldosterone-regulated sodium reabsorption	KEGG_2019_Mouse
Basal cell carcinoma	0.465282	1.91299	0.055749	1	0.111498	61	AXIN1,BAX,WNT7B,FZD5,CDKN1A,POLK,FZD9,FZD8,WNT3,BMP2,PTCH2,GADD45G,WNT2B	Basal cell carcinoma	KEGG_2019_Mouse
RNA degradation	0.479128	1.81162	0.0700456	1	0.139163	71	PABPC4,DCP1B,EXOSC10,CNOT9,PNPT1,XRN2,C1D,DCPS,LSM6,EXOSC9,DHX36,DIS3,LSM7,EXOSC1,EXOSC8,EXOSC7,EDC3,EXOSC2,TENT4B,EDC4,ZCCHC7,LSM8	RNA degradation	KEGG_2019_Mouse
Legionellosis	-0.528183	-1.80643	0.0708514	1	0.139838	45	HSPA1B,RAB1A,CLK1,HSF1,RAB1B,CASP9,TLR5,BCL2L13,ITGB2,HSPA2,CXCL1,SEC22B,IL18,BNIP3,HSPA1A,HSPD1,EEF1A2,VCP,ARF1,EEF1A1	Legionellosis	KEGG_2019_Mouse
Adipocytokine signaling pathway	-0.453837	-1.78997	0.0734581	1	0.143521	61	AKT2,PRKAG1,CD36,NPY,SLC2A1,ADIPOR1,AKT3,TNFRSF1B,MTOR,PCK2,MAPK9,ADIPOR2,ACSL4,PPARA,ACSL6,ACSL1,PRKCQ,STAT3,CAMKK2,ACSL3	Adipocytokine signaling pathway	KEGG_2019_Mouse
Renal cell carcinoma	-0.432824	-1.78863	0.0736742	1	0.143521	67	PDGFB,AKT2,ARNT,RAP1B,GRB2,VHL,ETS1,SLC2A1,EPAS1,MAPK3,CDC42,ARAF,AKT3,MAP2K1,PAK1,VEGFA,JUN,EGLN3,RAC1,MAPK1	Renal cell carcinoma	KEGG_2019_Mouse
Acute myeloid leukemia	-0.465144	-1.78116	0.0748865	1	0.144942	58	PPARD,MAPK3,AKT2,MAPK1,GRB2,EIF4EBP1,ARAF,PIM2,AKT3,RPS6KB2,STAT3,MAP2K1,CCND1,MTOR,STAT5B	Acute myeloid leukemia	KEGG_2019_Mouse
Apoptosis	-0.408993	-1.77292	0.0762424	1	0.14662	124	AKT2,CAPN1,LMNA,XIAP,TUBA4A,GADD45B,ACTB,MAPK3,CASP9,MAP2K1,AIFM1,GADD45A,ITPR2,MAPK9,CTSD,BCL2L1,HRK,CTSF,JUN,PDPK1,DFFA,TUBA1B,MAPK1,CASP6,PARP1,ITPR1	Apoptosis	KEGG_2019_Mouse
B cell receptor signaling pathway	-0.452949	-1.74893	0.0803035	1	0.153446	60	MAPK3,RAC1,GRB2,JUN,MAP2K1,PPP3R1	B cell receptor signaling pathway	KEGG_2019_Mouse
Cortisol synthesis and secretion	-0.479105	-1.74368	0.0812149	1	0.154206	54	ITPR2,ADCY9,LDLR,PRKACA,SP1,PRKACB,GNAS,GNA11,ADCY6,NR4A1,CREB5,SCARB1,ATF6B,ITPR1	Cortisol synthesis and secretion	KEGG_2019_Mouse
Hypertrophic cardiomyopathy (HCM)	-0.40982	-1.71066	0.0871443	1	0.164423	72	ITGAV,MYBPC3,LMNA,PRKAG1,CACNB4,ACTG1,TPM1,ACTB,ITGB3,CACNB2,CACNG6,CACNB1,TGFB1,TPM4,RYR2,DAG1,CACNG3,ITGB1,ATP2A2,CACNG7,IGF1,ITGA5	Hypertrophic cardiomyopathy (HCM)	KEGG_2019_Mouse
Glyoxylate and dicarboxylate metabolism	-0.665688	-1.70245	0.0886714	1	0.166259	26	MDH2,ACSS2,GLUL,MDH1,ACO2,CAT,CS,MCEE,ACAT2,SHMT2,PCCB	Glyoxylate and dicarboxylate metabolism	KEGG_2019_Mouse
Sphingolipid metabolism	-0.519273	-1.69121	0.0907964	1	0.168322	44	ASAH2,GBA2,GALC,NEU4,UGCG,DEGS1,GLB1,NEU2,SGPP1,ASAH1,SGPP2,SPHK2,SPTLC1,NEU1,GLA,SMPD1,KDSR,ARSA,B4GALT6,UGT8A	Sphingolipid metabolism	KEGG_2019_Mouse
Central carbon metabolism in cancer	-0.451515	-1.6907	0.0908936	1	0.168322	59	SLC1A5,LDHA,MAPK3,AKT2,MAPK1,PDHB,PDGFRA,PFKM,PGAM1,GLS,GLS2,HKDC1,SLC7A5,MAP2K1,PKM,FGFR3,SLC2A1,HK1	Central carbon metabolism in cancer	KEGG_2019_Mouse
beta-Alanine metabolism	-0.645554	-1.68565	0.0918626	1	0.169072	27	GAD1,SMOX,ALDH6A1,GAD2,HADHA,MLYCD,ALDH3A2,ABAT	beta-Alanine metabolism	KEGG_2019_Mouse
Amyotrophic lateral sclerosis (ALS)	-0.487793	-1.63484	0.102083	1	0.186701	49	MAP2K3,GRIN1,SOD1,RAC1,MAPK14,NEFH,CAT,BCL2L1,CASP9,SLC1A2,GRIN2A,TNFRSF1B,NEFM,MAPK11,GRIA2,PPP3R1,NEFL,TOMM40	Amyotrophic lateral sclerosis (ALS)	KEGG_2019_Mouse
Basal transcription factors	0.527435	1.63197	0.102686	1	0.186701	40	TAF5,GTF2H1,TBP,GTF2F1,GTF2E1,ERCC3,TAF6L,TAF3,GTF2H2,GTF2IRD1,GTF2F2,TAF8	Basal transcription factors	KEGG_2019_Mouse
Propanoate metabolism	-0.629756	-1.58859	0.112153	1	0.202686	27	ACACA,ACSS1,ACSS2,LDHA,PCCA,SUCLG2,MCEE,BCKDHA,ALDH6A1,ACAT2,HADHA,MLYCD,ABAT,PCCB,SUCLG1,LDHB	Propanoate metabolism	KEGG_2019_Mouse
Steroid biosynthesis	-0.65229	-1.58278	0.113471	1	0.20308	17	DHCR24,SC5D,SQLE,NSDHL,FDFT1,LIPA,TM7SF2,SOAT1,HSD17B7,EBP,MSMO1,DHCR7	Steroid biosynthesis	KEGG_2019_Mouse
Natural killer cell mediated cytotoxicity	-0.424925	-1.58157	0.113747	1	0.20308	64	SHC2,MAPK3,IFNGR2,SHC4,RAC1,GRB2,PTK2B,H2-D1,MAP2K1,PPP3R1,PRKCG,FYN	Natural killer cell mediated cytotoxicity	KEGG_2019_Mouse
Regulation of lipolysis in adipocytes	-0.486875	-1.57871	0.114402	1	0.20308	48	ADCY9,AKT2,ADORA1,PRKACA,PNPLA2,PRKACB,GNAS,ADCY6,PDE3B,PRKG2,PTGS1,NPY,PTGS2	Regulation of lipolysis in adipocytes	KEGG_2019_Mouse
p53 signaling pathway	0.455255	1.57468	0.11533	1	0.203524	70	COP1,SIAH1A,BBC3,EI24,PIDD1,CDKN1A,GORAB,GADD45G,BAX,MDM2,PMAIP1,RCHY1,PPM1D,CASP3,PTEN,PERP,GTSE1,RPRM,CCNG1,BID,IGFBP3	p53 signaling pathway	KEGG_2019_Mouse
Fat digestion and absorption	-0.608141	-1.5639	0.117841	1	0.206738	19	SLC27A4,PLA2G3,DGAT2,CD36,ACAT2,SCARB1,PLA2G12A	Fat digestion and absorption	KEGG_2019_Mouse
Non-small cell lung cancer	-0.416259	-1.56054	0.118632	1	0.206917	66	AKT2,GRB2,E2F3,CCND1,RASSF5,GADD45B,MAPK3,CASP9,E2F2,ARAF,AKT3,MAP2K1,GADD45A,STK4,PDPK1,STAT5B,MAPK1,DDB2,STAT3,PRKCG	Non-small cell lung cancer	KEGG_2019_Mouse
Glycerolipid metabolism	-0.468676	-1.54047	0.123447	1	0.212633	51	LPIN2,AGK,DGKG,GLA,TKFC,PNPLA3,PLPP4,DGAT2,PNPLA2,AGPAT4,AGPAT3,ALDH7A1,GK,GPAT3,LIPG,ALDH3A2	Glycerolipid metabolism	KEGG_2019_Mouse
Chronic myeloid leukemia	-0.390574	-1.53981	0.123606	1	0.212633	76	SHC2,CDKN1B,MAPK3,STAT5B,SHC4,GRB2,BCL2L1,SMAD3,E2F2,E2F3,MAP2K1,GADD45A,GADD45B	Chronic myeloid leukemia	KEGG_2019_Mouse
Thiamine metabolism	-0.728289	-1.53805	0.124036	1	0.212633	12	AK4,AK1,AK5,TPK1,NFS1	Thiamine metabolism	KEGG_2019_Mouse
SNARE interactions in vesicular transport	-0.556872	-1.49951	0.133743	1	0.22797	31	STX1A,STX2,VAMP1,STX1B,VAMP4,STX4A,STX16,SNAP29,VAMP2	SNARE interactions in vesicular transport	KEGG_2019_Mouse
Non-alcoholic fatty liver disease (NAFLD)	-0.381106	-1.46949	0.141701	1	0.240171	130	UQCR11,AKT2,NDUFA4,UQCRQ,NDUFS1,SDHC,COX4I1,NDUFV3,CDC42,ADIPOR1,NDUFA10,MAPK9,ADIPOR2,COX6B1,JUN,RAC1,SDHA,UQCRFS1,COX7A2L,UQCRH,COX6A2,MAP3K11	Non-alcoholic fatty liver disease (NAFLD)	KEGG_2019_Mouse
AMPK signaling pathway	-0.391374	-1.46436	0.143096	1	0.241173	111	AKT2,IGF1R,RAB11B,PPP2R1A,CD36,PRKAG1,EEF2,CCND1,MLYCD,PPP2R3D,STRADB,PPP2R5A,CRTC2,CAB39,EIF4EBP1,PPP2R2C,ADIPOR1,CFTR,PPP2CA,SCD1,AKT3,SCD2,MTOR,PPP2R5C,RAB14,ACACA,PCK2,CAB39L,ADIPOR2,PPP2R5B,RAB2A,HMGCR,RPS6KB2,FASN,PDPK1,GYS1,RHEB,PFKM,STRADA,CCNA2,IGF1,CREB5,PPP2R5E,CAMKK2,ULK1	AMPK signaling pathway	KEGG_2019_Mouse
Amino sugar and nucleotide sugar metabolism	-0.491577	-1.4589	0.144591	1	0.242332	44	CYB5R3,UAP1,GNPDA2,GFPT2,GPI1,HKDC1,CMAS,GNPDA1,GALE,CYB5R4,UGDH,CYB5R1,CYB5R2,PGM1,HK1	Amino sugar and nucleotide sugar metabolism	KEGG_2019_Mouse
Fatty acid elongation	-0.589968	-1.44674	0.147969	1	0.246614	28	ELOVL7,TECR,HADH,ELOVL5,PPT2,ACOT2,HACD3,HADHA,HSD17B12	Fatty acid elongation	KEGG_2019_Mouse
Type I diabetes mellitus	-0.589236	-1.44209	0.149277	1	0.24742	28	H2-T-PS,H2-Q7,H2-M3,H2-T22,H2-K1,GAD2,PTPRN,H2-D1,H2-T10,HSPD1,GAD1,H2-BL	Type I diabetes mellitus	KEGG_2019_Mouse
DNA replication	0.522632	1.43473	0.151363	1	0.248968	35	POLE4,RFC3,MCM6,MCM7	DNA replication	KEGG_2019_Mouse
Sulfur relay system	0.779123	1.43296	0.15187	1	0.248968	8	MOCS3,URM1,CTU1,CTU2	Sulfur relay system	KEGG_2019_Mouse
Phototransduction	-0.640118	-1.41624	0.156706	1	0.255498	16	CALM2,CALM3,CALM1	Phototransduction	KEGG_2019_Mouse
Alanine, aspartate and glutamate metabolism	-0.547881	-1.40161	0.161031	1	0.261131	30	GAD1,GLUL,GFPT2,ADSSL1,ASNS,GLS2,GOT1,GPT2,GAD2,GLS,ABAT,NAT8L	Alanine, aspartate and glutamate metabolism	KEGG_2019_Mouse
Transcriptional misregulation in cancer	-0.362498	-1.38793	0.165159	1	0.266127	138	WT1,KLF3,TSPAN7,SIX4,IGF1R,ETV4,ZEB1,AFF1,PLAT,EWSR1,REL,GADD45B,IL2RB,CDKN1B,SP1,MITF,GADD45A,CDKN2C,H3F3A,PAX5,BCL2L1,JMJD1C,NUPR1,DOT1L,MEN1,CCNT2,CCND2,DDB2,NFKBIZ,ETV5,IGF1,ELK4,KDM6A	Transcriptional misregulation in cancer	KEGG_2019_Mouse
Fatty acid biosynthesis	-0.708963	-1.38555	0.165886	1	0.266127	11	ACSL6,ACSL1,ACACA,ACSL4,FASN,ACSL3	Fatty acid biosynthesis	KEGG_2019_Mouse
Hepatocellular carcinoma	-0.327611	-1.37282	0.169809	1	0.270972	162	SMARCD2,SHC4,LRP5,GRB2,IGF1R,E2F3,WNT10B,GADD45B,ACTB,GSTM6,MAPK3,E2F2,DVL1,MAP2K1,GADD45A,ELK1,SHC2,PHF10,BCL2L1,MGST3,LRP6,SMARCA4,SMAD3,SMARCD1,PRKCG	Hepatocellular carcinoma	KEGG_2019_Mouse
Glycosaminoglycan biosynthesis	-0.452922	-1.36752	0.171462	1	0.272162	50	CHST11,XYLT1,ST3GAL2,XYLT2,NDST3,EXT1,NDST2,CHST7,EXTL2,NDST4,CSGALNACT2,GLCE,EXT2,EXTL1,B3GAT3,NDST1,DSE,EXTL3,B3GNT2,ST3GAL3,CHPF2,B4GALT7	Glycosaminoglycan biosynthesis	KEGG_2019_Mouse
Arrhythmogenic right ventricular cardiomyopathy (ARVC)	-0.394398	-1.35584	0.175151	1	0.276554	67	ITGAV,LMNA,CACNB4,ACTG1,SGCB,ACTB,ITGB3,LAMA2,CACNB2,ACTN2,CACNA2D3,CACNG6,JUP,CACNB1,RYR2,DAG1,CACNG3,ITGB1,ITGA4,ATP2A2,CACNG7,ITGA5	Arrhythmogenic right ventricular cardiomyopathy (ARVC)	KEGG_2019_Mouse
Nucleotide excision repair	0.482914	1.34144	0.179778	1	0.282374	43	RFC4,GTF2H1,ERCC4,POLE3,CUL4A,POLE4,ERCC3,ERCC8,RAD23B,RFC3,GTF2H2,CDK7,XPC,RBX1	Nucleotide excision repair	KEGG_2019_Mouse
PPAR signaling pathway	-0.424783	-1.29342	0.195865	1	0.30516	56	SLC27A4,PPARD,SCP2,FADS2,CD36,GK,ACAA1A,ACSBG1,SLC27A1,ACOX1,SCD1,SCD2,ME1,PCK2,ACSL4,PPARA,ACOX3,PDPK1,ACSL6,ACSL1,ACADL,ACSL3	PPAR signaling pathway	KEGG_2019_Mouse
Non-homologous end-joining	0.706705	1.28744	0.197943	1	0.30516	12	NHEJ1,LIG4,RAD50	Non-homologous end-joining	KEGG_2019_Mouse
Steroid hormone biosynthesis	-0.5609	-1.28104	0.200178	1	0.30516	19	HSD17B7,HSD11B1,HSD17B12	Steroid hormone biosynthesis	KEGG_2019_Mouse
Glycine, serine and threonine metabolism	-0.514637	-1.28038	0.200412	1	0.30516	33	SRR,CTH,PSAT1,CBS,PSPH,PGAM1,ALDH7A1,GATM,SARDH,SHMT2	Glycine, serine and threonine metabolism	KEGG_2019_Mouse
Galactose metabolism	-0.594598	-1.28021	0.200472	1	0.30516	26	SIS,GLA,GAA,PFKM,GALM,HKDC1,GLB1,GALE,GANC,PGM1,HK1	Galactose metabolism	KEGG_2019_Mouse
Cholesterol metabolism	-0.50852	-1.27808	0.20122	1	0.30516	34	NPC2,VAPB,LDLR,VDAC2,LIPA,VDAC3,VDAC1,SORT1,SCARB1,LIPG	Cholesterol metabolism	KEGG_2019_Mouse
Metabolism of xenobiotics by cytochrome P450	-0.514241	-1.27756	0.201405	1	0.30516	33	GSTM6,HSD11B1,GSTM2,DHDH,ADH5,CBR1,GSTM5,HPGDS,MGST3,GSTM4,GSTP1	Metabolism of xenobiotics by cytochrome P450	KEGG_2019_Mouse
Arginine biosynthesis	-0.626192	-1.25684	0.208811	1	0.31479	15	GLUL,GLS2,GOT1,GPT2,GLS	Arginine biosynthesis	KEGG_2019_Mouse
Mucin type O-glycan biosynthesis	-0.614367	-1.23328	0.21747	1	0.326205	24	GALNT2,GALNT11,ST3GAL2,GALNT17,GALNT18,GALNT1,C1GALT1,GCNT4,C1GALT1C1,GALNT16,B4GALT5,GALNT13,GALNT3	Mucin type O-glycan biosynthesis	KEGG_2019_Mouse
African trypanosomiasis	-0.548612	-1.20783	0.227112	1	0.338973	19	PRKCG	African trypanosomiasis	KEGG_2019_Mouse
Signaling pathways regulating pluripotency of stem cells	-0.370259	-1.18933	0.234308	1	0.347983	120	JARID2,MAPK3,SKIL,GRB2,MAPK14,MAP2K1,IGF1,ACVR1B,MAPK11,DVL1,WNT10B,JAK1,FGFR3	Signaling pathways regulating pluripotency of stem cells	KEGG_2019_Mouse
Taurine and hypotaurine metabolism	-0.676113	-1.18487	0.236067	1	0.348868	10	GAD1,CDO1,GGT7,GAD2	Taurine and hypotaurine metabolism	KEGG_2019_Mouse
Cushing syndrome	-0.342279	-1.16686	0.243268	1	0.357747	141	RAP1B,ARNT,PRKACA,ITPR1,GNA11,E2F3,WNT10B,CCND1,CCNE1,CDKN1B,CRH,MAPK3,USP8,ADCY9,PRKACB,SP1,E2F2,DVL2,ADCY6,GNAI2,DVL1,MAP2K1,CAMK2A,CDKN2C,ITPR2,PDE8B,LDLR,NR4A1,MEN1,ATF6B,ADCY1,AHR,CDK2,MAPK1,RASD1,GNAS,CREB5,SCARB1,ADCY3	Cushing syndrome	KEGG_2019_Mouse
Hedgehog signaling pathway	-0.45176	-1.13076	0.258158	1	0.377792	44	SPOP,CSNK1D,BTRC,CCND2,CSNK1G2,PRKACA,PRKACB,PTCH1,CSNK1E,ARRB1,GRK2	Hedgehog signaling pathway	KEGG_2019_Mouse
Graft-versus-host disease	-0.508092	-1.07677	0.281582	1	0.410071	20	H2-T-PS,H2-Q7,H2-DMA,H2-Q10,H2-M3,H2-T22,H2-K1,H2-AB1,H2-D1,H2-T10,H2-Q1,H2-BL,H2-T23	Graft-versus-host disease	KEGG_2019_Mouse
Lysine degradation	-0.397711	-1.03759	0.299462	1	0.432534	56	HADH,DLST,KMT5C,HADHA,KMT2E,SETD7,DOT1L,ALDH3A2	Lysine degradation	KEGG_2019_Mouse
Notch signaling pathway	-0.424543	-1.03667	0.29989	1	0.432534	48	NUMBL,DVL1,DLL3,NUMB,DTX3	Notch signaling pathway	KEGG_2019_Mouse
Ascorbate and aldarate metabolism	-0.660819	-1.00817	0.313373	1	0.447799	7	ALDH7A1,UGDH,ALDH9A1,ALDH3A2,ALDH2	Ascorbate and aldarate metabolism	KEGG_2019_Mouse
Biosynthesis of unsaturated fatty acids	-0.485147	-1.00799	0.313459	1	0.447799	31	ELOVL7,TECR,ACOX1,ELOVL5,ACOT2,SCD2,ACAA1A,HACD3,ACOX3,FADS1,HSD17B12	Biosynthesis of unsaturated fatty acids	KEGG_2019_Mouse
Other glycan degradation	-0.530307	-1.00035	0.317143	1	0.450914	18	NEU1,MAN2C1,GBA2,GLB1,NEU2,NEU4	Other glycan degradation	KEGG_2019_Mouse
Pentose phosphate pathway	-0.545229	-0.992756	0.320829	1	0.454003	26	PFKM,PRPS1,GPI1,ALDOA,PRPS1L3,PGM1	Pentose phosphate pathway	KEGG_2019_Mouse
Phenylalanine metabolism	-0.610168	-0.984788	0.324728	1	0.457364	12	GOT1	Phenylalanine metabolism	KEGG_2019_Mouse
Protein export	0.526993	0.979772	0.327199	1	0.45869	26	SRPRB,SRP68,SRP72,SEC11C,SEC61B	Protein export	KEGG_2019_Mouse
Sulfur metabolism	-0.645337	-0.974012	0.330051	1	0.460536	8	SUOX,MPST,BPNT1	Sulfur metabolism	KEGG_2019_Mouse
Glutathione metabolism	-0.411947	-0.96747	0.333309	1	0.46293	49	GSTM6,CHAC1,GSTM5,GPX4,GGT7,MGST3,GSR,GSTM4,GSS,HPGDS	Glutathione metabolism	KEGG_2019_Mouse
mRNA surveillance pathway	0.408445	0.958812	0.337653	1	0.466802	85	PABPC4,PPP2R2B,PPP2R3C,ACIN1,CPSF1,PPP2R2A,UPF3B,RNMT,HBS1L,ALYREF2,PPP2R2D,ALYREF,SMG5,CSTF1,UPF3A,PYM1,NXT1,PPP1CB,MAGOH,CPSF2,NCBP1,RBM8A	mRNA surveillance pathway	KEGG_2019_Mouse
Arachidonic acid metabolism	-0.456667	-0.948468	0.342891	1	0.471869	35	PTGES3,PTGS1,PTGS2,PLA2G6,PLA2G12A	Arachidonic acid metabolism	KEGG_2019_Mouse
Vitamin digestion and absorption	-0.545745	-0.918722	0.358241	1	0.490741	16	SCARB1,CUBN,BTD,LMBRD1	Vitamin digestion and absorption	KEGG_2019_Mouse
Starch and sucrose metabolism	-0.554855	-0.909344	0.363169	1	0.49523	24	GYG,SIS,ENPP3,PYGB,GAA,GPI1,HKDC1,PGM2L1,GANC,GBE1,GYS1,PGM1,HK1	Starch and sucrose metabolism	KEGG_2019_Mouse
Arginine and proline metabolism	-0.430526	-0.875097	0.381521	1	0.517902	40	PYCR2,AZIN2,PYCR1,ALDH7A1,GOT1,P4HA2,SMOX,GATM,SAT1,P4HA1,ALDH18A1,ALDH3A2	Arginine and proline metabolism	KEGG_2019_Mouse
Carbohydrate digestion and absorption	-0.480613	-0.856607	0.391662	1	0.528137	29	SLC37A4,ATP1B2,ATP1A1,AKT2,TAS1R3,ATP1B1,HKDC1,AKT3,HK1	Carbohydrate digestion and absorption	KEGG_2019_Mouse
Fructose and mannose metabolism	-0.48034	-0.854944	0.392582	1	0.528137	29	TKFC,PFKM,ALDOA,HKDC1,TPI1,HK1	Fructose and mannose metabolism	KEGG_2019_Mouse
Allograft rejection	-0.506126	-0.848791	0.395998	1	0.530354	22	H2-T-PS,H2-Q7,H2-DMA,H2-Q10,H2-M3,H2-T22,IL4,H2-Q4,H2-K1,H2-AB1,H2-D1,H2-T10,CD40,H2-Q1,H2-BL,H2-T23	Allograft rejection	KEGG_2019_Mouse
alpha-Linolenic acid metabolism	-0.555663	-0.838469	0.401768	1	0.535011	14	PLA2G3,ACOX1,ACAA1A,ACOX3,PLA2G6,PLA2G12A	alpha-Linolenic acid metabolism	KEGG_2019_Mouse
Cocaine addiction	-0.399534	-0.833588	0.404513	1	0.535011	48	GRIN1,PRKACA,PRKACB,DLG4,GNAS,CREB5,GRIN2A,JUN,ATF6B,BDNF,FOSB	Cocaine addiction	KEGG_2019_Mouse
Bladder cancer	-0.432386	-0.833035	0.404825	1	0.535011	37	MAPK3,E2F2,E2F3,MAP2K1,FGFR3	Bladder cancer	KEGG_2019_Mouse
Hepatitis C	-0.338477	-0.821382	0.411429	1	0.541354	122	AKT2,GRB2,YWHAQ,PPP2R1A,E2F3,CCND1,EIF2AK3,JAK1,STAT2,MAPK3,YWHAB,PPP2R2C,YWHAG,PPP2CA,E2F2,ARAF,TYK2,AKT3,CASP9,MAP2K1,LDLR,TBK1,PPARA,TICAM1,MAPK1,YWHAZ,YWHAH,IRF3,STAT3,SCARB1,TRAF6,CDK2	Hepatitis C	KEGG_2019_Mouse
Colorectal cancer	-0.323443	-0.802048	0.422525	1	0.553266	83	RHOA,MAPK3,MAPK9,GRB2,SMAD3,MAP2K1,JUN,RAC1,GADD45A,GADD45B	Colorectal cancer	KEGG_2019_Mouse
Cytosolic DNA-sensing pathway	0.426124	0.799207	0.42417	1	0.553266	37	POLR3C,POLR3E,CGAS,POLR3D,POLR3F,POLR3B,POLR3K,POLR1C	Cytosolic DNA-sensing pathway	KEGG_2019_Mouse
Insulin resistance	-0.325977	-0.795389	0.426388	1	0.55375	97	SLC27A4,AKT2,RPS6KA2,PRKAG1,CD36,SLC2A1,TRIB3,CRTC2,PTPRF,SLC27A1,AKT3,MTOR,PRKCE,PCK2,PYGB,MAPK9,PTPA,RPS6KA3,RPS6KB2,PRKCZ,PPARA,PDPK1,GYS1,PPP1CA,GFPT2,NR1H2,PRKCQ,CREB5,STAT3,PPP1R3C	Insulin resistance	KEGG_2019_Mouse
Measles	-0.330328	-0.777273	0.436997	1	0.565083	103	CSNK2A1,AKT2,HSPA1B,CCND1,EIF2AK3,IL2RB,STAT2,CCNE1,CDKN1B,CASP9,TYK2,AKT3,HSPA2,MAPK9,CCND3,TNFAIP3,BCL2L1,TBK1,HSPA1A,JUN,STAT5B,CCND2,IRF3,STAT3,ADAR,JAK1,TRAF6,CDK2	Measles	KEGG_2019_Mouse
Asthma	-0.607171	-0.770716	0.440875	1	0.567651	6	H2-DMA,H2-AB1,CD40,IL4	Asthma	KEGG_2019_Mouse
Tryptophan metabolism	-0.439395	-0.766482	0.44339	1	0.568448	33	INMT,TPH2,TPH1,HADH,ALDH2,CAT,ALDH7A1,DLST,HADHA,ACAT2,TDO2,ALDH9A1,KYAT3,ALDH3A2,GCDH,KYAT1	Tryptophan metabolism	KEGG_2019_Mouse
Folate biosynthesis	-0.467452	-0.733818	0.463059	1	0.59114	21	DHFR,ALPL,TH,GCH1,TPH2,TPH1,CBR1,QDPR,PTS	Folate biosynthesis	KEGG_2019_Mouse
Cell adhesion molecules (CAMs)	-0.319906	-0.710754	0.477237	1	0.606657	99	CDH15,ITGAV,NRCAM,VSIR,CADM3,JAM3,NLGN3,CD34,H2-D1,NTNG1,H2-BL,PTPRF,CNTNAP1,H2-Q7,ESAM,H2-DMA,H2-T23,ITGB2,GLG1,H2-M3,H2-K1,NRXN1,SELE,H2-Q1,NCAM2,PVR,H2-T-PS,ITGA4,ITGB1,H2-T22,NRXN3,NLGN2,H2-T10,NFASC,CNTN1	Cell adhesion molecules (CAMs)	KEGG_2019_Mouse
Aminoacyl-tRNA biosynthesis	0.405388	0.706776	0.479706	1	0.607222	42	DARS,EARS2,TARSL2,TARS2,SARS2,KARS,QRSL1,SEPSECS,YARS2,FARSB,PARS2,MARS2	Aminoacyl-tRNA biosynthesis	KEGG_2019_Mouse
Axon guidance	-0.278912	-0.703049	0.482025	1	0.607595	177	RHOA,SRC,UNC5A,PPP3R1,FYN,MYL12B,BMP7,MAPK3,CFL1,CDC42,GNAI2,ROBO3,SEMA6B,RRAS,SEMA4A,CAMK2A,SEMA4D,PAK1,NGEF,PARD6A,SEMA4F,TRPC6,SEMA3D,PARD6B,PTCH1,TRPC1,PRKCZ,RAC1,MAPK1,ITGB1,ENAH,SEMA5A,ROCK2	Axon guidance	KEGG_2019_Mouse
Linoleic acid metabolism	-0.543787	-0.688647	0.491045	1	0.616375	12	CYP2J6,PLA2G3,PLA2G6,PLA2G12A	Linoleic acid metabolism	KEGG_2019_Mouse
Ubiquitin mediated proteolysis	-0.314463	-0.661524	0.508276	1	0.635345	132	BTRC,MGRN1,NEDD4L,HERC1,UBE2L3,SAE1,ANAPC11,UBE2B,MAP3K1,UBE2R2,UBE2G2,WWP1,UBE2H,TRIP12,DDB1,KLHL9,UBE3B,UBE2Q2,UBE2C	Ubiquitin mediated proteolysis	KEGG_2019_Mouse
Glycosylphosphatidylinositol (GPI)-anchor biosynthesis	0.473765	0.644536	0.519228	1	0.646342	25	PGAP1,PIGT,PIGW	Glycosylphosphatidylinositol (GPI)-anchor biosynthesis	KEGG_2019_Mouse
Synthesis and degradation of ketone bodies	-0.556124	-0.639506	0.522493	1	0.647719	9	HMGCL,HMGCS1,HMGCS2,ACAT2,BDH1,OXCT1	Synthesis and degradation of ketone bodies	KEGG_2019_Mouse
Other types of O-glycan biosynthesis	-0.461678	-0.613419	0.539599	1	0.666172	22	POFUT2,COLGALT1,GXYLT1,POFUT1,ST3GAL3,RFNG,OGT	Other types of O-glycan biosynthesis	KEGG_2019_Mouse
N-Glycan biosynthesis	0.375965	0.595297	0.551645	1	0.678252	49	MGAT2,ALG2,GANAB,ALG12,DOLPP1,STT3B	N-Glycan biosynthesis	KEGG_2019_Mouse
Purine metabolism	-0.316422	-0.588762	0.556021	1	0.680842	116	XDH,ENPP3,ENPP4,PDE2A,PDE3B,PRPS1L3,GMPR,HPRT,GUCY1A1,ADCY9,PRPS1,ADCY6,ENTPD1,PDE1A,PKM,AK4,NT5E,PDE8B,PDE7B,GUCY1B1,ENTPD5,PDE4A,PDE1B,CANT1,ADCY1,PGM1,AK1,AK5,NUDT16,IMPDH1,ADSSL1,ENTPD6,NUDT5,GDA,ADCY3	Purine metabolism	KEGG_2019_Mouse
Drug metabolism	-0.326008	-0.571798	0.567459	1	0.690697	62	XDH,UCK2,UPP2,DUT,HPRT,GSTM6,ADH5,UCKL1,GSTM2,CMPK1,UPP1,MGST3,GSTM4,GSTP1,UCK1,IMPDH1,GSTM5,FMO5,NME4,NME1,HPGDS	Drug metabolism	KEGG_2019_Mouse
Melanoma	-0.316852	-0.570005	0.568674	1	0.690697	66	FGF21,MAPK3,MITF,PDGFRA,IGF1R,E2F2,IGF1,E2F3,MAP2K1,GADD45A,GADD45B	Melanoma	KEGG_2019_Mouse
Protein processing in endoplasmic reticulum	-0.277496	-0.544262	0.586261	1	0.709187	152	SVIP,CAPN1,FBXO6,MAN1B1,PREB,HSPA4L,DNAJB2,SEC61A2,MAN1A2,PRKN,MAP2K7,UBE2G2,LMAN2,DNAJC10,HSP90AB1,HSPA2,MAPK9,BCAP31,YOD1,ATF6B,VCP,DNAJC5,NPLOC4,ATF6,UBE4B,MBTPS1,HERPUD1	Protein processing in endoplasmic reticulum	KEGG_2019_Mouse
Antigen processing and presentation	-0.345999	-0.53136	0.595169	1	0.717072	52	TAPBP,HSPA1B,CTSL,H2-D1,H2-BL,HSPA4,CD74,RFXANK,H2-Q7,B2M,H2-DMA,PSME3,HSP90AB1,HSPA2,H2-M3,H2-K1,HSPA1A,H2-Q1,H2-T-PS,LGMN,H2-Q10,CTSB,H2-T22,H2-T10,H2-T23	Antigen processing and presentation	KEGG_2019_Mouse
Viral myocarditis	-0.349355	-0.502665	0.6152	1	0.73824	49	H2-T-PS,H2-Q7,RAC1,H2-M3,H2-T22,CASP9,ITGB2,ACTG1,H2-K1,ABL2,H2-T10,H2-D1,DAG1,CCND1,FYN,H2-BL,ACTB	Viral myocarditis	KEGG_2019_Mouse
Endometrial cancer	-0.326763	-0.489224	0.624683	1	0.745611	57	ELK1,MAPK3,GRB2,MAP2K1,PDPK1,GADD45A,GADD45B	Endometrial cancer	KEGG_2019_Mouse
Breast cancer	-0.288922	-0.486922	0.626314	1	0.745611	136	AKT2,SHC4,LRP5,GRB2,IGF1R,E2F3,WNT10B,GADD45B,MAPK3,SP1,E2F2,DVL1,MAP2K1,GADD45A,SHC2,SHC3,RPS6KB2,LRP6,BRCA2,JUN,FGF21,IGF1,DLL3	Breast cancer	KEGG_2019_Mouse
Porphyrin and chlorophyll metabolism	-0.463337	-0.466723	0.640698	1	0.759721	24	UROD,HCCS,FECH,MMAB,HMOX2,HEPH,EPRS,UROS,CPOX	Porphyrin and chlorophyll metabolism	KEGG_2019_Mouse
JAK-STAT signaling pathway	-0.293209	-0.460363	0.645256	1	0.762113	103	STAT2,CCND2,IFNGR2,GRB2,PDGFRA,CCND3,BCL2L1,TYK2,JAK1,CNTFR,GHR,STAT5B	JAK-STAT signaling pathway	KEGG_2019_Mouse
Ubiquinone and other terpenoid-quinone biosynthesis	-0.506472	-0.454709	0.649319	1	0.763904	9	COQ3	Ubiquinone and other terpenoid-quinone biosynthesis	KEGG_2019_Mouse
Cell cycle	0.31596	0.448219	0.653995	1	0.7664	120	CDC23,ANAPC10,SMC3,ANAPC1,MCM7,ANAPC4,ORC3,SMAD2,STAG1,ORC5,ORC4,CDC25A,GADD45G,RBX1,MCM6	Cell cycle	KEGG_2019_Mouse
Base excision repair	0.378989	0.427529	0.668994	1	0.780927	35	POLE4,XRCC1,APEX2	Base excision repair	KEGG_2019_Mouse
Vitamin B6 metabolism	-0.506299	-0.420632	0.674024	1	0.783748	7	PSAT1,PNPO,PDXK	Vitamin B6 metabolism	KEGG_2019_Mouse
TGF-beta signaling pathway	-0.276573	-0.404574	0.68579	1	0.794352	77	BMP7,RHOA,MAPK3,INHBA,CHRD,MAPK1,RBL1,ZFYVE16,SMAD3,PPP2CA,PPP2R1A,SP1,RPS6KB2,ACVR1B,ACVR2B	TGF-beta signaling pathway	KEGG_2019_Mouse
Intestinal immune network for IgA production	0.416049	0.391522	0.695412	1	0.802398	22	CXCR4,CCL28	Intestinal immune network for IgA production	KEGG_2019_Mouse
Proteasome	-0.342303	-0.368545	0.712467	1	0.818927	43	PSMA5,PSMD14,PSMD2,PSMB4,PSMB1,PSMB3,PSMD8,PSMD3,PSMA4,PSMD1,PSMD11,PSMB2,PSMA1	Proteasome	KEGG_2019_Mouse
Inflammatory bowel disease (IBD)	-0.408645	-0.362259	0.717158	1	0.821174	27	IFNGR2,H2-DMA,SMAD3,RORA,STAT3,IL18,TLR5,TGFB1,STAT6,JUN,STAT1	Inflammatory bowel disease (IBD)	KEGG_2019_Mouse
Histidine metabolism	-0.399317	-0.353231	0.723915	1	0.82334	18	ALDH7A1,ALDH3A2,AMDHD1	Histidine metabolism	KEGG_2019_Mouse
Primary immunodeficiency	0.407955	0.352399	0.724539	1	0.82334	19	TAP1,JAK3,UNG,ADA,RFXAP,LCK,PTPRC	Primary immunodeficiency	KEGG_2019_Mouse
Glycosaminoglycan degradation	-0.401757	-0.32023	0.748794	1	0.846704	17	GNS,HGSNAT	Glycosaminoglycan degradation	KEGG_2019_Mouse
ECM-receptor interaction	-0.259229	-0.317658	0.750744	1	0.846704	77	TNXB,HMMR,ITGAV,RELN,SV2C,CD47,CD36,TNR,ITGB3,LAMA2,SV2B,FN1,LAMA4,TNN,COL6A1,DAG1,SV2A,IBSP,LAMC2,ITGB1,ITGA4,ITGA5,COL6A3,SPP1	ECM-receptor interaction	KEGG_2019_Mouse
Systemic lupus erythematosus	0.404473	0.306523	0.759206	1	0.853041	25	H3F3B	Systemic lupus erythematosus	KEGG_2019_Mouse
Phosphonate and phosphinate metabolism	-0.469167	-0.297436	0.766133	1	0.854974	6	PCYT2	Phosphonate and phosphinate metabolism	KEGG_2019_Mouse
Complement and coagulation cascades	-0.335862	-0.29679	0.766627	1	0.854974	38	F3,SERPINE1,C4BP,CFH,CR2,PLAT,ITGB2	Complement and coagulation cascades	KEGG_2019_Mouse
Cytokine-cytokine receptor interaction	-0.215145	-0.283514	0.776783	1	0.863092	133	TNFRSF21,IFNGR2,GDF11,IL15RA,ACVR1B,GHR,IL2RB,BMP7,TNFRSF25,TNFRSF1B,IL20RA,TGFB1,IL33,IL34,RELT,ACKR4,CXCL1,IL1RAP,CCR10,CSF2RA,THPO,IL18,ACVR2B,CX3CL1,CNTFR,CXCL14,TNFRSF11A,CD27,INHBA,LIFR,CXCL2	Cytokine-cytokine receptor interaction	KEGG_2019_Mouse
Taste transduction	-0.321139	-0.278392	0.780712	1	0.864256	43	P2RX3,PRKACA,PRKACB,ADCY6,GABBR1,PDE1A,GNG13	Taste transduction	KEGG_2019_Mouse
Primary bile acid biosynthesis	-0.422558	-0.230953	0.817352	1	0.898654	11	CYP46A1,AMACR	Primary bile acid biosynthesis	KEGG_2019_Mouse
One carbon pool by folate	-0.361619	-0.223485	0.823158	1	0.898654	18	ALDH1L1,MTR,MTHFR,MTHFD2,MTHFD1L,SHMT2	One carbon pool by folate	KEGG_2019_Mouse
Terpenoid backbone biosynthesis	-0.35198	-0.222657	0.823803	1	0.898654	21	MVK,HMGCS1,HMGCR,NUS1,IDI1,FDPS,ACAT2,PMVK,MVD,PCYOX1,DHDDS	Terpenoid backbone biosynthesis	KEGG_2019_Mouse
Homologous recombination	0.334493	0.221644	0.824591	1	0.898654	39	XRCC2,RAD52,RAD50,BABAM1,NBN,TOPBP1,MRE11A,MUS81	Homologous recombination	KEGG_2019_Mouse
NF-kappa B signaling pathway	-0.220506	-0.218617	0.826949	1	0.898654	75	CSNK2A1,PRKCQ,TNFAIP3,XIAP,BCL2L1,TICAM1,PTGS2,PARP1,TRAF6,GADD45B	NF-kappa B signaling pathway	KEGG_2019_Mouse
Staphylococcus aureus infection	0.360722	0.21186	0.832216	1	0.898654	20	DSG1A,FCGR3,KRT10,MASP1,C2,C1S2	Staphylococcus aureus infection	KEGG_2019_Mouse
Ether lipid metabolism	-0.320847	-0.209668	0.833927	1	0.898654	34	ENPP2,PLA2G3,LPCAT1,PLD1,LPCAT4,PLD3,UGT8A,PLA2G6,PLA2G12A	Ether lipid metabolism	KEGG_2019_Mouse
Renin-angiotensin system	-0.392695	-0.207335	0.835748	1	0.898654	14	CTSA,LNPEP	Renin-angiotensin system	KEGG_2019_Mouse
Nicotine addiction	0.331635	0.200549	0.841051	1	0.901126	36	SLC17A8,GABRG2,GRIN2D,CHRNB2,GABRG3	Nicotine addiction	KEGG_2019_Mouse
Riboflavin metabolism	-0.422269	-0.186521	0.852036	1	0.909022	7	RFK,ENPP3	Riboflavin metabolism	KEGG_2019_Mouse
Thyroid cancer	-0.303276	-0.183405	0.85448	1	0.909022	36	MAP2K1,GADD45A,MAPK3,GADD45B	Thyroid cancer	KEGG_2019_Mouse
Mismatch repair	0.362318	0.178003	0.858721	1	0.910305	22	RFC4,MSH3,RFC3,MSH6	Mismatch repair	KEGG_2019_Mouse
Pantothenate and CoA biosynthesis	-0.370209	-0.171955	0.863473	1	0.910352	15	PANK4,ENPP3,PPCDC,PANK3,PANK2,COASY,BCAT1	Pantothenate and CoA biosynthesis	KEGG_2019_Mouse
Circadian rhythm	-0.337267	-0.170224	0.864834	1	0.910352	28	CLOCK,PER1,CSNK1D,BTRC,NPAS2,CRY2,RORA,CSNK1E,BHLHE40	Circadian rhythm	KEGG_2019_Mouse
Pentose and glucuronate interconversions	0.379159	0.136718	0.891254	1	0.93224	15	XYLB	Pentose and glucuronate interconversions	KEGG_2019_Mouse
Glycosphingolipid biosynthesis	-0.265165	-0.135972	0.891843	1	0.93224	41	GLA,ST3GAL2,ST8SIA1,ST6GALNAC6,B3GNT2,ST3GAL5,GLB1,GBGT1,ST8SIA5,ST3GAL6,ST3GAL3,A4GALT,FUT1	Glycosphingolipid biosynthesis	KEGG_2019_Mouse
Tyrosine metabolism	-0.33635	-0.127937	0.898199	1	0.935624	23	GOT1	Tyrosine metabolism	KEGG_2019_Mouse
Malaria	0.34879	0.116135	0.907545	1	0.942089	26	SDC1	Malaria	KEGG_2019_Mouse
Selenocompound metabolism	-0.314673	-0.0865364	0.93104	1	0.963145	16	INMT,CTH,TXNRD1,MTR,PSTK,KYAT3,KYAT1	Selenocompound metabolism	KEGG_2019_Mouse
Maturity onset diabetes of the young	0.362565	0.0739838	0.941023	1	0.965197	12	BHLHA15,MAFA	Maturity onset diabetes of the young	KEGG_2019_Mouse
Nicotinate and nicotinamide metabolism	-0.265917	-0.0734269	0.941466	1	0.965197	27	NT5E,ENPP3,NADK,NMRK1,PNP,NT5M,NMNAT2	Nicotinate and nicotinamide metabolism	KEGG_2019_Mouse
Autoimmune thyroid disease	-0.284842	-0.0719078	0.942675	1	0.965197	25	H2-T-PS,H2-Q7,H2-DMA,H2-Q10,H2-M3,H2-T22,IL4,H2-Q4,H2-K1,H2-AB1,H2-D1,H2-T10,CD40,H2-Q1,H2-BL,H2-T23	Autoimmune thyroid disease	KEGG_2019_Mouse
Retinol metabolism	-0.244941	-0.0541436	0.956821	1	0.974313	23	DHRS3,RDH11,ADH5,RDH12,RETSAT	Retinol metabolism	KEGG_2019_Mouse
Type II diabetes mellitus	0.295138	0.0525707	0.958074	1	0.974313	40	PIK3R2,SOCS2,MAFA,CACNA1G	Type II diabetes mellitus	KEGG_2019_Mouse
Nitrogen metabolism	0.318422	0.0313252	0.97501	1	0.988186	15		Nitrogen metabolism	KEGG_2019_Mouse
Hematopoietic cell lineage	0.27615	0	1	1	1	45	CD55,IL11,KITL,CD24A	Hematopoietic cell lineage	KEGG_2019_Mouse
Hippo signaling pathway	0.280181	0	1	1	1	150	LATS1,NF2,PPP2R2B,PPP2R2A,FZD9,RASSF4,FAT4,PPP2R2D,BMP2,BBC3,GDF6,SMAD2,CRB1,AXIN2,WTIP,PPP1CB,SMAD1,CRB2,WNT2B,FZD8,TRP53BP2,PARD6G,SMAD4,AXIN1,BMP8B,WNT7B,FZD5,DCHS1,SCRIB,WNT3	Hippo signaling pathway	KEGG_2019_Mouse
Gastric cancer	0.277165	0	1	1	1	137	AXIN1,FGF18,BAX,SMAD4,PIK3R2,SMAD2,FZD9,POLK,FZD8,FGF10,RAF1,GADD45G,WNT2B	Gastric cancer	KEGG_2019_Mouse
Small cell lung cancer	0.24315	0	1	1	1	89	BAX,LAMB1,PIK3R2,TRAF1,CASP3,POLK,RXRG,MAX,GADD45G,PTEN	Small cell lung cancer	KEGG_2019_Mouse
Protein Kinase Binding (GO:0019901)	-0.434405	-5.99413	2.04573e-09	2.0355e-06		426	LYST,SNAP91,GRB2,HSF1,THY1,PJA2,TOP2A,DUSP10,MAPK8IP1,YWHAG,SPRED1,TWF2,PTPRJ,DAZAP2,MAP2K3,SPAG9,FAM83D,AP2A2,ADAM9,CYLD,CAMK2N2,LLGL1,NEFH,CDK5RAP3,SH2B3,ITGB1,EEF1A1,CCNA2,VDAC1,CAMK2N1,CDK5R2,CALM2,MAP3K11,TRIB1,CALM1,GSKIP,KIF11,DUSP1,RB1CC1,LIMS1,DCTN1,EEF2,DIRAS1,GHR,WNK1,STX1B,STK11IP,SIRPA,DUSP22,PKD1,RBBP6,WARS1,CCND3,PGAM1,SYN1,AURKA,OXSR1,CALM3,MAPK4,ACSL3,PARP1,TRAF6,RCC2,ITGAV,FERMT…	Protein Kinase Binding (GO:0019901)	GO_Molecular_Function_2023
Kinase Binding (GO:0019900)	-0.436448	-5.13406	2.83565e-07	0.000282107		387	LYST,SNAP91,GRB2,HSF1,THY1,SPRED1,PTPRJ,MAP2K3,FAM83D,AP2A2,CYLD,CAMK2N2,LLGL1,DLG2,NEFH,CDK5RAP3,PIP5K1A,EEF1A1,AURKB,CCNA2,VDAC1,CAMK2N1,CDK5R2,CALM2,STX1A,CALM1,GSKIP,KIF11,RB1CC1,LIMS1,DCTN1,EEF2,GHR,PPP2R5A,CAB39,WNK1,STX1B,STK11IP,PKD1,RBBP6,WARS1,HSP90AB1,CCND3,PGAM1,SYN1,AURKA,OXSR1,CALM3,MAPK4,PFKM,ACSL3,PARP1,RCC2,FERMT2,AP1B1,PRKACA,IL15RA,TOLLIP,TUBA4A,PTPN22,CEP43,CCND1,CDC25C,PDCD10…	Kinase Binding (GO:0019900)	GO_Molecular_Function_2023
Calcium Ion Binding (GO:0005509)	-0.468813	-4.73923	2.14532e-06	0.00213232		248	CABYR,ENPP2,TPT1,RPH3A,ASAH2,GRIN1,CALM1,SMOC2,ENPP3,C2CD5,CAPN1,SPOCK2,PCDHB8,MAN1B1,ASPH,MICU1,CEMIP2,PPP3R1,PAM,MYL12B,SYT1,SRR,NOL3,SNCA,SYT6,RAPGEF2,TUBB4A,SLC25A23,KCNIP4,HPCAL4,SRI,CETN2,EFHD2,CHP1,TPM4,KCNIP3,GLCE,TGM2,SYT11,STIM1,SPOCK1,PCP4,TESC,ADAMTS13,CDH22,ANXA7,SDF4,CALM3,LCP1,GALNT3,PDCD6,ESYT1,NCALD,SYT7,CDH23,PITPNM3,ANXA6,ITGB1,DDR2,ARSA,VSNL1,MELK,ATP2A2,RASGRP1,GJB2,SNCB,DMP1…	Calcium Ion Binding (GO:0005509)	GO_Molecular_Function_2023
Guanyl Ribonucleotide Binding (GO:0032561)	-0.497925	-4.68677	2.77545e-06	0.00275777		188	RAB8B,RHOA,TUBG1,RAB28,ARL1,RAB11B,GNA11,PDE2A,TUBA4A,RAB6A,RAN,DRG2,DIRAS1,RAP2A,ARL8B,ARF4,RAB1B,CDC42,RAB5B,REM2,RAPGEF2,TUBB4A,RAB26,MRAS,ATL3,RAB11A,RRAS,ARFIP2,GCH1,RAB4A,RAB2A,RHOQ,ATL1,GNL1,RAB5C,RAC1,ANXA6,TUBA1B,RRAGA,ARF3,RHOT2,EEF1A1,ARF1,RRAGD,ARF5,SCG5,DIRAS2	Guanyl Ribonucleotide Binding (GO:0032561)	GO_Molecular_Function_2023
GTP Binding (GO:0005525)	-0.495901	-4.6031	4.16248e-06	0.00413311		167	RHOA,TUBG1,RAB28,ARL1,RAB11B,GNA11,TUBA4A,RAB6A,RAN,DRG2,DIRAS1,RAP2A,ARL8B,ARF4,RAB1B,CDC42,REM2,TUBB4A,RAB26,MRAS,ATL3,RAB11A,RRAS,ARFIP2,GCH1,RAB4A,RAB2A,RHOQ,ATL1,GNL1,RAC1,ANXA6,TUBA1B,RRAGA,ARF3,RHOT2,EEF1A1,ARF1,RRAGD,ARF5,SCG5,DIRAS2	GTP Binding (GO:0005525)	GO_Molecular_Function_2023
Metal Ion Binding (GO:0046872)	-0.391219	-4.00865	6.10664e-05	0.0589537		401	ADPRH,PCDHB8,TOP2A,CEMIP2,PAM,RAP2A,FSCN1,TUBB4A,MTHFD2,SDF4,GSS,PDCD6,NCALD,ITGB1,MELK,RASGRP1,CALB2,CALM2,GCA,ENPP2,CALM1,XYLT2,SPOCK2,PDE2A,RAN,MYL12B,SYT1,NOL3,SNCA,SLC25A23,HPCAL4,EFHD2,KCNIP3,SNN,TESC,OXSR1,CALM3,PDXK,ESYT1,SYT7,ARSA,PIF1,GJB2,NUDT18,HPGDS,CABYR,TPT1,MARK2,ASAH2,SMOC2,C2CD5,MAN1B1,DUT,BRSK2,CDC42BPA,PSPH,PRKACB,RAPGEF2,KCNIP4,MAP2K7,CHP1,SYT11,IDH3A,ADAMTS13,ANXA7,LCP1,GALN…	Metal Ion Binding (GO:0046872)	GO_Molecular_Function_2023
DNA Binding (GO:0003677)	0.352434	4.00557	6.18677e-05	0.0597037		645	NR2F2,JRKL,ZGPAT,SURF6,RNF138,H2AC25,TFAP4,GRHL3,RBM6,TET1,MYCN,YAF2,POGK,ZBTB18,SIRT6,CSRNP3,ZMYM4,DCLRE1A,THAP1,MCM9,CTC1,TOX4,SOX12,ZBTB14,KAT6A,MBD4,ING2,TIPIN,FOXJ3,NR2F1,RPS27,BCLAF3,JRK,POLG2,CEBPA,SNAPC1,LRRFIP1,MORC3,TBX1,INSM1,PROX1,SLTM,KLF2,TSG101,TIGD2,MYBBP1A,NFYB,TSN,TFPT,SCRT1,SDE2,GTF3C6,SMARCA1,TRIM28,FOXJ1,IGF2BP1,NUFIP1,ZMYND11,ERCC3,LIG4,CSRNP2,HMCES,SECISBP2,GET1,CAMSAP3,PSM…	DNA Binding (GO:0003677)	GO_Molecular_Function_2023
Ribonucleoside Triphosphate Phosphatase Activity (GO:0017111)	-0.46547	-3.87266	0.000107653	0.101583		222	RAB8B,RHOA,RAB28,RAB1A,RAP1B,ARL1,GNB5,RAB11B,GNA11,RAP1GAP,RAB6A,RAN,DRG2,RGS4,RAP2A,DIRAS1,ARL8B,RALB,RAB1B,ARF4,AGAP3,RGS2,CDC42,RAB5B,RAB4B,RAP2C,GNAI2,RAB26,MRAS,ATL3,RAB3C,RAB11A,RRAS,RAB3B,GCH1,SEPTIN8,RAB4A,RAB2A,RHOQ,ATL1,DNAJC27,MMUT,GNL1,RAB3A,RAB5C,RAC1,EEF1A2,SEPTIN5,TUBA1B,GNG3,RRAGA,GNB2,NKIRAS2,DNM1,EEF1A1,GNAO1,RGS8,NKIRAS1,GNAS,RHOT2,AGAP2,TPPP,DNM3,RRAGD,RAB18,ARF1,SEPTIN9,DIRA…	Ribonucleoside Triphosphate Phosphatase Activity (GO:0017111)	GO_Molecular_Function_2023
GTPase Activity (GO:0003924)	-0.467417	-3.87183	0.000108023	0.101913		218	RAB8B,RHOA,RAB28,RAB1A,RAP1B,ARL1,GNB5,RAB11B,GNA11,RAP1GAP,RAB6A,RAN,DRG2,RGS4,RAP2A,DIRAS1,ARL8B,RALB,RAB1B,ARF4,AGAP3,RGS2,CDC42,RAB5B,RAB4B,RAP2C,GNAI2,RAB26,MRAS,ATL3,RAB3C,RAB11A,RRAS,RAB3B,GCH1,SEPTIN8,RAB4A,RAB2A,RHOQ,ATL1,DNAJC27,MMUT,GNL1,RAB3A,RAB5C,RAC1,EEF1A2,SEPTIN5,TUBA1B,GNG3,RRAGA,GNB2,NKIRAS2,DNM1,EEF1A1,GNAO1,RGS8,NKIRAS1,GNAS,RHOT2,AGAP2,TPPP,DNM3,RRAGD,RAB18,ARF1,SEPTIN9,DIRA…	GTPase Activity (GO:0003924)	GO_Molecular_Function_2023
Purine Ribonucleoside Triphosphate Binding (GO:0035639)	-0.385133	-3.82848	0.00012894	0.120413		401	PPIP5K1,TUBG1,RAB28,RAP1B,RAB11B,ACVR1B,RAP2A,HSPA4,RAB4B,TUBB4A,TWF2,MKNK2,PMVK,RRAS,DDX25,ATL1,ABCG1,GSS,PEX1,ATP1A1,ARF3,UHMK1,EEF1A1,DIRAS2,TRIB1,RHOA,PDK3,AKT2,GNA11,RAN,DRG2,DIRAS1,ARL8B,WNK1,MRAS,RAB11A,HSP90AB1,TGM2,RHOQ,SYN1,OXSR1,MKNK1,LONP1,MYH9,PDXK,PFKM,RRAGA,PIF1,MINK1,MARK2,ABCB9,ARL1,HSPA1B,PANK3,ATP7A,SYN2,TUBA4A,RAB6A,ABCA2,BRSK2,RAB1B,CDC42BPA,CDC42,REM2,PRKACB,RAP2C,RAB26,ATL3…	Purine Ribonucleoside Triphosphate Binding (GO:0035639)	GO_Molecular_Function_2023
Actin Binding (GO:0003779)	-0.473266	-3.68508	0.00022863	0.203488		152	FERMT2,PHACTR4,CORO1A,PFN2,ANLN,RUSC1,TPM1,LRRC27,FSCN1,RDX,SPTBN5,TLN2,SYNPO,SNCA,CAPZB,DMTN,VCL,SPTBN1,MRTFA,SYNE1,ALDOA,PDLIM3,ADD1,TWF2,PRKN,PARVG,PHACTR1,SPTBN2,PFN1,SPTBN4,GAS2L3,PHACTR3,FMN2,DAG1,MAP1A,LCP1,MYH9,KCNMA1,NCALD,ITGB1,MYO6,ARPC1A,CORO7,TMOD1,CDK5R2,DBNL,IQGAP2	Actin Binding (GO:0003779)	GO_Molecular_Function_2023
Ubiquitin-Like Protein Ligase Binding (GO:0044389)	-0.403976	-3.59953	0.00031879	0.271849		260	TRIB1,GABARAPL2,PRKACA,UBE2T,GABARAP,MAP1LC3A,ACVR1B,PSMD1,SLC25A5,EIF4E2,TPI1,UBE2L3,STAT2,SPOP,CDKN1B,VCL,MAP1LC3B,UBE2B,PRKACB,SNX9,PTPRN,PRKN,NEDD8,CCNB1,DIO2,GABARAPL1,HSP90AB1,SYT11,TMBIM6,BAG6,ATP6V0C,PCBP2,JUN,KCNH2,LAPTM4B,OTUB1,USP2,UCHL1,VCP,PER1,TUBA1B,YWHAZ,RRAGA,SMAD3,HSPA9,SUMO1,UBB,TNK2,NPLOC4,ARRB1,JAK1,UBE2C	Ubiquitin-Like Protein Ligase Binding (GO:0044389)	GO_Molecular_Function_2023
rRNA Binding (GO:0019843)	0.76341	3.58497	0.000337118	0.285011		45	RRS1,GTF3A,ERI1,MAP3K20,PTCD3,RPL11,EMG1,MRPS7,RPF2,DDX21,RPL12,PPAN,RPS9,DDX28,RBM34,MRPL11,RPLP0,RPS3,MRPS18A,MTERF4,NPM1,NOP53	rRNA Binding (GO:0019843)	GO_Molecular_Function_2023
Ubiquitin Protein Ligase Binding (GO:0031625)	-0.400234	-3.1235	0.00178713	0.831326		245	TRIB1,GABARAPL2,PRKACA,UBE2T,GABARAP,MAP1LC3A,ACVR1B,PSMD1,EIF4E2,TPI1,UBE2L3,SPOP,CDKN1B,VCL,MAP1LC3B,UBE2B,PRKACB,SNX9,PRKN,NEDD8,DIO2,GABARAPL1,HSP90AB1,SYT11,TMBIM6,BAG6,ATP6V0C,PCBP2,JUN,KCNH2,LAPTM4B,OTUB1,USP2,UCHL1,VCP,PER1,TUBA1B,YWHAZ,RRAGA,SMAD3,HSPA9,SUMO1,UBB,TNK2,NPLOC4,ARRB1,JAK1,SLC25A5	Ubiquitin Protein Ligase Binding (GO:0031625)	GO_Molecular_Function_2023
Catalytic Activity, Acting On A tRNA (GO:0140101)	0.720214	3.00219	0.00268046	0.930792		38	ALKBH1,DUS4L,TRPT1,TRMT12,TRIT1,QTRT1,LCMT2,QTRT2,DTWD1,TYW5,QRSL1,ELAC2,TRNT1,TARS2,DUS3L	Catalytic Activity, Acting On A tRNA (GO:0140101)	GO_Molecular_Function_2023
DNA-directed 5'-3' RNA Polymerase Activity (GO:0003899)	0.788398	2.99259	0.0027662	0.936466		32	POLR3C,POLR3E,POLR2I,POLR1F,POLR1E,POLR1A,MED20,POLR3D,PRIM2,POLR3F,POLR3B,POLR3K,POLR1B,POLR1C	DNA-directed 5'-3' RNA Polymerase Activity (GO:0003899)	GO_Molecular_Function_2023
Ribosome Binding (GO:0043022)	0.611507	2.94747	0.0032039	0.958951		79	EIF2S1,MTIF2,DNAJC2,ERI1,MAP3K20,PTCD3,GEMIN5,MAIP1,SRP68,PYM1,SRP72,SERBP1,EIF1,DHX33,RPSA,CPEB2,IGHMBP2,OXA1L,NMD3,YTHDF1,NPM1,NAA15,SEC61B	Ribosome Binding (GO:0043022)	GO_Molecular_Function_2023
Kinesin Binding (GO:0019894)	-0.769332	-2.93761	0.00330749	0.962984		31	KIF18B,KIFBP,MAPK8IP2,KLC2,SPTBN5,SNCA,MAPK8IP1,IFT88,MAPK8IP3,KLC1,SPAG9,FAM83D,PLEKHM2,KIFAP3,CLSTN1,ATCAY,NEFH,PRC1,KIF1B,AP1AR	Kinesin Binding (GO:0019894)	GO_Molecular_Function_2023
Oxidoreductase Activity, Acting On The CH-OH Group Of Donors, NAD Or NADP As Acceptor (GO:0016616)	-0.560592	-2.90627	0.00365767	0.973906		61	HADHB,LDHD,DHRS11,MDH1B,KCNAB2,UGDH,LDHB,MDH2,LDHA,CRYL1,DHRS3,ADH5,CBR1,HSD17B4,RDH12,ME1,HIBADH,RDH11,MDH1,DHDH,HMGCR,HSD17B7,DHRS7,GLYR1,ME3,KDSR,NSDHL,IMPDH1,CBR4,HADHA	Oxidoreductase Activity, Acting On The CH-OH Group Of Donors, NAD Or NADP As Acceptor (GO:0016616)	GO_Molecular_Function_2023
Protein Serine/Threonine Kinase Activity (GO:0004674)	-0.364751	-2.8855	0.0039079	0.979677		320	MINK1,DYRK1B,CSNK1D,PDK3,MARK2,AKT2,CAMK1D,RPS6KA2,MAPK14,PRKACA,CLK1,ALPK1,SGK3,PIM2,ACVR1B,HIPK4,PTK2B,TAF1,TESK2,CDK10,FYN,NEK7,CDC42BPA,MAPK3,CAMKK1,WNK1,PNCK,PIK3R4,PRKACB,STK24,MAP3K1,BRD4,MKNK2,CIT,MYLK3,MAP2K1,PIKFYVE,TNIK,MAST4,PRKCG,CAMK2A,LATS2,TBK1,RPS6KA3,RPS6KB2,AURKA,PRKCZ,OXSR1,ACVR2B,MYO3B,MKNK1,PDPK1,ULK3,MAPK4,MYLK,STK25,CSNK1G2,PRKCQ,UHMK1,MELK,SGK1,AURKB,CDK16,STK32A,ROCK2,MA…	Protein Serine/Threonine Kinase Activity (GO:0004674)	GO_Molecular_Function_2023
GDP Binding (GO:0019003)	-0.584415	-2.85597	0.00429054	0.986133		56	RAB8B,RAB28,RAP1B,RAB11B,RAN,DIRAS1,RAP2A,ARL8B,RALB,RAB5B,RAP2C,MRAS,RRAS,RAB3B,RAB4A,RAB2A,RAB5C,RAB18,RRAGD,DIRAS2	GDP Binding (GO:0019003)	GO_Molecular_Function_2023
Protease Binding (GO:0002020)	-0.482344	-2.8193	0.00481286	0.991773		89	ITGAV,RHBDD2,NOL3,CLTC,PRKN,FLOT1,SRI,FURIN,POLG,STIM1,TNFAIP3,BAG6,SPATA2,BRCA2,PRNP,VCP,ITGB1,SUMO1,MARCHF6	Protease Binding (GO:0002020)	GO_Molecular_Function_2023
Translation Initiation Factor Activity (GO:0003743)	0.702061	2.81319	0.00490521	0.992499		36	EIF2S1,MTIF2,EIF3D,EIF5,EIF2B4,EIF3F,EIF4E,EIF3G,EIF3E,EIF3H,EIF2B3,COPS5,EIF3B,EIF2B5,EIF1	Translation Initiation Factor Activity (GO:0003743)	GO_Molecular_Function_2023
Hormone Activity (GO:0005179)	-0.701043	-2.80903	0.00496914	0.992963		36	CORT,SST,INHBA,NPPC,CHGB,IGF1,PNOC,VGF,VIP,PENK,PTHLH,NPY	Hormone Activity (GO:0005179)	GO_Molecular_Function_2023
Deubiquitinase Activity (GO:0101005)	0.581101	2.78894	0.00528814	0.994885		85	USP34,UFD1,USP38,COPS6,USP24,USP51,OTUD4,OTUD6B,COPS5,USP15,EIF3F,USP42,USP22,UCHL3,EIF3H,RNF2,MYSM1,STAMBPL1,USP29,USP10,ZRANB1,USP33	Deubiquitinase Activity (GO:0101005)	GO_Molecular_Function_2023
Phospholipase Activity (GO:0004620)	-0.576586	-2.78138	0.00541286	0.995485		56	ENPP2,PLD1,LYPLAL1,LYPLA2,PNPLA3,ABHD3,LYPLA1,PLBD2,NAPEPLD,DDHD1,PNPLA2,ABHD16A,PLD3,LIPG,LCP1,PLA2G6,PLA2G12A,PLCL1,SMPD1,PITPNM3	Phospholipase Activity (GO:0004620)	GO_Molecular_Function_2023
G Protein-Coupled Receptor Activity (GO:0004930)	0.48555	2.70622	0.00680539	0.99888		145	GPR135,GPR75,OPRL1,GPR173,GPR161,LPAR2,GPR19,GPR27,ADGRG2,DRD2,GPR156,GPR150,DRD1,TSHR,CXCR4,PROKR2	G Protein-Coupled Receptor Activity (GO:0004930)	GO_Molecular_Function_2023
Syntaxin Binding (GO:0019905)	-0.593454	-2.68945	0.00715696	0.999213		51	SYT1,STXBP1,SYT6,NAPG,VAMP1,SNAP29,UNC13B,NSF,GOLGA2,STXBP5,NAPA,VPS18,SEPTIN9,VAMP2,STX16,RAB11A,UNC13A,SNAP25	Syntaxin Binding (GO:0019905)	GO_Molecular_Function_2023
Protein Heterodimerization Activity (GO:0046982)	-0.404935	-2.64517	0.00816487	0.999713		157	ABCG4,NPAS4,ATP1B1,HSF1,MICU1,TOP2A,RAN,TPM1,BHLHE40,EPAS1,ATP1B2,SAE1,PPP2CA,ADD1,SDCBP,MIGA1,SRI,GADD45A,ZBTB1,VAPB,BCL2L1,NR4A1,ABCG1,PDCD6,ATP1A1,YWHAH,ITGB1,RRAGA,RRAGD,ATF6,FXR2,MIGA2	Protein Heterodimerization Activity (GO:0046982)	GO_Molecular_Function_2023
snoRNA Binding (GO:0030515)	0.741244	2.61918	0.00881406	0.999851		31	NOP14,DDX21,NUFIP1,WDR3,HEATR1,SDE2,NOP56,BYSL,DKC1,NOP58	snoRNA Binding (GO:0030515)	GO_Molecular_Function_2023
tRNA Binding (GO:0000049)	0.651604	2.61206	0.00899978	0.999876		41	EIF2S1,NAT10,PUS1,CTU1,YRDC,NEMF,ALKBH1,ELP5,SARS2,TRMT10B,THG1L,IGHMBP2,AIMP1,SEPSECS,TRNT1,RPUSD4,NSUN6,TRMT10C,ALKBH8,TYW5,YARS2	tRNA Binding (GO:0000049)	GO_Molecular_Function_2023
Calcium Channel Regulator Activity (GO:0005246)	-0.705338	-2.51828	0.0117929	0.999993		31	PACSIN3,CALM1,FKBP1A,STIMATE,STIM1,REM2,SGK1,FKBP1B,CACNG7,SGK3,CALM2,NPY,SRI,ITPR1	Calcium Channel Regulator Activity (GO:0005246)	GO_Molecular_Function_2023
Nuclease Activity (GO:0004518)	0.638199	2.51202	0.0120043	0.999994		41	XRN2,DDX1,DFFB,N4BP1,PDE12,EXOG,MAP1S,DIS3	Nuclease Activity (GO:0004518)	GO_Molecular_Function_2023
Potassium Channel Regulator Activity (GO:0015459)	-0.653322	-2.46286	0.0137834	0.999999		36	CHP1,DPP6,KCNIP3,KCNV1,SGK1,SUMO1,SGK3,KCNIP4,KCNAB2,ENSA,NEDD4L	Potassium Channel Regulator Activity (GO:0015459)	GO_Molecular_Function_2023
Exonuclease Activity (GO:0004527)	0.626981	2.45915	0.0139268	0.999999		42	EXOSC2,EXOSC1,ERI1,ERCC4,PDE12,APLF,RAD50,DCPS,EXOSC8,EXOSC10,EXOG,EXOSC9,RAD9A	Exonuclease Activity (GO:0004527)	GO_Molecular_Function_2023
Monoatomic Cation Channel Activity (GO:0005261)	-0.455738	-2.45184	0.0142127	0.999999		86	GRIN1,KCNA1,TRPM2,TMEM38A,TMEM175,TRPM7,UNC80,CACNB2,PKD1,PKDREJ,KCNC4,TRPC4AP,TRPC6,SLC24A2,ANO10,TRPC1,ANO6,ANXA6,KCNA2,CALHM5,KCNF1	Monoatomic Cation Channel Activity (GO:0005261)	GO_Molecular_Function_2023
Protein-Cysteine S-palmitoyltransferase Activity (GO:0019706)	-0.729683	-2.44202	0.0146054	1		20	ZDHHC15,ZDHHC24,ZDHHC22,ZDHHC12,ZDHHC23,ZDHHC20,ZDHHC8,ZDHHC7,ZDHHC17,ZDHHC4	Protein-Cysteine S-palmitoyltransferase Activity (GO:0019706)	GO_Molecular_Function_2023
Calcium Channel Activity (GO:0005262)	-0.458396	-2.42986	0.0151048	1		78	ITGAV,GRIN1,TRPM2,CACNB4,CACNA1A,TRPM7,NALF2,CACNB2,CACNG6,PKD1,PKDREJ,TRPV3,CACNB1,TRPC4AP,P2RX4,TRPC6,SLC24A2,TRPC1,RYR2,ANXA6,STIM2,CACNG3,MCOLN1,CACNG7,NCS1,CACNA1E	Calcium Channel Activity (GO:0005262)	GO_Molecular_Function_2023
DNA Endonuclease Activity (GO:0004520)	0.764832	2.41721	0.01564	1		20	ERCC4,RAD50,APLF,MBD4,RPS3,EXOG,ZRANB3	DNA Endonuclease Activity (GO:0004520)	GO_Molecular_Function_2023
Cysteine-Type Deubiquitinase Activity (GO:0004843)	0.537218	2.40423	0.0162065	1		71	USP24,USP10,USP34,UFD1,OTUD4,USP51,USP42,USP22,UCHL3,ZRANB1,OTUD6B,RNF2,USP15,USP38,USP29	Cysteine-Type Deubiquitinase Activity (GO:0004843)	GO_Molecular_Function_2023
Cysteine-Type Peptidase Activity (GO:0008234)	0.4756	2.35614	0.0184657	1		111	USP34,UFD1,HINT1,USP38,USP24,USP51,OTUD4,OTUD6B,USP15,USPL1,SENP5,USP42,USP22,UCHL3,CASP3,RNF2,USP29,USP10,ZRANB1,USP33,RCE1	Cysteine-Type Peptidase Activity (GO:0008234)	GO_Molecular_Function_2023
Serine-Type Peptidase Activity (GO:0008236)	-0.486537	-2.34856	0.0188461	1		66	RHBDL1,PCSK2,MMP19,PCSK1,HTRA1,SEC11A,RHBDD1,RHBDL3,BMP1,PLAT,MBTPS1,FURIN	Serine-Type Peptidase Activity (GO:0008236)	GO_Molecular_Function_2023
Calcium-Dependent Phospholipid Binding (GO:0005544)	-0.610489	-2.32289	0.0201852	1		41	SYT1,RPH3A,ESYT1,SYT7,ANXA6,CPNE8,SYT6,SYT11,C2CD5	Calcium-Dependent Phospholipid Binding (GO:0005544)	GO_Molecular_Function_2023
Protein Phosphatase Regulator Activity (GO:0019888)	-0.536154	-2.29277	0.0218615	1		54	PPP2R5A,RCAN2,PPME1,CALM1,PPP2R2C,PPP2R5B,PPP6R1,PPP1R15B,PPP6R2,CALM2,PPP3R1,CALM3,ENSA,PPP2R5C	Protein Phosphatase Regulator Activity (GO:0019888)	GO_Molecular_Function_2023
Ion Channel Inhibitor Activity (GO:0008200)	-0.671126	-2.28832	0.0221189	1		31	STX1A,WNK1,CALM1,KCNV1,FKBP1A,SCN1B,ITPR1,CFTR,CALM2,ENSA,NEDD4L,FKBP1B	Ion Channel Inhibitor Activity (GO:0008200)	GO_Molecular_Function_2023
Protein Serine/Threonine Kinase Activator Activity (GO:0043539)	-0.579208	-2.28792	0.0221423	1		46	CALM1,DDX3X,CCND1,CCNY,STRADB,TAOK1,CAB39,MAP2K1,CCNB1,STK4,CAB39L,CCND3,CALM3,CCNT2,CCND2,STRADA,STING1,CDK5R2,CALM2,TRAF6	Protein Serine/Threonine Kinase Activator Activity (GO:0043539)	GO_Molecular_Function_2023
5'-3' RNA Polymerase Activity (GO:0034062)	0.79075	2.26998	0.0232091	1		18	POLR2I,POLR3C,POLR1A,MED20,POLR3F,POLR3K,TRNT1,POLR1C	5'-3' RNA Polymerase Activity (GO:0034062)	GO_Molecular_Function_2023
G Protein-Coupled Receptor Binding (GO:0001664)	-0.447004	-2.26357	0.0236008	1		104	HSPA1B,PDCD6IP,GNA11,WNT10B,DNAJC14,REEP2,GNAI2,PNOC,ARHGEF11,DVL1,SDCBP,PRKN,GPRASP2,RTP2,INSL5,PTCH1,LRP6,CALCA,HSPA1A,CORT,ADM,GNAO1,PENK,ARRB1,GRK2	G Protein-Coupled Receptor Binding (GO:0001664)	GO_Molecular_Function_2023
mRNA Binding (GO:0003729)	0.403409	2.25432	0.024176	1		249	EIF2S1,PABPC4,DCP1B,RPS13,UTP23,TRA2B,UPF3B,GEMIN5,AQR,NOCT,YTHDF2,HNRNPK,CAPRIN1,NYNRIN,MRPS7,RPL24,SCAF8,ALYREF,EIF4A3,UPF3A,ELAVL2,RBM4,SECISBP2,RPS7,SERBP1,PPIE,N4BP1,RBM15B,ELAVL4,SNIP1,TUT1,RNF40,DHX36,NCL,DHX33,NSRP1,NANOS1,XPO5,PUM3,GNL3,CPEB2,NANOS3,IGF2BP1,MRPL13,CARHSP1,LUC7L,RSL1D1,SLC4A1AP,ATXN2,RPS2,RPS26,SYNCRIP,EDC3,POLDIP3,EIF3D,LARP6,THOC5,CELF4,TARDBP,RPL41,NCBP1,SLBP,PEG10,PPP…	mRNA Binding (GO:0003729)	GO_Molecular_Function_2023
3'-5' Exonuclease Activity (GO:0008408)	0.608704	2.23018	0.0257357	1		39	XRN2,EXOSC2,ERI1,ERI2,ERCC4,PDE12,APLF,RAD50,NOCT,EXOSC10,EXOSC9,EXOSC7,PNPT1,DIS3,RAD9A	3'-5' Exonuclease Activity (GO:0008408)	GO_Molecular_Function_2023
3'-5'-RNA Exonuclease Activity (GO:0000175)	0.644623	2.22941	0.0257867	1		34	XRN2,EXOSC2,ERI1,ERI2,NLRP6,PDE12,NOCT,EXOSC10,EXOSC9,PNPT1,DIS3	3'-5'-RNA Exonuclease Activity (GO:0000175)	GO_Molecular_Function_2023
Lipase Activity (GO:0016298)	-0.708881	-2.19775	0.0279672	1		28	DDHD1,PITPNM3,PNPLA3,PNPLA2,ABHD3,LYPLA1,ABHD12,ABHD6,ABHD16A,DDHD2,FAAH,PLBD2,DAGLB,LIPG,LCP1	Lipase Activity (GO:0016298)	GO_Molecular_Function_2023
MAP-kinase Scaffold Activity (GO:0005078)	-0.899682	-2.16961	0.0300365	1		10	MAPK8IP3,SPAG9,MAP2K1,MAPK8IP2	MAP-kinase Scaffold Activity (GO:0005078)	GO_Molecular_Function_2023
Histone H4 Acetyltransferase Activity (GO:0010485)	0.719816	2.16682	0.0302484	1		20	USP22,BRD1,BRPF1,KAT6A,NAA50,BRPF3,KAT8,KAT7	Histone H4 Acetyltransferase Activity (GO:0010485)	GO_Molecular_Function_2023
snRNA Binding (GO:0017069)	0.592721	2.16617	0.030298	1		41	RBM22,SF3B3,SNRPA1,COIL,LSM7,DDX21,SART3,EFTUD2,PRPF31,GEMIN5,TOE1,LSM11,MEPCE,TUT1,LSM8,RBM7,HEXIM2	snRNA Binding (GO:0017069)	GO_Molecular_Function_2023
Kinase Activity (GO:0016301)	-0.432362	-2.1542	0.0312245	1		97	PPIP5K1,CSNK2A1,FN3K,COQ8A,ITPKA,TKFC,PI4KA,NMRK1,PANK3,TAF1,PKN2,FCSK,CHKA,TRIB3,TAOK1,AGK,ETNK1,PMVK,MTOR,COASY,CAMK2A,NADK,FN3KRP,MVK,PSTK,BCKDK,SPHK2,PDXK,PANK4,TRRAP,NEK1,PGM2L1,PGK1	Kinase Activity (GO:0016301)	GO_Molecular_Function_2023
Neurotrophin Binding (GO:0043121)	-0.936346	-2.14086	0.0322853	1		7	FURIN,SORT1	Neurotrophin Binding (GO:0043121)	GO_Molecular_Function_2023
acyl-CoA Hydrolase Activity (GO:0047617)	-0.725266	-2.11089	0.0347822	1		18	ACOT2,ACOT13,PLA2G6	acyl-CoA Hydrolase Activity (GO:0047617)	GO_Molecular_Function_2023
Pyridoxal Phosphate Binding (GO:0030170)	-0.723566	-2.10138	0.0356078	1		18	SRR,PYGB,CTH,CISD1,PSAT1,CBS,PNPO,SHMT2,PDXK	Pyridoxal Phosphate Binding (GO:0030170)	GO_Molecular_Function_2023
Protein Serine/Threonine/Tyrosine Kinase Activity (GO:0004712)	-0.768413	-2.09088	0.0365392	1		24	MAP2K3,RPS6KA2,MAPK14,PRKACA,SGK1,AURKB,TNK2,AURKA,MAP2K1,MAP2K7,PRKCG	Protein Serine/Threonine/Tyrosine Kinase Activity (GO:0004712)	GO_Molecular_Function_2023
Cis-Regulatory Region Sequence-Specific DNA Binding (GO:0000987)	-0.309448	-2.08975	0.0366403	1		532	PPARD,KLF3,SKIL,WBP2,HSF1,POU3F4,HBP1,NPAS2,NKX2-2,E2F2,MITF,TIPARP,SALL3,KLF9,THRAP3,JUN,UHRF1,HDAC4,MNT,EGR1,H2AZ1,WT1,PLAG1,MXI1,JUND,SOX10,REL,BHLHE40,HOXB13,FOXO4,CREM,IRF6,KDM6B,ELK1,CEBPG,ATF3,KCNIP3,PAX5,DMRTA1,NR1H2,USF2,SOX8,ZSCAN26,KLF13,IRX1,CALCOCO1,NPAS4,ZBTB7B,NACC1,ZEB1,ZKSCAN7,STAT2,TEF,MAFG,MAPRE3,SREBF2,GSX1,CLOCK,E2F6,HMGA1,STAT5B,ZFHX2,PER1,SMAD3,MAFF,NFE2L1,RORA,E2F3,MXD4,EP…	Cis-Regulatory Region Sequence-Specific DNA Binding (GO:0000987)	GO_Molecular_Function_2023
SUMO Binding (GO:0032183)	0.86874	2.08463	0.0371029	1		13	SIMC1,SERBP1,USPL1,RNF4	SUMO Binding (GO:0032183)	GO_Molecular_Function_2023
Tubulin Binding (GO:0015631)	-0.334672	-2.08434	0.0371291	1		290	RMDN1,GABARAPL2,GAS2L1,FMN1,WIPF3,NUSAP1,GAPDH,GABARAP,MAP1LC3A,TTLL11,DCTN1,KIFC2,TUBGCP4,ARL8B,FYN,NISCH,CLIP3,SPAG5,EML5,DNAL1,KIF13A,SNCA,RCC2,KIF1A,MAP1LC3B,MAPRE3,SGIP1,ALDOA,HOOK1,NEFM,PRKN,EML6,HTT,KIF3C,RAB11A,GABARAPL1,CHP1,MAP4,VAPB,WASL,GJB6,GAS2L3,CLASP1,KIF5A,DAG1,BRCA2,STMN4,PRNP,MAP1A,CCSAP,NCALD,PRC1,KIF21A,TTLL7,KIF1B,DNM1,TPPP,KIF5C,DNM3,ARHGEF2,CLASP2,KIF23,HAUS6	Tubulin Binding (GO:0015631)	GO_Molecular_Function_2023
SH3 Domain Binding (GO:0017124)	-0.518294	-2.07907	0.0376107	1		53	CNTNAP1,PTPN12,ADAM9,ENAH,GRB2,CD2AP,AKAP5,SGIP1,PRKN,ADAM15,ELMO1,LANCL1,SHANK3	SH3 Domain Binding (GO:0017124)	GO_Molecular_Function_2023
Endopeptidase Inhibitor Activity (GO:0004866)	-0.508026	-2.06713	0.0387217	1		55	RECK,GAPDH,BIN1,SPOCK1,APLP2,SPOCK2,SERPINE1,PCSK1N,ZDHHC17,PRNP,APP,SERPINF1,FURIN	Endopeptidase Inhibitor Activity (GO:0004866)	GO_Molecular_Function_2023
Carboxylic Acid Transmembrane Transporter Activity (GO:0046943)	-0.519078	-2.04649	0.0407085	1		52	SLC1A5,SLC1A4,SLC25A32,SLC38A1,SLC16A10,SLC32A1,SLC36A1,SLC7A5,SLC6A12,SLC16A1,SLC16A5,SLC16A2,SLC6A8,SLC7A8,SLC7A1,SLC16A11,SLC7A3,SLC16A14,ABCC1,SLC7A14,SLC16A3,SLC25A1	Carboxylic Acid Transmembrane Transporter Activity (GO:0046943)	GO_Molecular_Function_2023
Adenylate Cyclase Regulator Activity (GO:0010854)	-0.928809	-2.02543	0.0428231	1		5	CALM2,CALM3,GNAS,CALM1	Adenylate Cyclase Regulator Activity (GO:0010854)	GO_Molecular_Function_2023
tRNA-specific Ribonuclease Activity (GO:0004549)	0.811302	2.02162	0.0432157	1		15	RPP14,RPP25,RPP21,PRORP,RPP30,RPP38,RPP40,TSEN54	tRNA-specific Ribonuclease Activity (GO:0004549)	GO_Molecular_Function_2023
Serine-Type Endopeptidase Inhibitor Activity (GO:0004867)	-0.65939	-2.0174	0.0436539	1		20	SERPINI1,SPOCK1,APLP2,SERPINE1,APP,SERPINF1,FURIN	Serine-Type Endopeptidase Inhibitor Activity (GO:0004867)	GO_Molecular_Function_2023
Small GTPase Binding (GO:0031267)	-0.359526	-2.00914	0.0445225	1		186	SOD1,PEX5,ARHGEF2,KNTC1,RAB11FIP4,IFT20,RAP1GAP,GCC2,SGSM1,ARHGAP1,RAPGEF4,EVI5,RCC2,RALBP1,PEX5L,SGSM3,SORL1,MEGF9,LZTR1,ARFIP2,PARD6A,UNC13B,HACE1,GOLGA4,RIN1,C9ORF72,DMXL2,DOCK4,SPHK2,RAPGEF6,DENND5A,BICD2,RANGAP1,RAB3GAP1,RAB34,PPP6R1,AKAP13,SGSM2,ULK1,CHML,RIMS1,IQGAP2	Small GTPase Binding (GO:0031267)	GO_Molecular_Function_2023
Metalloendopeptidase Activity (GO:0004222)	-0.433749	-1.99925	0.0455814	1		72	MMP19,ECE1,MMP28,ADAM23,ECEL1,ADAM9,AFG3L2,ADAM22,ADAM11,TRABD2B,ADAMTS6,ADAMTS13,BMP1,ADAM15,MMP17	Metalloendopeptidase Activity (GO:0004222)	GO_Molecular_Function_2023
Transaminase Activity (GO:0008483)	-0.822662	-1.97699	0.0480426	1		12	CISD1,PSAT1,GOT1,ABAT,BCAT1	Transaminase Activity (GO:0008483)	GO_Molecular_Function_2023
RNA Nuclease Activity (GO:0004540)	0.535006	1.96923	0.0489269	1		49	RCL1,EXOSC2,EXOSC1,PPP1R8,YBEY,N4BP1,DCPS,PDE12,INTS11,EXOSC8,EXOSC10,EXOG,MBLAC1,EXOSC9,NOB1,ELAC2	RNA Nuclease Activity (GO:0004540)	GO_Molecular_Function_2023
NF-kappaB Binding (GO:0051059)	0.710681	1.96526	0.0493845	1		24	COMMD7,SETD6,RNF25,NPM1	NF-kappaB Binding (GO:0051059)	GO_Molecular_Function_2023
MAP Kinase Activity (GO:0004707)	-0.851999	-1.9642	0.049507	1		10	MAPK14,MAPK11,MAPK3,MAPK9	MAP Kinase Activity (GO:0004707)	GO_Molecular_Function_2023
Clathrin Adaptor Activity (GO:0035615)	-0.783032	-1.96065	0.0499199	1		14	AP2S1,AP2B1,AP2A2,AP1M1,AP2M1,AP2A1,HIP1,HIP1R,DAB2	Clathrin Adaptor Activity (GO:0035615)	GO_Molecular_Function_2023
Serine-Type Endopeptidase Activity (GO:0004252)	-0.500768	-1.9529	0.0508317	1		54	RHBDL1,PCSK2,MMP19,PCSK1,SEC11A,RHBDD1,RHBDL3,BMP1,PLAT,MBTPS1,FURIN	Serine-Type Endopeptidase Activity (GO:0004252)	GO_Molecular_Function_2023
pre-mRNA Binding (GO:0036002)	0.65684	1.94387	0.0519113	1		29	RBM22,U2AF2,ERI1,SLBP,TRA2B,RBM7,U2AF1	pre-mRNA Binding (GO:0036002)	GO_Molecular_Function_2023
Ribonuclease P Activity (GO:0004526)	0.881965	1.93956	0.0524327	1		10	RPP14,RPP21,PRORP,RPP30,RPP38,RPP40	Ribonuclease P Activity (GO:0004526)	GO_Molecular_Function_2023
Promoter-Specific Chromatin Binding (GO:1990841)	0.613159	1.93341	0.0531861	1		33	TRIM28,GTF2F1,BMI1,PCGF2,NIPBL,POU4F2,ZC3H4	Promoter-Specific Chromatin Binding (GO:1990841)	GO_Molecular_Function_2023
Low-Density Lipoprotein Particle Receptor Binding (GO:0050750)	-0.693548	-1.93248	0.0532998	1		18	SYT1,CLTC,AP2A1,SNX17,APBB3,LANCL1	Low-Density Lipoprotein Particle Receptor Binding (GO:0050750)	GO_Molecular_Function_2023
Palmitoyltransferase Activity (GO:0016409)	-0.714355	-1.92545	0.0541729	1		23	ZDHHC15,ZDHHC24,ZDHHC22,ZDHHC12,ZDHHC20,ZDHHC8,ZDHHC7,ZDHHC17,ZDHHC4	Palmitoyltransferase Activity (GO:0016409)	GO_Molecular_Function_2023
NAD(P)H Oxidase H2O2-forming Activity (GO:0016174)	-0.898843	-1.90945	0.0562035	1		5	CYB5R4	NAD(P)H Oxidase H2O2-forming Activity (GO:0016174)	GO_Molecular_Function_2023
JUN Kinase Binding (GO:0008432)	-0.850592	-1.89675	0.0578604	1		9	MAPK8IP3,SPAG9,MAPK8IP2	JUN Kinase Binding (GO:0008432)	GO_Molecular_Function_2023
Ubiquitin Protein Ligase Activity (GO:0061630)	0.383309	1.89604	0.0579545	1		241	TRIM62,MEX3C,SH3RF3,VPS11,RNF146,ANKIB1,TRIM24,IRF2BPL,COP1,MSL2,TRIM35,RNF25,RNF4,TRIM8,RNF14,ARIH2,TRIM26,LONRF2,RNF138,MKRN2,TRIM7,RNF121,TRIM39,UBR5,DTX1,HECW2,RPGR,CUL3,RNF40,RBX1,NHLRC3,NFX1,TRIM28,UBR4,RCHY1,TRIM23,UBR1,TRIM27,HECTD1,RNF2,RLIM,TOPORS,MARCHF5,RNF19B,RNF152,KCMF1,RNF185,HERC4,ZNRF2,CBLL1,TRIM13	Ubiquitin Protein Ligase Activity (GO:0061630)	GO_Molecular_Function_2023
GTPase Activator Activity (GO:0005096)	-0.351564	-1.88953	0.0588211	1		182	TBC1D22A,TBC1D9,GNB5,THY1,RAP1GAP,HACD3,NPRL3,PREB,IQGAP3,SGSM1,PREX1,ARHGAP26,ARHGAP1,ACAP2,EVI5,RAP1GAP2,AGAP3,ELMOD3,RALBP1,SGSM3,RAPGEF2,TBC1D10B,NPRL2,ADAP1,ARHGAP21,TBC1D8B,SIPA1L1,LLGL1,JUN,TBC1D13,ARHGAP17,ARHGAP44,RANGAP1,RAB3GAP1,CHN1,ARHGAP31,RGS8,DEPDC5,SGSM2,ARRB1,TBC1D9B,ARAP3,IQGAP2	GTPase Activator Activity (GO:0005096)	GO_Molecular_Function_2023
Phosphatidylinositol-4,5-Bisphosphate 5-Phosphatase Activity (GO:0004439)	-0.872597	-1.88457	0.0594876	1		7	INPP5K,INPP5J,SYNJ2,SYNJ1	Phosphatidylinositol-4,5-Bisphosphate 5-Phosphatase Activity (GO:0004439)	GO_Molecular_Function_2023
RNA Polymerase I Activity (GO:0001054)	0.855831	1.88374	0.0596008	1		11	POLR1B,POLR1C,POLR1E	RNA Polymerase I Activity (GO:0001054)	GO_Molecular_Function_2023
Syntaxin-1 Binding (GO:0017075)	-0.726647	-1.87584	0.0606778	1		16	SYT1,STXBP1,UNC13B,SNAP25,NSF,UNC13A,VAMP2	Syntaxin-1 Binding (GO:0017075)	GO_Molecular_Function_2023
Ribonuclease P RNA Binding (GO:0033204)	0.878241	1.8755	0.0607236	1		9	RPP14,RPP21,RPP30,RPP38,RPP40	Ribonuclease P RNA Binding (GO:0033204)	GO_Molecular_Function_2023
N-methyltransferase Activity (GO:0008170)	0.694791	1.87517	0.0607695	1		24	PRMT1,FDXACB1,THUMPD3,METTL18,TFB2M,RNMT,TRMT1L,N6AMT1	N-methyltransferase Activity (GO:0008170)	GO_Molecular_Function_2023
Neuropeptide Hormone Activity (GO:0005184)	-0.764343	-1.86908	0.0616124	1		14	CORT,PNOC,PENK,VIP,NPY	Neuropeptide Hormone Activity (GO:0005184)	GO_Molecular_Function_2023
Neuropeptide Activity (GO:0160041)	-0.764343	-1.86908	0.0616124	1		14	CORT,PNOC,PENK,VIP,NPY	Neuropeptide Activity (GO:0160041)	GO_Molecular_Function_2023
Calcium Ion Transmembrane Transporter Activity (GO:0015085)	-0.478466	-1.86774	0.0617979	1		57	GRIN1,ATP2B2,ITPR2,TRPM2,TRPC4AP,TRPC6,ANXA6,SLC24A2,CACNB2,ATP2B3,ATP2A2,TRPC1,PKDREJ,TRPM7,PKD1,ATP2C1,ITPR1,SLC8A2	Calcium Ion Transmembrane Transporter Activity (GO:0015085)	GO_Molecular_Function_2023
Transcription Coregulator Binding (GO:0001221)	-0.410905	-1.86591	0.0620546	1		86	PPARD,ENO1,RORA,ETS1,CHD6,HDGF,EPAS1,CIT,CHD4,FLYWCH1,HDAC5,CCNT2,HMGA1,SMARCA4,HDAC3,PER1,PHF1,USP11,ZBTB7A,SMAD3	Transcription Coregulator Binding (GO:0001221)	GO_Molecular_Function_2023
mRNA Methyltransferase Activity (GO:0008174)	0.851129	1.86389	0.0623375	1		11	TRMT61B,TRMT61A,METTL16,TRMT10C	mRNA Methyltransferase Activity (GO:0008174)	GO_Molecular_Function_2023
Protein Tyrosine Kinase Activity (GO:0004713)	-0.41076	-1.85971	0.0629272	1		84	TYRO3,ITK,CLK1,FES,IGF1R,SRC,ROR2,HIPK4,PTK2B,FYN,MATK,PKDCC,TYK2,EPHA1,PDGFRA,AXL,ERBB4,ABL2,DDR2,YES1,MELK,TNK2,CAMKK2,PEAK1,JAK1,FGFR3,HIPK3	Protein Tyrosine Kinase Activity (GO:0004713)	GO_Molecular_Function_2023
Protein Tyrosine Kinase Binding (GO:1990782)	-0.463159	-1.85606	0.0634448	1		60	SHC2,SHC3,GAS6,PITPNM3,SHC4,ALKAL2,ITGB1,SH2B3,PHYHIP,SIRPA,DUSP22,DOCK4,DUSP3,CASS4,ELMO2	Protein Tyrosine Kinase Binding (GO:1990782)	GO_Molecular_Function_2023
RNA Polymerase III Activity (GO:0001056)	0.776012	1.85447	0.0636725	1		15	POLR3E,POLR3C,POLR3D,POLR3F,POLR3B,POLR1C	RNA Polymerase III Activity (GO:0001056)	GO_Molecular_Function_2023
Ubiquitin-Protein Transferase Activity (GO:0004842)	0.361388	1.85058	0.0642305	1		337	TRIM62,MEX3C,SH3RF3,VPS11,CDC23,MARCHF9,ANKIB1,TRIM24,RNF146,RNF214,BCOR,MSL2,TRIM35,RNF25,RNF4,IRF2BPL,TRIM33,TRIM8,RNF14,ARIH2,TRIM26,LONRF2,UBE2L6,RNF138,MKRN2,TRIM7,RNF121,RNF169,TRIM39,UBR5,DTX1,HECW2,RNF40,CUL3,RBX1,KLHL42,NHLRC3,RPGR,FBXO21,TRIM28,NFX1,COP1,UBR4,ANAPC4,RCHY1,FBXO3,TRIM23,UBR1,TRIM27,HECTD1,RNF2,RLIM,FBXO22,TOPORS,OBI1,MARCHF5,RNF19B,RNF152,KCMF1,RNF185,HERC4,ERCC8,ZNRF2,CB…	Ubiquitin-Protein Transferase Activity (GO:0004842)	GO_Molecular_Function_2023
Cysteine-Type Endopeptidase Inhibitor Activity Involved In Apoptotic Process (GO:0043027)	-0.760285	-1.84912	0.0644408	1		14	GAS6,PRDX5,SNCA,NOL3,XIAP,RPS6KA3,TNFAIP8	Cysteine-Type Endopeptidase Inhibitor Activity Involved In Apoptotic Process (GO:0043027)	GO_Molecular_Function_2023
RNA Exonuclease Activity, Producing 5'-Phosphomonoesters (GO:0016896)	0.630242	1.84436	0.0651307	1		30	XRN2,EXOSC2,ERI1,ERI2,PDE12,NOCT,EXOSC10,EXOSC9,PNPT1,DIS3	RNA Exonuclease Activity, Producing 5'-Phosphomonoesters (GO:0016896)	GO_Molecular_Function_2023
Dopamine Receptor Binding (GO:0050780)	-0.871656	-1.83838	0.0660063	1		6	GNAS,DNAJC14,DLG4	Dopamine Receptor Binding (GO:0050780)	GO_Molecular_Function_2023
Proton-Transporting ATPase Activity, Rotational Mechanism (GO:0046961)	-0.857423	-1.82277	0.0683387	1		7	ATP6V1C1,ATP6V1E1,ATP6V1B2,ATP6V1A,ATP6V0E2	Proton-Transporting ATPase Activity, Rotational Mechanism (GO:0046961)	GO_Molecular_Function_2023
Pyrophosphate Hydrolysis-Driven Proton Transmembrane Transporter Activity (GO:0009678)	-0.857423	-1.82277	0.0683387	1		7	ATP6V1C1,ATP6V1E1,ATP6V1B2,ATP6V1A,ATP6V0E2	Pyrophosphate Hydrolysis-Driven Proton Transmembrane Transporter Activity (GO:0009678)	GO_Molecular_Function_2023
ATPase Activity, Coupled To Transmembrane Movement Of Ions, Rotational Mechanism (GO:0044769)	-0.857423	-1.82277	0.0683387	1		7	ATP6V1C1,ATP6V1E1,ATP6V1B2,ATP6V1A,ATP6V0E2	ATPase Activity, Coupled To Transmembrane Movement Of Ions, Rotational Mechanism (GO:0044769)	GO_Molecular_Function_2023
MAP Kinase Kinase Activity (GO:0004708)	-0.772097	-1.8204	0.0686976	1		13	MAP2K3,MAPK14,MAP2K1,MAP2K7,MAP2K4	MAP Kinase Kinase Activity (GO:0004708)	GO_Molecular_Function_2023
Hydrolase Activity, Acting On Carbon-Nitrogen (But Not Peptide) Bonds, In Linear Amides (GO:0016811)	-0.501886	-1.81606	0.0693612	1		50	HDAC3,BTD,ASAH2,HINT3,GLS,GLS2,NIT1,HDAC4,SIRT7,FAAH,HDAC11,HDAC5,ASAH1,NDST1,SIRT2	Hydrolase Activity, Acting On Carbon-Nitrogen (But Not Peptide) Bonds, In Linear Amides (GO:0016811)	GO_Molecular_Function_2023
Sodium Channel Regulator Activity (GO:0017080)	-0.684593	-1.81454	0.0695952	1		26	GPD1L,YWHAH,PTPN3,SGK1,SGK3,SCN2B,NEDD4L,SCN1B	Sodium Channel Regulator Activity (GO:0017080)	GO_Molecular_Function_2023
Protein Phosphatase Binding (GO:0019903)	-0.406066	-1.81304	0.0698249	1		96	VCP,AKAP11,PPME1,SOD1,SNX3,MAPK14,SIRPA,DLG4,TBK1,FBXL2,JAK1,ENSA	Protein Phosphatase Binding (GO:0019903)	GO_Molecular_Function_2023
Basal RNA Polymerase II Transcription Machinery Binding (GO:0001099)	0.595583	1.81204	0.0699804	1		33	URI1,TBP,GTF2F1,LLPH,WAC,ELP4,RECQL5,SCAF8,CDC73,RPRD2,WDR43	Basal RNA Polymerase II Transcription Machinery Binding (GO:0001099)	GO_Molecular_Function_2023
Lysophospholipase Activity (GO:0004622)	-0.67202	-1.81026	0.0702557	1		18	ENPP2,LYPLAL1,ABHD16A,LYPLA1,LYPLA2,PLA2G6	Lysophospholipase Activity (GO:0004622)	GO_Molecular_Function_2023
Phosphatidylcholine Transporter Activity (GO:0008525)	-0.714142	-1.80994	0.0703046	1		16	ABCA7,PITPNA,ABCA3,ATP8B2,ABCG1	Phosphatidylcholine Transporter Activity (GO:0008525)	GO_Molecular_Function_2023
Oxidoreductase Activity, Acting On NAD(P)H, Oxygen As Acceptor (GO:0050664)	-0.854235	-1.80974	0.0703355	1		7	CYB5R4	Oxidoreductase Activity, Acting On NAD(P)H, Oxygen As Acceptor (GO:0050664)	GO_Molecular_Function_2023
GABA Receptor Binding (GO:0050811)	-0.815366	-1.80411	0.0712139	1		10	GABARAPL2,TRAK1,TRAK2,GABARAP,ARFGEF2,LHFPL4,GABARAPL1	GABA Receptor Binding (GO:0050811)	GO_Molecular_Function_2023
RNA Exonuclease Activity (GO:0004532)	0.804293	1.79903	0.0720137	1		13	EXOSC2,EXOSC1,EXOSC8,EXOSC10,EXOSC9	RNA Exonuclease Activity (GO:0004532)	GO_Molecular_Function_2023
Serotonin Receptor Activity (GO:0099589)	0.654588	1.79446	0.0727393	1		20	HTR1A,CHRM2,HTR7,DRD4,CHRM5,CHRM3,HTR1B,HTR1D	Serotonin Receptor Activity (GO:0099589)	GO_Molecular_Function_2023
arachidonate-CoA Ligase Activity (GO:0047676)	-0.868704	-1.79166	0.0731878	1		5	ACSL6,ACSL1,ACSL3,ACSL4	arachidonate-CoA Ligase Activity (GO:0047676)	GO_Molecular_Function_2023
tRNA (Guanine) Methyltransferase Activity (GO:0016423)	0.83369	1.79002	0.0734508	1		11	THUMPD3,THUMPD2,TRMT10C,TRMT10B,METTL1,TRMT1L	tRNA (Guanine) Methyltransferase Activity (GO:0016423)	GO_Molecular_Function_2023
Phosphatidylinositol Phosphate Binding (GO:1901981)	-0.402607	-1.78442	0.0743562	1		92	RPH3A,FERMT2,WIPI2,HIP1R,DENND1A,ZFYVE26,TECPR1,PLEKHA5,SNX3,ZFYVE16,SNX13,ARFIP2,ZFYVE28,OSBPL8,PLEKHB2,OBSCN,SNX22,LAPTM4B,DENND1B,VPS13B,ARAP3,IQGAP2	Phosphatidylinositol Phosphate Binding (GO:1901981)	GO_Molecular_Function_2023
CoA Hydrolase Activity (GO:0016289)	-0.764459	-1.78387	0.0744447	1		13	ACOT2,ACOT13,ABCD2	CoA Hydrolase Activity (GO:0016289)	GO_Molecular_Function_2023
Monoatomic Anion Channel Activity (GO:0005253)	-0.562594	-1.78321	0.0745524	1		36	GABRB2,CLCC1,CLCN3,SLC17A7,SLC1A4,VDAC2,VDAC3,CFTR,ANO10,VDAC1,ANO8,ANO6,LRRC8B,LRRC8A,TTYH3,CLIC4	Monoatomic Anion Channel Activity (GO:0005253)	GO_Molecular_Function_2023
Inositol Trisphosphate Phosphatase Activity (GO:0046030)	-0.81015	-1.78117	0.0748843	1		10	INPP4A,SYNJ1,INPP5J,INPP5K,INPP4B	Inositol Trisphosphate Phosphatase Activity (GO:0046030)	GO_Molecular_Function_2023
Lipoprotein Particle Receptor Binding (GO:0070325)	-0.665573	-1.7783	0.0753541	1		22	SYT1,CLTC,AP2A1,SNX17,APBB3,LANCL1	Lipoprotein Particle Receptor Binding (GO:0070325)	GO_Molecular_Function_2023
Preribosome Binding (GO:1990275)	0.972358	1.77257	0.0763001	1		5	TMA16,SPATA5	Preribosome Binding (GO:1990275)	GO_Molecular_Function_2023
Phosphatidylinositol-4,5-Bisphosphate Phosphatase Activity (GO:0106019)	-0.820762	-1.76921	0.0768596	1		9	PIP4P1,SYNJ1,INPP5J,INPP5K,SYNJ2	Phosphatidylinositol-4,5-Bisphosphate Phosphatase Activity (GO:0106019)	GO_Molecular_Function_2023
MHC Class II Protein Complex Binding (GO:0023026)	-0.807242	-1.76837	0.0769986	1		10	PKM,ATP1B1,GNAO1,HSP90AB1	MHC Class II Protein Complex Binding (GO:0023026)	GO_Molecular_Function_2023
Single-Stranded DNA Endodeoxyribonuclease Activity (GO:0000014)	0.871368	1.76458	0.0776343	1		7	ERCC4,EXOG	Single-Stranded DNA Endodeoxyribonuclease Activity (GO:0000014)	GO_Molecular_Function_2023
Cholesterol Binding (GO:0015485)	-0.536757	-1.76435	0.077673	1		42	NPC2,ANXA6,OSBPL8,ERLIN1,OSBPL2,VDAC2,PTCH1,VDAC1,STARD3NL,STARD4,STARD5,ABCG1,OSBPL6,SYP,SOAT1	Cholesterol Binding (GO:0015485)	GO_Molecular_Function_2023
RNA 2'-O-methyltransferase Activity (GO:0062105)	0.969932	1.76419	0.0777	1		5	FTSJ3,MRM2,MRM3	RNA 2'-O-methyltransferase Activity (GO:0062105)	GO_Molecular_Function_2023
WW Domain Binding (GO:0050699)	-0.724178	-1.76112	0.0782183	1		15	NDFIP2,ENTREP3,WBP11,KIF20B,ENAH,RAPGEF2,TNK2,NDFIP1,DAZAP2	WW Domain Binding (GO:0050699)	GO_Molecular_Function_2023
Ubiquitin Conjugating Enzyme Activity (GO:0061631)	-0.639388	-1.76096	0.0782456	1		28	UBE2L3,UBE2H,UBE2C,UBE2Q2,UBE2T,UBE2B,UBE2R2,UBE2G2	Ubiquitin Conjugating Enzyme Activity (GO:0061631)	GO_Molecular_Function_2023
Protein Kinase Regulator Activity (GO:0019887)	-0.399944	-1.7466	0.0807075	1		95	TRIB1,SH3BP5L,MARK2,CDKN1B,CCND2,WNK1,YWHAB,CCND3,CCNL2,GMFB,MAP2K1,CCNI,CCNB1,CCNY,CCNF,CCNG2	Protein Kinase Regulator Activity (GO:0019887)	GO_Molecular_Function_2023
Sterol Binding (GO:0032934)	-0.499509	-1.74084	0.0817122	1		49	NPC2,INSIG1,ANXA6,OSBPL8,ERLIN1,OSBPL2,VDAC2,PTCH1,RORA,VDAC1,STARD3NL,STARD4,STARD5,ABCG1,OSBPL6,INSIG2,SYP,SOAT1	Sterol Binding (GO:0032934)	GO_Molecular_Function_2023
Ubiquitin-Like Protein Ligase Activity (GO:0061659)	0.376204	1.7397	0.0819115	1		246	TRIM62,MEX3C,SH3RF3,VPS11,RNF146,ANKIB1,TRIM24,IRF2BPL,COP1,MSL2,TRIM35,RNF25,RNF4,TRIM8,RNF14,ARIH2,TRIM26,LONRF2,RNF138,MKRN2,TRIM7,RNF121,TRIM39,UBR5,DTX1,HECW2,RPGR,CUL3,RNF40,RBX1,RNF7,NHLRC3,NFX1,TRIM28,MDM2,UBR4,RCHY1,TRIM23,UBR1,TRIM27,HECTD1,RNF2,RLIM,TOPORS,MARCHF5,RNF19B,RNF152,KCMF1,RNF185,HERC4,ZNRF2,CBLL1,TRIM13,ZMIZ1	Ubiquitin-Like Protein Ligase Activity (GO:0061659)	GO_Molecular_Function_2023
Protein Kinase Activator Activity (GO:0030295)	-0.405916	-1.72876	0.0838522	1		76	MARK2,CALM1,CD36,DDX3X,STRADB,TAOK1,CAB39,WNK1,MAP2K1,STK4,GAS6,CAB39L,CALM3,STRADA,STING1,AGAP2,CALM2,TRAF6,AFAP1L2	Protein Kinase Activator Activity (GO:0030295)	GO_Molecular_Function_2023
Oxidoreductase Activity, Acting On Paired Donors, With Oxidation Of A Pair Of Donors Resulting In The Reduction Of Molecular Oxygen To Two Molecules Of Water (GO:0016717)	-0.85004	-1.71818	0.0857641	1		5	PEDS1,SC5D,FADS1	Oxidoreductase Activity, Acting On Paired Donors, With Oxidation Of A Pair Of Donors Resulting In The Reduction Of Molecular Oxygen To Two Molecules Of Water (GO:0016717)	GO_Molecular_Function_2023
Copper Ion Binding (GO:0005507)	-0.581784	-1.71579	0.0862014	1		32	P2RX4,SNCA,SOD1,ATP7A,SNCB,PRNP,HEPH,COX17,PAM	Copper Ion Binding (GO:0005507)	GO_Molecular_Function_2023
Metal-Dependent Deubiquitinase Activity (GO:0140492)	0.849167	1.71541	0.0862709	1		8	COPS6,MYSM1,EIF3F	Metal-Dependent Deubiquitinase Activity (GO:0140492)	GO_Molecular_Function_2023
Oxidoreductase Activity, Acting On The Aldehyde Or Oxo Group Of Donors, Disulfide As Acceptor (GO:0016624)	-0.840286	-1.7126	0.0867856	1		6	OGDH,PDHB,OGDHL	Oxidoreductase Activity, Acting On The Aldehyde Or Oxo Group Of Donors, Disulfide As Acceptor (GO:0016624)	GO_Molecular_Function_2023
1-Phosphatidylinositol-4-Phosphate 5-Kinase Activity (GO:0016308)	-0.838012	-1.70344	0.0884856	1		6	PIP4K2C,PIP5K1C,PIP4K2A,PIP5K1A	1-Phosphatidylinositol-4-Phosphate 5-Kinase Activity (GO:0016308)	GO_Molecular_Function_2023
5S rRNA Binding (GO:0008097)	0.844263	1.69576	0.0899304	1		8	RPL11,RRS1,RPF2,NOP53	5S rRNA Binding (GO:0008097)	GO_Molecular_Function_2023
Single-Stranded Telomeric DNA Binding (GO:0043047)	0.822879	1.69469	0.0901343	1		10	NABP2,TERF2IP,TERF2	Single-Stranded Telomeric DNA Binding (GO:0043047)	GO_Molecular_Function_2023
Calcium-Dependent Protein Serine/Threonine Phosphatase Activity (GO:0004723)	-0.835542	-1.69349	0.0903629	1		6	PPP3R1,PPM1A	Calcium-Dependent Protein Serine/Threonine Phosphatase Activity (GO:0004723)	GO_Molecular_Function_2023
G Protein-Coupled Serotonin Receptor Activity (GO:0004993)	0.658973	1.69031	0.0909678	1		19	HTR1A,CHRM2,HTR7,DRD4,CHRM5,CHRM3,HTR1B,HTR1D	G Protein-Coupled Serotonin Receptor Activity (GO:0004993)	GO_Molecular_Function_2023
G Protein-Coupled Amine Receptor Activity (GO:0008227)	0.658973	1.69031	0.0909678	1		19	HTR1A,CHRM2,HTR7,DRD4,CHRM5,CHRM3,HTR1B,HTR1D	G Protein-Coupled Amine Receptor Activity (GO:0008227)	GO_Molecular_Function_2023
Neutral L-amino Acid:Sodium Symporter Activity (GO:0005295)	-0.832643	-1.68179	0.0926091	1		6	SLC38A7,SLC6A9	Neutral L-amino Acid:Sodium Symporter Activity (GO:0005295)	GO_Molecular_Function_2023
DNA Replication Origin Binding (GO:0003688)	0.775803	1.67089	0.0947429	1		13	GRWD1,ORC5,ORC4,KAT7	DNA Replication Origin Binding (GO:0003688)	GO_Molecular_Function_2023
Telomerase RNA Binding (GO:0070034)	0.639456	1.66884	0.0951488	1		21	TENT4B,PINX1,SNRPB,EXOSC10,DHX36,PTEN,DKC1	Telomerase RNA Binding (GO:0070034)	GO_Molecular_Function_2023
Transcription Regulatory Region Nucleic Acid Binding (GO:0001067)	-0.341185	-1.66577	0.0957584	1		164	CALCOCO1,WT1,HSF1,JUND,ETS1,SOX10,BAHD1,SNCA,TBL1X,BRD4,RNF10,CRY2,ELK1,ATF3,MTERF3,HMGB2,ERBB4,ZBED6,JUN,MEN1,HNRNPL,HDAC5,KCNH2,ARID4B,ATF6B,PER1,ATOH7,SMAD3,ETV5,SFPQ,HDAC4,EGR1,ATF6,ARID5A	Transcription Regulatory Region Nucleic Acid Binding (GO:0001067)	GO_Molecular_Function_2023
Glucose Transmembrane Transporter Activity (GO:0005355)	-0.754553	-1.66122	0.0966697	1		12	SLC2A3,SLC45A1,SLC2A1,SLC2A8	Glucose Transmembrane Transporter Activity (GO:0005355)	GO_Molecular_Function_2023
G-rich Strand Telomeric DNA Binding (GO:0098505)	0.835184	1.65934	0.0970468	1		8	NABP2,TERF2IP	G-rich Strand Telomeric DNA Binding (GO:0098505)	GO_Molecular_Function_2023
Cuprous Ion Binding (GO:1903136)	-0.806928	-1.65926	0.0970625	1		8	SNCA,ATP7A,SNCB,COX17,PRNP	Cuprous Ion Binding (GO:1903136)	GO_Molecular_Function_2023
Serine-Type Exopeptidase Activity (GO:0070008)	-0.832651	-1.64939	0.0990682	1		5	CTSA,SCPEP1	Serine-Type Exopeptidase Activity (GO:0070008)	GO_Molecular_Function_2023
Protein Tyrosine Phosphatase Activity (GO:0004725)	-0.401511	-1.64031	0.100941	1		74	CDC25B,DUSP1,PTPN22,CDC25C,PTP4A2,DUSP10,PTPRA,DUSP8,PTPN23,EYA3,PTPRF,PPP2CA,DUSP22,PTPRN,PTPRJ,DUSP3,PTPRS,DUSP5,CDC14B,MTMR7,PTPN12,PTPN9,PTPN3,PTPN4,UBASH3B,PTPRE,DUSP9,MTMR6	Protein Tyrosine Phosphatase Activity (GO:0004725)	GO_Molecular_Function_2023
DNA-binding Transcription Activator Activity, RNA Polymerase II-specific (GO:0001228)	-0.352481	-1.63537	0.101971	1		204	WT1,NPAS4,NFE2L1,HSF1,E2F3,SOX10,REL,FOXO4,EPAS1,NKX2-2,E2F2,MITF,GRHL2,TFDP2,CLOCK,ELK1,CEBPG,NR4A1,JUN,ATF6B,STAT5B,USF3,NR1H2,SMAD3,ETV5,IRF3,EGR1,ELK4,ATF6,MAFF	DNA-binding Transcription Activator Activity, RNA Polymerase II-specific (GO:0001228)	GO_Molecular_Function_2023
Clathrin Heavy Chain Binding (GO:0032050)	-0.788501	-1.63011	0.103079	1		9	SNAP91,CLTB,LDLR,LMBRD1	Clathrin Heavy Chain Binding (GO:0032050)	GO_Molecular_Function_2023
Signal Recognition Particle Binding (GO:0005047)	0.930301	1.62667	0.103808	1		5	SRP72,SRP68	Signal Recognition Particle Binding (GO:0005047)	GO_Molecular_Function_2023
L-amino Acid Transmembrane Transporter Activity (GO:0015179)	-0.480848	-1.62257	0.104681	1		50	SERINC3,SLC1A5,SLC1A4,SLC1A1,SLC16A10,SLC38A7,SLC1A7,SLC36A1,SLC7A5,SLC6A9,SLC25A26,SLC7A8,SLC1A2,SLC7A1,SLC7A3,SLC17A7,SLC3A2,SERINC5,SLC25A22	L-amino Acid Transmembrane Transporter Activity (GO:0015179)	GO_Molecular_Function_2023
Histone H3K4 Demethylase Activity (GO:0032453)	0.82556	1.62065	0.105094	1		8	KDM1B,RIOX1	Histone H3K4 Demethylase Activity (GO:0032453)	GO_Molecular_Function_2023
tRNA Methyltransferase Activity (GO:0008175)	0.782152	1.62052	0.10512	1		12	LCMT2,TRMT12,THUMPD2,THUMPD3	tRNA Methyltransferase Activity (GO:0008175)	GO_Molecular_Function_2023
Nucleoside Diphosphate Phosphatase Activity (GO:0017110)	-0.760152	-1.61969	0.1053	1		11	SLC25A42,NUDT16,ENTPD1,ENTPD6,ENTPD5,NUDT5,NUDT18	Nucleoside Diphosphate Phosphatase Activity (GO:0017110)	GO_Molecular_Function_2023
Mannose Binding (GO:0005537)	-0.816959	-1.61839	0.105578	1		6	LMAN2L,CLN5,LMAN2	Mannose Binding (GO:0005537)	GO_Molecular_Function_2023
Cyclic Nucleotide-Dependent Protein Kinase Activity (GO:0004690)	-0.815999	-1.61451	0.106418	1		6	PRKX,PRKACA,PRKG2,PRKACB	Cyclic Nucleotide-Dependent Protein Kinase Activity (GO:0004690)	GO_Molecular_Function_2023
UDP-xylosyltransferase Activity (GO:0035252)	0.829977	1.60183	0.109193	1		7	RXYLT1,XXYLT1	UDP-xylosyltransferase Activity (GO:0035252)	GO_Molecular_Function_2023
Chromatin DNA Binding (GO:0031490)	-0.429909	-1.60082	0.109417	1		63	H2AZ1,CLOCK,SMARCA4,PER1,SMARCD2,MBD2,KDM6B,HSF1,WBP2,JMJD1C,GRHL2,CHD4	Chromatin DNA Binding (GO:0031490)	GO_Molecular_Function_2023
Amyloid-Beta Binding (GO:0001540)	-0.415774	-1.59521	0.110665	1		67	GRIN1,APBA1,LDLR,RAMP3,ITM2C,COL25A1,AGER,MAPK8IP2,ITM2B,SORL1,CLSTN1,GRIN2A,APBA3,GRIA2,APBB3,PRNP,BACE1	Amyloid-Beta Binding (GO:0001540)	GO_Molecular_Function_2023
Methylation-Dependent Protein Binding (GO:0140034)	0.434948	1.59513	0.110684	1		61	TRIM24,CHD8,MORC3,SGF29,PYGO1,ZMYND11,ING5,SPIN1,MSH6,L3MBTL2	Methylation-Dependent Protein Binding (GO:0140034)	GO_Molecular_Function_2023
Potassium Ion Transmembrane Transporter Activity (GO:0015079)	-0.630171	-1.59114	0.111578	1		27	KCNA1,KCNC4,KCNA2,TMEM38A,SLC12A2,TMEM175,SLC12A6,KCNF1	Potassium Ion Transmembrane Transporter Activity (GO:0015079)	GO_Molecular_Function_2023
Peptide N-acetyltransferase Activity (GO:0034212)	0.826933	1.5898	0.111879	1		7	NAA30	Peptide N-acetyltransferase Activity (GO:0034212)	GO_Molecular_Function_2023
Histone Deubiquitinase Activity (GO:0140934)	0.919237	1.58807	0.112271	1		5	USP51,RNF2	Histone Deubiquitinase Activity (GO:0140934)	GO_Molecular_Function_2023
Phosphatidylinositol Phosphate 5-Phosphatase Activity (GO:0034595)	-0.753123	-1.58763	0.112371	1		11	INPP5K,INPP5J,SYNJ2,SYNJ1	Phosphatidylinositol Phosphate 5-Phosphatase Activity (GO:0034595)	GO_Molecular_Function_2023
Histone H3 Acetyltransferase Activity (GO:0010484)	0.757127	1.58639	0.112651	1		13	KAT7,KAT6A,KAT6B,BRPF3	Histone H3 Acetyltransferase Activity (GO:0010484)	GO_Molecular_Function_2023
Adenyl Ribonucleotide Binding (GO:0032559)	-0.315728	-1.58583	0.112778	1		266	PPIP5K1,TRIB1,PDK3,MINK1,MARK2,ABCB9,COQ8A,AKT2,HSPA1B,PANK3,ATP7A,SYN2,PDE2A,ACVR1B,ABCA2,HSPA4L,BRSK2,HSPA4,RAPGEF4,SRR,TAOK1,CDC42BPA,WNK1,ABCB8,PRPS1,PRKACB,RAPGEF2,TWF2,PMVK,MKNK2,HSP90AB1,STK4,LATS2,P2RX4,PTPA,ACLY,P2RX3,DDX25,P2RX5,ABCD1,SYN1,PDE4A,OXSR1,HSPA1A,MKNK1,ABCG1,LONP1,GSS,MTHFD1L,MYH9,PDXK,KIF14,ACSS2,PEX1,ATP1A1,AK5,MYO6,PFKM,UHMK1,PIF1,AGAP2,BVES,PAPOLA,PDK2,PEAK1,PI4K2A,PGK1	Adenyl Ribonucleotide Binding (GO:0032559)	GO_Molecular_Function_2023
Fucosyltransferase Activity (GO:0008417)	-0.799729	-1.58539	0.112877	1		7	FUT11,POFUT1	Fucosyltransferase Activity (GO:0008417)	GO_Molecular_Function_2023
Calcium-Release Channel Activity (GO:0015278)	-0.689804	-1.58475	0.113022	1		15	ITPR2,RASA3,RYR3,TPCN1,MCOLN1,RYR2,FKBP1B,ITPR1	Calcium-Release Channel Activity (GO:0015278)	GO_Molecular_Function_2023
Phosphatidylinositol Phosphate 4-Phosphatase Activity (GO:0034596)	-0.798902	-1.58197	0.113658	1		7	PIP4P1,INPP4B,SYNJ2,SYNJ1	Phosphatidylinositol Phosphate 4-Phosphatase Activity (GO:0034596)	GO_Molecular_Function_2023
Oxidoreductase Activity, Acting On The CH-NH Group Of Donors, NAD Or NADP As Acceptor (GO:0016646)	-0.750913	-1.57754	0.114672	1		11	PYCR2,ALDH1L1,PYCR1,MTHFR,QDPR,ALDH1L2	Oxidoreductase Activity, Acting On The CH-NH Group Of Donors, NAD Or NADP As Acceptor (GO:0016646)	GO_Molecular_Function_2023
Voltage-Gated Monoatomic Cation Channel Activity (GO:0022843)	-0.420842	-1.57323	0.115664	1		65	ITGAV,KCNA1,KCNQ3,CACNB4,CACNA1A,KCNV1,CACNB2,CACNG6,CACNB1,KCNC4,KCNC2,KCNH2,KCNMA1,CACNG3,KCNA2,CACNG7,NCS1,KCNF1,CACNA1E	Voltage-Gated Monoatomic Cation Channel Activity (GO:0022843)	GO_Molecular_Function_2023
Nucleobase-Containing Compound Kinase Activity (GO:0019205)	0.696968	1.56812	0.116854	1		16	NME6,NOL9	Nucleobase-Containing Compound Kinase Activity (GO:0019205)	GO_Molecular_Function_2023
Coreceptor Activity Involved In Wnt Signaling Pathway (GO:0071936)	-0.795393	-1.56742	0.117016	1		7	LRP5,LRP6	Coreceptor Activity Involved In Wnt Signaling Pathway (GO:0071936)	GO_Molecular_Function_2023
Solute:Potassium Antiporter Activity (GO:0022821)	-0.686019	-1.56527	0.11752	1		15	SLC9A8,SLC17A7,SLC24A2	Solute:Potassium Antiporter Activity (GO:0022821)	GO_Molecular_Function_2023
rRNA Methyltransferase Activity (GO:0008649)	0.867615	1.56522	0.117531	1		6	MRM1,EMG1,FTSJ3,TRMT61B	rRNA Methyltransferase Activity (GO:0008649)	GO_Molecular_Function_2023
Oxidoreductase Activity, Acting On The Aldehyde Or Oxo Group Of Donors, NAD Or NADP As Acceptor (GO:0016620)	-0.667953	-1.56478	0.117635	1		16	FAR1,ALDH18A1,ALDH6A1,ALDH3A2,HSD17B12	Oxidoreductase Activity, Acting On The Aldehyde Or Oxo Group Of Donors, NAD Or NADP As Acceptor (GO:0016620)	GO_Molecular_Function_2023
Transcription Cis-Regulatory Region Binding (GO:0000976)	-0.313267	-1.56388	0.117846	1		325	CALCOCO1,WT1,NPAS4,ARNT,MXI1,ENO1,HSF1,RORA,JUND,ETS1,E2F3,SOX10,EPAS1,BAHD1,CREM,SNCA,NKX2-2,E2F2,BRD4,TBL1X,RNF10,GRHL2,CRY2,TIPARP,FOXM1,PRDX5,ELK1,TFDP2,AGO2,CIC,ATF3,HMGB2,MTERF3,ELL2,ERBB4,MEN1,OXSR1,ARID4B,HDAC5,ZBTB4,HNRNPL,E2F6,HMGA1,KCNH2,ZBED6,USF3,PER1,ATF6B,UHRF1,HIF3A,MEF2D,ATOH7,JUN,SMAD3,ETV5,HDAC4,SATB1,SFPQ,MNT,EGR1,ATF6,PURA,ARID5A	Transcription Cis-Regulatory Region Binding (GO:0000976)	GO_Molecular_Function_2023
Voltage-Gated Monoatomic Ion Channel Activity (GO:0005244)	-0.586193	-1.56305	0.118041	1		20	GRIN1,VDAC2,VDAC3,GRIN2A,PTK2B,VDAC1,SCN1A	Voltage-Gated Monoatomic Ion Channel Activity (GO:0005244)	GO_Molecular_Function_2023
Ubiquitin-Like Protein Conjugating Enzyme Activity (GO:0061650)	-0.565882	-1.56223	0.118233	1		31	UBE2L3,UBE2H,UBE2C,UBE2Q2,UBE2T,UBE2B,UBE2R2,UBE2G2	Ubiquitin-Like Protein Conjugating Enzyme Activity (GO:0061650)	GO_Molecular_Function_2023
Glycine Transmembrane Transporter Activity (GO:0015187)	-0.810315	-1.56061	0.118615	1		5	SLC36A1,SLC6A9,SLC7A8	Glycine Transmembrane Transporter Activity (GO:0015187)	GO_Molecular_Function_2023
Inhibitory Extracellular Ligand-Gated Monoatomic Ion Channel Activity (GO:0005237)	0.779711	1.55916	0.118958	1		11	GLRA2,GLRA3,GABRG3,GABRG2	Inhibitory Extracellular Ligand-Gated Monoatomic Ion Channel Activity (GO:0005237)	GO_Molecular_Function_2023
Histone H4 Methyltransferase Activity (GO:0140939)	0.751101	1.55905	0.118984	1		13	PRMT7,PRMT1,KMT5B,PRMT5,SMYD5	Histone H4 Methyltransferase Activity (GO:0140939)	GO_Molecular_Function_2023
RNA Polymerase II CTD Heptapeptide Repeat Kinase Activity (GO:0008353)	0.810182	1.55865	0.119079	1		8	CDK13	RNA Polymerase II CTD Heptapeptide Repeat Kinase Activity (GO:0008353)	GO_Molecular_Function_2023
Histone H4K5 Acetyltransferase Activity (GO:0043995)	0.790151	1.5574	0.119374	1		10	BRPF1,KAT8,KAT6A,KAT7	Histone H4K5 Acetyltransferase Activity (GO:0043995)	GO_Molecular_Function_2023
Histone H4K8 Acetyltransferase Activity (GO:0043996)	0.790151	1.5574	0.119374	1		10	BRPF1,KAT8,KAT6A,KAT7	Histone H4K8 Acetyltransferase Activity (GO:0043996)	GO_Molecular_Function_2023
Phosphatidylinositol 3-Kinase Regulatory Subunit Binding (GO:0036312)	-0.808584	-1.55372	0.120252	1		5	FBXL2,NLRC3	Phosphatidylinositol 3-Kinase Regulatory Subunit Binding (GO:0036312)	GO_Molecular_Function_2023
RNA Methyltransferase Activity (GO:0008173)	0.693455	1.55048	0.121025	1		16	FTSJ3,TRMT12	RNA Methyltransferase Activity (GO:0008173)	GO_Molecular_Function_2023
NADP Binding (GO:0050661)	-0.587335	-1.54411	0.122562	1		29	ME1,HSD11B1,ME3,CBR4,DECR1,HMGCR,TM7SF2,LBR,CRYZL1,QDPR,DHCR7	NADP Binding (GO:0050661)	GO_Molecular_Function_2023
Histone Methyltransferase Activity (GO:0042054)	0.653224	1.54319	0.122785	1		18	PRMT7,KMT5B,PRMT5	Histone Methyltransferase Activity (GO:0042054)	GO_Molecular_Function_2023
Nucleosome Binding (GO:0031491)	0.500932	1.54147	0.123201	1		45	GATAD2B,RNF4,HIRA,ZNHIT1,SIRT6,RNF169,NOC2L,ACTR6,MTA2,ARID1B	Nucleosome Binding (GO:0031491)	GO_Molecular_Function_2023
Sphingosine N-acyltransferase Activity (GO:0050291)	0.905873	1.54134	0.123234	1		5	CERS6	Sphingosine N-acyltransferase Activity (GO:0050291)	GO_Molecular_Function_2023
Calcium-Independent Phospholipase A2 Activity (GO:0047499)	-0.787641	-1.53526	0.124719	1		7	PLA2G6	Calcium-Independent Phospholipase A2 Activity (GO:0047499)	GO_Molecular_Function_2023
Cytochrome-B5 Reductase Activity, Acting On NAD(P)H (GO:0004128)	-0.802848	-1.53085	0.125807	1		5	CYB5R2,CYB5R3,CYB5R4	Cytochrome-B5 Reductase Activity, Acting On NAD(P)H (GO:0004128)	GO_Molecular_Function_2023
Glutathione Transferase Activity (GO:0004364)	-0.580638	-1.52829	0.126442	1		20	GSTA5,GSTM5,MGST3,GSTM4,LANCL1,HPGDS	Glutathione Transferase Activity (GO:0004364)	GO_Molecular_Function_2023
Voltage-Gated Monoatomic Anion Channel Activity (GO:0008308)	-0.751067	-1.51935	0.128675	1		10	CLCN2,VDAC2,VDAC3,CLCN5,VDAC1,ANO6,CLCN3	Voltage-Gated Monoatomic Anion Channel Activity (GO:0008308)	GO_Molecular_Function_2023
Protein Homodimerization Activity (GO:0042803)	-0.292139	-1.51893	0.128781	1		538	TBC1D22A,KIF20B,PDCD6IP,ENO1,RAB11FIP4,TOP2A,HIP1R,NOD1,CENPF,ACOT7,FECH,ADD1,PSAP,ZBTB1,CAMK2A,HSD11B1,EXT2,CISD1,DGAT2,PDGFRA,PNPO,ERBB4,ABCG1,ALDH3A2,GSS,NFS1,AHR,PDCD6,KNSTRN,SFPQ,GCA,MAP3K11,MIGA2,ABCG4,SPPL2A,ARNT,ACHE,ABCD2,PDE2A,RAP1GAP,BHLHE40,CDSN,FYN,TPI1,GHR,CRYL1,CDADC1,SYNE1,WARS1,HSP90AB1,ATF3,CHMP1A,MMUT,TESC,LRP6,CISD2,MYH9,PDXK,MAPK4,SPPL3,GLA,RRAGA,USF2,CPOX,PARP1,FXR2,HPGDS,AB…	Protein Homodimerization Activity (GO:0042803)	GO_Molecular_Function_2023
Carbohydrate:Proton Symporter Activity (GO:0005351)	-0.792286	-1.51823	0.128956	1		6	SLC45A1	Carbohydrate:Proton Symporter Activity (GO:0005351)	GO_Molecular_Function_2023
Glycerophospholipid Flippase Activity (GO:0140333)	-0.762689	-1.51812	0.128984	1		9	ABCA4,ATP8A1,ATP11A,ATP8B2	Glycerophospholipid Flippase Activity (GO:0140333)	GO_Molecular_Function_2023
Calmodulin-Dependent Protein Kinase Activity (GO:0004683)	-0.621069	-1.51563	0.129613	1		22	CAMK2A,PHKA1,PNCK,CAMKK1,CAMK1D,PTK2B,MKNK2,PHKA2,MKNK1	Calmodulin-Dependent Protein Kinase Activity (GO:0004683)	GO_Molecular_Function_2023
Thyroid Hormone Transmembrane Transporter Activity (GO:0015349)	-0.798493	-1.51347	0.130161	1		5	SLCO1C1,SLC7A5,SLC7A8	Thyroid Hormone Transmembrane Transporter Activity (GO:0015349)	GO_Molecular_Function_2023
Carbohydrate Kinase Activity (GO:0019200)	0.778258	1.5073	0.131734	1		10	XYLB,POMK	Carbohydrate Kinase Activity (GO:0019200)	GO_Molecular_Function_2023
Sphingosine-1-Phosphate Phosphatase Activity (GO:0042392)	-0.78936	-1.50632	0.131985	1		6	SGPP2,PLPP6,SGPP1	Sphingosine-1-Phosphate Phosphatase Activity (GO:0042392)	GO_Molecular_Function_2023
Cyclin-Dependent Protein Serine/Threonine Kinase Regulator Activity (GO:0016538)	-0.508859	-1.50621	0.132014	1		41	CDKN1B,CCND2,CCND3,CCNL2,CDK5R2,CCNI,CCNB1,CCNY,CCNF,CCNG2	Cyclin-Dependent Protein Serine/Threonine Kinase Regulator Activity (GO:0016538)	GO_Molecular_Function_2023
Cell-Cell Adhesion Mediator Activity (GO:0098632)	-0.515888	-1.50444	0.132468	1		39	EMB,CLSTN3,SIRPA,CD47,DSCAM	Cell-Cell Adhesion Mediator Activity (GO:0098632)	GO_Molecular_Function_2023
Endonuclease Activity (GO:0004519)	0.485356	1.50119	0.133306	1		48	ZRANB3,RCL1,N4BP2,PIWIL2,ERCC4,YBEY,INTS11,APLF,MBD4,RPS3,MBLAC1,EXOG,ELAC2,DIS3,NOB1	Endonuclease Activity (GO:0004519)	GO_Molecular_Function_2023
acyl-CoA Oxidase Activity (GO:0003997)	-0.792405	-1.48915	0.136448	1		5	ACOX1,CRAT,ACOX3	acyl-CoA Oxidase Activity (GO:0003997)	GO_Molecular_Function_2023
Leucine Zipper Domain Binding (GO:0043522)	-0.77619	-1.48768	0.136834	1		7	MRTFA	Leucine Zipper Domain Binding (GO:0043522)	GO_Molecular_Function_2023
Voltage-Gated Sodium Channel Activity (GO:0005248)	-0.635077	-1.48757	0.136863	1		17	SCN2B,SCN1A,SCN1B,SCN8A	Voltage-Gated Sodium Channel Activity (GO:0005248)	GO_Molecular_Function_2023
Sequence-Specific Double-Stranded DNA Binding (GO:1990837)	-0.279032	-1.48645	0.137161	1		472	ZBTB45,PPARD,OLIG2,WT1,CALCOCO1,KLF3,MBD2,ZBTB7B,HSF1,JUND,E2F3,SOX10,BHLHE40,HOXB13,HMBOX1,FOXO4,EPAS1,BAHD1,CREM,SNCA,TEF,IRF6,MAFG,CDC6,E2F2,SREBF2,CENPB,ETS2,RNF10,GSX1,MBNL2,ELK1,CLOCK,CEBPG,ATF3,HMGB2,JUNB,MTERF3,DMRTA1,NR4A1,ETV3,ZBED6,MEN1,JUN,HNRNPL,ATF6B,KCNH2,FOSB,PER1,ATOH7,MEF2D,SOX8,USF2,SMAD3,KLF13,ETV5,HDAC4,SFPQ,CREB5,ZBTB7A,IRF3,EGR1,ELK4,IRX1,ATF6,MAFF,ARID5A,EGR3	Sequence-Specific Double-Stranded DNA Binding (GO:1990837)	GO_Molecular_Function_2023
Dehydroascorbic Acid Transmembrane Transporter Activity (GO:0033300)	-0.791112	-1.48398	0.137814	1		5	SLC2A3,SLC2A1,SLC2A8	Dehydroascorbic Acid Transmembrane Transporter Activity (GO:0033300)	GO_Molecular_Function_2023
DNA-binding Transcription Factor Binding (GO:0140297)	0.361332	1.48374	0.137877	1		230	SMARCD3,CGGBP1,DDX20,YY1,ZFPM2,TBP,BCOR,DDRGK1,SIK1,DUSP26,USF1,MTA2,DMAP1,TCERG1,METTL23,SMAD2,HHEX,SIN3A,NFYB,ZFPM1,CREB1,SMARCA1,BBS7,RBX1,HCFC1,CREBBP,KAT6A,HIRA,HIF1A,TAL1,DAXX,RUNX1T1,FIZ1,NKX2-1,EIF4E,DGKQ,NFIA,ZBTB8A,LMO1,NIF3L1,SIRT1,LYAR,NOC2L,E4F1,RPS3,ATF2,MAX,CEBPA,BEX1,NPM1,HOXC13,NBN,KAT8,DACT1,TLE1	DNA-binding Transcription Factor Binding (GO:0140297)	GO_Molecular_Function_2023
DNA Nuclease Activity (GO:0004536)	0.7342	1.48223	0.13828	1		13	DFFB,ERCC4,APLF,RPS3,MBD4,MAP1S,ZRANB3	DNA Nuclease Activity (GO:0004536)	GO_Molecular_Function_2023
Cyclin-Dependent Protein Serine/Threonine Kinase Activator Activity (GO:0061575)	-0.716055	-1.48052	0.138733	1		12	CCND3,CCND2,CCNY,CDK5R2	Cyclin-Dependent Protein Serine/Threonine Kinase Activator Activity (GO:0061575)	GO_Molecular_Function_2023
Histone H3K14 Acetyltransferase Activity (GO:0036408)	0.789969	1.47691	0.139699	1		8	KAT6A,KAT6B,KAT7	Histone H3K14 Acetyltransferase Activity (GO:0036408)	GO_Molecular_Function_2023
Prostaglandin Receptor Activity (GO:0004955)	0.843591	1.47589	0.139974	1		6		Prostaglandin Receptor Activity (GO:0004955)	GO_Molecular_Function_2023
Nuclear Receptor Coactivator Activity (GO:0030374)	0.474455	1.47575	0.140012	1		50	NCOA6,MED22,TRERF1,PPRC1,USP22,PSMC3IP,NCOA1,RNF4,MED13,TMF1,PKN1,MED17,BRD8,ZMIZ1,CNOT9	Nuclear Receptor Coactivator Activity (GO:0030374)	GO_Molecular_Function_2023
Hexosyltransferase Activity (GO:0016758)	-0.415156	-1.47551	0.140075	1		64	B3GALNT2,GBA2,B4GALT5,EXT1,FUT1,B4GALNT4,MGAT1,PIGM,CSGALNACT2,EXT2,GCNT4,EXTL1,PIGZ,POFUT1,B3GAT3,GBE1,HYAL1,OGT,HAS2,B4GALT6,B4GALT7,POMGNT2,TMTC1	Hexosyltransferase Activity (GO:0016758)	GO_Molecular_Function_2023
Protein Carboxyl O-methyltransferase Activity (GO:0051998)	-0.788904	-1.47516	0.14017	1		5	PCMTD2,PCMT1,LCMT1,PCMTD1	Protein Carboxyl O-methyltransferase Activity (GO:0051998)	GO_Molecular_Function_2023
Cell Adhesion Mediator Activity (GO:0098631)	-0.610721	-1.47159	0.141132	1		27	EMB,CLSTN3,SIRPA,CD47,NINJ1,DSCAM	Cell Adhesion Mediator Activity (GO:0098631)	GO_Molecular_Function_2023
Ammonium Transmembrane Transporter Activity (GO:0008519)	-0.786946	-1.46732	0.142288	1		5	RHCG,SLC12A2,SLC12A6	Ammonium Transmembrane Transporter Activity (GO:0008519)	GO_Molecular_Function_2023
Methylated Histone Binding (GO:0035064)	0.430201	1.46565	0.142743	1		64	GET1,TRIM24,CHD8,MORC3,SGF29,ZMYND11,PYGO1,ING5,SPIN1,MSH6,L3MBTL2	Methylated Histone Binding (GO:0035064)	GO_Molecular_Function_2023
Protein-Arginine N-methyltransferase Activity (GO:0016274)	0.767965	1.46386	0.143232	1		10	PRMT7,PRMT1,PRMT5	Protein-Arginine N-methyltransferase Activity (GO:0016274)	GO_Molecular_Function_2023
RNA Endonuclease Activity, Producing 5'-Phosphomonoesters (GO:0016891)	0.590348	1.46266	0.143559	1		28	RPP14,DBR1,RPP25,PLD6,RPP21,PRORP,MRPL44,RPP30,RPP38,RPP40,DROSHA	RNA Endonuclease Activity, Producing 5'-Phosphomonoesters (GO:0016891)	GO_Molecular_Function_2023
Titin Binding (GO:0031432)	-0.738005	-1.4611	0.143989	1		10	CALM2,CALM3,OBSCN,CALM1	Titin Binding (GO:0031432)	GO_Molecular_Function_2023
Adenylate Kinase Activity (GO:0004017)	-0.777727	-1.45893	0.144584	1		6	AK5	Adenylate Kinase Activity (GO:0004017)	GO_Molecular_Function_2023
L-leucine Transmembrane Transporter Activity (GO:0015190)	-0.782789	-1.4507	0.146864	1		5	SLC3A2,SLC7A5,SLC7A8	L-leucine Transmembrane Transporter Activity (GO:0015190)	GO_Molecular_Function_2023
Branched-Chain Amino Acid Transmembrane Transporter Activity (GO:0015658)	-0.766119	-1.44578	0.148239	1		7	SLC3A2,SLC7A5,SLC7A8	Branched-Chain Amino Acid Transmembrane Transporter Activity (GO:0015658)	GO_Molecular_Function_2023
Proton Transmembrane Transporter Activity (GO:0015078)	-0.51807	-1.44487	0.148495	1		36	COX4I1,SLC11A2,CYB5A,COX7A2L,COX6B1,UQCRH,SLC18B1,TMEM175,ATP6V1B2,ATP6V1F	Proton Transmembrane Transporter Activity (GO:0015078)	GO_Molecular_Function_2023
Succinate Transmembrane Transporter Activity (GO:0015141)	-0.781176	-1.44424	0.148671	1		5	SLC25A11,SLC16A1	Succinate Transmembrane Transporter Activity (GO:0015141)	GO_Molecular_Function_2023
P-type Calcium Transporter Activity (GO:0005388)	-0.773387	-1.44123	0.14952	1		6	ATP2B2,ATP2B3,ATP2A2,ATP2B4,ATP2C1	P-type Calcium Transporter Activity (GO:0005388)	GO_Molecular_Function_2023
RNA Polymerase II Cis-Regulatory Region Sequence-Specific DNA Binding (GO:0000978)	-0.291227	-1.43826	0.150359	1		552	PPARD,KLF3,SKIL,WBP2,HSF1,HBP1,NKX2-2,E2F2,MITF,SALL3,THRAP3,KLF9,JUN,HDAC4,MNT,EGR1,H2AZ1,WT1,PLAG1,MXI1,JUND,SOX10,REL,BHLHE40,HOXB13,FOXO4,CREM,IRF6,KDM6B,ELK1,CEBPG,ATF3,KCNIP3,PAX5,DMRTA1,NR1H2,USF2,SOX8,ZSCAN26,KLF13,IRX1,OLIG2,CALCOCO1,NPAS4,ZBTB7B,NACC1,ZEB1,ZKSCAN7,STAT2,TEF,MAFG,MAPRE3,SREBF2,GSX1,CLOCK,E2F6,HMGA1,STAT5B,ZFHX2,PER1,SMAD3,CREB5,MAFF,NFE2L1,RORA,E2F3,MXD4,EPAS1,ETS2,GRHL2…	RNA Polymerase II Cis-Regulatory Region Sequence-Specific DNA Binding (GO:0000978)	GO_Molecular_Function_2023
Sugar-Phosphatase Activity (GO:0050308)	-0.771988	-1.43552	0.151138	1		6	KHSRP	Sugar-Phosphatase Activity (GO:0050308)	GO_Molecular_Function_2023
GDP-dissociation Inhibitor Activity (GO:0005092)	0.739173	1.43109	0.152405	1		12	EIF5	GDP-dissociation Inhibitor Activity (GO:0005092)	GO_Molecular_Function_2023
G Protein-Coupled Neurotransmitter Receptor Activity (GO:0099528)	0.873587	1.42808	0.15327	1		5	CHRM3,CHRM2	G Protein-Coupled Neurotransmitter Receptor Activity (GO:0099528)	GO_Molecular_Function_2023
G Protein-Coupled Acetylcholine Receptor Activity (GO:0016907)	0.873587	1.42808	0.15327	1		5	CHRM3,CHRM2	G Protein-Coupled Acetylcholine Receptor Activity (GO:0016907)	GO_Molecular_Function_2023
P-type Ion Transporter Activity (GO:0015662)	-0.752068	-1.42657	0.153705	1		8	ATP2B2,ATP2B3,ATP7A,ATP2A2,ATP2B4,ATP2C1	P-type Ion Transporter Activity (GO:0015662)	GO_Molecular_Function_2023
Vascular Endothelial Growth Factor Receptor Activity (GO:0005021)	-0.775626	-1.42202	0.155021	1		5	PDGFRA,NELL2	Vascular Endothelial Growth Factor Receptor Activity (GO:0005021)	GO_Molecular_Function_2023
Carboxylic Ester Hydrolase Activity (GO:0052689)	-0.386593	-1.42199	0.15503	1		71	ENPP2,ACHE,LYPLAL1,ABHD12,ABHD6,NDST3,FAAH,LYPLA2,PNPLA3,ABHD3,LYPLA1,PNPLA2,ABHD16A,APMAP,LIPG,LCP1,NDST1,PLA2G6,PLA2G12A,DDHD2,DAGLB	Carboxylic Ester Hydrolase Activity (GO:0052689)	GO_Molecular_Function_2023
Microtubule Plus-End Binding (GO:0051010)	-0.604119	-1.42086	0.155357	1		18	KNSTRN,STIM1,MAPRE3,CLASP1,CLASP2,CLIP3	Microtubule Plus-End Binding (GO:0051010)	GO_Molecular_Function_2023
Frizzled Binding (GO:0005109)	-0.545501	-1.42045	0.155478	1		31	WNT10B,LRP6,DVL1,SDCBP	Frizzled Binding (GO:0005109)	GO_Molecular_Function_2023
Histone H3 Kinase Activity (GO:0140996)	0.765134	1.41195	0.157965	1		9	PKN1,JAK2,VRK1,DYRK1A	Histone H3 Kinase Activity (GO:0140996)	GO_Molecular_Function_2023
Calcium Channel Inhibitor Activity (GO:0019855)	-0.726687	-1.41057	0.158371	1		10	PACSIN3,CALM1,FKBP1A,ITPR1,CALM2,FKBP1B	Calcium Channel Inhibitor Activity (GO:0019855)	GO_Molecular_Function_2023
Telomeric DNA Binding (GO:0042162)	0.546514	1.40683	0.159479	1		32	UPF3A,TELO2,ZBTB48,TERF2,RAD50,TENM1,SMG5,TERF2IP	Telomeric DNA Binding (GO:0042162)	GO_Molecular_Function_2023
GTPase Binding (GO:0051020)	-0.343994	-1.40601	0.15972	1		210	SOD1,PEX5,ARHGEF2,KNTC1,ENO1,RAB11FIP4,IFT20,RAP1GAP,GCC2,SGSM1,ARHGAP1,RAPGEF4,EVI5,LAMTOR1,RCC2,RALBP1,SPTBN1,PEX5L,SGSM3,SORL1,MEGF9,LZTR1,ARFIP2,PARD6A,UNC13B,HACE1,GOLGA4,RIN1,C9ORF72,DMXL2,DOCK4,LCP1,SPHK2,RAPGEF6,DENND5A,BICD2,RANGAP1,RAB3GAP1,RAB34,GNB2,PPP6R1,AKAP13,SGSM2,RRAGD,ULK1,CHML,RIMS1,IQGAP2	GTPase Binding (GO:0051020)	GO_Molecular_Function_2023
Poly-Purine Tract Binding (GO:0070717)	0.580695	1.40197	0.160924	1		28	PABPC4,DDX1,NLRP6,ELAVL4,HNRNPDL,ZC3H14	Poly-Purine Tract Binding (GO:0070717)	GO_Molecular_Function_2023
Omega Peptidase Activity (GO:0008242)	-0.755105	-1.3999	0.161543	1		7	BACE1,GGT7,UCHL1	Omega Peptidase Activity (GO:0008242)	GO_Molecular_Function_2023
Clathrin Light Chain Binding (GO:0032051)	-0.768694	-1.39425	0.163243	1		5	HIP1,HIP1R,CLTC	Clathrin Light Chain Binding (GO:0032051)	GO_Molecular_Function_2023
Calcium-Dependent Protein Kinase Activity (GO:0010857)	-0.752452	-1.38884	0.164881	1		7	MKNK1,MAPKAPK2,MKNK2	Calcium-Dependent Protein Kinase Activity (GO:0010857)	GO_Molecular_Function_2023
Semaphorin Receptor Activity (GO:0017154)	0.750028	1.38804	0.165124	1		10	PLXND1,PLXNA2,PLXNA1	Semaphorin Receptor Activity (GO:0017154)	GO_Molecular_Function_2023
Platelet-Derived Growth Factor Receptor Binding (GO:0005161)	-0.695996	-1.38608	0.165723	1		12	ITGB3,PDGFB,VEGFA,PDGFRA,VEGFD,ITGA5,PTPRJ	Platelet-Derived Growth Factor Receptor Binding (GO:0005161)	GO_Molecular_Function_2023
acyl-CoA Dehydrogenase Activity (GO:0003995)	-0.720899	-1.38472	0.166138	1		10	ACADVL,TECR,ACADL,ACADSB,IVD,ACADS,ACAD11,GCDH	acyl-CoA Dehydrogenase Activity (GO:0003995)	GO_Molecular_Function_2023
Phosphatidylinositol Bisphosphate Kinase Activity (GO:0052813)	-0.750806	-1.38198	0.166977	1		7	PIK3C2A,PIK3R6,PIP5K1C,PIP5K1A	Phosphatidylinositol Bisphosphate Kinase Activity (GO:0052813)	GO_Molecular_Function_2023
Triglyceride Lipase Activity (GO:0004806)	-0.731402	-1.38188	0.167009	1		9	DAGLA,PNPLA3,PNPLA2,DDHD2,DAGLB,LIPG,LCP1	Triglyceride Lipase Activity (GO:0004806)	GO_Molecular_Function_2023
Intramolecular Oxidoreductase Activity, Transposing C=C Bonds (GO:0016863)	-0.739451	-1.37283	0.169807	1		8	DDT,GLB1,SREBF2,IDI1,ECH1	Intramolecular Oxidoreductase Activity, Transposing C=C Bonds (GO:0016863)	GO_Molecular_Function_2023
Inorganic Phosphate Transmembrane Transporter Activity (GO:0005315)	-0.748597	-1.37277	0.169823	1		7	SLC25A3,SLC17A7,SLC25A23,SLC20A1	Inorganic Phosphate Transmembrane Transporter Activity (GO:0005315)	GO_Molecular_Function_2023
Myosin V Binding (GO:0031489)	-0.679285	-1.37273	0.169836	1		13	RAB11B,RAB6A,RAB3A,RAB3C,RAB11A,RAB6B	Myosin V Binding (GO:0031489)	GO_Molecular_Function_2023
Receptor Ligand Activity (GO:0048018)	-0.325541	-1.36899	0.171001	1		185	PDGFB,GDF11,FAM3C,HMGB1,WNT10B,FGF2,GRN,BMP7,TAFA4,SST,APLN,FGF9,CRH,CHGB,PTHLH,SEMA6B,SEMA4A,IL33,IL34,SEMA4D,GAS6,SEMA4F,HMGB2,CXCL1,VEGFA,VEGFD,SEMA3D,THPO,IL18,VIP,METRNL,MEN1,HSPA1A,CX3CL1,BDNF,GREM1,EDN3,FGF21,INHBA,ALKAL2,NPPC,SEMA5A,IGF1,VGF,CSPG5,APP	Receptor Ligand Activity (GO:0048018)	GO_Molecular_Function_2023
Monoatomic Ion Channel Activity (GO:0005216)	-0.542388	-1.36411	0.172534	1		30	TRPC6,P2RX5,CALHM5,TRPC1,PKD1,TMEM120B,LRRC8A,CHRNA1,UNC80	Monoatomic Ion Channel Activity (GO:0005216)	GO_Molecular_Function_2023
Histone H4K12 Acetyltransferase Activity (GO:0043997)	0.74355	1.36064	0.173629	1		10	BRPF1,KAT6A,KAT7	Histone H4K12 Acetyltransferase Activity (GO:0043997)	GO_Molecular_Function_2023
C3HC4-type RING Finger Domain Binding (GO:0055131)	-0.759974	-1.35929	0.174055	1		5	HSPA1A,KCNH2,HSPA1B	C3HC4-type RING Finger Domain Binding (GO:0055131)	GO_Molecular_Function_2023
Aspartic-Type Endopeptidase Activity (GO:0004190)	-0.72483	-1.35323	0.175984	1		9	SPPL3,SPPL2A,CTSD,DDI2,BACE1	Aspartic-Type Endopeptidase Activity (GO:0004190)	GO_Molecular_Function_2023
Arginine N-methyltransferase Activity (GO:0016273)	0.810508	1.35246	0.176228	1		6	PRMT5	Arginine N-methyltransferase Activity (GO:0016273)	GO_Molecular_Function_2023
RNA Polymerase II C-terminal Domain Binding (GO:0099122)	-0.751444	-1.35163	0.176493	1		6	COX7A2L,SCAF4	RNA Polymerase II C-terminal Domain Binding (GO:0099122)	GO_Molecular_Function_2023
Amino Acid Transmembrane Transporter Activity (GO:0015171)	-0.489065	-1.34725	0.177899	1		41	SLC1A7,SLC7A14,SLC1A5,SLC1A4,SLC25A29,SLC25A44,SLC3A2,SLC7A8,SLC16A10,SLC36A1,SLC7A1,SLC1A2,SLC7A5,SLC7A3,SLC25A12	Amino Acid Transmembrane Transporter Activity (GO:0015171)	GO_Molecular_Function_2023
aminoacyl-tRNA Ligase Activity (GO:0004812)	0.584303	1.34674	0.178063	1		21	LRRC47,EARS2,TARS2,SARS2,WARS2,YARS2,FARSB,PARS2,MARS2	aminoacyl-tRNA Ligase Activity (GO:0004812)	GO_Molecular_Function_2023
Cadherin Binding (GO:0045296)	-0.30379	-1.34271	0.179367	1		299	MARK2,CSNK1D,RAB1A,PI4KA,MRTFB,ENO1,RAB11B,ANLN,RAN,LARP1,CEMIP2,FSCN1,RDX,FYN,ARHGAP1,LYPLA2,VCL,CAPZB,YWHAB,PCBP1,USP8,IST1,STK24,CHMP2B,CTTN,SNX9,ALDOA,SWAP70,ADD1,TWF2,PTPRJ,PPP1R13L,PKM,ARFIP2,HSP90AB1,EFHD2,SH3GL1,SPTBN2,VAPB,P2RX4,PFN1,CD2AP,FASN,CDH22,NUMB,MYH9,PPP1CA,PPFIBP1,CDH23,PPME1,RANGAP1,YWHAZ,ITGB1,WASF2,EHD4,SLC3A2,ATXN2L,EPS15,EIF4H,TNKS1BP1,PCMT1,DBNL,SND1,SEPTIN9,SNX5	Cadherin Binding (GO:0045296)	GO_Molecular_Function_2023
Protein Phosphatase Activator Activity (GO:0072542)	-0.658	-1.34048	0.180091	1		14	PPP2R5A,PTPA,CALM1,PPP2R5B,CALM2,CALM3,PPP2R5C	Protein Phosphatase Activator Activity (GO:0072542)	GO_Molecular_Function_2023
NEDD8 Transferase Activity (GO:0019788)	0.805745	1.33467	0.181985	1		6	RBX1,MDM2,UBA3	NEDD8 Transferase Activity (GO:0019788)	GO_Molecular_Function_2023
U3 snoRNA Binding (GO:0034511)	0.746439	1.33451	0.182037	1		9	TBL3,RRP9,DHX37	U3 snoRNA Binding (GO:0034511)	GO_Molecular_Function_2023
Pseudouridine Synthase Activity (GO:0009982)	0.737326	1.3343	0.182105	1		10	PUSL1,RPUSD4,RPUSD2,PUS7L	Pseudouridine Synthase Activity (GO:0009982)	GO_Molecular_Function_2023
Ubiquitin Ligase Activator Activity (GO:1990757)	-0.753247	-1.33231	0.182758	1		5	CDC20,FZR1,CDKN1B	Ubiquitin Ligase Activator Activity (GO:1990757)	GO_Molecular_Function_2023
UDP Phosphatase Activity (GO:0045134)	-0.746699	-1.33224	0.182781	1		6	ENTPD1,ENTPD6,ENTPD5	UDP Phosphatase Activity (GO:0045134)	GO_Molecular_Function_2023
GDP Phosphatase Activity (GO:0004382)	-0.746699	-1.33224	0.182781	1		6	ENTPD1,ENTPD6,ENTPD5	GDP Phosphatase Activity (GO:0004382)	GO_Molecular_Function_2023
Oxidoreductase Activity, Acting On The CH-NH2 Group Of Donors, Oxygen As Acceptor (GO:0016641)	-0.745633	-1.32788	0.184216	1		6	PNPO	Oxidoreductase Activity, Acting On The CH-NH2 Group Of Donors, Oxygen As Acceptor (GO:0016641)	GO_Molecular_Function_2023
D-glucose Transmembrane Transporter Activity (GO:0055056)	-0.744733	-1.32421	0.185435	1		6	SLC2A3,SLC2A8	D-glucose Transmembrane Transporter Activity (GO:0055056)	GO_Molecular_Function_2023
Peptide alpha-N-acetyltransferase Activity (GO:0004596)	0.802688	1.32325	0.185753	1		6	NAA30,NAA50	Peptide alpha-N-acetyltransferase Activity (GO:0004596)	GO_Molecular_Function_2023
Phosphofructokinase Activity (GO:0008443)	-0.744238	-1.32218	0.186107	1		6	PFKM	Phosphofructokinase Activity (GO:0008443)	GO_Molecular_Function_2023
Potassium Ion Binding (GO:0030955)	-0.716213	-1.31566	0.18829	1		9	HDAC4,ADPRH,ATP1A1,PDXK	Potassium Ion Binding (GO:0030955)	GO_Molecular_Function_2023
PDZ Domain Binding (GO:0030165)	-0.422551	-1.30956	0.190344	1		57	SRR,KCNJ4,ATP2B2,PLEKHA2,CLCN3,PLEKHA1,CFTR,DLG4,ATP2B3,RAPGEF2,NSF,TGFBR3,PRKN,GNG12,CIT,DOCK4,KIF14,SYNJ2	PDZ Domain Binding (GO:0030165)	GO_Molecular_Function_2023
Beta-Galactoside (CMP) Alpha-2,3-Sialyltransferase Activity (GO:0003836)	-0.740615	-1.30737	0.191086	1		6	ST3GAL2,ST3GAL3,ST3GAL6,ST3GAL5	Beta-Galactoside (CMP) Alpha-2,3-Sialyltransferase Activity (GO:0003836)	GO_Molecular_Function_2023
Calcium-Dependent Protein Serine/Threonine Kinase Activity (GO:0009931)	-0.731668	-1.30218	0.192855	1		7	MKNK1,MAPKAPK2,MKNK2	Calcium-Dependent Protein Serine/Threonine Kinase Activity (GO:0009931)	GO_Molecular_Function_2023
Monoatomic Cation Transmembrane Transporter Activity (GO:0008324)	-0.533197	-1.3015	0.193089	1		30	TRPC6,CALHM5,SLC12A2,UNC80,PKD1,TRPC1,ATP6V1B2,ATP6V1F	Monoatomic Cation Transmembrane Transporter Activity (GO:0008324)	GO_Molecular_Function_2023
Cardiolipin Binding (GO:1901612)	0.75358	1.29834	0.194169	1		7	GSDME,STOML2,UQCC3	Cardiolipin Binding (GO:1901612)	GO_Molecular_Function_2023
Manganese Ion Transmembrane Transporter Activity (GO:0005384)	-0.744315	-1.29648	0.194812	1		5	ATP2C1,SLC11A2	Manganese Ion Transmembrane Transporter Activity (GO:0005384)	GO_Molecular_Function_2023
Phosphate Ion Binding (GO:0042301)	-0.736886	-1.29214	0.19631	1		6	RPH3A,PDE2A,MTHFD2	Phosphate Ion Binding (GO:0042301)	GO_Molecular_Function_2023
Beta-Tubulin Binding (GO:0048487)	-0.526585	-1.28949	0.197227	1		31	GABARAPL2,VAPB,TTLL7,GABARAP,HTT,ARL8B,GABARAPL1	Beta-Tubulin Binding (GO:0048487)	GO_Molecular_Function_2023
Phosphatidylinositol-3,5-Bisphosphate 3-Phosphatase Activity (GO:0052629)	-0.709796	-1.28768	0.197856	1		9	MTMR14,MTMR6,SYNJ2,SYNJ1	Phosphatidylinositol-3,5-Bisphosphate 3-Phosphatase Activity (GO:0052629)	GO_Molecular_Function_2023
Polyubiquitin Modification-Dependent Protein Binding (GO:0031593)	0.45308	1.28478	0.198868	1		50	SPRTN,UFD1,ABRAXAS2,UBQLN4,ZRANB1,SQSTM1,RNF169,ZFAND6	Polyubiquitin Modification-Dependent Protein Binding (GO:0031593)	GO_Molecular_Function_2023
3-hydroxyacyl-CoA Dehydrogenase Activity (GO:0003857)	-0.741263	-1.28423	0.199061	1		5	HADHA,HSD17B12	3-hydroxyacyl-CoA Dehydrogenase Activity (GO:0003857)	GO_Molecular_Function_2023
Histone H4K16 Acetyltransferase Activity (GO:0046972)	0.740892	1.27775	0.201337	1		8	KAT8,KAT6A	Histone H4K16 Acetyltransferase Activity (GO:0046972)	GO_Molecular_Function_2023
Oxidized DNA Binding (GO:0032356)	0.748141	1.27668	0.201716	1		7	RPS3,XRCC1,MSH6	Oxidized DNA Binding (GO:0032356)	GO_Molecular_Function_2023
GTPase Regulator Activity (GO:0030695)	-0.29932	-1.27627	0.201858	1		375	TBC1D22A,THY1,HACD3,PREB,RIC8A,ACAP2,RAP1GAP2,LLGL1,JUN,DENND1B,ARHGAP17,DENND5A,CHN1,RGS8,RASGRP1,AKAP13,RGL1,TBC1D9B,ARHGEF17,RAP1GAP,NPRL3,SGSM1,DENND2B,DENND1A,RAPGEF4,RGL2,LAMTOR1,SIRPA,SGSM3,GDI1,ARHGEF11,TBC1D10B,SH3BP5L,ARHGEF4,WASL,SBF1,ARHGEF9,OBSCN,RAPGEF6,DEPDC5,IQSEC2,SGSM2,ARRB1,RAPGEF5,ARAP3,RNF167,TBC1D9,IQGAP3,PREX1,ARHGAP26,ARHGAP1,DENND2A,RALBP1,RAPGEF2,ADAP1,ARHGAP21,CDC42SE1,…	GTPase Regulator Activity (GO:0030695)	GO_Molecular_Function_2023
U4 snRNA Binding (GO:0030621)	0.829562	1.27314	0.202967	1		5	GEMIN5,SART3	U4 snRNA Binding (GO:0030621)	GO_Molecular_Function_2023
ADP-D-ribose Modification-Dependent Protein Binding (GO:0160002)	0.828993	1.27114	0.203679	1		5	XRCC1	ADP-D-ribose Modification-Dependent Protein Binding (GO:0160002)	GO_Molecular_Function_2023
Phosphatidylinositol-3,5-Bisphosphate Phosphatase Activity (GO:0106018)	-0.671409	-1.27034	0.203964	1		12	MTMR7,SYNJ1,MTMR6,MTMR14,PIKFYVE,SYNJ2	Phosphatidylinositol-3,5-Bisphosphate Phosphatase Activity (GO:0106018)	GO_Molecular_Function_2023
3',5'-cyclic-AMP Phosphodiesterase Activity (GO:0004115)	-0.657863	-1.26898	0.204447	1		13	PDE8B,PDE7B,PDE2A,PDE3B,PDE4A,PDE1B	3',5'-cyclic-AMP Phosphodiesterase Activity (GO:0004115)	GO_Molecular_Function_2023
rRNA (Adenine) Methyltransferase Activity (GO:0016433)	0.826212	1.26135	0.207183	1		5	TRMT61B	rRNA (Adenine) Methyltransferase Activity (GO:0016433)	GO_Molecular_Function_2023
U6 snRNA Binding (GO:0017070)	0.685077	1.25826	0.208296	1		13	RBM22,LSM7,SART3,METTL16,LSM8	U6 snRNA Binding (GO:0017070)	GO_Molecular_Function_2023
Hexose Transmembrane Transporter Activity (GO:0015149)	-0.703011	-1.25812	0.208348	1		9	SLC2A3,SLC2A1,SLC2A8	Hexose Transmembrane Transporter Activity (GO:0015149)	GO_Molecular_Function_2023
Malate Dehydrogenase Activity (GO:0016615)	-0.734676	-1.25781	0.208462	1		5	MDH2,ME1,MDH1B,ME3	Malate Dehydrogenase Activity (GO:0016615)	GO_Molecular_Function_2023
DNA-(apurinic Or Apyrimidinic Site) Endonuclease Activity (GO:0003906)	0.718221	1.25346	0.210038	1		10	POLB,APEX2,NEIL2,APLF,RPS3,HMCES	DNA-(apurinic Or Apyrimidinic Site) Endonuclease Activity (GO:0003906)	GO_Molecular_Function_2023
Small Ribosomal Subunit rRNA Binding (GO:0070181)	0.726804	1.25315	0.210151	1		9	RPS3,RPS13,MAP3K20,MRPS18A	Small Ribosomal Subunit rRNA Binding (GO:0070181)	GO_Molecular_Function_2023
Phosphatidylinositol Bisphosphate Binding (GO:1902936)	-0.367649	-1.24928	0.211564	1		75	SNAP91,RPH3A,WIPI2,HIP1R,PLEKHA5,SNX3,FRMPD4,OSBPL2,SNX14,SDCBP,TWF2,PFN1,SVIL,OBSCN,LAPTM4B,FCHO2,SYT7,HIP1,PFN2	Phosphatidylinositol Bisphosphate Binding (GO:1902936)	GO_Molecular_Function_2023
Extracellular Ligand-Gated Monoatomic Ion Channel Activity (GO:0005230)	0.725789	1.24895	0.211685	1		9	GABRG3,GABRG2	Extracellular Ligand-Gated Monoatomic Ion Channel Activity (GO:0005230)	GO_Molecular_Function_2023
Oxidoreductase Activity, Acting On NAD(P)H, Heme Protein As Acceptor (GO:0016653)	-0.700741	-1.24823	0.211945	1		9	CYB5R3,POR,CYB5R1,CYB5R4,CYB5R2	Oxidoreductase Activity, Acting On NAD(P)H, Heme Protein As Acceptor (GO:0016653)	GO_Molecular_Function_2023
Apolipoprotein Receptor Binding (GO:0034190)	-0.731519	-1.24514	0.213079	1		5	NR1H2,CDC42	Apolipoprotein Receptor Binding (GO:0034190)	GO_Molecular_Function_2023
Benzodiazepine Receptor Activity (GO:0008503)	0.732795	1.24488	0.213175	1		8	GABRG3,GABRG2	Benzodiazepine Receptor Activity (GO:0008503)	GO_Molecular_Function_2023
Adenylate Cyclase Binding (GO:0008179)	-0.709245	-1.24414	0.213447	1		8	SERPINB8,AKAP5,ADCY5,AKAP12,CALM2,CALM3	Adenylate Cyclase Binding (GO:0008179)	GO_Molecular_Function_2023
Alkali Metal Ion Binding (GO:0031420)	-0.665422	-1.2422	0.214163	1		12	HDAC4,ADPRH,ATP1A1,PDXK	Alkali Metal Ion Binding (GO:0031420)	GO_Molecular_Function_2023
Platelet-Derived Growth Factor Binding (GO:0048407)	-0.688626	-1.24062	0.214746	1		10	PDGFRA,COL6A1,PDGFB	Platelet-Derived Growth Factor Binding (GO:0048407)	GO_Molecular_Function_2023
Cytochrome-C Oxidase Activity (GO:0004129)	-0.677133	-1.23975	0.215068	1		11	COX7A2L,COX4I1,COX6B1,CYB5A	Cytochrome-C Oxidase Activity (GO:0004129)	GO_Molecular_Function_2023
Mannosyltransferase Activity (GO:0000030)	-0.554025	-1.23856	0.215509	1		21	TMTC1,PDCD6,PIGM,DPM1	Mannosyltransferase Activity (GO:0000030)	GO_Molecular_Function_2023
Eukaryotic Initiation Factor 4E Binding (GO:0008190)	-0.707426	-1.2364	0.21631	1		8	LARP1,EIF4EBP1,EIF4EBP2	Eukaryotic Initiation Factor 4E Binding (GO:0008190)	GO_Molecular_Function_2023
RNA Polymerase II General Transcription Initiation Factor Binding (GO:0001091)	0.722526	1.23543	0.216669	1		9		RNA Polymerase II General Transcription Initiation Factor Binding (GO:0001091)	GO_Molecular_Function_2023
Voltage-Gated Calcium Channel Activity (GO:0005245)	-0.481382	-1.23501	0.216827	1		39	ITGAV,CACNG3,CACNB2,CACNB4,CACNG6,CACNG7,CACNA1A,NCS1,SCN8A,CACNB1,SCN1A,CACNA1E	Voltage-Gated Calcium Channel Activity (GO:0005245)	GO_Molecular_Function_2023
Aspartic-Type Peptidase Activity (GO:0070001)	-0.722354	-1.23276	0.217665	1		6	CTSD,DDI2,BACE1	Aspartic-Type Peptidase Activity (GO:0070001)	GO_Molecular_Function_2023
Lipid Kinase Activity (GO:0001727)	-0.533101	-1.23126	0.218226	1		20	PIK3C2A,SPHK2	Lipid Kinase Activity (GO:0001727)	GO_Molecular_Function_2023
Histone H3K9 Demethylase Activity (GO:0032454)	-0.673936	-1.22513	0.220526	1		11	PHF8,PHF1,KDM7A,JMJD1C	Histone H3K9 Demethylase Activity (GO:0032454)	GO_Molecular_Function_2023
Phosphatase Activity (GO:0016791)	-0.366572	-1.22379	0.221032	1		74	PPP5C,PLPP4,PTPN22,LPIN1,DUSP23,ACP6,DUSP10,DUSP8,PLPP6,PSPH,PTPRJ,DUSP3,DUSP13,PHOSPHO1,POLG,LPIN2,NT5E,DUSP5,SGPP1,ARMT1,SBF1,PDXP,FRA10AC1,INPP5K,SGPP2,PPP1CA	Phosphatase Activity (GO:0016791)	GO_Molecular_Function_2023
Transmembrane Receptor Protein Tyrosine Kinase Activity (GO:0004714)	-0.46305	-1.22261	0.221476	1		44	TYRO3,DDR2,PDGFRA,ROR2,NELL2,IGF1R,AXL,EPHA1,ERBB4,FGFR3	Transmembrane Receptor Protein Tyrosine Kinase Activity (GO:0004714)	GO_Molecular_Function_2023
mRNA 5'-Phosphatase Activity (GO:0140818)	-0.719417	-1.22077	0.222175	1		6	NUDT1,NUDT16,NUDT16L1,NUDT4,NUDT5,NUDT7	mRNA 5'-Phosphatase Activity (GO:0140818)	GO_Molecular_Function_2023
5'-(N(7)-methylguanosine 5'-triphospho)-[mRNA] Hydrolase Activity (GO:0140933)	-0.719417	-1.22077	0.222175	1		6	NUDT1,NUDT16,NUDT16L1,NUDT4,NUDT5,NUDT7	5'-(N(7)-methylguanosine 5'-triphospho)-[mRNA] Hydrolase Activity (GO:0140933)	GO_Molecular_Function_2023
Phospholipase Activator Activity (GO:0016004)	-0.723727	-1.2139	0.224786	1		5	PDPK1,ARHGAP6,FYN,SRC	Phospholipase Activator Activity (GO:0016004)	GO_Molecular_Function_2023
Lipase Activator Activity (GO:0060229)	-0.723727	-1.2139	0.224786	1		5	PDPK1,ARHGAP6,FYN,SRC	Lipase Activator Activity (GO:0060229)	GO_Molecular_Function_2023
Methyltransferase Activity (GO:0008168)	0.481368	1.21335	0.224994	1		37	PRMT7,PRMT5	Methyltransferase Activity (GO:0008168)	GO_Molecular_Function_2023
CDP-alcohol Phosphatidyltransferase Activity (GO:0017169)	-0.717504	-1.21296	0.225146	1		6	CDS1	CDP-alcohol Phosphatidyltransferase Activity (GO:0017169)	GO_Molecular_Function_2023
Phosphatidylinositol Phospholipase C Activity (GO:0004435)	0.608805	1.20821	0.226965	1		17	PLCZ1,PLCG2,CHRM5,CHRM3,PLCD1	Phosphatidylinositol Phospholipase C Activity (GO:0004435)	GO_Molecular_Function_2023
Oxidoreductase Activity, Acting On A Sulfur Group Of Donors, Oxygen As Acceptor (GO:0016670)	-0.715698	-1.20558	0.227978	1		6	SUOX,PCYOX1,PCYOX1L	Oxidoreductase Activity, Acting On A Sulfur Group Of Donors, Oxygen As Acceptor (GO:0016670)	GO_Molecular_Function_2023
C2H2 Zinc Finger Domain Binding (GO:0070742)	-0.699702	-1.20354	0.228767	1		8	MBD2,WT1,SRRM2	C2H2 Zinc Finger Domain Binding (GO:0070742)	GO_Molecular_Function_2023
Neuropeptide Binding (GO:0042923)	0.623944	1.20033	0.23001	1		16	OPRD1,NPBWR1,OPRL1,SSTR4,SSTR1,GPR149,SSTR2	Neuropeptide Binding (GO:0042923)	GO_Molecular_Function_2023
Tumor Necrosis Factor Receptor Superfamily Binding (GO:0032813)	0.558293	1.19454	0.232267	1		21	FEM1B,PIDD1,TRAF1,CASP8AP2,BID,DAB2IP	Tumor Necrosis Factor Receptor Superfamily Binding (GO:0032813)	GO_Molecular_Function_2023
RNA Polymerase I Transcription Regulatory Region Sequence-Specific DNA Binding (GO:0001163)	0.727183	1.19326	0.232769	1		7	TAF1C,PIH1D1	RNA Polymerase I Transcription Regulatory Region Sequence-Specific DNA Binding (GO:0001163)	GO_Molecular_Function_2023
Damaged DNA Binding (GO:0003684)	0.458306	1.18501	0.236013	1		45	XRCC1,CREBBP,ERCC4,SIRT6,ERCC3,DCLRE1A,SDE2,NBN	Damaged DNA Binding (GO:0003684)	GO_Molecular_Function_2023
Chloride Channel Regulator Activity (GO:0017081)	-0.650738	-1.17331	0.240671	1		12	STX1A,WNK1,SGK1,CFTR,SGK3	Chloride Channel Regulator Activity (GO:0017081)	GO_Molecular_Function_2023
RNA Polymerase II-specific DNA-binding Transcription Factor Binding (GO:0061629)	0.378089	1.16537	0.243867	1		185	ZFPM2,TBP,DDRGK1,RNF25,PROX1,SMARCE1,MTA2,DMAP1,TCERG1,COMMD7,NRIP1,ZFPM1,CREB1,SNW1,SMARCA1,BBS7,RBX1,CRY1,FAF1,CREBBP,HIRA,TAL1,DNAJA1,DAXX,TACC2,FIZ1,ZBTB8A,NCOA1,NIF3L1,SIRT1,SETD6,E4F1,BEX1,DLL1,CEBPA,NPM1,TRIP4,KAT8,DACT1,ANKRD42	RNA Polymerase II-specific DNA-binding Transcription Factor Binding (GO:0061629)	GO_Molecular_Function_2023
Phosphatase Binding (GO:0019902)	-0.354278	-1.16095	0.245663	1		93	VCP,CDKN1B,TRPC4AP,WNK1,PPME1,MAPK3,SNX3,MAPK14,SMAD3,SIRPA,DLG4,TBK1,SPRED1,DZIP3,FBXL2,SPTBN4,PPP3R1,JAK1	Phosphatase Binding (GO:0019902)	GO_Molecular_Function_2023
methyl-CpG Binding (GO:0008327)	0.558416	1.15919	0.246379	1		22	PRMT1,ZBTB38,TET1,PRMT5,CXXC4	methyl-CpG Binding (GO:0008327)	GO_Molecular_Function_2023
co-SMAD Binding (GO:0070410)	0.796686	1.15753	0.247057	1		5	TRIM33	co-SMAD Binding (GO:0070410)	GO_Molecular_Function_2023
Phosphatidylinositol Phosphate Kinase Activity (GO:0016307)	-0.646811	-1.15493	0.248118	1		12	PIP4K2C,PIP5K1C,PIKFYVE,PIP4K2A,PIP5K1A	Phosphatidylinositol Phosphate Kinase Activity (GO:0016307)	GO_Molecular_Function_2023
N-acylsphingosine Amidohydrolase Activity (GO:0017040)	-0.708493	-1.15288	0.248958	1		5	ASAH1,ASAH2	N-acylsphingosine Amidohydrolase Activity (GO:0017040)	GO_Molecular_Function_2023
O-acetyltransferase Activity (GO:0016413)	-0.708477	-1.15282	0.248986	1		5	LPCAT1,GNPAT,CRAT	O-acetyltransferase Activity (GO:0016413)	GO_Molecular_Function_2023
Secondary Active Transmembrane Transporter Activity (GO:0015291)	-0.454386	-1.15201	0.249317	1		44	SLC1A5,SLC20A1,SLC25A3,SLC35E1,SLC7A8,SLC16A10,CLCN5,SLC25A16,SLC7A5,SLC4A4,CLCN3,SLC25A11,SLCO4C1,SLCO1C1	Secondary Active Transmembrane Transporter Activity (GO:0015291)	GO_Molecular_Function_2023
Toll-like Receptor Binding (GO:0035325)	-0.701412	-1.14733	0.251244	1		6	TOLLIP	Toll-like Receptor Binding (GO:0035325)	GO_Molecular_Function_2023
Aminophospholipid Flippase Activity (GO:0015247)	-0.700793	-1.14481	0.252286	1		6	TMEM30A,ATP8A1	Aminophospholipid Flippase Activity (GO:0015247)	GO_Molecular_Function_2023
Oxidoreductase Activity, Acting On The CH-CH Group Of Donors, With A Flavin As Acceptor (GO:0052890)	-0.700725	-1.14454	0.252401	1		6	ACAD11,ACADVL,ACADS,ACADSB	Oxidoreductase Activity, Acting On The CH-CH Group Of Donors, With A Flavin As Acceptor (GO:0052890)	GO_Molecular_Function_2023
cAMP Binding (GO:0030552)	-0.655857	-1.14265	0.253183	1		11	RAPGEF4,PDE2A,PDE4A,RAPGEF2	cAMP Binding (GO:0030552)	GO_Molecular_Function_2023
Chloride Transmembrane Transporter Activity (GO:0015108)	-0.469249	-1.14182	0.253529	1		39	GABRB2,CLCC1,SLC17A7,SLC1A4,SLC1A1,CFTR,ANO10,TTYH1,ANO8,SLC12A2,ANO6,CLCN3,SLC4A8,TTYH3,CLIC4	Chloride Transmembrane Transporter Activity (GO:0015108)	GO_Molecular_Function_2023
Bioactive Lipid Receptor Activity (GO:0045125)	-0.684146	-1.13749	0.255334	1		8	SPHK2	Bioactive Lipid Receptor Activity (GO:0045125)	GO_Molecular_Function_2023
Aldehyde Dehydrogenase (NAD+) Activity (GO:0004029)	-0.616968	-1.13629	0.255835	1		14	ALDH1L1,ALDH4A1,ALDH7A1,ALDH1A2,ALDH3A1,ALDH3B2,ALDH9A1,ALDH3A2,ALDH1L2,ALDH2	Aldehyde Dehydrogenase (NAD+) Activity (GO:0004029)	GO_Molecular_Function_2023
Aldehyde Dehydrogenase [NAD(P)+] Activity (GO:0004030)	-0.616968	-1.13629	0.255835	1		14	ALDH1L1,ALDH4A1,ALDH7A1,ALDH1A2,ALDH3A1,ALDH3B2,ALDH9A1,ALDH3A2,ALDH1L2,ALDH2	Aldehyde Dehydrogenase [NAD(P)+] Activity (GO:0004030)	GO_Molecular_Function_2023
3',5'-Cyclic-Nucleotide Phosphodiesterase Activity (GO:0004114)	-0.587438	-1.13605	0.255935	1		16	PDE8B,PDE7B,PDE2A,PDE3B,PDE4A,PDE1B	3',5'-Cyclic-Nucleotide Phosphodiesterase Activity (GO:0004114)	GO_Molecular_Function_2023
Protein Kinase A Catalytic Subunit Binding (GO:0034236)	-0.642413	-1.13437	0.256638	1		12	KCNQ1,PRKAR1A,PJA2,PRKAR1B,RYR2,GSK3A	Protein Kinase A Catalytic Subunit Binding (GO:0034236)	GO_Molecular_Function_2023
cAMP Response Element Binding Protein Binding (GO:0008140)	-0.682651	-1.13115	0.257992	1		8	CRTC1,CRTC2,CREM	cAMP Response Element Binding Protein Binding (GO:0008140)	GO_Molecular_Function_2023
Chemokine Receptor Activity (GO:0004950)	0.711356	1.1304	0.25831	1		7	GPR75,CXCR4	Chemokine Receptor Activity (GO:0004950)	GO_Molecular_Function_2023
L-lysine Transmembrane Transporter Activity (GO:0015189)	-0.690143	-1.12932	0.258761	1		7	SLC7A3,SLC7A1,SLC25A29	L-lysine Transmembrane Transporter Activity (GO:0015189)	GO_Molecular_Function_2023
fatty-acyl-CoA Binding (GO:0000062)	-0.6518	-1.12419	0.260931	1		11	SCP2,ACOT7,ACBD7,PNPLA3,ALDH6A1,GCDH,SOAT1	fatty-acyl-CoA Binding (GO:0000062)	GO_Molecular_Function_2023
NAD+ ADP-ribosyltransferase Activity (GO:0003950)	0.551879	1.12124	0.262187	1		22	SIRT6,PARP11,TNKS2,SIRT1	NAD+ ADP-ribosyltransferase Activity (GO:0003950)	GO_Molecular_Function_2023
Nucleoside Kinase Activity (GO:0019206)	-0.69489	-1.12079	0.262379	1		6	UCK1,CMPK1,UCK2,UCKL1	Nucleoside Kinase Activity (GO:0019206)	GO_Molecular_Function_2023
Pyrimidine Nucleotide-Sugar Transmembrane Transporter Activity (GO:0015165)	-0.694728	-1.12013	0.262659	1		6	SLC35A2,SLC35B4	Pyrimidine Nucleotide-Sugar Transmembrane Transporter Activity (GO:0015165)	GO_Molecular_Function_2023
Solute:Proton Symporter Activity (GO:0015295)	-0.56838	-1.11976	0.262816	1		17	SLC16A1,SLC11A2,SLC25A3,SLC25A22,SLC36A1	Solute:Proton Symporter Activity (GO:0015295)	GO_Molecular_Function_2023
L-alanine Transmembrane Transporter Activity (GO:0015180)	-0.694565	-1.11947	0.262942	1		6	SLC1A4,SLC3A2,SLC36A1,SLC7A8	L-alanine Transmembrane Transporter Activity (GO:0015180)	GO_Molecular_Function_2023
Disordered Domain Specific Binding (GO:0097718)	-0.56812	-1.11834	0.263423	1		17	HSPA2,KCNA1,GAPDH,FKBP8,CLTC,HSPA1A,FYN,HSP90AB1	Disordered Domain Specific Binding (GO:0097718)	GO_Molecular_Function_2023
Histone Methyltransferase Binding (GO:1990226)	0.67688	1.11517	0.264778	1		11	WIZ,NOP56	Histone Methyltransferase Binding (GO:1990226)	GO_Molecular_Function_2023
Oxidoreductase Activity, Acting On Paired Donors, With Incorporation Or Reduction Of Molecular Oxygen, Reduced Flavin Or Flavoprotein As One Donor, And Incorporation Of One Atom Of Oxygen (GO:0016712)	-0.693024	-1.1132	0.265623	1		6	HMOX2	Oxidoreductase Activity, Acting On Paired Donors, With Incorporation Or Reduction Of Molecular Oxygen, Reduced Flavin Or Flavoprotein As One Donor, And Incorporation Of One Atom Of Oxygen (GO:0016712)	GO_Molecular_Function_2023
Phospholipase Inhibitor Activity (GO:0004859)	-0.692759	-1.11212	0.266085	1		6	SNCB,SNCA	Phospholipase Inhibitor Activity (GO:0004859)	GO_Molecular_Function_2023
Myosin Binding (GO:0017022)	-0.437598	-1.11056	0.266759	1		47	RHOA,TRAK1,CORO1A,TRAK2,RAB11B,LLGL1,RAB6A,RAB3A,RAB3C,RAB11A,RAB6B	Myosin Binding (GO:0017022)	GO_Molecular_Function_2023
Type I Transforming Growth Factor Beta Receptor Binding (GO:0034713)	-0.677725	-1.11029	0.266875	1		8	FKBP1A,FERMT2	Type I Transforming Growth Factor Beta Receptor Binding (GO:0034713)	GO_Molecular_Function_2023
Amino Acid:Monoatomic Cation Symporter Activity (GO:0005416)	-0.685328	-1.10936	0.267276	1		7	SLC25A22,SLC36A1	Amino Acid:Monoatomic Cation Symporter Activity (GO:0005416)	GO_Molecular_Function_2023
FMN Binding (GO:0010181)	-0.676359	-1.10451	0.269373	1		8	POR,PNPO	FMN Binding (GO:0010181)	GO_Molecular_Function_2023
Organic Acid:Sodium Symporter Activity (GO:0005343)	-0.657678	-1.10304	0.270012	1		10	SLC6A8	Organic Acid:Sodium Symporter Activity (GO:0005343)	GO_Molecular_Function_2023
Oxidoreductase Activity, Acting On Single Donors With Incorporation Of Molecular Oxygen, Incorporation Of Two Atoms Of Oxygen (GO:0016702)	-0.646806	-1.10151	0.270675	1		11	PTGS2,CDO1,ALOXE3,PTGS1	Oxidoreductase Activity, Acting On Single Donors With Incorporation Of Molecular Oxygen, Incorporation Of Two Atoms Of Oxygen (GO:0016702)	GO_Molecular_Function_2023
Serine Transmembrane Transporter Activity (GO:0022889)	-0.682982	-1.09964	0.271491	1		7	SLC1A4,SFXN3,SERINC5	Serine Transmembrane Transporter Activity (GO:0022889)	GO_Molecular_Function_2023
Oxysterol Binding (GO:0008142)	-0.689516	-1.09894	0.271794	1		6	RORA,INSIG1,INSIG2	Oxysterol Binding (GO:0008142)	GO_Molecular_Function_2023
RNA Polymerase Core Enzyme Binding (GO:0043175)	0.516393	1.09879	0.271858	1		30	URI1,RRN3,WAC,ELP4,RECQL5,CDC73,WDR43	RNA Polymerase Core Enzyme Binding (GO:0043175)	GO_Molecular_Function_2023
S-methyltransferase Activity (GO:0008172)	-0.692994	-1.09096	0.275291	1		5	MTR	S-methyltransferase Activity (GO:0008172)	GO_Molecular_Function_2023
Four-Way Junction Helicase Activity (GO:0009378)	0.775873	1.08459	0.278104	1		5	FANCM,RECQL5	Four-Way Junction Helicase Activity (GO:0009378)	GO_Molecular_Function_2023
Voltage-Gated Chloride Channel Activity (GO:0005247)	-0.679298	-1.08439	0.278193	1		7	CLCN5,CLCN2,ANO6,CLCN3	Voltage-Gated Chloride Channel Activity (GO:0005247)	GO_Molecular_Function_2023
Ubiquitin-Like Protein Peptidase Activity (GO:0019783)	0.506831	1.08341	0.278627	1		31	SENP5,UCHL3,ZRANB1,USP15,HINT1,COPS4,USPL1	Ubiquitin-Like Protein Peptidase Activity (GO:0019783)	GO_Molecular_Function_2023
L-glutamine Transmembrane Transporter Activity (GO:0015186)	-0.678986	-1.0831	0.278766	1		7	SLC1A5,SLC38A3,SLC38A1,SLC38A6,SLC38A7	L-glutamine Transmembrane Transporter Activity (GO:0015186)	GO_Molecular_Function_2023
palmitoyl-CoA Hydrolase Activity (GO:0016290)	-0.678519	-1.08116	0.279625	1		7	PLA2G6	palmitoyl-CoA Hydrolase Activity (GO:0016290)	GO_Molecular_Function_2023
Ankyrin Binding (GO:0030506)	-0.604786	-1.07616	0.281855	1		14	NRCAM,SPTBN1,PLEC,SPTBN4,OBSCN,RHCG,SPTB,KCTD6	Ankyrin Binding (GO:0030506)	GO_Molecular_Function_2023
Xylosyltransferase Activity (GO:0042285)	0.735871	1.07418	0.28274	1		6	XXYLT1	Xylosyltransferase Activity (GO:0042285)	GO_Molecular_Function_2023
Acid-Amino Acid Ligase Activity (GO:0016881)	0.734777	1.07013	0.284561	1		6	PAICS,FPGS	Acid-Amino Acid Ligase Activity (GO:0016881)	GO_Molecular_Function_2023
Phosphatidylinositol Kinase Activity (GO:0052742)	-0.589591	-1.06966	0.28477	1		15	PI4KA,PIK3C2A,PI4K2A,PIKFYVE,PIP5K1A	Phosphatidylinositol Kinase Activity (GO:0052742)	GO_Molecular_Function_2023
Protein Phosphatase Inhibitor Activity (GO:0004864)	-0.525231	-1.06963	0.284784	1		19	ENSA,PPME1	Protein Phosphatase Inhibitor Activity (GO:0004864)	GO_Molecular_Function_2023
Intracellular Ligand-Gated Monoatomic Ion Channel Activity (GO:0005217)	-0.639676	-1.0692	0.28498	1		11	RASA3,RYR3,TPCN1,MCOLN1,RYR2,ITPR1	Intracellular Ligand-Gated Monoatomic Ion Channel Activity (GO:0005217)	GO_Molecular_Function_2023
acetyl-CoA C-acyltransferase Activity (GO:0003988)	-0.681734	-1.06737	0.285807	1		6	SCP2,HADHB,ACAT2,HADHA	acetyl-CoA C-acyltransferase Activity (GO:0003988)	GO_Molecular_Function_2023
CoA Carboxylase Activity (GO:0016421)	-0.686997	-1.06706	0.285945	1		5	MCCC1,PCCA,PCCB,MCCC2	CoA Carboxylase Activity (GO:0016421)	GO_Molecular_Function_2023
Endodeoxyribonuclease Activity, Producing 5'-Phosphomonoesters (GO:0016888)	-0.675081	-1.06695	0.285995	1		7	EXO1,DNA2,FSCN1,DICER1	Endodeoxyribonuclease Activity, Producing 5'-Phosphomonoesters (GO:0016888)	GO_Molecular_Function_2023
Microtubule Binding (GO:0008017)	-0.324011	-1.06388	0.287383	1		217	RMDN1,GABARAPL2,GAS2L1,FMN1,NUSAP1,GAPDH,MAP1LC3A,KIFC2,DCTN1,TUBGCP4,CLIP3,EML5,SPAG5,KIF13A,RCC2,KIF1A,MAP1LC3B,MAPRE3,SGIP1,HOOK1,NEFM,EML6,KIF3C,RAB11A,CHP1,MAP4,VAPB,WASL,GJB6,STIM1,GAS2L3,CLASP1,KIF5A,CCSAP,PRNP,MAP1A,PRC1,KIF21A,KNSTRN,KIF1B,DNM1,TPPP,KIF5C,DNM3,ARHGEF2,CLASP2,KIF23,HAUS6	Microtubule Binding (GO:0008017)	GO_Molecular_Function_2023
Neuropeptide Receptor Binding (GO:0071855)	-0.680403	-1.06197	0.288249	1		6	NPY,APLN	Neuropeptide Receptor Binding (GO:0071855)	GO_Molecular_Function_2023
Sodium Ion Transmembrane Transporter Activity (GO:0015081)	-0.556126	-1.05529	0.291292	1		26	SLC41A3,SLC41A1,CNNM4,SLC3A2,SLC9A8,SLC4A8,SLC9A9,SLC8A2	Sodium Ion Transmembrane Transporter Activity (GO:0015081)	GO_Molecular_Function_2023
RNA Polymerase II Transcription Regulatory Region Sequence-Specific DNA Binding (GO:0000977)	-0.279988	-1.04795	0.29466	1		602	PPARD,KLF3,SKIL,WBP2,ENO1,HSF1,POU3F4,HBP1,NPAS2,NKX2-2,E2F2,MITF,SALL3,THRAP3,KLF9,JUN,ETV5,HDAC4,MNT,EGR1,H2AZ1,WT1,PLAG1,MXI1,JUND,SOX10,REL,BHLHE40,HOXB13,FOXO4,CREM,IRF6,KDM6B,ELK1,TFDP2,CEBPG,ATF3,KCNIP3,PAX5,DMRTA1,USF3,NR1H2,USF2,SOX8,ZSCAN26,KLF13,IRX1,CALCOCO1,NPAS4,ZBTB7B,NACC1,ZEB1,ZKSCAN7,STAT2,TEF,MAFG,MAPRE3,SREBF2,GSX1,CLOCK,E2F6,HMGA1,STAT5B,ZFHX2,PER1,SMAD3,MAFF,NFE2L1,RORA,TAF1…	RNA Polymerase II Transcription Regulatory Region Sequence-Specific DNA Binding (GO:0000977)	GO_Molecular_Function_2023
Phospholipase A2 Activity (GO:0004623)	-0.554972	-1.04682	0.295185	1		17	PLA2G3,PNPLA3,PNPLA2,PLA2G6,PLA2G12A	Phospholipase A2 Activity (GO:0004623)	GO_Molecular_Function_2023
poly(A) Binding (GO:0008143)	0.538132	1.04172	0.29754	1		22	ELAVL4,PABPC4,NLRP6,ZC3H14	poly(A) Binding (GO:0008143)	GO_Molecular_Function_2023
Death Receptor Binding (GO:0005123)	0.622411	1.0386	0.29899	1		14	FEM1B,PIDD1,CASP8AP2,BID,DAB2IP	Death Receptor Binding (GO:0005123)	GO_Molecular_Function_2023
NAD-retinol Dehydrogenase Activity (GO:0004745)	-0.667954	-1.03754	0.299485	1		7	DHRS3,RDH11,RDH12	NAD-retinol Dehydrogenase Activity (GO:0004745)	GO_Molecular_Function_2023
Carbon-Nitrogen Ligase Activity, With Glutamine As amido-N-donor (GO:0016884)	0.681459	1.03735	0.299574	1		8	QRSL1,CAD,GMPS,PFAS	Carbon-Nitrogen Ligase Activity, With Glutamine As amido-N-donor (GO:0016884)	GO_Molecular_Function_2023
MutSalpha Complex Binding (GO:0032407)	0.762306	1.03723	0.299629	1		5		MutSalpha Complex Binding (GO:0032407)	GO_Molecular_Function_2023
Neutral L-amino Acid Transmembrane Transporter Activity (GO:0015175)	-0.479934	-1.03675	0.29985	1		33	SLC1A7,SLC1A5,SLC6A9,SLC1A4,SLC3A2,SLC1A1,SLC7A8,SLC36A1,SLC1A2,SLC7A5,SLC38A7,SFXN3	Neutral L-amino Acid Transmembrane Transporter Activity (GO:0015175)	GO_Molecular_Function_2023
Sulfurtransferase Activity (GO:0016783)	0.674204	1.03618	0.300118	1		9	MOCS3,LIAS	Sulfurtransferase Activity (GO:0016783)	GO_Molecular_Function_2023
Tubulin-Glutamic Acid Ligase Activity (GO:0070740)	-0.66753	-1.03579	0.300301	1		7	TTLL11,TTLL7	Tubulin-Glutamic Acid Ligase Activity (GO:0070740)	GO_Molecular_Function_2023
RNA Polymerase II Core Promoter Sequence-Specific DNA Binding (GO:0000979)	-0.632183	-1.03535	0.300507	1		11	H2AZ1,TBPL1,TAF1	RNA Polymerase II Core Promoter Sequence-Specific DNA Binding (GO:0000979)	GO_Molecular_Function_2023
Ribosomal Small Subunit Binding (GO:0043024)	0.590758	1.03408	0.301101	1		16	NPM1,EIF1,PTCD3,CPEB2	Ribosomal Small Subunit Binding (GO:0043024)	GO_Molecular_Function_2023
LRR Domain Binding (GO:0030275)	-0.631891	-1.03403	0.301122	1		11	MRTFA	LRR Domain Binding (GO:0030275)	GO_Molecular_Function_2023
Histone Acetyltransferase Activity (GO:0004402)	0.535817	1.03214	0.302008	1		26	TADA2A,KAT6B,USP22,CREBBP,KAT6A,NAA50,NAA40,MCM3AP,KAT7	Histone Acetyltransferase Activity (GO:0004402)	GO_Molecular_Function_2023
LBD Domain Binding (GO:0050693)	0.760615	1.03134	0.302381	1		5		LBD Domain Binding (GO:0050693)	GO_Molecular_Function_2023
5'-3' Exonuclease Activity (GO:0008409)	0.64813	1.02937	0.303305	1		12	DCLRE1A,EXOG	5'-3' Exonuclease Activity (GO:0008409)	GO_Molecular_Function_2023
N-acyltransferase Activity (GO:0016410)	0.535183	1.02836	0.303779	1		26	CERS6,TLCD3B,PLA2G4E	N-acyltransferase Activity (GO:0016410)	GO_Molecular_Function_2023
Oxidoreductase Activity, Acting On The CH-CH Group Of Donors, NAD Or NADP As Acceptor (GO:0016628)	-0.566682	-1.02707	0.30439	1		16	DHCR24,TECR,DECR1,DECR2,TM7SF2,LBR,BLVRA,DHCR7	Oxidoreductase Activity, Acting On The CH-CH Group Of Donors, NAD Or NADP As Acceptor (GO:0016628)	GO_Molecular_Function_2023
Acylglycerol Lipase Activity (GO:0047372)	-0.619099	-1.02598	0.304902	1		12	DAGLA,ABHD3,ABHD16A,ABHD12,ABHD6,FAAH,DAGLB	Acylglycerol Lipase Activity (GO:0047372)	GO_Molecular_Function_2023
Voltage-Gated Potassium Channel Activity (GO:0005249)	-0.360511	-1.02465	0.305527	1		68	KCNJ4,KCNA1,KCNC4,KCNJ9,KCNV1,KCNN3,KCNQ3,KCNA2,KCNT1,KCNC2,KCNF1,KCNB1,KCNMA1,KCNH2,KCNN1,KCNT2	Voltage-Gated Potassium Channel Activity (GO:0005249)	GO_Molecular_Function_2023
Alpha-Mannosidase Activity (GO:0004559)	-0.670988	-1.02389	0.305889	1		6	MAN2C1,MAN2A2	Alpha-Mannosidase Activity (GO:0004559)	GO_Molecular_Function_2023
Fructose Transmembrane Transporter Activity (GO:0005353)	-0.675621	-1.02184	0.306859	1		5	SLC2A3,SLC2A8	Fructose Transmembrane Transporter Activity (GO:0005353)	GO_Molecular_Function_2023
Histone Reader Activity (GO:0140566)	0.677121	1.01994	0.307757	1		8	PIH1D1	Histone Reader Activity (GO:0140566)	GO_Molecular_Function_2023
Acetyltransferase Activator Activity (GO:0010698)	0.756643	1.01752	0.308907	1		5	PDCD5	Acetyltransferase Activator Activity (GO:0010698)	GO_Molecular_Function_2023
Protein Kinase C Activity (GO:0004697)	-0.59238	-1.01531	0.309959	1		14	PRKCQ,PRKCG,PRKCZ	Protein Kinase C Activity (GO:0004697)	GO_Molecular_Function_2023
Cyclic Nucleotide Binding (GO:0030551)	-0.532933	-1.01503	0.31009	1		18	PDE2A,RAPGEF2,PDE4A,RAPGEF4	Cyclic Nucleotide Binding (GO:0030551)	GO_Molecular_Function_2023
Adrenergic Receptor Binding (GO:0031690)	-0.591479	-1.01091	0.312061	1		14	UCHL1,AKAP5,GNAS,DLG4,RAPGEF2,GRK2	Adrenergic Receptor Binding (GO:0031690)	GO_Molecular_Function_2023
Poly-Pyrimidine Tract Binding (GO:0008187)	0.532513	1.00938	0.312794	1		22	PABPC4,HNRNPH1,PNPT1	Poly-Pyrimidine Tract Binding (GO:0008187)	GO_Molecular_Function_2023
RNA Endonuclease Activity (GO:0004521)	0.488012	1.00676	0.314051	1		32	RCL1,PLD6,YBEY,INTS11,MBLAC1,RPP40,EXOG,ELAC2,NOB1	RNA Endonuclease Activity (GO:0004521)	GO_Molecular_Function_2023
Peptide Transmembrane Transporter Activity (GO:1904680)	0.717095	1.00477	0.315006	1		6	SLC15A4	Peptide Transmembrane Transporter Activity (GO:1904680)	GO_Molecular_Function_2023
Mannosidase Activity (GO:0015923)	-0.65202	-1.00198	0.316354	1		8	MAN2A1,MAN2C1,MAN2A2	Mannosidase Activity (GO:0015923)	GO_Molecular_Function_2023
Nuclear Glucocorticoid Receptor Binding (GO:0035259)	-0.651754	-1.00086	0.316893	1		8	TACC1,YWHAH,SMAD3,NR4A1,STAT5B	Nuclear Glucocorticoid Receptor Binding (GO:0035259)	GO_Molecular_Function_2023
Ligand-Gated Monoatomic Anion Channel Activity (GO:0099095)	0.583279	0.996899	0.318814	1		16	GLRA2,GLRA3,GABRG3,GABRG2	Ligand-Gated Monoatomic Anion Channel Activity (GO:0099095)	GO_Molecular_Function_2023
poly(U) RNA Binding (GO:0008266)	0.534607	0.992133	0.321133	1		19	PABPC4,HNRNPH1	poly(U) RNA Binding (GO:0008266)	GO_Molecular_Function_2023
Ubiquitin-Protein Transferase Activator Activity (GO:0097027)	-0.599981	-0.991386	0.321497	1		13	UBE2L3,FZR1,CDKN1B,CDC20,TICAM1	Ubiquitin-Protein Transferase Activator Activity (GO:0097027)	GO_Molecular_Function_2023
Aromatic Amino Acid Transmembrane Transporter Activity (GO:0015173)	-0.656254	-0.989429	0.322453	1		7	SLC16A10,SLC7A1,SLC3A2,SLC7A5	Aromatic Amino Acid Transmembrane Transporter Activity (GO:0015173)	GO_Molecular_Function_2023
Peroxisome Proliferator Activated Receptor Binding (GO:0042975)	-0.659568	-0.977875	0.328136	1		6	TACC1,HMGA1	Peroxisome Proliferator Activated Receptor Binding (GO:0042975)	GO_Molecular_Function_2023
Cholesterol Transfer Activity (GO:0120020)	-0.593899	-0.962667	0.335715	1		13	OSBPL2,ABCG1,STARD4,STARD5,NPC2	Cholesterol Transfer Activity (GO:0120020)	GO_Molecular_Function_2023
Glucuronosyltransferase Activity (GO:0015020)	-0.605277	-0.962325	0.335886	1		12	EXT2,CHSY1,EXTL1,EXT1,CHPF2,CHPF,B3GAT3	Glucuronosyltransferase Activity (GO:0015020)	GO_Molecular_Function_2023
Histone Ubiquitin Ligase Activity (GO:0140852)	0.666207	0.952537	0.340825	1		7		Histone Ubiquitin Ligase Activity (GO:0140852)	GO_Molecular_Function_2023
Mismatched DNA Binding (GO:0030983)	0.737141	0.949945	0.34214	1		5	MSH6	Mismatched DNA Binding (GO:0030983)	GO_Molecular_Function_2023
Outward Rectifier Potassium Channel Activity (GO:0015271)	-0.631192	-0.948018	0.34312	1		9	KCNQ1,KCND1,KCNT2,KCNT1,KCNIP2	Outward Rectifier Potassium Channel Activity (GO:0015271)	GO_Molecular_Function_2023
Potassium:Proton Antiporter Activity (GO:0015386)	-0.622295	-0.947586	0.34334	1		10	SLC9A8,SLC17A7	Potassium:Proton Antiporter Activity (GO:0015386)	GO_Molecular_Function_2023
Nucleotidyltransferase Activity (GO:0016779)	0.616249	0.946891	0.343694	1		13	MOCS3,THG1L,TENT4B,YRDC,PNPT1	Nucleotidyltransferase Activity (GO:0016779)	GO_Molecular_Function_2023
Arylsulfatase Activity (GO:0004065)	0.658157	0.944209	0.345063	1		8		Arylsulfatase Activity (GO:0004065)	GO_Molecular_Function_2023
E-box Binding (GO:0070888)	-0.447539	-0.939972	0.347232	1		37	CLOCK,OLIG2,PER1,ATOH7,ZEB1,SREBF2,MITF,BHLHE40	E-box Binding (GO:0070888)	GO_Molecular_Function_2023
Nuclear Estrogen Receptor Binding (GO:0030331)	0.490258	0.929583	0.352587	1		30	NCOA6,LATS1,NCOA1,NRIP1,TRIP4	Nuclear Estrogen Receptor Binding (GO:0030331)	GO_Molecular_Function_2023
Ubiquitin-Like Protein Transferase Activity (GO:0019787)	0.332413	0.929181	0.352795	1		225	TRIM62,CDC23,MARCHF9,RNF146,COP1,RNF214,BCOR,RNF25,RNF4,TRIM33,RNF14,ARIH2,UBE2L6,FBXO9,UBL4A,RNF169,KLHL42,RNF40,CUL3,RBX1,FBXO21,TRIM28,MDM2,UBR4,ANAPC4,RCHY1,FBXO3,TRIM23,TRIM27,RNF2,ATG3,RLIM,FBXO22,TOPORS,UFC1,OBI1,UBA3,RNF152,ERCC8,CBLL1,TRIM13	Ubiquitin-Like Protein Transferase Activity (GO:0019787)	GO_Molecular_Function_2023
Endopeptidase Activity (GO:0004175)	-0.31024	-0.929125	0.352824	1		202	PCSK2,RHBDL1,USP13,USP25,RHBDD1,ADAMTS6,DDI2,RHBDL3,PLAT,USP37,MMP19,ECE1,USP8,SEC11A,ADAM22,ADAM11,CASP9,ESPL1,ADAM15,FURIN,BACE1,ADAM23,MMP28,ADAM9,ECEL1,CTSD,USP35,TRABD2B,ADAMTS13,CTSF,USP28,UCHL1,USP2,USP11,AFG3L2,PCSK1,CASP6,BMP1,MMP17,MBTPS1	Endopeptidase Activity (GO:0004175)	GO_Molecular_Function_2023
Purine Nucleotide Transmembrane Transporter Activity (GO:0015216)	-0.645706	-0.92236	0.356341	1		6	ABCC5,SLC25A23,SLC25A5	Purine Nucleotide Transmembrane Transporter Activity (GO:0015216)	GO_Molecular_Function_2023
Single-Stranded DNA Helicase Activity (GO:0017116)	0.516726	0.919134	0.358026	1		22	MCM7,MCM9,RFC3	Single-Stranded DNA Helicase Activity (GO:0017116)	GO_Molecular_Function_2023
1-Phosphatidylinositol-3-Kinase Regulator Activity (GO:0046935)	0.622054	0.916131	0.359598	1		12	PIK3R2,SOCS2,SOCS1	1-Phosphatidylinositol-3-Kinase Regulator Activity (GO:0046935)	GO_Molecular_Function_2023
Phosphatidylinositol Binding (GO:0035091)	-0.333908	-0.907831	0.363968	1		95	SNAP91,RPH3A,C2CD2L,APLP2,THY1,HIP1R,DENND1A,PITPNA,SNX25,ZFYVE16,SNX9,SNX14,SNX13,MITD1,ITPR2,SNX22,SNX19,DENND1B,ESYT1,EEA1,FCHO2,HIP1,SNX17,SCARB1,ITPR1,SNX5,SNX10	Phosphatidylinositol Binding (GO:0035091)	GO_Molecular_Function_2023
Inositol 1,4,5 Trisphosphate Binding (GO:0070679)	-0.612835	-0.906558	0.36464	1		10	RPH3A,ITPR2,TRPM2,TRPC6,TRPC1,ITPR1	Inositol 1,4,5 Trisphosphate Binding (GO:0070679)	GO_Molecular_Function_2023
Ligand-Gated Calcium Channel Activity (GO:0099604)	-0.513123	-0.905134	0.365394	1		18	GRIN1,RASA3,P2RX4,RYR3,MCOLN1,GRIN2A,RYR2,ITPR1	Ligand-Gated Calcium Channel Activity (GO:0099604)	GO_Molecular_Function_2023
Volume-Sensitive Anion Channel Activity (GO:0005225)	-0.63521	-0.903609	0.366203	1		7	TTYH1,LRRC8A,TTYH3,LRRC8B	Volume-Sensitive Anion Channel Activity (GO:0005225)	GO_Molecular_Function_2023
S-adenosylmethionine-dependent Methyltransferase Activity (GO:0008757)	0.425731	0.896692	0.369883	1		44	PRMT7,THUMPD3,DNMT1,DPH5,METTL18,FBL,N6AMT1,COMTD1	S-adenosylmethionine-dependent Methyltransferase Activity (GO:0008757)	GO_Molecular_Function_2023
Metal Ion Transmembrane Transporter Activity (GO:0046873)	-0.540097	-0.893631	0.371519	1		25	KCNA1,ITPR2,SLC11A2,SLC41A1,CNNM4,ITPR1,ATP2B3,SLC12A2,MRS2,SLC41A2,SLC8A2	Metal Ion Transmembrane Transporter Activity (GO:0046873)	GO_Molecular_Function_2023
Phospholipase C Activity (GO:0004629)	0.499896	0.892163	0.372306	1		20	PLCZ1,PLCG2,CHRM5,CHRM3,PLCD1	Phospholipase C Activity (GO:0004629)	GO_Molecular_Function_2023
Carboxylic Acid Binding (GO:0031406)	-0.599792	-0.890685	0.373098	1		11	RTN4R,EPDR1,PSAP	Carboxylic Acid Binding (GO:0031406)	GO_Molecular_Function_2023
Transcription Corepressor Binding (GO:0001222)	-0.438033	-0.889662	0.373647	1		38	PER1,HDAC3,PHF1,USP11,ZBTB7A,ENO1,RORA,ETS1,HDAC5,HDGF	Transcription Corepressor Binding (GO:0001222)	GO_Molecular_Function_2023
Acetyltransferase Activity (GO:0016407)	0.51742	0.887792	0.374653	1		25	PAFAH1B3,CREBBP,KAT6A,SMARCE1,ELP3,NAA15,PAFAH2	Acetyltransferase Activity (GO:0016407)	GO_Molecular_Function_2023
Adenyl Nucleotide Binding (GO:0030554)	-0.526588	-0.887538	0.37479	1		26	NUDT6,ME1,DHFR,HSD11B1,CAT,TM7SF2,DHCR7,CRYZL1,ALDH2	Adenyl Nucleotide Binding (GO:0030554)	GO_Molecular_Function_2023
Intramolecular Oxidoreductase Activity, Interconverting Aldoses And Ketoses (GO:0016861)	-0.641359	-0.886932	0.375116	1		5	MPI,TPI1,MRI1	Intramolecular Oxidoreductase Activity, Interconverting Aldoses And Ketoses (GO:0016861)	GO_Molecular_Function_2023
Sodium Channel Inhibitor Activity (GO:0019871)	-0.636465	-0.885595	0.375836	1		6	NEDD4L,SCN1B	Sodium Channel Inhibitor Activity (GO:0019871)	GO_Molecular_Function_2023
Sterol Transfer Activity (GO:0120015)	-0.565321	-0.884405	0.376478	1		14	OSBPL2,ABCG1,STARD4,STARD5,NPC2	Sterol Transfer Activity (GO:0120015)	GO_Molecular_Function_2023
Racemase And Epimerase Activity, Acting On Carbohydrates And Derivatives (GO:0016857)	-0.607404	-0.883134	0.377164	1		10	PHACTR1,GLCE,GALE	Racemase And Epimerase Activity, Acting On Carbohydrates And Derivatives (GO:0016857)	GO_Molecular_Function_2023
G-quadruplex RNA Binding (GO:0002151)	0.717358	0.882012	0.37777	1		5	DHX30	G-quadruplex RNA Binding (GO:0002151)	GO_Molecular_Function_2023
Ubiquitin-Specific Protease Binding (GO:1990381)	-0.492724	-0.881642	0.37797	1		19	VCP,RHBDD2,CLTC,SUMO1,BAG6,SPATA2,PRKN,MARCHF6	Ubiquitin-Specific Protease Binding (GO:1990381)	GO_Molecular_Function_2023
Solute:Sodium Symporter Activity (GO:0015370)	-0.524028	-0.881336	0.378136	1		17	SLC5A5,SLC17A7,SLC20A1,SLC4A4,SLC4A8,SLC4A10,SLC13A5,SLC4A7	Solute:Sodium Symporter Activity (GO:0015370)	GO_Molecular_Function_2023
mRNA 3'-UTR AU-rich Region Binding (GO:0035925)	0.515537	0.878498	0.379673	1		23	CPEB2,CPSF1,EXOSC8,ELAVL4,EXOSC9,DHX36	mRNA 3'-UTR AU-rich Region Binding (GO:0035925)	GO_Molecular_Function_2023
Fatty Acid Elongase Activity (GO:0009922)	-0.639168	-0.878388	0.379733	1		5	ELOVL5,ELOVL7,ELOVL6	Fatty Acid Elongase Activity (GO:0009922)	GO_Molecular_Function_2023
ATP Binding (GO:0005524)	-0.298378	-0.875783	0.381148	1		239	PPIP5K1,TRIB1,PDK3,MINK1,MARK2,ABCB9,AKT2,HSPA1B,PANK3,ATP7A,SYN2,ACVR1B,ABCA2,HSPA4L,BRSK2,HSPA4,SRR,TAOK1,CDC42BPA,WNK1,ABCB8,PRPS1,PRKACB,TWF2,PMVK,MKNK2,HSP90AB1,STK4,LATS2,P2RX4,PTPA,ACLY,P2RX3,DDX25,P2RX5,ABCD1,SYN1,OXSR1,HSPA1A,MKNK1,ABCG1,LONP1,GSS,MTHFD1L,MYH9,PDXK,KIF14,PEX1,ATP1A1,AK5,PFKM,UHMK1,PIF1,AGAP2,PAPOLA,PDK2,PEAK1,PI4K2A,PGK1	ATP Binding (GO:0005524)	GO_Molecular_Function_2023
Sulfotransferase Activity (GO:0008146)	-0.510865	-0.875075	0.381533	1		22	CHST11,SULT1A1,SULT4A1,GAL3ST3,CHST8,CHST7	Sulfotransferase Activity (GO:0008146)	GO_Molecular_Function_2023
Phosphatidylinositol-3,4,5-Trisphosphate Binding (GO:0005547)	-0.483302	-0.873031	0.382646	1		29	FERMT2,ARAP3,ZFYVE16,PLEKHB2,OBSCN,HIP1R,IQGAP2	Phosphatidylinositol-3,4,5-Trisphosphate Binding (GO:0005547)	GO_Molecular_Function_2023
mRNA 5'-UTR Binding (GO:0048027)	0.514318	0.871643	0.383403	1		23	LARP6,GNL3,RPL41,RSL1D1,DHX36,SYNCRIP	mRNA 5'-UTR Binding (GO:0048027)	GO_Molecular_Function_2023
Peptidyl-Proline 4-Dioxygenase Activity (GO:0031545)	-0.626634	-0.868958	0.38487	1		7	EGLN3,P4HA2,P4HA1	Peptidyl-Proline 4-Dioxygenase Activity (GO:0031545)	GO_Molecular_Function_2023
Hsp90 Protein Binding (GO:0051879)	0.480568	0.867746	0.385533	1		30	TSC1,TELO2,TTC4,MAPT,CHORDC1,UNC45A	Hsp90 Protein Binding (GO:0051879)	GO_Molecular_Function_2023
Unmethylated CpG Binding (GO:0045322)	0.6795	0.867467	0.385686	1		6	KDM2B	Unmethylated CpG Binding (GO:0045322)	GO_Molecular_Function_2023
Histone H3 Methyltransferase Activity (GO:0140938)	-0.444923	-0.867254	0.385803	1		35	JARID2,SETD5,KMT2E,SETD7,DOT1L	Histone H3 Methyltransferase Activity (GO:0140938)	GO_Molecular_Function_2023
Threonine-Type Peptidase Activity (GO:0070003)	-0.631399	-0.865537	0.386744	1		6	GGT7,BACE1	Threonine-Type Peptidase Activity (GO:0070003)	GO_Molecular_Function_2023
Voltage-Gated Potassium Channel Activity Involved In Ventricular Cardiac Muscle Cell Action Potential Repolarization (GO:1902282)	-0.63105	-0.864156	0.387502	1		6	KCNE4,KCNH2,KCNQ1	Voltage-Gated Potassium Channel Activity Involved In Ventricular Cardiac Muscle Cell Action Potential Repolarization (GO:1902282)	GO_Molecular_Function_2023
Transmitter-Gated Monoatomic Ion Channel Activity (GO:0022824)	0.459175	0.861122	0.389171	1		33	GABRG2,GRID2,GLRA3,GLRA2,GRIN2D,GABRG3	Transmitter-Gated Monoatomic Ion Channel Activity (GO:0022824)	GO_Molecular_Function_2023
Cyclin-Dependent Protein Kinase Activity (GO:0097472)	0.506431	0.86091	0.389288	1		22	PRPF4B,CDK13,CDKL3,CDK20	Cyclin-Dependent Protein Kinase Activity (GO:0097472)	GO_Molecular_Function_2023
Cyclin-Dependent Protein Serine/Threonine Kinase Activity (GO:0004693)	0.506431	0.86091	0.389288	1		22	PRPF4B,CDK13,CDKL3,CDK20	Cyclin-Dependent Protein Serine/Threonine Kinase Activity (GO:0004693)	GO_Molecular_Function_2023
Nuclear Androgen Receptor Binding (GO:0050681)	0.511788	0.857442	0.391201	1		23	DAXX,KDM4C,RNF14,PKN1,SNW1,FOXP1	Nuclear Androgen Receptor Binding (GO:0050681)	GO_Molecular_Function_2023
Dynactin Binding (GO:0034452)	-0.592154	-0.857083	0.391399	1		11	HTT,BICD2,SPTBN5	Dynactin Binding (GO:0034452)	GO_Molecular_Function_2023
Receptor Antagonist Activity (GO:0048019)	0.616094	0.856999	0.391445	1		11	IGSF1,FST	Receptor Antagonist Activity (GO:0048019)	GO_Molecular_Function_2023
Alanine Transmembrane Transporter Activity (GO:0022858)	-0.599343	-0.848564	0.396124	1		10	SLC1A4,SLC3A2,SLC36A1,SLC7A8	Alanine Transmembrane Transporter Activity (GO:0022858)	GO_Molecular_Function_2023
1-Phosphatidylinositol-4-Phosphate 3-Kinase Activity (GO:0035005)	0.707405	0.848126	0.396368	1		5	PIK3C2B,PIK3C2G,PIK3CB	1-Phosphatidylinositol-4-Phosphate 3-Kinase Activity (GO:0035005)	GO_Molecular_Function_2023
1-Acylglycerophosphocholine O-acyltransferase Activity (GO:0047184)	-0.630794	-0.845861	0.39763	1		5	LPCAT3	1-Acylglycerophosphocholine O-acyltransferase Activity (GO:0047184)	GO_Molecular_Function_2023
Oxidized Purine DNA Binding (GO:0032357)	0.632452	0.842853	0.39931	1		8	RPS3,MSH6	Oxidized Purine DNA Binding (GO:0032357)	GO_Molecular_Function_2023
Calcium-Activated Potassium Channel Activity (GO:0015269)	-0.617919	-0.833971	0.404297	1		7	KCNN2,KCNN1,KCNN3,KCNMA1	Calcium-Activated Potassium Channel Activity (GO:0015269)	GO_Molecular_Function_2023
L-serine Transmembrane Transporter Activity (GO:0015194)	-0.627089	-0.831531	0.405674	1		5	SLC1A4,SERINC5	L-serine Transmembrane Transporter Activity (GO:0015194)	GO_Molecular_Function_2023
Fibroblast Growth Factor Receptor Binding (GO:0005104)	0.547866	0.823355	0.410306	1		16	FRS2,FGF10,FGF18	Fibroblast Growth Factor Receptor Binding (GO:0005104)	GO_Molecular_Function_2023
Filamin Binding (GO:0031005)	0.614745	0.822058	0.411044	1		10		Filamin Binding (GO:0031005)	GO_Molecular_Function_2023
DNA-methyltransferase Activity (GO:0009008)	0.69929	0.820662	0.411839	1		5	N6AMT1	DNA-methyltransferase Activity (GO:0009008)	GO_Molecular_Function_2023
Acetylgalactosaminyltransferase Activity (GO:0008376)	-0.563179	-0.819834	0.41231	1		13	CSGALNACT2,EXTL2,B3GALNT2,B4GALNT4,CHSY1,GBGT1,CHPF2,CHPF	Acetylgalactosaminyltransferase Activity (GO:0008376)	GO_Molecular_Function_2023
U1 snRNA Binding (GO:0030619)	0.63158	0.818791	0.412906	1		7		U1 snRNA Binding (GO:0030619)	GO_Molecular_Function_2023
Ribosomal Large Subunit Binding (GO:0043023)	0.585288	0.81027	0.417785	1		13	NPM1,NMD3,DHX33	Ribosomal Large Subunit Binding (GO:0043023)	GO_Molecular_Function_2023
DNA-binding Transcription Repressor Activity, RNA Polymerase II-specific (GO:0001227)	0.345571	0.805664	0.420437	1		135	INSM1,ZGPAT,CREB3L1,PROX1,FOXP1,MYT1L,CC2D1A,ZFP57,INSM2,ZKSCAN3,ZBTB2,ZBTB18,MZF1,ZBTB5,POU4F2,NFX1,POU4F1,ZFP90,KLF8,TCFL5,BCL11A,NR2F1,ZFP37,ZBTB8A,E4F1,FOXK1,ZSCAN2,MAX,ZEB2	DNA-binding Transcription Repressor Activity, RNA Polymerase II-specific (GO:0001227)	GO_Molecular_Function_2023
UDP-galactose:beta-N-acetylglucosamine Beta-1,3-Galactosyltransferase Activity (GO:0008499)	0.60361	0.805198	0.420705	1		11	B3GALT5,B3GNT5,B3GALT1,B3GNT7	UDP-galactose:beta-N-acetylglucosamine Beta-1,3-Galactosyltransferase Activity (GO:0008499)	GO_Molecular_Function_2023
Hydroxymethyl-, Formyl- And Related Transferase Activity (GO:0016742)	0.66131	0.802164	0.422458	1		6		Hydroxymethyl-, Formyl- And Related Transferase Activity (GO:0016742)	GO_Molecular_Function_2023
Protein Binding Involved In Heterotypic Cell-Cell Adhesion (GO:0086080)	-0.60315	-0.800244	0.42357	1		8	CD47,SIRPA	Protein Binding Involved In Heterotypic Cell-Cell Adhesion (GO:0086080)	GO_Molecular_Function_2023
Potassium Channel Activity (GO:0005267)	-0.348829	-0.799968	0.423729	1		64	KCNA1,KCNC4,KCNV1,KCNQ3,GRIK5,KCNA2,TMEM38A,KCNT1,TMEM175,KCNC2,KCNF1,KCNMA1,KCNH2,KCNN1,KCNT2	Potassium Channel Activity (GO:0005267)	GO_Molecular_Function_2023
Chloride Channel Activity (GO:0005254)	-0.390536	-0.794349	0.426992	1		49	GABRB2,GABRA1,SLC1A4,CLIC3,SLC1A7,CLCN7,CFTR,ANO8,CLCN3,TTYH3,CLIC4,CLCC1,ANO10,CLCN5,ANO6,KCNT2,GABRA4,CLCN2,SLC17A7,CLCA1,TTYH1,GABRB1	Chloride Channel Activity (GO:0005254)	GO_Molecular_Function_2023
Morphogen Activity (GO:0016015)	0.691	0.792778	0.427907	1		5		Morphogen Activity (GO:0016015)	GO_Molecular_Function_2023
Nucleoside Triphosphate Diphosphatase Activity (GO:0047429)	0.613237	0.790476	0.42925	1		9		Nucleoside Triphosphate Diphosphatase Activity (GO:0047429)	GO_Molecular_Function_2023
Calcium:Sodium Antiporter Activity (GO:0005432)	-0.592831	-0.787218	0.431154	1		9	SLC3A2,SLC24A2,SLC8A2	Calcium:Sodium Antiporter Activity (GO:0005432)	GO_Molecular_Function_2023
5'-3' DNA Helicase Activity (GO:0043139)	-0.605291	-0.783743	0.433191	1		7	MRPL36,PIF1	5'-3' DNA Helicase Activity (GO:0043139)	GO_Molecular_Function_2023
Calcium-Dependent Cysteine-Type Endopeptidase Activity (GO:0004198)	-0.591614	-0.78221	0.434091	1		9	CAPNS1,CAPN15	Calcium-Dependent Cysteine-Type Endopeptidase Activity (GO:0004198)	GO_Molecular_Function_2023
Metalloendopeptidase Inhibitor Activity (GO:0008191)	-0.564999	-0.780844	0.434895	1		12	RECK,TIMP2,SPOCK1,SPOCK2,TIMP4	Metalloendopeptidase Inhibitor Activity (GO:0008191)	GO_Molecular_Function_2023
Ciliary Neurotrophic Factor Receptor Binding (GO:0005127)	-0.61319	-0.778167	0.436471	1		5	LIFR,CNTF	Ciliary Neurotrophic Factor Receptor Binding (GO:0005127)	GO_Molecular_Function_2023
Carboxypeptidase Activity (GO:0004180)	-0.453086	-0.776702	0.437335	1		30	CPM,AGBL4,MINDY2,SCPEP1,CTSA,CPOX,MINDY1	Carboxypeptidase Activity (GO:0004180)	GO_Molecular_Function_2023
Cytokine Receptor Activity (GO:0004896)	0.419609	0.77517	0.438239	1		39	IL17RA,GFRA2,IL1RAPL2,IFNAR2,GFRA1	Cytokine Receptor Activity (GO:0004896)	GO_Molecular_Function_2023
7SK snRNA Binding (GO:0097322)	0.619635	0.773468	0.439245	1		7	DDX21	7SK snRNA Binding (GO:0097322)	GO_Molecular_Function_2023
Ubiquitin Ligase Inhibitor Activity (GO:1990948)	-0.601782	-0.769894	0.441363	1		7	RPS20	Ubiquitin Ligase Inhibitor Activity (GO:1990948)	GO_Molecular_Function_2023
Galactosidase Activity (GO:0015925)	-0.61054	-0.768067	0.442448	1		5	GLB1,GLB1L,GLA	Galactosidase Activity (GO:0015925)	GO_Molecular_Function_2023
Pentosyltransferase Activity (GO:0016763)	0.437892	0.765649	0.443885	1		34	SIRT1,QTRT1,SIRT6,UMPS,TNKS2,PARP11	Pentosyltransferase Activity (GO:0016763)	GO_Molecular_Function_2023
L-arginine Transmembrane Transporter Activity (GO:0061459)	-0.587526	-0.765433	0.444014	1		9	SLC7A3,SLC7A1,SLC25A29	L-arginine Transmembrane Transporter Activity (GO:0061459)	GO_Molecular_Function_2023
K48-linked Deubiquitinase Activity (GO:1990380)	0.562403	0.764633	0.44449	1		14		K48-linked Deubiquitinase Activity (GO:1990380)	GO_Molecular_Function_2023
Excitatory Extracellular Ligand-Gated Monoatomic Ion Channel Activity (GO:0005231)	-0.455612	-0.764221	0.444736	1		20	P2RX3,P2RX5,P2RX4,CHRNA1	Excitatory Extracellular Ligand-Gated Monoatomic Ion Channel Activity (GO:0005231)	GO_Molecular_Function_2023
Glycogen Binding (GO:2001069)	0.61592	0.759479	0.447566	1		7		Glycogen Binding (GO:2001069)	GO_Molecular_Function_2023
Water Transmembrane Transporter Activity (GO:0005372)	0.604813	0.757423	0.448796	1		9		Water Transmembrane Transporter Activity (GO:0005372)	GO_Molecular_Function_2023
MAP Kinase Kinase Kinase Activity (GO:0004709)	-0.485366	-0.755615	0.44988	1		18	MAP3K1,MAP3K11	MAP Kinase Kinase Kinase Activity (GO:0004709)	GO_Molecular_Function_2023
CCR Chemokine Receptor Binding (GO:0048020)	-0.591029	-0.751493	0.452356	1		8	CX3CL1	CCR Chemokine Receptor Binding (GO:0048020)	GO_Molecular_Function_2023
Low-Density Lipoprotein Particle Binding (GO:0030169)	-0.558175	-0.750877	0.452727	1		12	STAB2,SORL1,LDLR,SCARB1	Low-Density Lipoprotein Particle Binding (GO:0030169)	GO_Molecular_Function_2023
Ferrous Iron Binding (GO:0008198)	-0.453227	-0.750603	0.452892	1		20	CDO1,ISCU,SNCA,F3,FTH1,FECH,HEPH,EGLN3	Ferrous Iron Binding (GO:0008198)	GO_Molecular_Function_2023
Water Channel Activity (GO:0015250)	0.608559	0.75046	0.452978	1		8		Water Channel Activity (GO:0015250)	GO_Molecular_Function_2023
Chloride Channel Inhibitor Activity (GO:0019869)	-0.590486	-0.749323	0.453663	1		8	STX1A,WNK1	Chloride Channel Inhibitor Activity (GO:0019869)	GO_Molecular_Function_2023
Carbonyl Reductase (NADPH) Activity (GO:0004090)	-0.605601	-0.749314	0.453668	1		5	DHRS7	Carbonyl Reductase (NADPH) Activity (GO:0004090)	GO_Molecular_Function_2023
Intramolecular Transferase Activity, Phosphotransferases (GO:0016868)	-0.587334	-0.736761	0.461268	1		8	PGAM1,PGM1,PGAM2	Intramolecular Transferase Activity, Phosphotransferases (GO:0016868)	GO_Molecular_Function_2023
Mannosyl-Oligosaccharide 1,2-Alpha-Mannosidase Activity (GO:0004571)	-0.602061	-0.735932	0.461772	1		5	MAN1A2,MAN1B1	Mannosyl-Oligosaccharide 1,2-Alpha-Mannosidase Activity (GO:0004571)	GO_Molecular_Function_2023
Mannosyl-Oligosaccharide Mannosidase Activity (GO:0015924)	-0.602061	-0.735932	0.461772	1		5	MAN1A2,MAN1B1	Mannosyl-Oligosaccharide Mannosidase Activity (GO:0015924)	GO_Molecular_Function_2023
Ubiquitin-Protein Transferase Inhibitor Activity (GO:0055105)	-0.586606	-0.733865	0.463031	1		8	RPS20	Ubiquitin-Protein Transferase Inhibitor Activity (GO:0055105)	GO_Molecular_Function_2023
Protein Kinase Inhibitor Activity (GO:0004860)	-0.405606	-0.733473	0.46327	1		42	TRIB1,SH3BP5L,CDKN1B,SNCA,YWHAB,GMFB,SPRED1,CAMK2N2,SPRED2,CIT,CAMK2N1	Protein Kinase Inhibitor Activity (GO:0004860)	GO_Molecular_Function_2023
Phosphatase Inhibitor Activity (GO:0019212)	-0.495138	-0.732267	0.464006	1		17	ENSA,PPME1	Phosphatase Inhibitor Activity (GO:0019212)	GO_Molecular_Function_2023
ADP Binding (GO:0043531)	-0.467076	-0.731755	0.464318	1		21	ME1,COQ8A,PPP5C,ERN1,MYO6,PRKAG1,LONP1,ABCG1,MYH9,PGK1	ADP Binding (GO:0043531)	GO_Molecular_Function_2023
Lipase Inhibitor Activity (GO:0055102)	-0.600599	-0.73042	0.465134	1		5	SNCB	Lipase Inhibitor Activity (GO:0055102)	GO_Molecular_Function_2023
Phospholipid Transfer Activity (GO:0120014)	-0.449474	-0.729319	0.465807	1		20	ESYT1,PITPNM3,PITPNA,OSBPL2,C2CD2L,PRELID3A	Phospholipid Transfer Activity (GO:0120014)	GO_Molecular_Function_2023
Calcium Activated Cation Channel Activity (GO:0005227)	-0.551896	-0.723552	0.469341	1		12	TMEM63C,ANO10,ANO6,KCNN2,KCNN1,KCNMA1	Calcium Activated Cation Channel Activity (GO:0005227)	GO_Molecular_Function_2023
mRNA 3'-UTR Binding (GO:0003730)	0.39003	0.721476	0.470617	1		82	ELAVL2,PABPC4,RBM4,RPL41,CPEB2,IGF2BP1,CPSF1,RNF40,SERBP1,EXOSC8,RSL1D1,MEX3D,ELAVL4,GEMIN5,EXOSC9,SECISBP2,DHX36	mRNA 3'-UTR Binding (GO:0003730)	GO_Molecular_Function_2023
Fatty Acid Synthase Activity (GO:0004312)	-0.576692	-0.721368	0.470683	1		9	FASN,ELOVL5,ELOVL7,ELOVL6	Fatty Acid Synthase Activity (GO:0004312)	GO_Molecular_Function_2023
poly(A)-specific Ribonuclease Activity (GO:0004535)	0.575892	0.720964	0.470931	1		12	NLRP6	poly(A)-specific Ribonuclease Activity (GO:0004535)	GO_Molecular_Function_2023
Mitogen-Activated Protein Kinase Kinase Kinase Binding (GO:0031435)	-0.576019	-0.718649	0.472357	1		9	TCF3,MAP3K11,ROR2	Mitogen-Activated Protein Kinase Kinase Kinase Binding (GO:0031435)	GO_Molecular_Function_2023
Hydrolase Activity, Hydrolyzing O-glycosyl Compounds (GO:0004553)	-0.476298	-0.708254	0.478787	1		18	NEU1,GLA,GBA2	Hydrolase Activity, Hydrolyzing O-glycosyl Compounds (GO:0004553)	GO_Molecular_Function_2023
Single-Stranded DNA Binding (GO:0003697)	0.373919	0.704001	0.481432	1		92	POLR3C,RNF138,NABP2,MCM9,RAD52,POU4F1,CTC1,SPRTN,MCM7,IGHMBP2,ERCC4,MSH3,HMCES,RAD23B,DHX36,MCM6,MAPT	Single-Stranded DNA Binding (GO:0003697)	GO_Molecular_Function_2023
Ligand-Gated Monoatomic Ion Channel Activity Involved In Regulation Of Presynaptic Membrane Potential (GO:0099507)	-0.571779	-0.701587	0.482936	1		9	GRIK5,GRIA1,GABRB1,GRIA4	Ligand-Gated Monoatomic Ion Channel Activity Involved In Regulation Of Presynaptic Membrane Potential (GO:0099507)	GO_Molecular_Function_2023
G Protein-Coupled Photoreceptor Activity (GO:0008020)	-0.592907	-0.701568	0.482949	1		5	GNAT2,OPN3,GPR88	G Protein-Coupled Photoreceptor Activity (GO:0008020)	GO_Molecular_Function_2023
Transition Metal Ion Transmembrane Transporter Activity (GO:0046915)	-0.43654	-0.698253	0.485019	1		31	SLC31A1,SLC39A13,SLC30A2,SLC11A2,MCOLN1,SLC39A3,SLC30A5,TTYH1,SLC39A8,SLC30A4,SLC30A9,SLC30A3,SLC31A2	Transition Metal Ion Transmembrane Transporter Activity (GO:0046915)	GO_Molecular_Function_2023
SH2 Domain Binding (GO:0042169)	0.478039	0.697035	0.485781	1		26	SQSTM1,CCDC88A,SH2B2,IRS1	SH2 Domain Binding (GO:0042169)	GO_Molecular_Function_2023
RNA Polymerase II CTD Heptapeptide Repeat Phosphatase Activity (GO:0008420)	0.631179	0.696269	0.48626	1		6		RNA Polymerase II CTD Heptapeptide Repeat Phosphatase Activity (GO:0008420)	GO_Molecular_Function_2023
Protein Serine/Threonine Phosphatase Activity (GO:0004722)	0.375177	0.694264	0.487517	1		53	TIMM50,PDP1,CTDSPL2,PPM1D,PHLPP2,PTEN	Protein Serine/Threonine Phosphatase Activity (GO:0004722)	GO_Molecular_Function_2023
G Protein-Coupled Glutamate Receptor Binding (GO:0035256)	-0.590612	-0.693011	0.488303	1		5	HOMER2,PRNP,NECAB2,HOMER1	G Protein-Coupled Glutamate Receptor Binding (GO:0035256)	GO_Molecular_Function_2023
Peptidase Inhibitor Activity (GO:0030414)	0.475702	0.691273	0.489394	1		22	SIMC1,PSMF1	Peptidase Inhibitor Activity (GO:0030414)	GO_Molecular_Function_2023
Antiporter Activity (GO:0015297)	-0.39362	-0.688718	0.491001	1		44	SLC25A26,TMEM241,SLC1A5,SLC25A5,SLC35E1,UCP2,SLC35C2,SLC18B1,CLCN5,SLC25A23,SLC25A16,SLC7A5,SLC4A8,SLC25A4,SLC25A11,SLC4A10,SLC22A8	Antiporter Activity (GO:0015297)	GO_Molecular_Function_2023
DNA Binding, Bending (GO:0008301)	-0.543198	-0.686127	0.492633	1		12	HMGB2,FOXL1,HMGB1,TOP2A,HMGA1	DNA Binding, Bending (GO:0008301)	GO_Molecular_Function_2023
RNA Polymerase II Complex Binding (GO:0000993)	0.457547	0.683096	0.494546	1		29	URI1,WAC,ELP4,RECQL5,CDC73,WDR43	RNA Polymerase II Complex Binding (GO:0000993)	GO_Molecular_Function_2023
Inward Rectifier Potassium Channel Activity (GO:0005242)	-0.475167	-0.682373	0.495003	1		22	KCNJ4,KCNJ9,KCNN3,KCNH7,KCNH2,KCNN2,KCNN1	Inward Rectifier Potassium Channel Activity (GO:0005242)	GO_Molecular_Function_2023
Nucleosomal DNA Binding (GO:0031492)	-0.455792	-0.678169	0.497664	1		19	H2AZ1,SMARCA4,SMARCD2,MBD2,CHD4	Nucleosomal DNA Binding (GO:0031492)	GO_Molecular_Function_2023
Acylglycerol O-acyltransferase Activity (GO:0016411)	-0.491429	-0.676132	0.498957	1		23	LPCAT1,DGAT2,PNPLA3,PNPLA2,AGPAT4,AGPAT3,GPAT3,LPCAT3	Acylglycerol O-acyltransferase Activity (GO:0016411)	GO_Molecular_Function_2023
Extracellularly ATP-gated Monoatomic Cation Channel Activity (GO:0004931)	-0.580648	-0.669564	0.503136	1		6	P2RX3,P2RX5,P2RX4	Extracellularly ATP-gated Monoatomic Cation Channel Activity (GO:0004931)	GO_Molecular_Function_2023
Nucleotide Receptor Activity (GO:0016502)	-0.580648	-0.669564	0.503136	1		6	P2RX3,P2RX5,P2RX4	Nucleotide Receptor Activity (GO:0016502)	GO_Molecular_Function_2023
GABA-gated Chloride Ion Channel Activity (GO:0022851)	0.568072	0.661437	0.508332	1		11	GABRG3,GABRG2	GABA-gated Chloride Ion Channel Activity (GO:0022851)	GO_Molecular_Function_2023
GABA Receptor Activity (GO:0016917)	0.500074	0.658077	0.510489	1		17	GPR156,GABRG3,GABRG2	GABA Receptor Activity (GO:0016917)	GO_Molecular_Function_2023
pre-miRNA Binding (GO:0070883)	-0.571859	-0.654091	0.513053	1		7	RAN,DICER1	pre-miRNA Binding (GO:0070883)	GO_Molecular_Function_2023
N-acetyltransferase Activity (GO:0008080)	-0.435076	-0.649361	0.516105	1		20	NAT14,SAT1,NAT8L,HGSNAT	N-acetyltransferase Activity (GO:0008080)	GO_Molecular_Function_2023
Actin Monomer Binding (GO:0003785)	-0.46477	-0.64935	0.516112	1		18	PRKCE,CORO1A,PFN1,MRTFA,TWF2,PFN2,LIMA1,ABL2	Actin Monomer Binding (GO:0003785)	GO_Molecular_Function_2023
Phospholipid Scramblase Activity (GO:0017128)	-0.551253	-0.648703	0.516531	1		10	ATG9A,TMEM41B	Phospholipid Scramblase Activity (GO:0017128)	GO_Molecular_Function_2023
Carnitine O-acyltransferase Activity (GO:0016406)	-0.578082	-0.646733	0.517805	1		5	CROT,CRAT	Carnitine O-acyltransferase Activity (GO:0016406)	GO_Molecular_Function_2023
Hormone Receptor Binding (GO:0051427)	-0.557884	-0.646409	0.518014	1		9	NPPC,TYK2,VIP,PTHLH,JAK1	Hormone Receptor Binding (GO:0051427)	GO_Molecular_Function_2023
Monocarboxylate:Sodium Symporter Activity (GO:0140161)	0.580522	0.645094	0.518866	1		8	SLC6A6,SLC10A4,SLC5A8	Monocarboxylate:Sodium Symporter Activity (GO:0140161)	GO_Molecular_Function_2023
DNA-directed DNA Polymerase Activity (GO:0003887)	0.454969	0.643337	0.520005	1		20	POLE4,POLH	DNA-directed DNA Polymerase Activity (GO:0003887)	GO_Molecular_Function_2023
Histone H3K36 Demethylase Activity (GO:0051864)	0.573923	0.638984	0.522833	1		9	KDM2B,RIOX2,RIOX1	Histone H3K36 Demethylase Activity (GO:0051864)	GO_Molecular_Function_2023
Cytidylyltransferase Activity (GO:0070567)	-0.555932	-0.638754	0.522983	1		9	CMAS,PCYT2,CDS2	Cytidylyltransferase Activity (GO:0070567)	GO_Molecular_Function_2023
Phosphatidylinositol-3-Phosphate Binding (GO:0032266)	-0.402924	-0.637538	0.523774	1		37	ZFYVE28,WIPI2,ZFYVE26,TECPR1,PLEKHA5,VPS13B,SNX3,SNX13,OBSCN,DENND1A	Phosphatidylinositol-3-Phosphate Binding (GO:0032266)	GO_Molecular_Function_2023
Ephrin Receptor Binding (GO:0046875)	-0.447911	-0.636751	0.524287	1		19	CHN1,GRB2,FYN	Ephrin Receptor Binding (GO:0046875)	GO_Molecular_Function_2023
Deaminase Activity (GO:0019239)	-0.531495	-0.636641	0.524359	1		12	GNPDA2,CDADC1,SLC25A16,GNPDA1,ADARB2	Deaminase Activity (GO:0019239)	GO_Molecular_Function_2023
Metal Cation:Proton Antiporter Activity (GO:0051139)	-0.500328	-0.635927	0.524824	1		15	SLC9A8,SLC30A2,SLC17A7,SLC9A9	Metal Cation:Proton Antiporter Activity (GO:0051139)	GO_Molecular_Function_2023
NADPH Binding (GO:0070402)	-0.531272	-0.635707	0.524967	1		12	CBR4,HMGCR,DECR1,LBR,QDPR	NADPH Binding (GO:0070402)	GO_Molecular_Function_2023
Magnesium Ion Binding (GO:0000287)	-0.306634	-0.634692	0.525629	1		136	ADPRH,MARK2,XYLT2,PDE2A,DUT,TOP2A,RAN,RAP2A,FSCN1,BRSK2,SRR,FIGNL1,CDC42BPA,SNCA,ERN1,PSPH,PRKACB,CLYBL,MTHFD2,MAP2K7,STK38L,STK4,ME1,IDH3A,TSSK6,IDH3G,MVK,PDXP,TESC,OXSR1,GSS,ABL2,PGM1,PDXK,PDCD6,NUDT16,ITGB1,DDR2,PIF1,EXTL3,PAPOLA,SRPK2,TPPP,NUDT5,PI4K2A,NUDT18,EXD2,HPGDS	Magnesium Ion Binding (GO:0000287)	GO_Molecular_Function_2023
Ligand-Gated Sodium Channel Activity (GO:0015280)	0.581283	0.631907	0.527448	1		7		Ligand-Gated Sodium Channel Activity (GO:0015280)	GO_Molecular_Function_2023
Voltage-Gated Potassium Channel Activity Involved In Cardiac Muscle Cell Action Potential Repolarization (GO:0086008)	-0.553869	-0.630693	0.528241	1		9	KCNE4,KCNH2,KCNQ1,KCNIP2	Voltage-Gated Potassium Channel Activity Involved In Cardiac Muscle Cell Action Potential Repolarization (GO:0086008)	GO_Molecular_Function_2023
5'-3' DNA Exonuclease Activity (GO:0035312)	0.579797	0.626566	0.530944	1		7	EXO5,DCLRE1A	5'-3' DNA Exonuclease Activity (GO:0035312)	GO_Molecular_Function_2023
Postsynaptic Neurotransmitter Receptor Activity (GO:0098960)	0.518184	0.624425	0.532349	1		15	CHRNB2,DRD1	Postsynaptic Neurotransmitter Receptor Activity (GO:0098960)	GO_Molecular_Function_2023
Cyclosporin A Binding (GO:0016018)	-0.484914	-0.619783	0.535401	1		16	PPIF,PPP3R1,PPIA,NKTR	Cyclosporin A Binding (GO:0016018)	GO_Molecular_Function_2023
Intracellular cAMP-activated Cation Channel Activity (GO:0005222)	0.607378	0.6152	0.538423	1		6		Intracellular cAMP-activated Cation Channel Activity (GO:0005222)	GO_Molecular_Function_2023
Intracellular Cyclic Nucleotide Activated Monoatomic Cation Channel Activity (GO:0005221)	0.607378	0.6152	0.538423	1		6		Intracellular Cyclic Nucleotide Activated Monoatomic Cation Channel Activity (GO:0005221)	GO_Molecular_Function_2023
Monoatomic Anion Transmembrane Transporter Activity (GO:0008509)	-0.44278	-0.610253	0.541694	1		19	SLC5A5,CLCN7,SLC1A1,CFTR,SLC4A8,LRRC8A	Monoatomic Anion Transmembrane Transporter Activity (GO:0008509)	GO_Molecular_Function_2023
Retinoid Binding (GO:0005501)	0.537786	0.609318	0.542314	1		13	CRABP1,NR2F2	Retinoid Binding (GO:0005501)	GO_Molecular_Function_2023
RNA Polymerase I Core Promoter Sequence-Specific DNA Binding (GO:0001164)	0.604648	0.606075	0.544465	1		6	TAF1C	RNA Polymerase I Core Promoter Sequence-Specific DNA Binding (GO:0001164)	GO_Molecular_Function_2023
Ubiquitination-Like Modification-Dependent Protein Binding (GO:0140035)	-0.513963	-0.602582	0.546787	1		13	VCP,DNAJB2	Ubiquitination-Like Modification-Dependent Protein Binding (GO:0140035)	GO_Molecular_Function_2023
Non-Membrane Spanning Protein Tyrosine Phosphatase Activity (GO:0004726)	-0.545861	-0.599679	0.54872	1		9	PTPN11,PTPN22,PTPN12,PTPN9	Non-Membrane Spanning Protein Tyrosine Phosphatase Activity (GO:0004726)	GO_Molecular_Function_2023
Protein Serine Kinase Activity (GO:0106310)	0.567783	0.598582	0.549452	1		8		Protein Serine Kinase Activity (GO:0106310)	GO_Molecular_Function_2023
Endopeptidase Regulator Activity (GO:0061135)	-0.447734	-0.594267	0.552333	1		28	RECK,PSMD14,VSIR,PCSK1N,ABCA2	Endopeptidase Regulator Activity (GO:0061135)	GO_Molecular_Function_2023
DNA Polymerase Activity (GO:0034061)	0.451392	0.593422	0.552899	1		21	POLE4,POLH	DNA Polymerase Activity (GO:0034061)	GO_Molecular_Function_2023
Active Monoatomic Ion Transmembrane Transporter Activity (GO:0022853)	-0.424055	-0.590241	0.555029	1		20	COX4I1,CYB5A,COX7A2L,COX6B1,UQCRH,SLC18B1	Active Monoatomic Ion Transmembrane Transporter Activity (GO:0022853)	GO_Molecular_Function_2023
Ubiquitin-Dependent Protein Binding (GO:0140036)	0.510141	0.589425	0.555576	1		15	SQSTM1,RNF169,USP15,DNAJC2	Ubiquitin-Dependent Protein Binding (GO:0140036)	GO_Molecular_Function_2023
Primary miRNA Binding (GO:0070878)	0.598925	0.587074	0.557154	1		6	DGCR8,DROSHA	Primary miRNA Binding (GO:0070878)	GO_Molecular_Function_2023
Estrogen Response Element Binding (GO:0034056)	0.559179	0.584308	0.559013	1		9		Estrogen Response Element Binding (GO:0034056)	GO_Molecular_Function_2023
Insulin-Like Growth Factor Receptor Binding (GO:0005159)	-0.527126	-0.583621	0.559476	1		11	YWHAH,IGF1,YWHAG,GNAS	Insulin-Like Growth Factor Receptor Binding (GO:0005159)	GO_Molecular_Function_2023
Histone H4K20 Methyltransferase Activity (GO:0042799)	0.567654	0.583408	0.559619	1		7	KMT5B	Histone H4K20 Methyltransferase Activity (GO:0042799)	GO_Molecular_Function_2023
Transmembrane Receptor Protein Kinase Activity (GO:0019199)	-0.412529	-0.579645	0.562154	1		32	TYRO3,DDR2,PDGFRA,ACVR1B	Transmembrane Receptor Protein Kinase Activity (GO:0019199)	GO_Molecular_Function_2023
ATP-gated Ion Channel Activity (GO:0035381)	-0.551615	-0.578564	0.562883	1		7	P2RX3,P2RX5,P2RX4	ATP-gated Ion Channel Activity (GO:0035381)	GO_Molecular_Function_2023
Hydrolase Activity, Acting On Carbon-Nitrogen (But Not Peptide) Bonds, In Cyclic Amidines (GO:0016814)	-0.540276	-0.578328	0.563043	1		9	SLC25A16,CDADC1	Hydrolase Activity, Acting On Carbon-Nitrogen (But Not Peptide) Bonds, In Cyclic Amidines (GO:0016814)	GO_Molecular_Function_2023
Nuclear Retinoid X Receptor Binding (GO:0046965)	0.552206	0.577657	0.563496	1		10	NCOA6,NRIP1	Nuclear Retinoid X Receptor Binding (GO:0046965)	GO_Molecular_Function_2023
Protein Phosphatase 2A Binding (GO:0051721)	-0.437645	-0.576281	0.564425	1		21	ENSA,PPME1	Protein Phosphatase 2A Binding (GO:0051721)	GO_Molecular_Function_2023
Phosphatidylinositol-3,4-Bisphosphate Binding (GO:0043325)	0.447369	0.572555	0.566946	1		21	SESTD1,PLA2G4E,COMMD1,PHLDA3,GAB2,PLEK	Phosphatidylinositol-3,4-Bisphosphate Binding (GO:0043325)	GO_Molecular_Function_2023
4 Iron, 4 Sulfur Cluster Binding (GO:0051539)	0.528478	0.571669	0.567547	1		13	RSAD1,DPH2,EXO5	4 Iron, 4 Sulfur Cluster Binding (GO:0051539)	GO_Molecular_Function_2023
Sequence-Specific DNA Binding (GO:0043565)	0.307536	0.571464	0.567685	1		465	NR2F2,ZGPAT,BHLHA15,SMG5,TFAP4,GRHL3,TET1,MYCN,ZBTB2,ZBTB18,CSRNP3,THAP1,ADRA2A,ZBTB12,CTC1,ZBTB38,ZBTB14,LHX9,FOXJ3,NR2F1,IRF9,LHX6,TENM1,CREB3L1,SNAPC1,TBX1,ZBTB26,ZCWPW1,BCL11B,ZBTB37,PROX1,VAX1,KLF2,MYBBP1A,HSF2,SCRT1,TERF2IP,TELO2,NEUROD2,PRMT5,CXXC4,CSRNP2,FBXL19,FOXQ1,TFAM,FOXP1,DPF1,PRKRA,FOXG1,SPDEF,KDM2B,FOXO1,PRDM4,NFIX,PRMT1,ONECUT3,FOXE1,ZBTB43,CREB3L4,FOXK1,MAX,USF1,LMX1A,MAPT,UPF3A…	Sequence-Specific DNA Binding (GO:0043565)	GO_Molecular_Function_2023
RNA Polymerase III Type 3 Promoter Sequence-Specific DNA Binding (GO:0001006)	-0.553938	-0.571406	0.567724	1		6	MTOR,ZFP36L2,ZFP36L1	RNA Polymerase III Type 3 Promoter Sequence-Specific DNA Binding (GO:0001006)	GO_Molecular_Function_2023
Basic Amino Acid Transmembrane Transporter Activity (GO:0015174)	-0.515533	-0.570961	0.568026	1		12	SLC7A3,SLC7A1,SLC25A29	Basic Amino Acid Transmembrane Transporter Activity (GO:0015174)	GO_Molecular_Function_2023
Lysophospholipid Acyltransferase Activity (GO:0071617)	-0.543352	-0.567311	0.570503	1		8	MBOAT7,LPCAT1,LPGAT1,PNPLA3,LPCAT3	Lysophospholipid Acyltransferase Activity (GO:0071617)	GO_Molecular_Function_2023
Heparan Sulfate Sulfotransferase Activity (GO:0034483)	-0.51398	-0.564694	0.572282	1		12	NDST3,NDST1	Heparan Sulfate Sulfotransferase Activity (GO:0034483)	GO_Molecular_Function_2023
Cysteine-Type Endopeptidase Activity (GO:0004197)	0.356279	0.562718	0.573627	1		70	USP24,USP10,USP34,USP42,PIGK,USP33,CASP3,RCE1,USP15,USP38,USP29	Cysteine-Type Endopeptidase Activity (GO:0004197)	GO_Molecular_Function_2023
RNA Stem-Loop Binding (GO:0035613)	0.541538	0.558836	0.576273	1		11	LARP6,METTL16	RNA Stem-Loop Binding (GO:0035613)	GO_Molecular_Function_2023
High Voltage-Gated Calcium Channel Activity (GO:0008331)	-0.416764	-0.552254	0.580775	1		20	CACNB2,CACNB4,SCN8A,CACNB1,SCN1A	High Voltage-Gated Calcium Channel Activity (GO:0008331)	GO_Molecular_Function_2023
Transcription Coactivator Binding (GO:0001223)	-0.407296	-0.55037	0.582066	1		32	EPAS1,PPARD,SMAD3,RORA,CIT,FLYWCH1	Transcription Coactivator Binding (GO:0001223)	GO_Molecular_Function_2023
Manganese Ion Binding (GO:0030145)	0.382239	0.548242	0.583525	1		43	XPNPEP3,MGAT2,FAM20C,ADCY2,NEK4,XXYLT1,MTPAP	Manganese Ion Binding (GO:0030145)	GO_Molecular_Function_2023
Double-Stranded Telomeric DNA Binding (GO:0003691)	0.553449	0.547457	0.584065	1		8	ZBTB48,TERF2	Double-Stranded Telomeric DNA Binding (GO:0003691)	GO_Molecular_Function_2023
K48-linked Polyubiquitin Modification-Dependent Protein Binding (GO:0036435)	0.586769	0.547315	0.584162	1		6		K48-linked Polyubiquitin Modification-Dependent Protein Binding (GO:0036435)	GO_Molecular_Function_2023
Uridylyltransferase Activity (GO:0070569)	-0.55032	-0.54729	0.584179	1		5	TUT7,UAP1	Uridylyltransferase Activity (GO:0070569)	GO_Molecular_Function_2023
Phosphatidylinositol-4,5-Bisphosphate Binding (GO:0005546)	-0.338083	-0.546215	0.584918	1		56	SNAP91,RPH3A,FCHO2,SYT7,PFN1,FRMPD4,OSBPL2,PFN2,SVIL,HIP1,SDCBP,TWF2,OBSCN,HIP1R	Phosphatidylinositol-4,5-Bisphosphate Binding (GO:0005546)	GO_Molecular_Function_2023
Oxidoreductase Activity, Acting On A Sulfur Group Of Donors, Disulfide As Acceptor (GO:0016671)	0.584147	0.538854	0.589988	1		6		Oxidoreductase Activity, Acting On A Sulfur Group Of Donors, Disulfide As Acceptor (GO:0016671)	GO_Molecular_Function_2023
Nucleoside Diphosphate Kinase Activity (GO:0004550)	0.529065	0.53456	0.592954	1		12	NME6	Nucleoside Diphosphate Kinase Activity (GO:0004550)	GO_Molecular_Function_2023
Oxidoreductase Activity, Acting On NAD(P)H, Quinone Or Similar Compound As Acceptor (GO:0016655)	-0.521741	-0.533534	0.593664	1		10	CRYZL1,CBR4	Oxidoreductase Activity, Acting On NAD(P)H, Quinone Or Similar Compound As Acceptor (GO:0016655)	GO_Molecular_Function_2023
Ligand-Gated Monoatomic Cation Channel Activity (GO:0099094)	-0.338891	-0.533015	0.594023	1		55	KCNJ4,KCNJ9,P2RX4,KCNN3,TPCN1,P2RX3,GRIK5,MCOLN1,P2RX5,KCNH7,KCNH2,CHRNB3,KCNN2,KCNN1,CHRNA1	Ligand-Gated Monoatomic Cation Channel Activity (GO:0099094)	GO_Molecular_Function_2023
ATPase Binding (GO:0051117)	-0.309332	-0.531874	0.594813	1		67	GABARAPL2,ATP1B2,SVIP,RDX,NR1H2,PTPN3,ATP1B1,TMEM106B,SRC,USP25,DNAJC10,SLN,TRPC1,ATP6V1E1,BRSK2,RALB,ATP6V0A1,SNX10	ATPase Binding (GO:0051117)	GO_Molecular_Function_2023
Neurexin Family Protein Binding (GO:0042043)	-0.532754	-0.528448	0.597189	1		8	NLGN2	Neurexin Family Protein Binding (GO:0042043)	GO_Molecular_Function_2023
RNA Polymerase III Cis-Regulatory Region Sequence-Specific DNA Binding (GO:0000992)	-0.537576	-0.527829	0.597618	1		7	MTOR,ZFP36L2,ZFP36L1	RNA Polymerase III Cis-Regulatory Region Sequence-Specific DNA Binding (GO:0000992)	GO_Molecular_Function_2023
Kinase Inhibitor Activity (GO:0019210)	-0.406606	-0.527535	0.597822	1		31	TRIB1,SH3BP5L,FZR1,CDKN1B,SNCA,GSKIP,YWHAB,MAPK8IP1,GMFB,LRP6,WARS1	Kinase Inhibitor Activity (GO:0019210)	GO_Molecular_Function_2023
Neurotrophin TRK Receptor Binding (GO:0005167)	-0.543942	-0.52514	0.599486	1		5	GRB2	Neurotrophin TRK Receptor Binding (GO:0005167)	GO_Molecular_Function_2023
Neurotrophin TRKA Receptor Binding (GO:0005168)	-0.543942	-0.52514	0.599486	1		5	GRB2	Neurotrophin TRKA Receptor Binding (GO:0005168)	GO_Molecular_Function_2023
Guanylate Kinase Activity (GO:0004385)	0.546596	0.523518	0.600614	1		8		Guanylate Kinase Activity (GO:0004385)	GO_Molecular_Function_2023
Transmembrane Receptor Protein Tyrosine Kinase Adaptor Activity (GO:0005068)	0.525983	0.522858	0.601073	1		12	FRS2,GAB2,SH2B2	Transmembrane Receptor Protein Tyrosine Kinase Adaptor Activity (GO:0005068)	GO_Molecular_Function_2023
Nucleotide Transmembrane Transporter Activity (GO:0015215)	-0.535179	-0.519318	0.603539	1		7	ABCC5,SLC25A32,SLC25A33,SLC25A19	Nucleotide Transmembrane Transporter Activity (GO:0015215)	GO_Molecular_Function_2023
Gap Junction Channel Activity Involved In Cell Communication By Electrical Coupling (GO:1903763)	-0.541529	-0.516835	0.605271	1		5	GJB6,GJB2	Gap Junction Channel Activity Involved In Cell Communication By Electrical Coupling (GO:1903763)	GO_Molecular_Function_2023
Steroid Hydroxylase Activity (GO:0008395)	-0.534433	-0.516677	0.605381	1		7	CYP46A1	Steroid Hydroxylase Activity (GO:0008395)	GO_Molecular_Function_2023
Microtubule Minus-End Binding (GO:0051011)	0.523968	0.515254	0.606376	1		12	CAMSAP2,CAMSAP3,TUBGCP2	Microtubule Minus-End Binding (GO:0051011)	GO_Molecular_Function_2023
3'-5' DNA Helicase Activity (GO:0043138)	0.503583	0.514633	0.606809	1		14	FANCM,ERCC3,MCM6,RECQL5	3'-5' DNA Helicase Activity (GO:0043138)	GO_Molecular_Function_2023
Sodium-Independent Organic Anion Transmembrane Transporter Activity (GO:0015347)	-0.528542	-0.513258	0.607771	1		8	SLCO4C1,SLCO1C1	Sodium-Independent Organic Anion Transmembrane Transporter Activity (GO:0015347)	GO_Molecular_Function_2023
K63-linked Polyubiquitin Modification-Dependent Protein Binding (GO:0070530)	0.447056	0.512137	0.608555	1		23	SPRTN,TAB3,FAAP20,ZRANB1,SQSTM1,RNF169,ZRANB3	K63-linked Polyubiquitin Modification-Dependent Protein Binding (GO:0070530)	GO_Molecular_Function_2023
R-SMAD Binding (GO:0070412)	0.455777	0.510318	0.609828	1		18	TRIM33,SMAD2,SMAD4,DROSHA	R-SMAD Binding (GO:0070412)	GO_Molecular_Function_2023
Alpha-Tubulin Binding (GO:0043014)	-0.399363	-0.507331	0.611923	1		32	TAOK1,DNAL1,WIPF3,SNCA,TTLL7,TBCEL,ARL8B,FYN,NISCH	Alpha-Tubulin Binding (GO:0043014)	GO_Molecular_Function_2023
Inorganic Cation Transmembrane Transporter Activity (GO:0022890)	-0.430085	-0.505232	0.613396	1		28	GRIN1,RHCG,GRIN2A,PTK2B,SLC12A2,SLC12A6,ATP6V1B2,GRIA2,SLC41A1,ATP6V1F	Inorganic Cation Transmembrane Transporter Activity (GO:0022890)	GO_Molecular_Function_2023
Tat Protein Binding (GO:0030957)	-0.519297	-0.500387	0.616803	1		9	SMARCA4,GABARAPL1	Tat Protein Binding (GO:0030957)	GO_Molecular_Function_2023
Sodium Channel Activity (GO:0005272)	-0.404598	-0.500271	0.616884	1		30	SCN8A,GRIK5,SCN1B,SCN1A	Sodium Channel Activity (GO:0005272)	GO_Molecular_Function_2023
Nuclear Retinoic Acid Receptor Binding (GO:0042974)	0.476553	0.496869	0.619281	1		16	NCOA6,SNW1	Nuclear Retinoic Acid Receptor Binding (GO:0042974)	GO_Molecular_Function_2023
Zinc Ion Binding (GO:0008270)	0.312089	0.495446	0.620285	1		250	TRIM24,PGGT1B,PHF5A,RABGGTB,TRIM8,ARIH2,RABIF,DUSP12,ALAD,TET1,SIRT6,KDM2B,ADA,KDM1B,NPEPPS,THAP1,CHORDC1,TRIM28,UBA5,MDM2,RCHY1,KAT6A,RBAK,ZMYND11,BMI1,RNF2,TIMM9,CXXC4,CAD,LVRN,ZFP37,TAB3,RPS27,KLF7,USP33,KDM4C,ALKBH8,D2HGDH,FBXL19,DPF3,ZFPM2	Zinc Ion Binding (GO:0008270)	GO_Molecular_Function_2023
Gamma-Tubulin Binding (GO:0043015)	0.44504	0.495066	0.620554	1		25	GIT1,TUBGCP2,CENPJ,BLOC1S2,OFD1	Gamma-Tubulin Binding (GO:0043015)	GO_Molecular_Function_2023
Chemoattractant Activity (GO:0042056)	-0.419219	-0.486064	0.626922	1		21	HMGB2,PDGFB,VEGFA,VEGFD,HMGB1,MEN1,CX3CL1,FGF2	Chemoattractant Activity (GO:0042056)	GO_Molecular_Function_2023
Myosin II Binding (GO:0045159)	-0.514916	-0.484602	0.627959	1		9	LLGL1,STXBP5	Myosin II Binding (GO:0045159)	GO_Molecular_Function_2023
Intracellular Calcium Activated Chloride Channel Activity (GO:0005229)	-0.501357	-0.484222	0.628228	1		11	CLCA1,ANO10,TTYH1,ANO8,ANO6,TTYH3	Intracellular Calcium Activated Chloride Channel Activity (GO:0005229)	GO_Molecular_Function_2023
ATP Transmembrane Transporter Activity (GO:0005347)	-0.51344	-0.479327	0.631706	1		9	SLC25A4,SLC25A23,SLC25A5,SLC25A42	ATP Transmembrane Transporter Activity (GO:0005347)	GO_Molecular_Function_2023
Protein Kinase A Regulatory Subunit Binding (GO:0034237)	-0.416067	-0.479151	0.631831	1		19	KCNQ1,GSKIP,PRKACA,WASF2,AKAP5,ARFGEF2,PJA2,RYR2	Protein Kinase A Regulatory Subunit Binding (GO:0034237)	GO_Molecular_Function_2023
Exopeptidase Activity (GO:0008238)	0.368957	0.477212	0.633211	1		45	XPNPEP3,METAP1,RCE1,CXCR4,METAP2,NPEPPS	Exopeptidase Activity (GO:0008238)	GO_Molecular_Function_2023
ADP Transmembrane Transporter Activity (GO:0015217)	-0.518333	-0.477074	0.633309	1		8	SLC25A4,SLC25A23,SLC25A5,SLC25A42	ADP Transmembrane Transporter Activity (GO:0015217)	GO_Molecular_Function_2023
NADP-retinol Dehydrogenase Activity (GO:0052650)	0.53249	0.475365	0.634527	1		8		NADP-retinol Dehydrogenase Activity (GO:0052650)	GO_Molecular_Function_2023
Notch Binding (GO:0005112)	0.43366	0.474613	0.635063	1		22	DNER,JAG2,DTX1,SNW1,CUL3	Notch Binding (GO:0005112)	GO_Molecular_Function_2023
Histone H3K4 Methyltransferase Activity (GO:0042800)	0.512227	0.471677	0.637157	1		12		Histone H3K4 Methyltransferase Activity (GO:0042800)	GO_Molecular_Function_2023
Hydro-Lyase Activity (GO:0016836)	-0.444084	-0.467995	0.639788	1		26	AUH,ENO2,HADHB,ACO2,CBS,ENO1,HSD17B4,GATD1,HADHA,ENO3,UROS,PARK7,TGDS	Hydro-Lyase Activity (GO:0016836)	GO_Molecular_Function_2023
Transition Metal Ion Binding (GO:0046914)	0.299124	0.466577	0.640803	1		342	ADO,TRIM24,PGGT1B,PHF5A,RABGGTB,TRIM8,ARIH2,MTPAP,RABIF,DUSP12,ALAD,TET1,CCS,ADCY2,SIRT6,KDM2B,ADA,KDM1B,NPEPPS,THAP1,CHORDC1,RNF7,TRIM28,FAM20C,MDM2,UBA5,COMMD1,RCHY1,KAT6A,RBAK,BMI1,ZMYND11,NEK4,NUDT8,RNF2,TIMM9,CXXC4,CAD,XPNPEP3,MGAT2,LVRN,RIOX1,ZFP37,TAB3,KLF7,RPS27,USP33,KDM4C,ALKBH8,TYW5,XXYLT1,D2HGDH,FBXL19,DPF3,ZFPM2	Transition Metal Ion Binding (GO:0046914)	GO_Molecular_Function_2023
Tau-Protein Kinase Activity (GO:0050321)	0.420349	0.466181	0.641086	1		20	DYRK1A,MARK3	Tau-Protein Kinase Activity (GO:0050321)	GO_Molecular_Function_2023
Cytokine Receptor Binding (GO:0005126)	-0.343045	-0.464387	0.64237	1		49	IL34,DDT,FKBP1A,SH2B3,VEGFD,SMAD3,SPRED1,TYK2,SPRED2,SDCBP,JAK1	Cytokine Receptor Binding (GO:0005126)	GO_Molecular_Function_2023
Signaling Receptor Complex Adaptor Activity (GO:0030159)	-0.366913	-0.462674	0.643598	1		40	MAPK8IP3,DEDD2,SPAG9,SH2B3,GNB2,GNB5,SPATA2,G3BP2,SHANK3	Signaling Receptor Complex Adaptor Activity (GO:0030159)	GO_Molecular_Function_2023
RNA Polymerase Binding (GO:0070063)	0.457104	0.462406	0.64379	1		17	TCERG1L,YTHDC2,TCERG1,PHRF1,SCAF8	RNA Polymerase Binding (GO:0070063)	GO_Molecular_Function_2023
Ionotropic Glutamate Receptor Activity (GO:0004970)	-0.44918	-0.462138	0.643982	1		16	GRIN1,GRIK5,GRIN2A,PTK2B,GRIA2	Ionotropic Glutamate Receptor Activity (GO:0004970)	GO_Molecular_Function_2023
poly(G) Binding (GO:0034046)	0.530802	0.458497	0.646596	1		7	HNRNPDL	poly(G) Binding (GO:0034046)	GO_Molecular_Function_2023
Alcohol Dehydrogenase (NADP+) Activity (GO:0008106)	0.519069	0.458419	0.646651	1		10		Alcohol Dehydrogenase (NADP+) Activity (GO:0008106)	GO_Molecular_Function_2023
Hydrolase Activity, Acting On Acid Anhydrides, In Phosphorus-Containing Anhydrides (GO:0016818)	-0.523616	-0.456571	0.647979	1		5	DXO,PHOSPHO1,ENPP1,NUDT1	Hydrolase Activity, Acting On Acid Anhydrides, In Phosphorus-Containing Anhydrides (GO:0016818)	GO_Molecular_Function_2023
Bicarbonate Transmembrane Transporter Activity (GO:0015106)	0.44354	0.454886	0.649191	1		18	SLC26A7,SLC39A12,SLC39A6,SLC39A4	Bicarbonate Transmembrane Transporter Activity (GO:0015106)	GO_Molecular_Function_2023
Nitric-Oxide Synthase Binding (GO:0050998)	-0.518927	-0.450191	0.652572	1		6	NOS1AP	Nitric-Oxide Synthase Binding (GO:0050998)	GO_Molecular_Function_2023
Monocarboxylic Acid Transmembrane Transporter Activity (GO:0008028)	-0.429131	-0.448497	0.653795	1		27	SLC16A1,SLC1A4,SLC27A1,SLC16A5,SLC16A2,SLC16A3,SLC16A10,SLC16A11,MPC1,SLC6A12,SLC32A1,SLC16A14,MPC2	Monocarboxylic Acid Transmembrane Transporter Activity (GO:0008028)	GO_Molecular_Function_2023
Phospholipase Binding (GO:0043274)	-0.491164	-0.446801	0.655019	1		11	SRC,ARHGAP6,PRKN,PDPK1,FYN	Phospholipase Binding (GO:0043274)	GO_Molecular_Function_2023
1-Acylglycerol-3-Phosphate O-acyltransferase Activity (GO:0003841)	-0.408763	-0.445591	0.655892	1		19	LPCAT1,PNPLA3,AGPAT4,AGPAT3,GPAT3,LPCAT3	1-Acylglycerol-3-Phosphate O-acyltransferase Activity (GO:0003841)	GO_Molecular_Function_2023
Intracellular Chloride Channel Activity (GO:0061778)	-0.483145	-0.4455	0.655958	1		12	CLCA1,ANO10,TTYH1,ANO8,ANO6,TTYH3	Intracellular Chloride Channel Activity (GO:0061778)	GO_Molecular_Function_2023
AMP Binding (GO:0016208)	-0.502971	-0.442526	0.658109	1		9	PFKM	AMP Binding (GO:0016208)	GO_Molecular_Function_2023
Solute:Monoatomic Cation Symporter Activity (GO:0015294)	0.514158	0.441557	0.65881	1		10		Solute:Monoatomic Cation Symporter Activity (GO:0015294)	GO_Molecular_Function_2023
2-Acylglycerol-3-Phosphate O-acyltransferase Activity (GO:0047144)	-0.511736	-0.438624	0.660934	1		7	MBOAT7,LPCAT1,LPGAT1,LPCAT3	2-Acylglycerol-3-Phosphate O-acyltransferase Activity (GO:0047144)	GO_Molecular_Function_2023
Lysophosphatidic Acid Acyltransferase Activity (GO:0042171)	-0.392265	-0.432291	0.66553	1		20	LPCAT1,PNPLA3,AGPAT4,AGPAT3,GPAT3,LPCAT3	Lysophosphatidic Acid Acyltransferase Activity (GO:0042171)	GO_Molecular_Function_2023
Glutathione Binding (GO:0043295)	0.521804	0.429613	0.667477	1		7		Glutathione Binding (GO:0043295)	GO_Molecular_Function_2023
Nuclear Localization Sequence Binding (GO:0008139)	0.460039	0.428379	0.668375	1		16	NUP153,KPNA4,IPO5	Nuclear Localization Sequence Binding (GO:0008139)	GO_Molecular_Function_2023
Potassium:Chloride Symporter Activity (GO:0015379)	-0.503427	-0.426005	0.670105	1		8	SLC12A2,SLC12A6	Potassium:Chloride Symporter Activity (GO:0015379)	GO_Molecular_Function_2023
C4-dicarboxylate Transmembrane Transporter Activity (GO:0015556)	-0.460131	-0.424304	0.671344	1		14	SLC16A1,SLC1A5,SLC1A4,UCP2,SLC1A1,SLC25A22,SLC25A11,SLC25A12,SLC13A5	C4-dicarboxylate Transmembrane Transporter Activity (GO:0015556)	GO_Molecular_Function_2023
Mitogen-Activated Protein Kinase Binding (GO:0051019)	-0.436973	-0.424301	0.671346	1		23	MICAL2,GCH1,MAPK14,DUSP1,CDK5RAP3,PRKG2,PTPRJ,DIRAS1,MAPKAPK2,DUSP10	Mitogen-Activated Protein Kinase Binding (GO:0051019)	GO_Molecular_Function_2023
Hexosaminidase Activity (GO:0015929)	-0.502816	-0.423959	0.671596	1		8	CEMIP2,HYAL1	Hexosaminidase Activity (GO:0015929)	GO_Molecular_Function_2023
Phosphatidylinositol Transfer Activity (GO:0008526)	-0.497529	-0.42385	0.671675	1		9	OSBPL2,PITPNM3,PITPNA	Phosphatidylinositol Transfer Activity (GO:0008526)	GO_Molecular_Function_2023
Oxidoreduction-Driven Active Transmembrane Transporter Activity (GO:0015453)	-0.328163	-0.422098	0.672954	1		52	COX4I1,CYB5A,NDUFV3,COX7A2L,COX6B1,UQCRH,NDUFA4,NDUFS1,NDUFA10	Oxidoreduction-Driven Active Transmembrane Transporter Activity (GO:0015453)	GO_Molecular_Function_2023
Acetylcholine Receptor Activity (GO:0015464)	0.469422	0.422033	0.673001	1		15	CHRM3,CHRM2,CHRNB2	Acetylcholine Receptor Activity (GO:0015464)	GO_Molecular_Function_2023
Quaternary Ammonium Group Transmembrane Transporter Activity (GO:0015651)	-0.484199	-0.421925	0.67308	1		11	SLC25A29,SLC44A5,SLC44A1,SLC25A19,SLC44A2,SLC25A20,SLC5A7	Quaternary Ammonium Group Transmembrane Transporter Activity (GO:0015651)	GO_Molecular_Function_2023
G Protein-Coupled Peptide Receptor Activity (GO:0008528)	0.35647	0.414645	0.678402	1		47	CRHR2,OPRD1,LTB4R2,PTH1R,MC1R,OPRL1,NLRP6,SCTR,MC4R,AVPR1A	G Protein-Coupled Peptide Receptor Activity (GO:0008528)	GO_Molecular_Function_2023
Kinase Activator Activity (GO:0019209)	-0.360946	-0.409334	0.682294	1		38	MAP2K1,MARK2,WNK1	Kinase Activator Activity (GO:0019209)	GO_Molecular_Function_2023
Dinucleotide Phosphatase Activity (GO:0004551)	0.514471	0.406611	0.684294	1		7		Dinucleotide Phosphatase Activity (GO:0004551)	GO_Molecular_Function_2023
Glutamate Receptor Activity (GO:0008066)	0.464778	0.404171	0.686087	1		15	GRIN2D	Glutamate Receptor Activity (GO:0008066)	GO_Molecular_Function_2023
siRNA Binding (GO:0035197)	-0.500652	-0.402255	0.687497	1		7	DICER1	siRNA Binding (GO:0035197)	GO_Molecular_Function_2023
Heme Binding (GO:0020037)	-0.323769	-0.397939	0.690675	1		52	SUOX,SLC48A1,CYB5A,HCCS,CBS,CAT,SRC,HMOX2,CYB5R4,CYP46A1,PTGS2,SDHC	Heme Binding (GO:0020037)	GO_Molecular_Function_2023
C-acyltransferase Activity (GO:0016408)	-0.505283	-0.397692	0.690857	1		5	SCP2,HADHB	C-acyltransferase Activity (GO:0016408)	GO_Molecular_Function_2023
MAP Kinase Phosphatase Activity (GO:0033549)	-0.469874	-0.397687	0.690861	1		12	DUSP5,DUSP9,DUSP8,DUSP3,DUSP13,DUSP10	MAP Kinase Phosphatase Activity (GO:0033549)	GO_Molecular_Function_2023
Phosphatidylglycerol Binding (GO:1901611)	0.496425	0.397519	0.690985	1		11	GSDME,PLTP,STOML2,UQCC3	Phosphatidylglycerol Binding (GO:1901611)	GO_Molecular_Function_2023
Non-Membrane Spanning Protein Tyrosine Kinase Activity (GO:0004715)	-0.405974	-0.394868	0.69294	1		28	ITK,PKDCC,YES1,CLK1,FES,MELK,SRC,TYK2,PTK2B,PEAK1,JAK1,FYN,ABL2,MATK	Non-Membrane Spanning Protein Tyrosine Kinase Activity (GO:0004715)	GO_Molecular_Function_2023
Phosphatase Activator Activity (GO:0019211)	-0.432199	-0.393943	0.693623	1		16	PPP2R5A,CALM1,PPP2R5B,CALM2,CALM3,PPP2R5C	Phosphatase Activator Activity (GO:0019211)	GO_Molecular_Function_2023
Thioesterase Binding (GO:0031996)	-0.487398	-0.38995	0.696574	1		9	RAC1,CDC42	Thioesterase Binding (GO:0031996)	GO_Molecular_Function_2023
Cytokine Activity (GO:0005125)	-0.272914	-0.388517	0.697633	1		78	BMP7,IL34,INHBA,ALKAL2,MEN1,WNT10B,CX3CL1,IL33	Cytokine Activity (GO:0005125)	GO_Molecular_Function_2023
SUMO Ligase Activity (GO:0061665)	-0.486263	-0.386228	0.699328	1		9	EGR2,ZMIZ2,PIAS4,NSMCE2	SUMO Ligase Activity (GO:0061665)	GO_Molecular_Function_2023
Lipid Phosphatase Activity (GO:0042577)	-0.458384	-0.385439	0.699912	1		13	SGPP2,INPP5K,SGPP1	Lipid Phosphatase Activity (GO:0042577)	GO_Molecular_Function_2023
Amino Acid:Sodium Symporter Activity (GO:0005283)	0.459693	0.384945	0.700279	1		15		Amino Acid:Sodium Symporter Activity (GO:0005283)	GO_Molecular_Function_2023
Sodium:Proton Antiporter Activity (GO:0015385)	-0.484957	-0.38196	0.702491	1		9	SLC9A8	Sodium:Proton Antiporter Activity (GO:0015385)	GO_Molecular_Function_2023
Phosphatidylinositol-4-Phosphate Binding (GO:0070273)	-0.393802	-0.380408	0.703642	1		19	OSBPL8,PLEKHA5,SNX3,OBSCN,ARFIP2	Phosphatidylinositol-4-Phosphate Binding (GO:0070273)	GO_Molecular_Function_2023
Flap Endonuclease Activity (GO:0048256)	-0.499382	-0.379408	0.704385	1		5	EXO1,FSCN1	Flap Endonuclease Activity (GO:0048256)	GO_Molecular_Function_2023
Hydrolase Activity, Acting On Carbon-Nitrogen (But Not Peptide) Bonds, In Cyclic Amides (GO:0016812)	0.490889	0.379127	0.704594	1		11	DCLRE1A	Hydrolase Activity, Acting On Carbon-Nitrogen (But Not Peptide) Bonds, In Cyclic Amides (GO:0016812)	GO_Molecular_Function_2023
I-SMAD Binding (GO:0070411)	0.484226	0.37342	0.708836	1		12	AXIN2,SMAD2,SMAD4	I-SMAD Binding (GO:0070411)	GO_Molecular_Function_2023
Cell-Matrix Adhesion Mediator Activity (GO:0098634)	0.553266	0.371804	0.710039	1		5		Cell-Matrix Adhesion Mediator Activity (GO:0098634)	GO_Molecular_Function_2023
Purine Nucleobase Transmembrane Transporter Activity (GO:0005345)	0.528484	0.37064	0.710905	1		6		Purine Nucleobase Transmembrane Transporter Activity (GO:0005345)	GO_Molecular_Function_2023
Tumor Necrosis Factor Receptor Activity (GO:0005031)	-0.490224	-0.369199	0.711979	1		7	TNFRSF25,TNFRSF1B,TNFRSF11A	Tumor Necrosis Factor Receptor Activity (GO:0005031)	GO_Molecular_Function_2023
FAD Binding (GO:0071949)	0.416655	0.368489	0.712509	1		23	CRY1,KDM1B	FAD Binding (GO:0071949)	GO_Molecular_Function_2023
O-methyltransferase Activity (GO:0008171)	0.49839	0.366183	0.714228	1		8		O-methyltransferase Activity (GO:0008171)	GO_Molecular_Function_2023
BMP Binding (GO:0036122)	0.486256	0.364002	0.715856	1		11	SCUBE3	BMP Binding (GO:0036122)	GO_Molecular_Function_2023
General Transcription Initiation Factor Binding (GO:0140296)	0.408646	0.361555	0.717685	1		27		General Transcription Initiation Factor Binding (GO:0140296)	GO_Molecular_Function_2023
Adenylyltransferase Activity (GO:0070566)	-0.389002	-0.360583	0.718411	1		19	PAPOLA,SELENOO,TENT5A,NMNAT2,COASY	Adenylyltransferase Activity (GO:0070566)	GO_Molecular_Function_2023
Glutamate Receptor Binding (GO:0035254)	-0.401188	-0.360557	0.718431	1		18	CAMK2A,GNAS,DLG4,NSF,SHANK3	Glutamate Receptor Binding (GO:0035254)	GO_Molecular_Function_2023
Sulfate Transmembrane Transporter Activity (GO:0015116)	-0.471411	-0.356607	0.721386	1		10	SLC25A11	Sulfate Transmembrane Transporter Activity (GO:0015116)	GO_Molecular_Function_2023
Cysteine-Type Endopeptidase Inhibitor Activity (GO:0004869)	-0.480597	-0.352331	0.72459	1		8	ZDHHC17,SPOCK1	Cysteine-Type Endopeptidase Inhibitor Activity (GO:0004869)	GO_Molecular_Function_2023
UDP-galactosyltransferase Activity (GO:0035250)	0.419409	0.352252	0.72465	1		18	B3GNT5,B3GALT6,B3GNT7	UDP-galactosyltransferase Activity (GO:0035250)	GO_Molecular_Function_2023
Leucine Binding (GO:0070728)	0.544621	0.349306	0.72686	1		5		Leucine Binding (GO:0070728)	GO_Molecular_Function_2023
Histone Acetyltransferase Binding (GO:0035035)	-0.419391	-0.345903	0.729415	1		16	TAF7,EID1,PCNA,ZBTB7A,TRIM68,EGR1,STAT1,SIRT2	Histone Acetyltransferase Binding (GO:0035035)	GO_Molecular_Function_2023
3'-5' RNA Helicase Activity (GO:0034458)	-0.486798	-0.341584	0.732664	1		5	SKIC2	3'-5' RNA Helicase Activity (GO:0034458)	GO_Molecular_Function_2023
Prenyltransferase Activity (GO:0004659)	-0.480608	-0.339785	0.734018	1		7	DHDDS	Prenyltransferase Activity (GO:0004659)	GO_Molecular_Function_2023
Histone Deacetylase Activity (GO:0004407)	-0.39558	-0.338829	0.734738	1		18	HDAC3,HDAC4,HDAC11,HDAC5,SIRT2	Histone Deacetylase Activity (GO:0004407)	GO_Molecular_Function_2023
Activin Receptor Activity (GO:0017002)	-0.475898	-0.337915	0.735427	1		8	ACVR2B,ACVR1B	Activin Receptor Activity (GO:0017002)	GO_Molecular_Function_2023
Caspase Binding (GO:0089720)	-0.479847	-0.337505	0.735736	1		7	NOL3	Caspase Binding (GO:0089720)	GO_Molecular_Function_2023
Translation Elongation Factor Activity (GO:0003746)	0.471746	0.332556	0.739469	1		12	GTPBP1	Translation Elongation Factor Activity (GO:0003746)	GO_Molecular_Function_2023
Protein-Lysine N-methyltransferase Activity (GO:0016279)	0.339619	0.325883	0.744513	1		49	N6AMT1,KMT5B,METTL21C,ETFBKMT,SETDB1,SETD6,SETBP1,VCPKMT,SMYD5,METTL22	Protein-Lysine N-methyltransferase Activity (GO:0016279)	GO_Molecular_Function_2023
Lipoprotein Particle Binding (GO:0071813)	-0.412968	-0.323001	0.746694	1		16	HSPD1,STAB2,LDLR,SORL1,CD36,SCARB1,LCP1	Lipoprotein Particle Binding (GO:0071813)	GO_Molecular_Function_2023
Nuclear Receptor Binding (GO:0016922)	0.324914	0.322991	0.746702	1		103	LATS1,MMS19,TMF1,PROX1,MED17,RNF14,SMARCE1,FOXP1,NCOA6,MED22,NRIP1,SNW1,CRY1,TRERF1,ZNHIT3,DAXX,TACC2,PHB2,NCOA1,SIRT1,KDM4C,PKN1,BRD8,TRIP4	Nuclear Receptor Binding (GO:0016922)	GO_Molecular_Function_2023
Tau Protein Binding (GO:0048156)	-0.339942	-0.321146	0.748099	1		39	MARK2,MAP1A,PPP2CA,DCTN1,ROCK2,FYN,HSP90AB1	Tau Protein Binding (GO:0048156)	GO_Molecular_Function_2023
Wide Pore Channel Activity (GO:0022829)	0.411215	0.319693	0.749201	1		18	GJD2,PANX1,GJA4,GJC1,GSDME	Wide Pore Channel Activity (GO:0022829)	GO_Molecular_Function_2023
Magnesium Ion Transmembrane Transporter Activity (GO:0015095)	-0.459574	-0.319468	0.749372	1		10	MRS2,CNNM4,SLC41A2,SLC41A1	Magnesium Ion Transmembrane Transporter Activity (GO:0015095)	GO_Molecular_Function_2023
Aldehyde-Lyase Activity (GO:0016832)	-0.477474	-0.314653	0.753025	1		5	ALDOB,ALDOC	Aldehyde-Lyase Activity (GO:0016832)	GO_Molecular_Function_2023
1-Alkyl-2-Acetylglycerophosphocholine Esterase Activity (GO:0003847)	0.530624	0.314215	0.753358	1		5	PAFAH2	1-Alkyl-2-Acetylglycerophosphocholine Esterase Activity (GO:0003847)	GO_Molecular_Function_2023
Ubiquitin-Ubiquitin Ligase Activity (GO:0034450)	-0.436813	-0.312605	0.75458	1		13	ANAPC11	Ubiquitin-Ubiquitin Ligase Activity (GO:0034450)	GO_Molecular_Function_2023
rDNA Binding (GO:0000182)	0.529777	0.312147	0.754929	1		5		rDNA Binding (GO:0000182)	GO_Molecular_Function_2023
Phosphatidic Acid Transfer Activity (GO:1990050)	0.529655	0.31185	0.755154	1		5	PRELID3B,PLTP	Phosphatidic Acid Transfer Activity (GO:1990050)	GO_Molecular_Function_2023
Telomerase Activity (GO:0003720)	0.52935	0.311106	0.75572	1		5	PTEN	Telomerase Activity (GO:0003720)	GO_Molecular_Function_2023
RNA-directed DNA Polymerase Activity (GO:0003964)	0.52935	0.311106	0.75572	1		5	PTEN	RNA-directed DNA Polymerase Activity (GO:0003964)	GO_Molecular_Function_2023
CXCR Chemokine Receptor Binding (GO:0045236)	0.528717	0.309568	0.75689	1		5		CXCR Chemokine Receptor Binding (GO:0045236)	GO_Molecular_Function_2023
Core Promoter Sequence-Specific DNA Binding (GO:0001046)	0.383135	0.309371	0.757039	1		30	TAF1C,NPM1,FOXP1	Core Promoter Sequence-Specific DNA Binding (GO:0001046)	GO_Molecular_Function_2023
Ionotropic Glutamate Receptor Binding (GO:0035255)	0.468656	0.308912	0.757388	1		11		Ionotropic Glutamate Receptor Binding (GO:0035255)	GO_Molecular_Function_2023
GABA-A Receptor Activity (GO:0004890)	0.44683	0.305959	0.759636	1		14	GABRG3,GABRG2	GABA-A Receptor Activity (GO:0004890)	GO_Molecular_Function_2023
Phosphatidylinositol-3,5-Bisphosphate Binding (GO:0080025)	-0.391131	-0.305752	0.759794	1		22	WIPI2,PLEKHA5,SNX3,SNX14,HIP1R	Phosphatidylinositol-3,5-Bisphosphate Binding (GO:0080025)	GO_Molecular_Function_2023
Minor Groove Of Adenine-Thymine-Rich DNA Binding (GO:0003680)	0.527	0.305412	0.760052	1		5		Minor Groove Of Adenine-Thymine-Rich DNA Binding (GO:0003680)	GO_Molecular_Function_2023
Phosphatidylinositol 3-Kinase Regulator Activity (GO:0035014)	0.437167	0.304295	0.760903	1		15	PIK3R2,SOCS2,SOCS1,CISH	Phosphatidylinositol 3-Kinase Regulator Activity (GO:0035014)	GO_Molecular_Function_2023
Solute:Inorganic Anion Antiporter Activity (GO:0005452)	-0.447556	-0.301546	0.762998	1		11	SLC22A6,SLC4A8,SLC4A10,SLC26A2,SLC22A8	Solute:Inorganic Anion Antiporter Activity (GO:0005452)	GO_Molecular_Function_2023
Histone H3K36 Methyltransferase Activity (GO:0046975)	-0.447361	-0.300956	0.763448	1		11	SETD5	Histone H3K36 Methyltransferase Activity (GO:0046975)	GO_Molecular_Function_2023
Protein Serine/Threonine Phosphatase Inhibitor Activity (GO:0004865)	0.475576	0.299821	0.764314	1		8	PPP1R8	Protein Serine/Threonine Phosphatase Inhibitor Activity (GO:0004865)	GO_Molecular_Function_2023
Zinc Ion Transmembrane Transporter Activity (GO:0005385)	-0.38917	-0.298795	0.765096	1		22	SLC30A2,SLC39A3,SLC30A5,SLC30A4,SLC30A9,SLC30A3	Zinc Ion Transmembrane Transporter Activity (GO:0005385)	GO_Molecular_Function_2023
tRNA-specific Adenosine Deaminase Activity (GO:0008251)	-0.471467	-0.297819	0.765842	1		5	ADAR,ADARB1,ADARB2	tRNA-specific Adenosine Deaminase Activity (GO:0008251)	GO_Molecular_Function_2023
Superoxide-Generating NADPH Oxidase Activator Activity (GO:0016176)	-0.471204	-0.297092	0.766396	1		5	SH3PXD2A,PDGFB	Superoxide-Generating NADPH Oxidase Activator Activity (GO:0016176)	GO_Molecular_Function_2023
glucuronosyl-N-acetylgalactosaminyl-proteoglycan 4-beta-N-acetylgalactosaminyltransferase Activity (GO:0047238)	-0.469907	-0.293514	0.76913	1		5	CHSY1,CSGALNACT2,CHPF2	glucuronosyl-N-acetylgalactosaminyl-proteoglycan 4-beta-N-acetylgalactosaminyltransferase Activity (GO:0047238)	GO_Molecular_Function_2023
enoyl-CoA Hydratase Activity (GO:0004300)	-0.456193	-0.293447	0.76918	1		9	HADHA,HADHB,HACD3	enoyl-CoA Hydratase Activity (GO:0004300)	GO_Molecular_Function_2023
Purinergic Nucleotide Receptor Activity (GO:0001614)	-0.450643	-0.292744	0.769718	1		10	P2RX3,P2RX5,P2RX4	Purinergic Nucleotide Receptor Activity (GO:0001614)	GO_Molecular_Function_2023
Acid-Thiol Ligase Activity (GO:0016878)	-0.460192	-0.291749	0.770479	1		8	ACSF3,ACSL1,ACSS2	Acid-Thiol Ligase Activity (GO:0016878)	GO_Molecular_Function_2023
bHLH Transcription Factor Binding (GO:0043425)	0.422794	0.288292	0.773123	1		16	USF1,SIRT1	bHLH Transcription Factor Binding (GO:0043425)	GO_Molecular_Function_2023
NAD+ Binding (GO:0070403)	0.460464	0.284626	0.775931	1		11	SIRT1	NAD+ Binding (GO:0070403)	GO_Molecular_Function_2023
2 Iron, 2 Sulfur Cluster Binding (GO:0051537)	-0.435137	-0.284462	0.776056	1		12	CISD1,ISCA2,CISD2	2 Iron, 2 Sulfur Cluster Binding (GO:0051537)	GO_Molecular_Function_2023
Mitogen-Activated Protein Kinase Kinase Binding (GO:0031434)	0.494905	0.282035	0.777917	1		6	PIN1	Mitogen-Activated Protein Kinase Kinase Binding (GO:0031434)	GO_Molecular_Function_2023
Monoatomic Ion Gated Channel Activity (GO:0022839)	-0.351584	-0.278072	0.780957	1		31	GRIN1,ANXA6,ANO10,TMC7,GABRB1,ANO6,KCNT2,KCNT1	Monoatomic Ion Gated Channel Activity (GO:0022839)	GO_Molecular_Function_2023
Lysine N-methyltransferase Activity (GO:0016278)	0.378185	0.278066	0.780962	1		20	VCPKMT,ETFBKMT,METTL21C,SETD6	Lysine N-methyltransferase Activity (GO:0016278)	GO_Molecular_Function_2023
Patched Binding (GO:0005113)	-0.461286	-0.275798	0.782703	1		6	CCNB1	Patched Binding (GO:0005113)	GO_Molecular_Function_2023
Acetylation-Dependent Protein Binding (GO:0140033)	-0.381772	-0.273439	0.784516	1		22	SMARCA4,BRD4,TAF1,BAZ2A,ZMYND8	Acetylation-Dependent Protein Binding (GO:0140033)	GO_Molecular_Function_2023
Lysine-Acetylated Histone Binding (GO:0070577)	-0.381772	-0.273439	0.784516	1		22	SMARCA4,BRD4,TAF1,BAZ2A,ZMYND8	Lysine-Acetylated Histone Binding (GO:0070577)	GO_Molecular_Function_2023
Single-Stranded DNA Exodeoxyribonuclease Activity (GO:0008297)	0.490957	0.272367	0.78534	1		6	EXO5	Single-Stranded DNA Exodeoxyribonuclease Activity (GO:0008297)	GO_Molecular_Function_2023
Signal Sequence Binding (GO:0005048)	-0.352093	-0.270193	0.787011	1		30	PEX5,POM121,KDELR1,KPNA2,SEC61A2,TNPO2,BRAP,KPNA1	Signal Sequence Binding (GO:0005048)	GO_Molecular_Function_2023
deSUMOylase Activity (GO:0016929)	0.511863	0.269948	0.7872	1		5	USPL1	deSUMOylase Activity (GO:0016929)	GO_Molecular_Function_2023
Double-Stranded RNA Binding (GO:0003725)	-0.290646	-0.269382	0.787636	1		54	DICER1,TUBA1B,SLC3A2,CLTC,AGO3,AGO2,ADARB1,HSP90AB1	Double-Stranded RNA Binding (GO:0003725)	GO_Molecular_Function_2023
Monoamine Transmembrane Transporter Activity (GO:0008504)	0.465659	0.267518	0.78907	1		7	SLC29A3	Monoamine Transmembrane Transporter Activity (GO:0008504)	GO_Molecular_Function_2023
Mechanosensitive Monoatomic Ion Channel Activity (GO:0008381)	-0.451208	-0.266809	0.789616	1		8	TMC7	Mechanosensitive Monoatomic Ion Channel Activity (GO:0008381)	GO_Molecular_Function_2023
CARD Domain Binding (GO:0050700)	-0.456192	-0.262227	0.793146	1		6	CARD19,NOD1,RIPK2	CARD Domain Binding (GO:0050700)	GO_Molecular_Function_2023
L-aspartate Transmembrane Transporter Activity (GO:0015183)	0.460571	0.259517	0.795236	1		8		L-aspartate Transmembrane Transporter Activity (GO:0015183)	GO_Molecular_Function_2023
Dicarboxylic Acid Transmembrane Transporter Activity (GO:0005310)	-0.390258	-0.255097	0.798648	1		23	SLC16A1,SLC1A5,SLC1A4,UCP2,SLC1A1,SLC25A22,SLC25A11,SLC25A12,SLC13A5	Dicarboxylic Acid Transmembrane Transporter Activity (GO:0005310)	GO_Molecular_Function_2023
GTPase Inhibitor Activity (GO:0005095)	0.449422	0.25334	0.800006	1		11	CPEB2	GTPase Inhibitor Activity (GO:0005095)	GO_Molecular_Function_2023
Aminopeptidase Activity (GO:0004177)	0.385959	0.245205	0.806298	1		26	XPNPEP3,LVRN,METAP1,CXCR4,NPEPPS	Aminopeptidase Activity (GO:0004177)	GO_Molecular_Function_2023
Peptidoglycan Binding (GO:0042834)	-0.449775	-0.240616	0.809852	1		5	IGHM,NOD1	Peptidoglycan Binding (GO:0042834)	GO_Molecular_Function_2023
Store-Operated Calcium Channel Activity (GO:0015279)	-0.436848	-0.240315	0.810086	1		9	TRPC1,TRPM2,TRPC6,STIM2	Store-Operated Calcium Channel Activity (GO:0015279)	GO_Molecular_Function_2023
Epidermal Growth Factor Receptor Binding (GO:0005154)	0.373806	0.23885	0.811222	1		21	FER,CNOT9	Epidermal Growth Factor Receptor Binding (GO:0005154)	GO_Molecular_Function_2023
MHC Protein Binding (GO:0042287)	0.424387	0.236013	0.813423	1		14	MFAP3,TAP1	MHC Protein Binding (GO:0042287)	GO_Molecular_Function_2023
Acetylcholine-Gated Monoatomic Cation-Selective Channel Activity (GO:0022848)	-0.428613	-0.231943	0.816582	1		10	CHRNA1	Acetylcholine-Gated Monoatomic Cation-Selective Channel Activity (GO:0022848)	GO_Molecular_Function_2023
Phosphoserine Residue Binding (GO:0050815)	-0.436455	-0.228307	0.819407	1		8	YWHAB,SCAF4,YWHAZ	Phosphoserine Residue Binding (GO:0050815)	GO_Molecular_Function_2023
Aldo-Keto Reductase (NADP) Activity (GO:0004033)	-0.442568	-0.227591	0.819964	1		6	KCNAB2	Aldo-Keto Reductase (NADP) Activity (GO:0004033)	GO_Molecular_Function_2023
1-Phosphatidylinositol-3-Kinase Activity (GO:0016303)	-0.43613	-0.227496	0.820038	1		8	PIK3C2A	1-Phosphatidylinositol-3-Kinase Activity (GO:0016303)	GO_Molecular_Function_2023
Phosphotransferase Activity, Phosphate Group As Acceptor (GO:0016776)	0.385315	0.225584	0.821525	1		18	NME6	Phosphotransferase Activity, Phosphate Group As Acceptor (GO:0016776)	GO_Molecular_Function_2023
1-Phosphatidylinositol Binding (GO:0005545)	-0.40485	-0.219323	0.826398	1		13	SNAP91,ZFYVE16,SNX9,SCARB1,SNX10	1-Phosphatidylinositol Binding (GO:0005545)	GO_Molecular_Function_2023
Fibroblast Growth Factor Binding (GO:0017134)	0.382912	0.21758	0.827756	1		18	SCN5A,RPS19,KL,RPS2,CEP57	Fibroblast Growth Factor Binding (GO:0017134)	GO_Molecular_Function_2023
N6-methyladenosine-containing RNA Binding (GO:1990247)	0.43813	0.215308	0.829527	1		10	IGF2BP1,YTHDC2,YTHDF1,YTHDF2	N6-methyladenosine-containing RNA Binding (GO:1990247)	GO_Molecular_Function_2023
Adenylate Cyclase Inhibiting G Protein-Coupled Glutamate Receptor Activity (GO:0001640)	0.443891	0.214478	0.830174	1		7	GRM2,GRM4,GRM5,GRM8,GRM7,GRM1	Adenylate Cyclase Inhibiting G Protein-Coupled Glutamate Receptor Activity (GO:0001640)	GO_Molecular_Function_2023
Cysteine-Type Endopeptidase Activator Activity Involved In Apoptotic Process (GO:0008656)	-0.395394	-0.214369	0.830259	1		14	BEX3,CTSL,BCL2L13,NOD1,NKX3-1	Cysteine-Type Endopeptidase Activator Activity Involved In Apoptotic Process (GO:0008656)	GO_Molecular_Function_2023
Galactosyltransferase Activity (GO:0008378)	0.43724	0.213108	0.831243	1		10		Galactosyltransferase Activity (GO:0008378)	GO_Molecular_Function_2023
G-quadruplex DNA Binding (GO:0051880)	0.440901	0.211057	0.832843	1		8	DHX36	G-quadruplex DNA Binding (GO:0051880)	GO_Molecular_Function_2023
Semaphorin Receptor Binding (GO:0030215)	-0.361207	-0.210693	0.833127	1		22	SEMA4D,SEMA4F,SEMA3D,SEMA5A,SH3BP1,SEMA6B,SEMA4A	Semaphorin Receptor Binding (GO:0030215)	GO_Molecular_Function_2023
Phosphotransferase Activity, For Other Substituted Phosphate Groups (GO:0016780)	-0.401398	-0.210378	0.833373	1		13	SAMD8,PTDSS2,GNPTAB,PIGG	Phosphotransferase Activity, For Other Substituted Phosphate Groups (GO:0016780)	GO_Molecular_Function_2023
Pyrophosphatase Activity (GO:0016462)	0.324436	0.20881	0.834596	1		47	DCTPP1,DOLPP1,NUDT19,CILP2	Pyrophosphatase Activity (GO:0016462)	GO_Molecular_Function_2023
Nucleoside Monophosphate Kinase Activity (GO:0050145)	0.389442	0.208623	0.834742	1		17	CASK	Nucleoside Monophosphate Kinase Activity (GO:0050145)	GO_Molecular_Function_2023
Peptidase Activator Activity Involved In Apoptotic Process (GO:0016505)	-0.375828	-0.207748	0.835426	1		16	BEX3,CTSL,BCL2L13,NOD1,NKX3-1	Peptidase Activator Activity Involved In Apoptotic Process (GO:0016505)	GO_Molecular_Function_2023
Single-Stranded RNA Binding (GO:0003727)	0.332802	0.207692	0.835469	1		37	U2AF2,AQR,EXOSC10,ZFR,RBM7	Single-Stranded RNA Binding (GO:0003727)	GO_Molecular_Function_2023
Metalloaminopeptidase Activity (GO:0070006)	-0.366002	-0.20684	0.836135	1		17	MMP17,LNPEP	Metalloaminopeptidase Activity (GO:0070006)	GO_Molecular_Function_2023
MutLalpha Complex Binding (GO:0032405)	0.482097	0.20676	0.836197	1		5		MutLalpha Complex Binding (GO:0032405)	GO_Molecular_Function_2023
Protein Kinase B Binding (GO:0043422)	0.439519	0.204564	0.837912	1		7	CCDC88A	Protein Kinase B Binding (GO:0043422)	GO_Molecular_Function_2023
Dipeptidyl-Peptidase Activity (GO:0008239)	-0.417303	-0.203712	0.838579	1		10	DPP6,PRCP,DPP4,DPP9,DPP8	Dipeptidyl-Peptidase Activity (GO:0008239)	GO_Molecular_Function_2023
NMDA Glutamate Receptor Activity (GO:0004972)	-0.428746	-0.201215	0.84053	1		7	GRIN2A,PTK2B	NMDA Glutamate Receptor Activity (GO:0004972)	GO_Molecular_Function_2023
Nuclear Thyroid Hormone Receptor Binding (GO:0046966)	-0.368064	-0.200494	0.841094	1		26	GAS2L1,TRIP12,TACC1,MED16,JMJD1C,THRAP3	Nuclear Thyroid Hormone Receptor Binding (GO:0046966)	GO_Molecular_Function_2023
Acidic Amino Acid Transmembrane Transporter Activity (GO:0015172)	-0.381639	-0.199857	0.841592	1		15	SLC1A7,SLC17A7,SLC1A5,SLC1A4,SLC1A1,SLC1A2,SLC25A22,SLC25A12	Acidic Amino Acid Transmembrane Transporter Activity (GO:0015172)	GO_Molecular_Function_2023
Phosphatidylinositol-3-Phosphate Phosphatase Activity (GO:0004438)	-0.408994	-0.197001	0.843827	1		11	MTMR14,MTMR6,SYNJ2,SYNJ1	Phosphatidylinositol-3-Phosphate Phosphatase Activity (GO:0004438)	GO_Molecular_Function_2023
Iron Ion Binding (GO:0005506)	-0.291578	-0.195451	0.84504	1		44	PHF8,CDO1,PHF1,SNCA,KDM7A,F3,FECH,ACO2,FTH1,ISCA2,HEPH,EGLN3	Iron Ion Binding (GO:0005506)	GO_Molecular_Function_2023
NADH Dehydrogenase (Quinone) Activity (GO:0050136)	-0.315615	-0.195442	0.845047	1		34	NDUFV3,NDUFS1,NDUFA10,NDUFA4	NADH Dehydrogenase (Quinone) Activity (GO:0050136)	GO_Molecular_Function_2023
Cyclin-Dependent Protein Serine/Threonine Kinase Inhibitor Activity (GO:0004861)	-0.417248	-0.192246	0.84755	1		9	CDKN2C,INCA1,HEXIM1,CDKN1B,CDKN2D,CDKN2B,CDKN2A	Cyclin-Dependent Protein Serine/Threonine Kinase Inhibitor Activity (GO:0004861)	GO_Molecular_Function_2023
Wnt Receptor Activity (GO:0042813)	0.391452	0.189199	0.849937	1		16	FZD9,FZD8	Wnt Receptor Activity (GO:0042813)	GO_Molecular_Function_2023
Protein Tyrosine/Serine/Threonine Phosphatase Activity (GO:0008138)	-0.340056	-0.188895	0.850175	1		21	DUSP5,DUSP9,SBF1,DUSP23,DUSP3,DUSP13,DUSP10,DUSP8	Protein Tyrosine/Serine/Threonine Phosphatase Activity (GO:0008138)	GO_Molecular_Function_2023
NADH Dehydrogenase (Ubiquinone) Activity (GO:0008137)	-0.315975	-0.187629	0.851168	1		33	NDUFV3,NDUFS1,NDUFA10,NDUFA4	NADH Dehydrogenase (Ubiquinone) Activity (GO:0008137)	GO_Molecular_Function_2023
RNA 7-Methylguanosine Cap Binding (GO:0000340)	-0.404976	-0.187555	0.851225	1		11	EIF4E3,CYFIP2,LARP1,NCBP2,EIF4E2	RNA 7-Methylguanosine Cap Binding (GO:0000340)	GO_Molecular_Function_2023
Mitochondrial Ribosome Binding (GO:0097177)	0.430187	0.184259	0.85381	1		7	OXA1L,TMEM223	Mitochondrial Ribosome Binding (GO:0097177)	GO_Molecular_Function_2023
Transmembrane Receptor Protein Serine/Threonine Kinase Binding (GO:0070696)	0.42718	0.184001	0.854013	1		9		Transmembrane Receptor Protein Serine/Threonine Kinase Binding (GO:0070696)	GO_Molecular_Function_2023
BMP Receptor Binding (GO:0070700)	0.42718	0.184001	0.854013	1		9		BMP Receptor Binding (GO:0070700)	GO_Molecular_Function_2023
3'-5'-DNA Exonuclease Activity (GO:0008296)	0.428746	0.183725	0.854229	1		8	EXO5	3'-5'-DNA Exonuclease Activity (GO:0008296)	GO_Molecular_Function_2023
Neuropeptide Receptor Activity (GO:0008188)	0.366162	0.183326	0.854542	1		27	GALR2,SSTR4,SSTR2	Neuropeptide Receptor Activity (GO:0008188)	GO_Molecular_Function_2023
Phosphatidylinositol Monophosphate Phosphatase Activity (GO:0052744)	-0.395103	-0.178855	0.858052	1		12	MTMR14,MTMR6,SYNJ2,SYNJ1	Phosphatidylinositol Monophosphate Phosphatase Activity (GO:0052744)	GO_Molecular_Function_2023
Acyltransferase Activity, Transferring Groups Other Than Amino-Acyl Groups (GO:0016747)	0.296448	0.177233	0.859325	1		57	PLA2G4E,CREBBP,KAT6A,SIRT6,PIGW,LIPT1,ELP3	Acyltransferase Activity, Transferring Groups Other Than Amino-Acyl Groups (GO:0016747)	GO_Molecular_Function_2023
Monocarboxylic Acid Binding (GO:0033293)	-0.4142	-0.176309	0.860052	1		8	NAPEPLD,PSAP	Monocarboxylic Acid Binding (GO:0033293)	GO_Molecular_Function_2023
NAD-dependent Protein Deacetylase Activity (GO:0034979)	0.446523	0.175635	0.86058	1		6		NAD-dependent Protein Deacetylase Activity (GO:0034979)	GO_Molecular_Function_2023
Adenine Nucleotide Transmembrane Transporter Activity (GO:0000295)	-0.393519	-0.175274	0.860865	1		12	SLC25A23,SLC25A5,SLC25A42	Adenine Nucleotide Transmembrane Transporter Activity (GO:0000295)	GO_Molecular_Function_2023
MHC Class II Protein Binding (GO:0042289)	0.464305	0.173397	0.862339	1		5		MHC Class II Protein Binding (GO:0042289)	GO_Molecular_Function_2023
Monoatomic Cation:Bicarbonate Symporter Activity (GO:0140410)	-0.404082	-0.17339	0.862345	1		10	SLC4A10,SLC4A7,SLC4A4	Monoatomic Cation:Bicarbonate Symporter Activity (GO:0140410)	GO_Molecular_Function_2023
Potassium Ion Leak Channel Activity (GO:0022841)	-0.403097	-0.171249	0.864028	1		10	TMEM175	Potassium Ion Leak Channel Activity (GO:0022841)	GO_Molecular_Function_2023
RNA Cap Binding (GO:0000339)	0.38437	0.16951	0.865396	1		16	EIF3D,GEMIN5,EIF4E,DCPS	RNA Cap Binding (GO:0000339)	GO_Molecular_Function_2023
Adenosine Deaminase Activity (GO:0004000)	-0.41403	-0.168727	0.866011	1		7	ADAR,ADARB1,ADARB2	Adenosine Deaminase Activity (GO:0004000)	GO_Molecular_Function_2023
Calcium-Dependent Phospholipase A2 Activity (GO:0047498)	-0.412986	-0.166544	0.867729	1		7	PLA2G3,PLA2G12A	Calcium-Dependent Phospholipase A2 Activity (GO:0047498)	GO_Molecular_Function_2023
Oligosaccharyl Transferase Activity (GO:0004576)	0.459902	0.165668	0.868418	1		5	STT3B	Oligosaccharyl Transferase Activity (GO:0004576)	GO_Molecular_Function_2023
UDP-glycosyltransferase Activity (GO:0008194)	0.323781	0.165	0.868944	1		37	XXYLT1,HAS3,B3GALT6,B3GNT7	UDP-glycosyltransferase Activity (GO:0008194)	GO_Molecular_Function_2023
Flavin Adenine Dinucleotide Binding (GO:0050660)	0.314981	0.164403	0.869414	1		48	CRY1,MTRR,FOXRED2,KDM1B,GFER,MTO1	Flavin Adenine Dinucleotide Binding (GO:0050660)	GO_Molecular_Function_2023
Histone H3K9 Methyltransferase Activity (GO:0046974)	-0.404331	-0.163895	0.869814	1		9	SETD5	Histone H3K9 Methyltransferase Activity (GO:0046974)	GO_Molecular_Function_2023
Protein Phosphorylated Amino Acid Binding (GO:0045309)	0.322134	0.163596	0.870049	1		40	SYK,SLA,PIK3R2,PIN1,PLCG2,SHB,IRS1,SH3BP2	Protein Phosphorylated Amino Acid Binding (GO:0045309)	GO_Molecular_Function_2023
Sialyltransferase Activity (GO:0008373)	-0.328562	-0.163207	0.870355	1		19	ST3GAL5,ST8SIA5,ST3GAL6,ST6GALNAC6	Sialyltransferase Activity (GO:0008373)	GO_Molecular_Function_2023
SUMO Transferase Activity (GO:0019789)	-0.328495	-0.163046	0.870482	1		19	HDAC4,NSMCE2	SUMO Transferase Activity (GO:0019789)	GO_Molecular_Function_2023
Carboxy-Lyase Activity (GO:0016831)	-0.359116	-0.161412	0.871769	1		25	PCK2,DDT,UROD,AZIN2,GAD2,MLYCD,GAD1	Carboxy-Lyase Activity (GO:0016831)	GO_Molecular_Function_2023
Inorganic Anion Transmembrane Transporter Activity (GO:0015103)	-0.338555	-0.153891	0.877696	1		27	SLC5A5,CLCN7,SLC1A1,CFTR,SLC4A8,SLC25A11,SLC4A10,AQP6,SLC22A8	Inorganic Anion Transmembrane Transporter Activity (GO:0015103)	GO_Molecular_Function_2023
Chemorepellent Activity (GO:0045499)	-0.362952	-0.153773	0.877789	1		24	SEMA4D,SEMA4F,SEMA3D,SEMA5A,SEMA6B,SEMA4A	Chemorepellent Activity (GO:0045499)	GO_Molecular_Function_2023
tRNA (Cytosine) Methyltransferase Activity (GO:0016427)	0.434524	0.153527	0.877983	1		6		tRNA (Cytosine) Methyltransferase Activity (GO:0016427)	GO_Molecular_Function_2023
DNA N-glycosylase Activity (GO:0019104)	0.412443	0.15283	0.878533	1		9	RPS3,NEIL2	DNA N-glycosylase Activity (GO:0019104)	GO_Molecular_Function_2023
Oxidoreductase Activity, Acting On Paired Donors, With Incorporation Or Reduction Of Molecular Oxygen, NAD(P)H As One Donor, And Incorporation Of One Atom Of Oxygen (GO:0016709)	-0.376028	-0.151736	0.879395	1		13	CYP46A1,SQLE,MICAL2	Oxidoreductase Activity, Acting On Paired Donors, With Incorporation Or Reduction Of Molecular Oxygen, NAD(P)H As One Donor, And Incorporation Of One Atom Of Oxygen (GO:0016709)	GO_Molecular_Function_2023
Acetylglucosaminyltransferase Activity (GO:0008375)	-0.291524	-0.150323	0.88051	1		35	EXTL2,EXT2,PIGP,EXTL3,MGAT3,GCNT4,MGAT1,B3GNT2,EXTL1,EXT1,RFNG,POMGNT2,MGAT5,OGT	Acetylglucosaminyltransferase Activity (GO:0008375)	GO_Molecular_Function_2023
Gap Junction Channel Activity (GO:0005243)	0.384496	0.14946	0.88119	1		15	GJA4,GJC1,GJD2,PANX1	Gap Junction Channel Activity (GO:0005243)	GO_Molecular_Function_2023
Protein Serine/Threonine Kinase Inhibitor Activity (GO:0030291)	-0.301173	-0.148277	0.882124	1		32	CDKN2C,CDKN1B,YWHAG,SPRED1,SPRED2,PRKAR1A,CIT,PRKAR1B	Protein Serine/Threonine Kinase Inhibitor Activity (GO:0030291)	GO_Molecular_Function_2023
Ether Hydrolase Activity (GO:0016803)	-0.407333	-0.146475	0.883547	1		5	EPHX2,TMEM86B,RNPEP,LTA4H	Ether Hydrolase Activity (GO:0016803)	GO_Molecular_Function_2023
Estradiol 17-Beta-Dehydrogenase [NAD(P)] Activity (GO:0004303)	-0.401398	-0.143416	0.885962	1		7	HSD17B7,HSD17B4,DHRS11	Estradiol 17-Beta-Dehydrogenase [NAD(P)] Activity (GO:0004303)	GO_Molecular_Function_2023
Vascular Endothelial Growth Factor Receptor 2 Binding (GO:0043184)	0.408535	0.142894	0.886374	1		8	DAB2IP,CCDC88A	Vascular Endothelial Growth Factor Receptor 2 Binding (GO:0043184)	GO_Molecular_Function_2023
Protein Phosphatase 1 Binding (GO:0008157)	0.400723	0.14243	0.88674	1		12	PPP1R3E	Protein Phosphatase 1 Binding (GO:0008157)	GO_Molecular_Function_2023
Growth Factor Receptor Binding (GO:0070851)	0.298069	0.13896	0.889482	1		67	FRS2,TIMM50,FER,CCDC88A,FGF10,CNOT9	Growth Factor Receptor Binding (GO:0070851)	GO_Molecular_Function_2023
cGMP Binding (GO:0030553)	-0.395643	-0.138781	0.889623	1		8	PDE2A,RAPGEF2	cGMP Binding (GO:0030553)	GO_Molecular_Function_2023
Transforming Growth Factor Beta Receptor Binding (GO:0005160)	0.371691	0.136878	0.891127	1		16	USP15	Transforming Growth Factor Beta Receptor Binding (GO:0005160)	GO_Molecular_Function_2023
Ubiquitin Conjugating Enzyme Binding (GO:0031624)	-0.336242	-0.134144	0.893289	1		26	DCUN1D4,MARCHF6,TOLLIP	Ubiquitin Conjugating Enzyme Binding (GO:0031624)	GO_Molecular_Function_2023
Chloride:Monoatomic Cation Symporter Activity (GO:0015377)	-0.392143	-0.132309	0.89474	1		8	SLC12A6	Chloride:Monoatomic Cation Symporter Activity (GO:0015377)	GO_Molecular_Function_2023
STAT Family Protein Binding (GO:0097677)	0.421861	0.132114	0.894894	1		6	PTPRT,PPARG,EP300,DTX3L,PARP9	STAT Family Protein Binding (GO:0097677)	GO_Molecular_Function_2023
Histone Demethylase Activity (GO:0032452)	0.350462	0.129971	0.896589	1		27	KDM2B,RIOX1,RIOX2,KDM1B	Histone Demethylase Activity (GO:0032452)	GO_Molecular_Function_2023
Hsp70 Protein Binding (GO:0030544)	-0.293129	-0.129099	0.89728	1		31	SNCA,DNAJC18,DNAJB2,DNAJB12,PRKN,DNAJB14,MVD,DNAJC10	Hsp70 Protein Binding (GO:0030544)	GO_Molecular_Function_2023
Sequence-Specific mRNA Binding (GO:1990825)	0.398531	0.128929	0.897414	1		10		Sequence-Specific mRNA Binding (GO:1990825)	GO_Molecular_Function_2023
Protein Kinase C Binding (GO:0005080)	0.328523	0.127827	0.898286	1		33	CCDC88A,SQSTM1,PLEK,PKN1,IRS1,HINT1,DACT1	Protein Kinase C Binding (GO:0005080)	GO_Molecular_Function_2023
Metalloexopeptidase Activity (GO:0008235)	0.310338	0.127603	0.898463	1		46	XPNPEP3,LVRN,METAP1,CXCR4,METAP2,NPEPPS	Metalloexopeptidase Activity (GO:0008235)	GO_Molecular_Function_2023
2-Oxoglutarate-Dependent Dioxygenase Activity (GO:0016706)	0.314698	0.127589	0.898474	1		39	RIOX2,RIOX1,HSPBAP1,TET1,TYW5,KDM2B	2-Oxoglutarate-Dependent Dioxygenase Activity (GO:0016706)	GO_Molecular_Function_2023
deNEDDylase Activity (GO:0019784)	0.435042	0.12602	0.899716	1		5	UCHL3	deNEDDylase Activity (GO:0019784)	GO_Molecular_Function_2023
Receptor Tyrosine Kinase Binding (GO:0030971)	0.303918	0.122161	0.902772	1		50	FRS2,FIZ1,PIK3R2,SH2B2,SQSTM1,GAB2	Receptor Tyrosine Kinase Binding (GO:0030971)	GO_Molecular_Function_2023
alpha-N-acetylneuraminate Alpha-2,8-Sialyltransferase Activity (GO:0003828)	-0.393754	-0.121652	0.903175	1		5	ST8SIA5	alpha-N-acetylneuraminate Alpha-2,8-Sialyltransferase Activity (GO:0003828)	GO_Molecular_Function_2023
DNA Polymerase Binding (GO:0070182)	-0.309016	-0.121566	0.903243	1		19	SMARCA4,SMG6,PTGES3,HSP90AB1	DNA Polymerase Binding (GO:0070182)	GO_Molecular_Function_2023
Nuclear Vitamin D Receptor Binding (GO:0042809)	0.384227	0.119862	0.904592	1		13	SNW1,MED22,MED17,MED13	Nuclear Vitamin D Receptor Binding (GO:0042809)	GO_Molecular_Function_2023
pre-mRNA Intronic Binding (GO:0097157)	0.394171	0.117443	0.906509	1		8	RBM7	pre-mRNA Intronic Binding (GO:0097157)	GO_Molecular_Function_2023
Phosphatidylethanolamine Binding (GO:0008429)	-0.387042	-0.113277	0.909811	1		6	ESYT1,ESYT2,ESYT3,NF1	Phosphatidylethanolamine Binding (GO:0008429)	GO_Molecular_Function_2023
Sulfuric Ester Hydrolase Activity (GO:0008484)	0.389375	0.112388	0.910516	1		10		Sulfuric Ester Hydrolase Activity (GO:0008484)	GO_Molecular_Function_2023
Phosphoric Diester Hydrolase Activity (GO:0008081)	-0.233994	-0.112173	0.910686	1		41	PLCL1,ENPP2,ENPP3,SMPD1,PLD1,PLD3,NAPEPLD	Phosphoric Diester Hydrolase Activity (GO:0008081)	GO_Molecular_Function_2023
Calcium:Monoatomic Cation Antiporter Activity (GO:0015368)	-0.383414	-0.111545	0.911184	1		7	SLC3A2,SLC8A2	Calcium:Monoatomic Cation Antiporter Activity (GO:0015368)	GO_Molecular_Function_2023
[truncated: 6,442 more rows]

## Sheet: PCA
	pca1	pca2
UFM1CreSAMPLE44	-41344.7	41654
UFM1CreSAMPLE45	-51472.1	-9799.9
UFM1CreSAMPLE46	-19719.2	77146.8
UFM1CreSAMPLE48	-85773.3	-32748.6
UFM1CreSAMPLE49	62082.7	-45893.8
UFM1CreSAMPLE52	-39361.7	-55184
[truncated: 12 more rows]
