# Supplementary material for: Encephalopathy-linked UFM1 variants impede neuronal protein translation, development, and function
Source: EMBO Mol Med. 2026 Feb 23;18(4):1265–91. doi: 10.1038/s44321-026-00389-6 (PMC13083916; doi:10.1038/s44321-026-00389-6)
Supplement: Supplementary file 4 — Dataset EV2 [file 44321_2026_389_MOESM4_ESM.xlsx]

## Sheet: Proteins
Checked	Tags	Protein FDR Confidence: Combined	Master	Proteins Unique Sequence ID	Protein Group IDs	Accession	Description	FASTA Title Lines	Contaminant	Marked as	Exp. q-value: Combined	Sum PEP Score	# Decoy Protein: Combined	Coverage [%]	# Peptides	# PSMs	# Protein Unique Peptides	# Unique Peptides	# AAs	MW [kDa]	calc. pI	Score Sequest HT: A Sequest HT	Score Sequest HT: B Sequest HT	Score Sequest HT: C Sequest HT	Score Sequest HT: D Sequest HT	Coverage [%] (by Search Engine): A Sequest HT	Coverage [%] (by Search Engine): B Sequest HT	Coverage [%] (by Search Engine): C Sequest HT	Coverage [%] (by Search Engine): D Sequest HT	# PSMs (by Search Engine): A Sequest HT	# PSMs (by Search Engine): B Sequest HT	# PSMs (by Search Engine): C Sequest HT	# PSMs (by Search Engine): D Sequest HT	# Peptides (by Search Engine): A Sequest HT	# Peptides (by Search Engine): B Sequest HT	# Peptides (by Search Engine): C Sequest HT	# Peptides (by Search Engine): D Sequest HT	# Protein Groups	Modifications
FALSE		High	IsMasterProtein	-9.22085e+18	1	P01966	Hemoglobin subunit alpha OS=Bos taurus GN=HBA PE=1 SV=2	>sp|P01966|HBA_BOVIN Hemoglobin subunit alpha OS=Bos taurus GN=HBA PE=1 SV=2	TRUE	Contaminants	0	16.174	0	32	4	63	2	2	142	15.2	8.44	47.66	0	3.33	0	32	5	5	5	53	3	4	3	4	1	1	1	1
FALSE		High	IsMasterProtein	-9.21831e+18	2	E9Q777	A kinase anchor protein 11 OS=Mus musculus OX=10090 GN=Akap11 PE=1 SV=2	>tr|E9Q777|E9Q777_MOUSE A kinase anchor protein 11 OS=Mus musculus OX=10090 GN=Akap11 PE=1 SV=2	FALSE	Mouse	0	41.803	0	8	12	12	12	12	1894	208.6	5.36	8.83				8				12				12				1
FALSE		High	IsMasterProtein	-9.21537e+18	3	Q8BP71	RNA binding protein fox-1 homolog 2 OS=Mus musculus OX=10090 GN=Rbfox2 PE=1 SV=2	>sp|Q8BP71|RFOX2_MOUSE RNA binding protein fox-1 homolog 2 OS=Mus musculus OX=10090 GN=Rbfox2 PE=1 SV=2	FALSE	Mouse	0	33.281	0	20	9	17	0	1	449	47.3	6.55	30.85				20				17				9				1
FALSE		High	IsMasterProtein	-9.21089e+18	4	Q9EPC1	Alpha-parvin OS=Mus musculus OX=10090 GN=Parva PE=1 SV=1	>sp|Q9EPC1|PARVA_MOUSE Alpha-parvin OS=Mus musculus OX=10090 GN=Parva PE=1 SV=1	FALSE	Mouse	0	31.753	0	17	5	5	0	4	372	42.3	5.95	8.88				17				5				5				1
FALSE		High	IsMasterProtein	-9.21087e+18	5	Q9D7A8	Armadillo repeat-containing protein 1 OS=Mus musculus OX=10090 GN=Armc1 PE=1 SV=1	>sp|Q9D7A8|ARMC1_MOUSE Armadillo repeat-containing protein 1 OS=Mus musculus OX=10090 GN=Armc1 PE=1 SV=1	FALSE	Mouse	0	38.995	0	44	9	14	9	9	282	31.2	5.57	18.9				44				14				9				1
FALSE		High	IsMasterProtein	-9.20901e+18	6	P70268	Serine/threonine-protein kinase N1 OS=Mus musculus OX=10090 GN=Pkn1 PE=1 SV=3	>sp|P70268|PKN1_MOUSE Serine/threonine-protein kinase N1 OS=Mus musculus OX=10090 GN=Pkn1 PE=1 SV=3	FALSE	Mouse	0.001	4.081	16	1	1	1	0	1	946	104.3	6.27	0				1				1				1				1
FALSE		High	IsMasterProtein	-9.20463e+18	7	A0A0R4J0B6	Broad substrate specificity ATP-binding cassette transporter ABCG2 OS=Mus musculus OX=10090 GN=Abcg2 PE=1 SV=1	>tr|A0A0R4J0B6|A0A0R4J0B6_MOUSE Broad substrate specificity ATP-binding cassette transporter ABCG2 OS=Mus musculus OX=10090 GN=Abcg2 PE=1 SV=1	FALSE	Mouse	0.001	4.289	9	3	2	3	0	2	657	73	8.54	3.81				3				3				2				1
FALSE		High	IsMasterProtein	-9.20455e+18	8	Q9QXG2	Rab proteins geranylgeranyltransferase component A 1 OS=Mus musculus OX=10090 GN=Chm PE=1 SV=1	>sp|Q9QXG2|RAE1_MOUSE Rab proteins geranylgeranyltransferase component A 1 OS=Mus musculus OX=10090 GN=Chm PE=1 SV=1	FALSE	Mouse	0	33.344	0	20	9	10	0	9	665	73.9	4.68	14.62				20				10				9				1
FALSE		High	IsMasterProtein	-9.20424e+18	9	Q8R3F5	Malonyl-CoA-acyl carrier protein transacylase, mitochondrial OS=Mus musculus OX=10090 GN=Mcat PE=1 SV=3	>sp|Q8R3F5|FABD_MOUSE Malonyl-CoA-acyl carrier protein transacylase, mitochondrial OS=Mus musculus OX=10090 GN=Mcat PE=1 SV=3	FALSE	Mouse	0	12.514	0	10	3	3	2	3	381	41.9	8.1	2.02				10				3				3				1
FALSE		High	IsMasterProtein	-9.20194e+18	10	A0A0X1KG67	ER membrane protein complex subunit 10 OS=Mus musculus OX=10090 GN=Emc10 PE=1 SV=1	>tr|A0A0X1KG67|A0A0X1KG67_MOUSE ER membrane protein complex subunit 10 OS=Mus musculus OX=10090 GN=Emc10 PE=1 SV=1	FALSE	Mouse	0	9.02	0	14	3	3	0	3	268	28.2	6.55	2.3				14				3				3				1
FALSE		High	IsMasterProtein	-9.20119e+18	11	P62876	DNA-directed RNA polymerases I, II, and III subunit RPABC5 OS=Mus musculus OX=10090 GN=Polr2l PE=3 SV=1	>sp|P62876|RPAB5_MOUSE DNA-directed RNA polymerases I, II, and III subunit RPABC5 OS=Mus musculus OX=10090 GN=Polr2l PE=3 SV=1	FALSE	Mouse	0.003	3.054	57	13	1	1	1	1	67	7.6	7.77	1.97				13				1				1				1
FALSE		High	IsMasterProtein	-9.19599e+18	12	P45952	Medium-chain specific acyl-CoA dehydrogenase, mitochondrial OS=Mus musculus OX=10090 GN=Acadm PE=1 SV=1	>sp|P45952|ACADM_MOUSE Medium-chain specific acyl-CoA dehydrogenase, mitochondrial OS=Mus musculus OX=10090 GN=Acadm PE=1 SV=1	FALSE	Mouse	0	58.951	0	40	12	15	10	12	421	46.5	8.37	28.32				40				15				12				1
FALSE		High	IsMasterProtein	-9.19573e+18	13	P70213	Friend virus susceptibility protein 1 OS=Mus musculus OX=10090 GN=Fv1 PE=4 SV=1	>sp|P70213|FV1_MOUSE Friend virus susceptibility protein 1 OS=Mus musculus OX=10090 GN=Fv1 PE=4 SV=1	FALSE	Mouse	0	8.068	0	7	3	4	3	3	459	52	5.26	4.31				7				4				3				1
FALSE		High	IsMasterProtein	-9.19404e+18	14	G3X9L9	Phosphodiesterase 4D interacting protein (myomegalin) OS=Mus musculus OX=10090 GN=Pde4dip PE=1 SV=1	>tr|G3X9L9|G3X9L9_MOUSE Phosphodiesterase 4D interacting protein (myomegalin) OS=Mus musculus OX=10090 GN=Pde4dip PE=1 SV=1	FALSE	Mouse	0.004	2.74	70	1	2	2	0	2	2463	277.3	5.53	2.14				1				2				2				1
FALSE		High	IsMasterProtein	-9.18981e+18	15	A0A991EKZ2	FMR1 autosomal homolog 2 OS=Mus musculus OX=10090 GN=Fxr2 PE=1 SV=1	>tr|A0A991EKZ2|A0A991EKZ2_MOUSE FMR1 autosomal homolog 2 OS=Mus musculus OX=10090 GN=Fxr2 PE=1 SV=1	FALSE	Mouse	0	31.132	0	14	8	11	0	5	749	81.1	7.14	20.32				14				11				8				1
FALSE		High	IsMasterProtein	-9.1857e+18	16	P70297	Signal transducing adapter molecule 1 OS=Mus musculus OX=10090 GN=Stam PE=1 SV=3	>sp|P70297|STAM1_MOUSE Signal transducing adapter molecule 1 OS=Mus musculus OX=10090 GN=Stam PE=1 SV=3	FALSE	Mouse	0	43.2	0	19	8	19	0	8	548	59.7	4.84	28.55				19				19				8				1
FALSE		High	IsMasterProtein	-9.18456e+18	17	A0A1L1SRX2	AMP deaminase OS=Mus musculus OX=10090 GN=Ampd3 PE=1 SV=1	>tr|A0A1L1SRX2|A0A1L1SRX2_MOUSE AMP deaminase OS=Mus musculus OX=10090 GN=Ampd3 PE=1 SV=1	FALSE	Mouse	0	16.304	0	9	8	8	0	8	775	89.5	7.14	8.02				9				8				8				1
FALSE		High	IsMasterProtein	-9.18377e+18	18	Q9CSU0	Regulation of nuclear pre-mRNA domain-containing protein 1B OS=Mus musculus OX=10090 GN=Rprd1b PE=1 SV=2	>sp|Q9CSU0|RPR1B_MOUSE Regulation of nuclear pre-mRNA domain-containing protein 1B OS=Mus musculus OX=10090 GN=Rprd1b PE=1 SV=2	FALSE	Mouse	0	20.789	0	33	7	8	0	6	326	36.9	5.97	3.45				33				8				7				1
FALSE		High	IsMasterProtein	-9.18339e+18	19	Q99LC5	Electron transfer flavoprotein subunit alpha, mitochondrial OS=Mus musculus OX=10090 GN=Etfa PE=1 SV=2	>sp|Q99LC5|ETFA_MOUSE Electron transfer flavoprotein subunit alpha, mitochondrial OS=Mus musculus OX=10090 GN=Etfa PE=1 SV=2	FALSE	Mouse	0	101.419	0	64	15	32	15	15	333	35	8.38	50.39		0		64		4		31		1		15		1		1
FALSE		High	IsMasterProtein	-9.18286e+18	20	Q60928	Glutathione hydrolase 1 proenzyme OS=Mus musculus OX=10090 GN=Ggt1 PE=1 SV=1	>sp|Q60928|GGT1_MOUSE Glutathione hydrolase 1 proenzyme OS=Mus musculus OX=10090 GN=Ggt1 PE=1 SV=1	FALSE	Mouse	0	8.276	0	7	4	4	2	4	568	61.5	7.15	1.82				7				4				4				1
FALSE		High	IsMasterProtein	-9.17962e+18	21	Q3URE1	Malonate--CoA ligase ACSF3, mitochondrial OS=Mus musculus OX=10090 GN=Acsf3 PE=1 SV=2	>sp|Q3URE1|ACSF3_MOUSE Malonate--CoA ligase ACSF3, mitochondrial OS=Mus musculus OX=10090 GN=Acsf3 PE=1 SV=2	FALSE	Mouse	0	28.852	0	17	8	8	1	8	583	65	8.02	12.27				17				8				8				1
FALSE		High	IsMasterProtein	-9.17896e+18	22	Q9CR13	Protein FMC1 homolog OS=Mus musculus OX=10090 GN=Fmc1 PE=1 SV=1	>sp|Q9CR13|FMC1_MOUSE Protein FMC1 homolog OS=Mus musculus OX=10090 GN=Fmc1 PE=1 SV=1	FALSE	Mouse	0.008	2.183	147	13	1	2	1	1	113	12.7	10.08	0				13				2				1				1
FALSE		High	IsMasterProtein	-9.17364e+18	24	Q61584	RNA-binding protein FXR1 OS=Mus musculus OX=10090 GN=Fxr1 PE=1 SV=2	>sp|Q61584|FXR1_MOUSE RNA-binding protein FXR1 OS=Mus musculus OX=10090 GN=Fxr1 PE=1 SV=2	FALSE	Mouse	0	44.218	0	30	13	15	0	11	677	76.2	6.98	20.78				30				15				13				1	Met-loss+Acetyl [N-Term]
FALSE		High	IsMasterProtein	-9.16903e+18	26	Q8R104	NAD-dependent protein deacetylase sirtuin-3 OS=Mus musculus OX=10090 GN=Sirt3 PE=1 SV=2	>sp|Q8R104|SIR3_MOUSE NAD-dependent protein deacetylase sirtuin-3 OS=Mus musculus OX=10090 GN=Sirt3 PE=1 SV=2	FALSE	Mouse	0.002	3.189	39	3	1	1	0	1	334	36.6	7.44	1.63				3				1				1				1
FALSE		High	IsMasterProtein	-9.16318e+18	29	Q3UHI4	Protein TMED8 OS=Mus musculus OX=10090 GN=Tmed8 PE=2 SV=1	>sp|Q3UHI4|TMED8_MOUSE Protein TMED8 OS=Mus musculus OX=10090 GN=Tmed8 PE=2 SV=1	FALSE	Mouse	0	6.163	0	12	3	4	3	3	326	35.8	4.74	2.23				12				4				3				1
FALSE		High	IsMasterProtein	-9.16098e+18	30	P13745	Glutathione S-transferase A1 OS=Mus musculus OX=10090 GN=Gsta1 PE=1 SV=2	>sp|P13745|GSTA1_MOUSE Glutathione S-transferase A1 OS=Mus musculus OX=10090 GN=Gsta1 PE=1 SV=2	FALSE	Mouse	0	7.945	0	16	4	7	0	3	223	25.6	8.98	1.6				16				7				4				1	Met-loss+Acetyl [N-Term]
FALSE		High	IsMasterProtein	-9.16075e+18	31	Q8R1F5	Putative hydroxypyruvate isomerase OS=Mus musculus OX=10090 GN=Hyi PE=1 SV=2	>sp|Q8R1F5|HYI_MOUSE Putative hydroxypyruvate isomerase OS=Mus musculus OX=10090 GN=Hyi PE=1 SV=2	FALSE	Mouse	0.001	3.643	17	10	2	2	2	2	277	30.4	6.43	0				10				2				2				1
FALSE		High	IsMasterProtein	-9.15788e+18	32	A0A0A6YXA3	Immunoglobulin heavy variable V8-6 (Fragment) OS=Mus musculus OX=10090 GN=Ighv8-6 PE=4 SV=1	>tr|A0A0A6YXA3|A0A0A6YXA3_MOUSE Immunoglobulin heavy variable V8-6 (Fragment) OS=Mus musculus OX=10090 GN=Ighv8-6 PE=4 SV=1	FALSE	Mouse	0	5.556	0	22	2	17	0	1	118	13.3	7.28		6.04	8.11	5.77		8	22	8		6	8	3		1	2	1	1
FALSE		High	IsMasterProtein	-9.15547e+18	33	Q3UBZ5	MIF4G domain-containing protein OS=Mus musculus OX=10090 GN=Mif4gd PE=1 SV=1	>sp|Q3UBZ5|MI4GD_MOUSE MIF4G domain-containing protein OS=Mus musculus OX=10090 GN=Mif4gd PE=1 SV=1	FALSE	Mouse	0	5.769	0	12	2	2	0	2	222	25.5	5.12	1.92				12				2				2				1
FALSE		High	IsMasterProtein	-9.15361e+18	34	O35136	Neural cell adhesion molecule 2 OS=Mus musculus OX=10090 GN=Ncam2 PE=1 SV=1	>sp|O35136|NCAM2_MOUSE Neural cell adhesion molecule 2 OS=Mus musculus OX=10090 GN=Ncam2 PE=1 SV=1	FALSE	Mouse	0	97.166	0	30	21	58	2	21	837	93.1	6.07	84.96				30				58				21				1
FALSE		High	IsMasterProtein	-9.15087e+18	35	Q99LM2	CDK5 regulatory subunit-associated protein 3 OS=Mus musculus OX=10090 GN=Cdk5rap3 PE=1 SV=1	>sp|Q99LM2|CK5P3_MOUSE CDK5 regulatory subunit-associated protein 3 OS=Mus musculus OX=10090 GN=Cdk5rap3 PE=1 SV=1	FALSE	Mouse	0	9.677	0	9	3	3	3	3	503	57	4.83	3.95				9				3				3				1
FALSE		High	IsMasterProtein	-9.1504e+18	36	Q7TMY4	THO complex subunit 7 homolog OS=Mus musculus OX=10090 GN=Thoc7 PE=1 SV=2	>sp|Q7TMY4|THOC7_MOUSE THO complex subunit 7 homolog OS=Mus musculus OX=10090 GN=Thoc7 PE=1 SV=2	FALSE	Mouse	0	10.494	0	27	5	5	0	5	204	23.7	5.67	3.27				27				5				5				1	Met-loss+Acetyl [N-Term]
FALSE		High	IsMasterProtein	-9.14911e+18	37	P12970	Large ribosomal subunit protein eL8 OS=Mus musculus OX=10090 GN=Rpl7a PE=1 SV=2	>sp|P12970|RL7A_MOUSE Large ribosomal subunit protein eL8 OS=Mus musculus OX=10090 GN=Rpl7a PE=1 SV=2	FALSE	Mouse	0	46.995	0	37	12	41	12	12	266	30	10.56	26.99	0	3.73	7.4	34	4	21	12	19	1	12	9	11	1	6	4	1
FALSE		High	IsMasterProtein	-9.14822e+18	38	P46467	Vacuolar protein sorting-associated protein 4B OS=Mus musculus OX=10090 GN=Vps4b PE=1 SV=2	>sp|P46467|VPS4B_MOUSE Vacuolar protein sorting-associated protein 4B OS=Mus musculus OX=10090 GN=Vps4b PE=1 SV=2	FALSE	Mouse	0	43.009	0	31	10	14	5	5	444	49.4	7.11	21.76				31				14				10				1
FALSE		High	IsMasterProtein	-9.13355e+18	39	Q8C5N9	3-keto-steroid reductase/17-beta-hydroxysteroid dehydrogenase 7 OS=Mus musculus OX=10090 GN=Hsd17b7 PE=1 SV=1	>tr|Q8C5N9|Q8C5N9_MOUSE 3-keto-steroid reductase/17-beta-hydroxysteroid dehydrogenase 7 OS=Mus musculus OX=10090 GN=Hsd17b7 PE=1 SV=1	FALSE	Mouse	0.001	4.329	9	3	1	1	0	1	362	40	7.03	1.93				3				1				1				1
FALSE		High	IsMasterProtein	-9.12844e+18	40	Q3UQ44	Ras GTPase-activating-like protein IQGAP2 OS=Mus musculus OX=10090 GN=Iqgap2 PE=1 SV=2	>sp|Q3UQ44|IQGA2_MOUSE Ras GTPase-activating-like protein IQGAP2 OS=Mus musculus OX=10090 GN=Iqgap2 PE=1 SV=2	FALSE	Mouse	0	15.326	0	6	8	9	7	7	1575	180.4	5.64	0				6				9				8				1
FALSE		High	IsMasterProtein	-9.12799e+18	41	Q9JJY3	Sphingomyelin phosphodiesterase 3 OS=Mus musculus OX=10090 GN=Smpd3 PE=1 SV=1	>sp|Q9JJY3|NSMA2_MOUSE Sphingomyelin phosphodiesterase 3 OS=Mus musculus OX=10090 GN=Smpd3 PE=1 SV=1	FALSE	Mouse	0	26.16	0	17	8	11	8	8	655	71.2	5.88	17.07				17				11				8				1
FALSE		High	IsMasterProtein	-9.12799e+18	42	Q924N4	Solute carrier family 12 member 6 OS=Mus musculus OX=10090 GN=Slc12a6 PE=1 SV=2	>sp|Q924N4|S12A6_MOUSE Solute carrier family 12 member 6 OS=Mus musculus OX=10090 GN=Slc12a6 PE=1 SV=2	FALSE	Mouse	0	26.696	0	8	9	55	0	5	1150	127.4	7.03	74.98		0	2.09	8		1	2	51		1	3	9		1	3	1
FALSE		High	IsMasterProtein	-9.12681e+18	43	O70475	UDP-glucose 6-dehydrogenase OS=Mus musculus OX=10090 GN=Ugdh PE=1 SV=1	>sp|O70475|UGDH_MOUSE UDP-glucose 6-dehydrogenase OS=Mus musculus OX=10090 GN=Ugdh PE=1 SV=1	FALSE	Mouse	0	25.105	0	18	7	7	4	7	493	54.8	7.56	9.09				18				7				7				1
FALSE		High	IsMasterProtein	-9.1248e+18	44	Q9CR95	Adaptin ear-binding coat-associated protein 1 OS=Mus musculus OX=10090 GN=Necap1 PE=1 SV=2	>sp|Q9CR95|NECP1_MOUSE Adaptin ear-binding coat-associated protein 1 OS=Mus musculus OX=10090 GN=Necap1 PE=1 SV=2	FALSE	Mouse	0	63.25	0	48	8	35	8	8	275	29.6	6.38	35.2		0	3.18	48		10	29	28		1	6	8		1	5	1	Met-loss+Acetyl [N-Term]
FALSE		High	IsMasterProtein	-9.12453e+18	45	Q61140	Breast cancer anti-estrogen resistance protein 1 OS=Mus musculus OX=10090 GN=Bcar1 PE=1 SV=2	>sp|Q61140|BCAR1_MOUSE Breast cancer anti-estrogen resistance protein 1 OS=Mus musculus OX=10090 GN=Bcar1 PE=1 SV=2	FALSE	Mouse	0	42.557	0	20	13	13	0	13	874	94.2	5.68	15.92				20				13				13				1
FALSE		High	IsMasterProtein	-9.1243e+18	46	E9PV44	ATPase inhibitor, mitochondrial OS=Mus musculus OX=10090 GN=Atp5if1 PE=1 SV=1	>tr|E9PV44|E9PV44_MOUSE ATPase inhibitor, mitochondrial OS=Mus musculus OX=10090 GN=Atp5if1 PE=1 SV=1	FALSE	Mouse	0	16.599	0	49	8	18	1	8	74	8.8	9.31	14.65		0		49		9		17		1		8		1		1
FALSE		High	IsMasterProtein	-9.1224e+18	47	A0A0G2JFZ3	Immunoglobulin kappa chain variable 19-93 (Fragment) OS=Mus musculus OX=10090 GN=Igkv19-93 PE=1 SV=4	>tr|A0A0G2JFZ3|A0A0G2JFZ3_MOUSE Immunoglobulin kappa chain variable 19-93 (Fragment) OS=Mus musculus OX=10090 GN=Igkv19-93 PE=1 SV=4	FALSE	Mouse	0.001	3.513	17	14	1	4	1	1	115	12.8	8.29			2.14	0			14	14			3	1			1	1	1
FALSE		High	IsMasterProtein	-9.12023e+18	48	Q8BH59	Electrogenic aspartate/glutamate antiporter SLC25A12, mitochondrial OS=Mus musculus OX=10090 GN=Slc25a12 PE=1 SV=1	>sp|Q8BH59|S2512_MOUSE Electrogenic aspartate/glutamate antiporter SLC25A12, mitochondrial OS=Mus musculus OX=10090 GN=Slc25a12 PE=1 SV=1	FALSE	Mouse	0	284.775	0	73	39	218	30	33	677	74.5	8.25	317		5.49	15.14	73		27	28	182		15	21	39		14	15	1
FALSE		High	IsMasterProtein	-9.11783e+18	49	Q63829	COMM domain-containing protein 3 OS=Mus musculus OX=10090 GN=Commd3 PE=1 SV=1	>sp|Q63829|COMD3_MOUSE COMM domain-containing protein 3 OS=Mus musculus OX=10090 GN=Commd3 PE=1 SV=1	FALSE	Mouse	0	19.295	0	35	5	5	5	5	195	22	5.59	5.08				35				5				5				1
FALSE		High	IsMasterProtein	-9.11706e+18	51	Q8BG81	Polymerase delta-interacting protein 3 OS=Mus musculus OX=10090 GN=Poldip3 PE=1 SV=1	>sp|Q8BG81|PDIP3_MOUSE Polymerase delta-interacting protein 3 OS=Mus musculus OX=10090 GN=Poldip3 PE=1 SV=1	FALSE	Mouse	0	20.392	0	18	6	9	1	6	420	46.1	10.05	14.76				18				9				6				1	Met-loss+Acetyl [N-Term]
FALSE		High	IsMasterProtein	-9.1164e+18	52	Q9CQ19	Myosin regulatory light polypeptide 9 OS=Mus musculus OX=10090 GN=Myl9 PE=1 SV=3	>sp|Q9CQ19|MYL9_MOUSE Myosin regulatory light polypeptide 9 OS=Mus musculus OX=10090 GN=Myl9 PE=1 SV=3	FALSE	Mouse	0	20.45	0	40	7	11	2	2	172	19.8	4.92	11.7				40				11				7				1
FALSE		High	IsMasterProtein	-9.11594e+18	53	P28028	Serine/threonine-protein kinase B-raf OS=Mus musculus OX=10090 GN=Braf PE=1 SV=4	>sp|P28028|BRAF_MOUSE Serine/threonine-protein kinase B-raf OS=Mus musculus OX=10090 GN=Braf PE=1 SV=4	FALSE	Mouse	0	46.198	0	24	13	15	0	1	751	82.5	7.68	20.13				24				15				13				1
FALSE		High	IsMasterProtein	-9.10988e+18	54	Q99J19	Small integral membrane protein 11 OS=Mus musculus OX=10090 GN=Smim11 PE=1 SV=1	>sp|Q99J19|SIM11_MOUSE Small integral membrane protein 11 OS=Mus musculus OX=10090 GN=Smim11 PE=1 SV=1	FALSE	Mouse	0.001	4.38	9	27	1	1	1	1	55	6.3	10.01	0				27				1				1				1
FALSE		High	IsMasterProtein	-9.10314e+18	56	Q8BMA6	Signal recognition particle subunit SRP68 OS=Mus musculus OX=10090 GN=Srp68 PE=1 SV=2	>sp|Q8BMA6|SRP68_MOUSE Signal recognition particle subunit SRP68 OS=Mus musculus OX=10090 GN=Srp68 PE=1 SV=2	FALSE	Mouse	0	39.905	0	19	10	10	0	10	625	70.5	8.57	16.67				19				10				10				1
FALSE		High	IsMasterProtein	-9.09622e+18	57	A0A5F8MPL9	Dedicator of cytokinesis 9 OS=Mus musculus OX=10090 GN=Dock9 PE=1 SV=1	>tr|A0A5F8MPL9|A0A5F8MPL9_MOUSE Dedicator of cytokinesis 9 OS=Mus musculus OX=10090 GN=Dock9 PE=1 SV=1	FALSE	Mouse	0	472.536	0	47	79	107	0	2	2055	235.2	7.25	208.91			0	47			1	106			1	79			1	1
FALSE		High	IsMasterProtein	-9.0958e+18	58	Q9QUH0	Glutaredoxin-1 OS=Mus musculus OX=10090 GN=Glrx PE=1 SV=3	>sp|Q9QUH0|GLRX1_MOUSE Glutaredoxin-1 OS=Mus musculus OX=10090 GN=Glrx PE=1 SV=3	FALSE	Mouse	0	31.897	0	79	6	21	1	6	107	11.9	8.37	21.15				79				21				6				1	Met-loss+Acetyl [N-Term]
FALSE		High	IsMasterProtein	-9.09469e+18	59	E9Q8A3	Phosphatidylinositol 4-kinase beta OS=Mus musculus OX=10090 GN=Pi4kb PE=1 SV=1	>tr|E9Q8A3|E9Q8A3_MOUSE Phosphatidylinositol 4-kinase beta OS=Mus musculus OX=10090 GN=Pi4kb PE=1 SV=1	FALSE	Mouse	0.001	3.607	17	1	1	1	0	1	828	92.8	6.38	2.37				1				1				1				1
FALSE		High	IsMasterProtein	-9.09273e+18	61	Q3UMT1	Protein phosphatase 1 regulatory subunit 12C OS=Mus musculus OX=10090 GN=Ppp1r12c PE=1 SV=1	>sp|Q3UMT1|PP12C_MOUSE Protein phosphatase 1 regulatory subunit 12C OS=Mus musculus OX=10090 GN=Ppp1r12c PE=1 SV=1	FALSE	Mouse	0	8.616	0	5	3	3	1	3	782	84.6	6	3.28				5				3				3				1	Met-loss+Acetyl [N-Term]
FALSE		High	IsMasterProtein	-9.08865e+18	62	P70670	Nascent polypeptide-associated complex subunit alpha, muscle-specific form OS=Mus musculus OX=10090 GN=Naca PE=1 SV=2	>sp|P70670|NACAM_MOUSE Nascent polypeptide-associated complex subunit alpha, muscle-specific form OS=Mus musculus OX=10090 GN=Naca PE=1 SV=2	FALSE	Mouse	0	31.196	0	3	4	13	0	4	2187	220.4	9.35	18.9		0	1.95	3		1	1	11		1	1	4		1	1	1
FALSE		High	IsMasterProtein	-9.08221e+18	65	P43274	Histone H1.4 OS=Mus musculus OX=10090 GN=H1-4 PE=1 SV=2	>sp|P43274|H14_MOUSE Histone H1.4 OS=Mus musculus OX=10090 GN=H1-4 PE=1 SV=2	FALSE	Mouse	0	37.278	0	23	7	61	3	3	219	22	11.11	64.93	1.88	5.2	1.97	23	15	15	11	45	5	4	7	7	3	3	2	1	Met-loss+Acetyl [N-Term]; Met-loss [N-Term]
FALSE		High	IsMasterProtein	-9.07988e+18	66	Q8BXR1	Solute carrier family 7 member 14 OS=Mus musculus OX=10090 GN=Slc7a14 PE=1 SV=1	>sp|Q8BXR1|S7A14_MOUSE Solute carrier family 7 member 14 OS=Mus musculus OX=10090 GN=Slc7a14 PE=1 SV=1	FALSE	Mouse	0	30.59	0	13	8	15	2	8	771	83.9	5.35	16.25				13				15				8				1	Met-loss+Acetyl [N-Term]
FALSE		High	IsMasterProtein	-9.07805e+18	67	A0A0G2JGX4	Sodium/potassium-transporting ATPase subunit alpha OS=Mus musculus OX=10090 GN=Atp1a3 PE=1 SV=1	>tr|A0A0G2JGX4|A0A0G2JGX4_MOUSE Sodium/potassium-transporting ATPase subunit alpha OS=Mus musculus OX=10090 GN=Atp1a3 PE=1 SV=1	FALSE	Mouse	0	610.558	0	60	61	1278	0	37	1026	112.9	5.41	1757.01	24.85	56.83	73.14	60	28	37	41	1075	32	80	91	61	22	32	33	1
FALSE		High	IsMasterProtein	-9.07441e+18	69	B2RRI2	Protein strawberry notch homolog 1 OS=Mus musculus OX=10090 GN=Sbno1 PE=1 SV=1	>tr|B2RRI2|B2RRI2_MOUSE Protein strawberry notch homolog 1 OS=Mus musculus OX=10090 GN=Sbno1 PE=1 SV=1	FALSE	Mouse	0.001	3.307	27	1	2	2	0	2	1391	153.8	8.07	0				1				2				2				1
FALSE		High	IsMasterProtein	-9.06978e+18	71	Q9CQR4	Acyl-coenzyme A thioesterase 13 OS=Mus musculus OX=10090 GN=Acot13 PE=1 SV=1	>sp|Q9CQR4|ACO13_MOUSE Acyl-coenzyme A thioesterase 13 OS=Mus musculus OX=10090 GN=Acot13 PE=1 SV=1	FALSE	Mouse	0	95.508	0	73	8	63	8	8	140	15.2	8.82	77.32	0	0	6.35	73	9	16	22	55	1	3	4	8	1	2	3	1	Met-loss+Acetyl [N-Term]
FALSE		High	IsMasterProtein	-9.06869e+18	73	B2RXS4	Plexin-B2 OS=Mus musculus OX=10090 GN=Plxnb2 PE=1 SV=1	>sp|B2RXS4|PLXB2_MOUSE Plexin-B2 OS=Mus musculus OX=10090 GN=Plxnb2 PE=1 SV=1	FALSE	Mouse	0	45.228	0	12	17	18	15	15	1842	206.1	5.87	14.72				12				18				17				1
FALSE		High	IsMasterProtein	-9.06226e+18	74	E9PYH6	Histone-lysine N-methyltransferase SETD1A OS=Mus musculus OX=10090 GN=Setd1a PE=1 SV=1	>sp|E9PYH6|SET1A_MOUSE Histone-lysine N-methyltransferase SETD1A OS=Mus musculus OX=10090 GN=Setd1a PE=1 SV=1	FALSE	Mouse	0	39.771	0	8	11	11	2	11	1716	185.9	5.06	9.83				8				11				11				1
FALSE		High	IsMasterProtein	-9.06011e+18	75	Q9DCL9	Bifunctional phosphoribosylaminoimidazole carboxylase/phosphoribosylaminoimidazole succinocarboxamide synthetase OS=Mus musculus OX=10090 GN=Paics PE=1 SV=4	>sp|Q9DCL9|PUR6_MOUSE Bifunctional phosphoribosylaminoimidazole carboxylase/phosphoribosylaminoimidazole succinocarboxamide synthetase OS=Mus musculus OX=10090 GN=Paics PE=1 SV=4	FALSE	Mouse	0	76.622	0	45	19	27	15	19	425	47	7.23	33.06				45				27				19				1	Met-loss+Acetyl [N-Term]
FALSE		High	IsMasterProtein	-9.05282e+18	76	Q91WD5	NADH dehydrogenase [ubiquinone] iron-sulfur protein 2, mitochondrial OS=Mus musculus OX=10090 GN=Ndufs2 PE=1 SV=1	>sp|Q91WD5|NDUS2_MOUSE NADH dehydrogenase [ubiquinone] iron-sulfur protein 2, mitochondrial OS=Mus musculus OX=10090 GN=Ndufs2 PE=1 SV=1	FALSE	Mouse	0	160.177	0	68	24	94	1	24	463	52.6	6.99	151.98		0	0	68		7	4	89		3	2	24		3	2	1
FALSE		High	IsMasterProtein	-9.05119e+18	77	Q91WM1	Spermatid perinuclear RNA-binding protein OS=Mus musculus OX=10090 GN=Strbp PE=1 SV=1	>sp|Q91WM1|STRBP_MOUSE Spermatid perinuclear RNA-binding protein OS=Mus musculus OX=10090 GN=Strbp PE=1 SV=1	FALSE	Mouse	0	16.883	0	10	7	11	1	2	672	73.7	8.72	10.5				10				11				7				1
FALSE		High	IsMasterProtein	-9.04923e+18	79	Q9ERZ3	Muscarinic acetylcholine receptor M3 OS=Mus musculus OX=10090 GN=Chrm3 PE=1 SV=1	>sp|Q9ERZ3|ACM3_MOUSE Muscarinic acetylcholine receptor M3 OS=Mus musculus OX=10090 GN=Chrm3 PE=1 SV=1	FALSE	Mouse	0.001	4.505	9	2	1	1	1	1	589	66.2	9.07	2.17				2				1				1				1
FALSE		High	IsMasterProtein	-9.0481e+18	80	P70677	Caspase-3 OS=Mus musculus OX=10090 GN=Casp3 PE=1 SV=1	>sp|P70677|CASP3_MOUSE Caspase-3 OS=Mus musculus OX=10090 GN=Casp3 PE=1 SV=1	FALSE	Mouse	0	16.108	0	17	4	4	1	4	277	31.5	6.92	4.61				17				4				4				1
FALSE		High	IsMasterProtein	-9.04735e+18	81	Q922V4	Pleiotropic regulator 1 OS=Mus musculus OX=10090 GN=Plrg1 PE=1 SV=1	>sp|Q922V4|PLRG1_MOUSE Pleiotropic regulator 1 OS=Mus musculus OX=10090 GN=Plrg1 PE=1 SV=1	FALSE	Mouse	0	67.165	0	49	19	146	0	19	513	56.9	9.17	9.13	2.5	40.62	25.65	27	32	49	38	10	23	71	42	9	12	19	13	1	Met-loss+Acetyl [N-Term]
FALSE		High	IsMasterProtein	-9.03988e+18	82	A0A2I3BQS8	Predicted gene, 55359 OS=Mus musculus OX=10090 GN=Gm55359 PE=1 SV=1	>tr|A0A2I3BQS8|A0A2I3BQS8_MOUSE Predicted gene, 55359 OS=Mus musculus OX=10090 GN=Gm55359 PE=1 SV=1	FALSE	Mouse	0.004	2.729	70	11	1	1	1	1	70	8.4	9.99	0				11				1				1				1
FALSE		High	IsMasterProtein	-9.02539e+18	83	Q9QZD8	Mitochondrial dicarboxylate carrier OS=Mus musculus OX=10090 GN=Slc25a10 PE=1 SV=2	>sp|Q9QZD8|DIC_MOUSE Mitochondrial dicarboxylate carrier OS=Mus musculus OX=10090 GN=Slc25a10 PE=1 SV=2	FALSE	Mouse	0	24.929	0	40	9	11	9	9	287	31.7	9.32	6.72				40				11				9				1
FALSE		High	IsMasterProtein	-9.02143e+18	84	Q91ZP9	N-terminal EF-hand calcium-binding protein 2 OS=Mus musculus OX=10090 GN=Necab2 PE=1 SV=1	>sp|Q91ZP9|NECA2_MOUSE N-terminal EF-hand calcium-binding protein 2 OS=Mus musculus OX=10090 GN=Necab2 PE=1 SV=1	FALSE	Mouse	0	27.83	0	28	9	19	2	9	389	43.4	5.3	12.93		0		26		15		14		5		8		5		1
FALSE		High	IsMasterProtein	-9.02059e+18	85	Q68FM6	Protein phosphatase 1 regulatory subunit 29 OS=Mus musculus OX=10090 GN=Elfn2 PE=1 SV=1	>sp|Q68FM6|PPR29_MOUSE Protein phosphatase 1 regulatory subunit 29 OS=Mus musculus OX=10090 GN=Elfn2 PE=1 SV=1	FALSE	Mouse	0	14.275	0	12	7	8	7	7	823	90	7.52	3.94				12				8				7				1
FALSE		High	IsMasterProtein	-9.01784e+18	86	Q922E4	Ethanolamine-phosphate cytidylyltransferase OS=Mus musculus OX=10090 GN=Pcyt2 PE=1 SV=1	>sp|Q922E4|PCY2_MOUSE Ethanolamine-phosphate cytidylyltransferase OS=Mus musculus OX=10090 GN=Pcyt2 PE=1 SV=1	FALSE	Mouse	0	37.622	0	33	13	15	0	13	404	45.2	6.58	9.38			0	33			2	14			1	13			1	1
FALSE		High	IsMasterProtein	-9.01385e+18	88	P49722	Proteasome subunit alpha type-2 OS=Mus musculus OX=10090 GN=Psma2 PE=1 SV=3	>sp|P49722|PSA2_MOUSE Proteasome subunit alpha type-2 OS=Mus musculus OX=10090 GN=Psma2 PE=1 SV=3	FALSE	Mouse	0	68.219	0	64	12	34	3	12	234	25.9	7.43	47.1				64				34				12				1
FALSE		High	IsMasterProtein	-9.01356e+18	89	P20029	Endoplasmic reticulum chaperone BiP OS=Mus musculus OX=10090 GN=Hspa5 PE=1 SV=3	>sp|P20029|BIP_MOUSE Endoplasmic reticulum chaperone BiP OS=Mus musculus OX=10090 GN=Hspa5 PE=1 SV=3	FALSE	Mouse	0	236.283	0	56	40	164	38	38	655	72.4	5.16	262.29	0	21.07	20.84	56	6	22	19	127	6	16	15	39	3	11	11	1
FALSE		High	IsMasterProtein	-9.01245e+18	91	Q8BHE8	m-AAA protease-interacting protein 1, mitochondrial OS=Mus musculus OX=10090 GN=Maip1 PE=1 SV=1	>sp|Q8BHE8|MAIP1_MOUSE m-AAA protease-interacting protein 1, mitochondrial OS=Mus musculus OX=10090 GN=Maip1 PE=1 SV=1	FALSE	Mouse	0	21.571	0	24	7	14	6	6	291	33	9.14	19.67				24				14				7				1
FALSE		High	IsMasterProtein	-9.01222e+18	92	E9PVP0	START domain-containing protein 10 OS=Mus musculus OX=10090 GN=Stard10 PE=1 SV=1	>tr|E9PVP0|E9PVP0_MOUSE START domain-containing protein 10 OS=Mus musculus OX=10090 GN=Stard10 PE=1 SV=1	FALSE	Mouse	0	18.732	0	13	4	5	0	4	364	40.1	8.95	9.07				13				5				4				1
FALSE		High	IsMasterProtein	-9.00767e+18	93	Q6NS46	Protein RRP5 homolog OS=Mus musculus OX=10090 GN=Pdcd11 PE=1 SV=2	>sp|Q6NS46|RRP5_MOUSE Protein RRP5 homolog OS=Mus musculus OX=10090 GN=Pdcd11 PE=1 SV=2	FALSE	Mouse	0	61.185	0	13	20	20	20	20	1862	207.6	8.75	25.66				13				20				20				1	Met-loss+Acetyl [N-Term]
FALSE		High	IsMasterProtein	-8.99502e+18	94	Q9D8S4	Oligoribonuclease, mitochondrial OS=Mus musculus OX=10090 GN=Rexo2 PE=1 SV=2	>sp|Q9D8S4|ORN_MOUSE Oligoribonuclease, mitochondrial OS=Mus musculus OX=10090 GN=Rexo2 PE=1 SV=2	FALSE	Mouse	0	19.657	0	37	7	12	4	7	237	26.7	7.15	14.66				37				12				7				1	Met-loss [N-Term]
FALSE		High	IsMasterProtein	-8.99395e+18	95	P61027	Ras-related protein Rab-10 OS=Mus musculus OX=10090 GN=Rab10 PE=1 SV=1	>sp|P61027|RAB10_MOUSE Ras-related protein Rab-10 OS=Mus musculus OX=10090 GN=Rab10 PE=1 SV=1	FALSE	Mouse	0	79.241	0	78	18	170	14	14	200	22.5	8.38	178.65		0	1.71	78		16	16	159		4	7	18		3	3	1
FALSE		High	IsMasterProtein	-8.98942e+18	96	Q6ZPR5	Sphingomyelin phosphodiesterase 4 OS=Mus musculus OX=10090 GN=Smpd4 PE=1 SV=2	>sp|Q6ZPR5|NSMA3_MOUSE Sphingomyelin phosphodiesterase 4 OS=Mus musculus OX=10090 GN=Smpd4 PE=1 SV=2	FALSE	Mouse	0	6.645	0	4	2	2	0	2	823	93.2	8.13	0				4				2				2				1
FALSE		High	IsMasterProtein	-8.98849e+18	97	A2APV2-3	Isoform 3 of Formin-like protein 2 OS=Mus musculus OX=10090 GN=Fmnl2	>sp|A2APV2-3|FMNL2_MOUSE Isoform 3 of Formin-like protein 2 OS=Mus musculus OX=10090 GN=Fmnl2	FALSE	Mouse	0	29.183	0	11	12	13	0	11	1091	123.9	7.65	7.99				11				13				12				1
FALSE		High	IsMasterProtein	-8.98811e+18	98	Q9EST5	Acidic leucine-rich nuclear phosphoprotein 32 family member B OS=Mus musculus OX=10090 GN=Anp32b PE=1 SV=1	>sp|Q9EST5|AN32B_MOUSE Acidic leucine-rich nuclear phosphoprotein 32 family member B OS=Mus musculus OX=10090 GN=Anp32b PE=1 SV=1	FALSE	Mouse	0	28.043	0	25	6	16	0	3	272	31.1	4.01	20.5				25				16				6				1
FALSE		High	IsMasterProtein	-8.98728e+18	99	Q8R3Q6	Protein MIX23 OS=Mus musculus OX=10090 GN=Mix23 PE=1 SV=1	>sp|Q8R3Q6|MIX23_MOUSE Protein MIX23 OS=Mus musculus OX=10090 GN=Mix23 PE=1 SV=1	FALSE	Mouse	0.001	4.675	9	15	3	3	0	3	144	16.7	8.16	1.6				15				3				3				1
FALSE		High	IsMasterProtein	-8.98223e+18	100	Q5U680	Mitochondrial S-adenosylmethionine carrier protein OS=Mus musculus OX=10090 GN=Slc25a26 PE=1 SV=2	>sp|Q5U680|SAMC_MOUSE Mitochondrial S-adenosylmethionine carrier protein OS=Mus musculus OX=10090 GN=Slc25a26 PE=1 SV=2	FALSE	Mouse	0	7.959	0	8	2	2	2	2	274	29	9.8	2.5				8				2				2				1
FALSE		High	IsMasterProtein	-8.974e+18	101	Q3UEB4	Mevalonate kinase OS=Mus musculus OX=10090 GN=Mvk PE=1 SV=1	>tr|Q3UEB4|Q3UEB4_MOUSE Mevalonate kinase OS=Mus musculus OX=10090 GN=Mvk PE=1 SV=1	FALSE	Mouse	0	14.202	0	14	4	5	0	4	407	43.1	6.84	5.71				14				5				4				1
FALSE		High	IsMasterProtein	-8.96719e+18	103	P56399	Ubiquitin carboxyl-terminal hydrolase 5 OS=Mus musculus OX=10090 GN=Usp5 PE=1 SV=1	>sp|P56399|UBP5_MOUSE Ubiquitin carboxyl-terminal hydrolase 5 OS=Mus musculus OX=10090 GN=Usp5 PE=1 SV=1	FALSE	Mouse	0	193.446	0	54	34	70	0	34	858	95.8	5.01	108.6	0	0	0	54	2	5	3	64	1	3	2	34	1	3	2	1	Met-loss+Acetyl [N-Term]
FALSE		High	IsMasterProtein	-8.96606e+18	104	Q64727	Vinculin OS=Mus musculus OX=10090 GN=Vcl PE=1 SV=4	>sp|Q64727|VINC_MOUSE Vinculin OS=Mus musculus OX=10090 GN=Vcl PE=1 SV=4	FALSE	Mouse	0	144.836	0	44	40	48	37	40	1066	116.6	6	61.96				44				48				40				1
FALSE		High	IsMasterProtein	-8.96273e+18	106	P11798	Calcium/calmodulin-dependent protein kinase type II subunit alpha OS=Mus musculus OX=10090 GN=Camk2a PE=1 SV=2	>sp|P11798|KCC2A_MOUSE Calcium/calmodulin-dependent protein kinase type II subunit alpha OS=Mus musculus OX=10090 GN=Camk2a PE=1 SV=2	FALSE	Mouse	0	235.718	0	73	28	610	0	2	478	54.1	7.08	707.27	8.18	38.12	85.06	73	15	36	36	470	16	56	68	28	7	15	14	1	Met-loss+Acetyl [N-Term]
FALSE		High	IsMasterProtein	-8.96006e+18	107	Q7M759	Alpha/beta hydrolase domain-containing protein 17B OS=Mus musculus OX=10090 GN=Abhd17b PE=1 SV=1	>sp|Q7M759|AB17B_MOUSE Alpha/beta hydrolase domain-containing protein 17B OS=Mus musculus OX=10090 GN=Abhd17b PE=1 SV=1	FALSE	Mouse	0	6.679	0	11	2	3	1	1	288	32.2	6.29	0				11				3				2				1
FALSE		High	IsMasterProtein	-8.95898e+18	108	Q8BJD1	Inter-alpha-trypsin inhibitor heavy chain H5 OS=Mus musculus OX=10090 GN=Itih5 PE=1 SV=1	>sp|Q8BJD1|ITIH5_MOUSE Inter-alpha-trypsin inhibitor heavy chain H5 OS=Mus musculus OX=10090 GN=Itih5 PE=1 SV=1	FALSE	Mouse	0	5.133	6	3	2	2	2	2	952	106.7	8.16	1.71				3				2				2				1
FALSE		High	IsMasterProtein	-8.9505e+18	110	Q62318	Transcription intermediary factor 1-beta OS=Mus musculus OX=10090 GN=Trim28 PE=1 SV=3	>sp|Q62318|TIF1B_MOUSE Transcription intermediary factor 1-beta OS=Mus musculus OX=10090 GN=Trim28 PE=1 SV=3	FALSE	Mouse	0	92.775	0	38	19	27	9	19	834	88.8	5.77	44.39				38				27				19				1	Met-loss+Acetyl [N-Term]
FALSE		High	IsMasterProtein	-8.9456e+18	111	Q6P8J2	Thialysine N-epsilon-acetyltransferase OS=Mus musculus OX=10090 GN=Sat2 PE=1 SV=1	>sp|Q6P8J2|SAT2_MOUSE Thialysine N-epsilon-acetyltransferase OS=Mus musculus OX=10090 GN=Sat2 PE=1 SV=1	FALSE	Mouse	0.004	2.592	74	5	1	1	1	1	170	19.3	6.04	2.17				5				1				1				1
FALSE		High	IsMasterProtein	-8.94264e+18	112	E9QN98	Dipeptidylpeptidase 10 OS=Mus musculus OX=10090 GN=Dpp10 PE=1 SV=1	>tr|E9QN98|E9QN98_MOUSE Dipeptidylpeptidase 10 OS=Mus musculus OX=10090 GN=Dpp10 PE=1 SV=1	FALSE	Mouse	0	91.597	0	41	27	51	0	25	800	91.1	6.48	76.21				41				51				27				1
FALSE		High	IsMasterProtein	-8.93904e+18	114	A0A140LHX5	Unc-13 homolog B OS=Mus musculus OX=10090 GN=Unc13b PE=1 SV=1	>tr|A0A140LHX5|A0A140LHX5_MOUSE Unc-13 homolog B OS=Mus musculus OX=10090 GN=Unc13b PE=1 SV=1	FALSE	Mouse	0	89.835	0	12	23	34	3	8	1982	221.9	5.8	46.77			1.83	12			2	31			3	23			3	1
FALSE		High	IsMasterProtein	-8.93264e+18	115	E9Q1G8	Septin OS=Mus musculus OX=10090 GN=Septin7 PE=1 SV=2	>tr|E9Q1G8|E9Q1G8_MOUSE Septin OS=Mus musculus OX=10090 GN=Septin7 PE=1 SV=2	FALSE	Mouse	0	262.5	0	61	30	177	1	27	437	50.6	8.57	320.11		2.41	18.39	61		6	29	156		3	18	30		2	12	1
FALSE		High	IsMasterProtein	-8.9296e+18	117	O70325	Phospholipid hydroperoxide glutathione peroxidase GPX4 OS=Mus musculus OX=10090 GN=Gpx4 PE=1 SV=4	>sp|O70325|GPX4_MOUSE Phospholipid hydroperoxide glutathione peroxidase GPX4 OS=Mus musculus OX=10090 GN=Gpx4 PE=1 SV=4	FALSE	Mouse	0	35.674	0	45	10	23	0	10	197	22.2	8.46	24.63				45				23				10				1
FALSE		High	IsMasterProtein	-8.92589e+18	118	F6TCF9	BAG family molecular chaperone regulator 1 OS=Mus musculus OX=10090 GN=Bag1 PE=1 SV=1	>tr|F6TCF9|F6TCF9_MOUSE BAG family molecular chaperone regulator 1 OS=Mus musculus OX=10090 GN=Bag1 PE=1 SV=1	FALSE	Mouse	0	16.14	0	23	8	9	0	8	355	39.7	8.46	6.03				23				9				8				1
FALSE		High	IsMasterProtein	-8.92464e+18	119	B2RQG2	PHD finger protein 3 OS=Mus musculus OX=10090 GN=Phf3 PE=1 SV=1	>tr|B2RQG2|B2RQG2_MOUSE PHD finger protein 3 OS=Mus musculus OX=10090 GN=Phf3 PE=1 SV=1	FALSE	Mouse	0.003	2.995	59	1	1	1	1	1	2025	225.4	6.7	0				1				1				1				1
FALSE		High	IsMasterProtein	-8.92105e+18	120	Q6P5B0	RRP12-like protein OS=Mus musculus OX=10090 GN=Rrp12 PE=1 SV=1	>sp|Q6P5B0|RRP12_MOUSE RRP12-like protein OS=Mus musculus OX=10090 GN=Rrp12 PE=1 SV=1	FALSE	Mouse	0	5.035	6	3	2	2	2	2	1295	143	8.91	0				3				2				2				1
FALSE		High	IsMasterProtein	-8.91952e+18	121	Q9CYU6	Diphthine methyltransferase OS=Mus musculus OX=10090 GN=Dph7 PE=2 SV=1	>sp|Q9CYU6|DPH7_MOUSE Diphthine methyltransferase OS=Mus musculus OX=10090 GN=Dph7 PE=2 SV=1	FALSE	Mouse	0	11.04	0	5	2	3	0	2	477	53.2	6.33	8.38				5				3				2				1	Met-loss+Acetyl [N-Term]
FALSE		High	IsMasterProtein	-8.91639e+18	122	Q8BZW8	NHL repeat-containing protein 2 OS=Mus musculus OX=10090 GN=Nhlrc2 PE=1 SV=1	>sp|Q8BZW8|NHLC2_MOUSE NHL repeat-containing protein 2 OS=Mus musculus OX=10090 GN=Nhlrc2 PE=1 SV=1	FALSE	Mouse	0	9.922	0	6	3	3	3	3	725	78.4	5.54	1.64				6				3				3				1
FALSE		High	IsMasterProtein	-8.9143e+18	124	Q9Z1N5	Spliceosome RNA helicase Ddx39b OS=Mus musculus OX=10090 GN=Ddx39b PE=1 SV=1	>sp|Q9Z1N5|DX39B_MOUSE Spliceosome RNA helicase Ddx39b OS=Mus musculus OX=10090 GN=Ddx39b PE=1 SV=1	FALSE	Mouse	0	90.004	0	44	18	70	5	10	428	49	5.67	98.71			1.83	44			3	69			1	18			1	1
FALSE		High	IsMasterProtein	-8.91326e+18	125	Q61235	Beta-2-syntrophin OS=Mus musculus OX=10090 GN=Sntb2 PE=1 SV=2	>sp|Q61235|SNTB2_MOUSE Beta-2-syntrophin OS=Mus musculus OX=10090 GN=Sntb2 PE=1 SV=2	FALSE	Mouse	0	25.589	0	15	7	13	1	6	520	56.3	8.69	11.07				15				13				7				1
FALSE		High	IsMasterProtein	-8.91246e+18	126	Q5SPX8	TBC1 domain family, member 10a OS=Mus musculus OX=10090 GN=Tbc1d10a PE=1 SV=1	>tr|Q5SPX8|Q5SPX8_MOUSE TBC1 domain family, member 10a OS=Mus musculus OX=10090 GN=Tbc1d10a PE=1 SV=1	FALSE	Mouse	0.001	3.984	16	4	2	2	0	2	534	59.2	8.02	0				4				2				2				1
FALSE		High	IsMasterProtein	-8.91123e+18	127	Q6P1H6	Ankyrin repeat and LEM domain-containing protein 2 OS=Mus musculus OX=10090 GN=Ankle2 PE=1 SV=2	>sp|Q6P1H6|ANKL2_MOUSE Ankyrin repeat and LEM domain-containing protein 2 OS=Mus musculus OX=10090 GN=Ankle2 PE=1 SV=2	FALSE	Mouse	0.001	4.461	9	2	1	1	0	1	964	106.1	7.37	0				2				1				1				1
FALSE		High	IsMasterProtein	-8.9075e+18	128	Q922R8	Protein disulfide-isomerase A6 OS=Mus musculus OX=10090 GN=Pdia6 PE=1 SV=3	>sp|Q922R8|PDIA6_MOUSE Protein disulfide-isomerase A6 OS=Mus musculus OX=10090 GN=Pdia6 PE=1 SV=3	FALSE	Mouse	0	75.788	0	40	12	30	1	12	440	48.1	5.14	74.01				40				30				12				1
FALSE		High	IsMasterProtein	-8.90716e+18	129	Q8BVI5	Syntaxin-16 OS=Mus musculus OX=10090 GN=Stx16 PE=1 SV=3	>sp|Q8BVI5|STX16_MOUSE Syntaxin-16 OS=Mus musculus OX=10090 GN=Stx16 PE=1 SV=3	FALSE	Mouse	0	33.745	0	29	7	8	2	7	326	37.1	5.86	9.26				29				8				7				1
FALSE		High	IsMasterProtein	-8.90328e+18	130	Q9Z0P5	Twinfilin-2 OS=Mus musculus OX=10090 GN=Twf2 PE=1 SV=1	>sp|Q9Z0P5|TWF2_MOUSE Twinfilin-2 OS=Mus musculus OX=10090 GN=Twf2 PE=1 SV=1	FALSE	Mouse	0	70.51	0	52	15	32	0	14	349	39.4	6.8	34.34		0	4.01	52		5	24	23		1	8	15		1	5	1	Met-loss+Acetyl [N-Term]
FALSE		High	IsMasterProtein	-8.89826e+18	132	Q8K183	Pyridoxal kinase OS=Mus musculus OX=10090 GN=Pdxk PE=1 SV=1	>sp|Q8K183|PDXK_MOUSE Pyridoxal kinase OS=Mus musculus OX=10090 GN=Pdxk PE=1 SV=1	FALSE	Mouse	0	72.138	0	51	13	34	13	13	312	35	6.29	48.71				51				34				13				1
FALSE		High	IsMasterProtein	-8.89822e+18	133	Q06138	Calcium-binding protein 39 OS=Mus musculus OX=10090 GN=Cab39 PE=1 SV=2	>sp|Q06138|CAB39_MOUSE Calcium-binding protein 39 OS=Mus musculus OX=10090 GN=Cab39 PE=1 SV=2	FALSE	Mouse	0	77.329	0	56	18	27	13	15	341	39.8	6.89	32.83				56				27				18				1
FALSE		High	IsMasterProtein	-8.89564e+18	134	Q80U04	E3 ubiquitin-protein ligase Praja-2 OS=Mus musculus OX=10090 GN=Pja2 PE=1 SV=2	>sp|Q80U04|PJA2_MOUSE E3 ubiquitin-protein ligase Praja-2 OS=Mus musculus OX=10090 GN=Pja2 PE=1 SV=2	FALSE	Mouse	0	7.876	0	2	1	1	0	1	707	77.9	4.44	2.39				2				1				1				1
FALSE		High	IsMasterProtein	-8.89299e+18	135	Q9CZ91	Serum response factor-binding protein 1 OS=Mus musculus OX=10090 GN=Srfbp1 PE=1 SV=1	>sp|Q9CZ91|SRFB1_MOUSE Serum response factor-binding protein 1 OS=Mus musculus OX=10090 GN=Srfbp1 PE=1 SV=1	FALSE	Mouse	0.006	2.315	114	2	1	1	1	1	441	48.7	9.54	0				2				1				1				1
FALSE		High	IsMasterProtein	-8.88867e+18	136	Q4VC33	E3 ubiquitin-protein transferase MAEA OS=Mus musculus OX=10090 GN=Maea PE=1 SV=1	>sp|Q4VC33|MAEA_MOUSE E3 ubiquitin-protein transferase MAEA OS=Mus musculus OX=10090 GN=Maea PE=1 SV=1	FALSE	Mouse	0	4.986	6	8	3	3	0	3	396	45.3	8.69	1.64				8				3				3				1
FALSE		High	IsMasterProtein	-8.88263e+18	137	P09103	Protein disulfide-isomerase OS=Mus musculus OX=10090 GN=P4hb PE=1 SV=2	>sp|P09103|PDIA1_MOUSE Protein disulfide-isomerase OS=Mus musculus OX=10090 GN=P4hb PE=1 SV=2	FALSE	Mouse	0	161.976	0	69	33	96	23	33	509	57	4.88	166.89				69				96				33				1
FALSE		High	IsMasterProtein	-8.88147e+18	139	Q9Z2Q6	Septin-5 OS=Mus musculus OX=10090 GN=Septin5 PE=1 SV=2	>sp|Q9Z2Q6|SEPT5_MOUSE Septin-5 OS=Mus musculus OX=10090 GN=Septin5 PE=1 SV=2	FALSE	Mouse	0	126.775	0	64	24	80	0	2	369	42.7	6.67	105.52	0	2.02	6.23	64	8	11	23	67	2	3	8	24	2	3	8	1
FALSE		High	IsMasterProtein	-8.88125e+18	140	A0A0R4J1N6	Tyrosine-protein kinase OS=Mus musculus OX=10090 GN=Matk PE=1 SV=1	>tr|A0A0R4J1N6|A0A0R4J1N6_MOUSE Tyrosine-protein kinase OS=Mus musculus OX=10090 GN=Matk PE=1 SV=1	FALSE	Mouse	0	19.536	0	16	8	10	0	7	505	56.1	8.9	11.49				16				10				8				1
FALSE		High	IsMasterProtein	-8.87383e+18	141	Q9R0Q6	Actin-related protein 2/3 complex subunit 1A OS=Mus musculus OX=10090 GN=Arpc1a PE=1 SV=1	>sp|Q9R0Q6|ARC1A_MOUSE Actin-related protein 2/3 complex subunit 1A OS=Mus musculus OX=10090 GN=Arpc1a PE=1 SV=1	FALSE	Mouse	0	86.956	0	56	17	85	6	16	370	41.6	8.18	82.81	1.66	1.76	0	56	4	28	24	63	2	9	11	17	2	8	8	1	Met-loss+Acetyl [N-Term]
FALSE		High	IsMasterProtein	-8.87077e+18	143	P56382	ATP synthase F(1) complex subunit epsilon, mitochondrial OS=Mus musculus OX=10090 GN=Atp5f1e PE=1 SV=2	>sp|P56382|ATP5E_MOUSE ATP synthase F(1) complex subunit epsilon, mitochondrial OS=Mus musculus OX=10090 GN=Atp5f1e PE=1 SV=2	FALSE	Mouse	0	9.982	0	44	3	19	3	3	52	5.8	10.01	17.55				44				19				3				1
FALSE		High	IsMasterProtein	-8.8675e+18	145	Q3TWJ1	Retinoid X receptor beta OS=Mus musculus OX=10090 GN=Rxrb PE=1 SV=1	>tr|Q3TWJ1|Q3TWJ1_MOUSE Retinoid X receptor beta OS=Mus musculus OX=10090 GN=Rxrb PE=1 SV=1	FALSE	Mouse	0	23.509	0	17	7	7	0	7	524	56.3	8.35	6.74				17				7				7				1
FALSE		High	IsMasterProtein	-8.86691e+18	146	A3KFX0	Cytosolic 5'-nucleotidase 1A OS=Mus musculus OX=10090 GN=Nt5c1a PE=1 SV=1	>sp|A3KFX0|5NT1A_MOUSE Cytosolic 5'-nucleotidase 1A OS=Mus musculus OX=10090 GN=Nt5c1a PE=1 SV=1	FALSE	Mouse	0	5.049	6	8	2	3	2	2	365	40.7	7.06	0				8				3				2				1
FALSE		High	IsMasterProtein	-8.86496e+18	147	A2AI52	Ubiquitin carboxyl-terminal hydrolase 8 OS=Mus musculus OX=10090 GN=Usp8 PE=1 SV=1	>tr|A2AI52|A2AI52_MOUSE Ubiquitin carboxyl-terminal hydrolase 8 OS=Mus musculus OX=10090 GN=Usp8 PE=1 SV=1	FALSE	Mouse	0	12.29	0	9	7	7	0	7	1091	123.8	8.54	0				9				7				7				1
FALSE		High	IsMasterProtein	-8.8644e+18	148	A0A0R4J0B4	N-acylneuraminate cytidylyltransferase OS=Mus musculus OX=10090 GN=Cmas PE=1 SV=1	>tr|A0A0R4J0B4|A0A0R4J0B4_MOUSE N-acylneuraminate cytidylyltransferase OS=Mus musculus OX=10090 GN=Cmas PE=1 SV=1	FALSE	Mouse	0	61.932	0	48	17	31	0	17	432	48	8.1	33.95				48				31				17				1
FALSE		High	IsMasterProtein	-8.8634e+18	149	P58404	Striatin-4 OS=Mus musculus OX=10090 GN=Strn4 PE=1 SV=2	>sp|P58404|STRN4_MOUSE Striatin-4 OS=Mus musculus OX=10090 GN=Strn4 PE=1 SV=2	FALSE	Mouse	0	72.862	0	29	13	15	0	11	760	81.6	5.38	26.65				29				15				13				1
FALSE		High	IsMasterProtein	-8.85838e+18	150	E9QM90	RAB11-binding protein RELCH OS=Mus musculus OX=10090 GN=Relch PE=1 SV=2	>tr|E9QM90|E9QM90_MOUSE RAB11-binding protein RELCH OS=Mus musculus OX=10090 GN=Relch PE=1 SV=2	FALSE	Mouse	0	85.034	0	26	24	28	0	2	1216	134.5	5.34	23.4				26				28				24				1
FALSE		High	IsMasterProtein	-8.85586e+18	151	A2AI87	Phosphorylase b kinase regulatory subunit OS=Mus musculus OX=10090 GN=Phka1 PE=1 SV=1	>tr|A2AI87|A2AI87_MOUSE Phosphorylase b kinase regulatory subunit OS=Mus musculus OX=10090 GN=Phka1 PE=1 SV=1	FALSE	Mouse	0	20.764	0	7	7	7	0	7	1241	138.7	5.85	5.4				7				7				7				1
FALSE		High	IsMasterProtein	-8.85235e+18	152	A0A0A6YW53	non-specific serine/threonine protein kinase OS=Mus musculus OX=10090 GN=Map4k4 PE=1 SV=1	>tr|A0A0A6YW53|A0A0A6YW53_MOUSE non-specific serine/threonine protein kinase OS=Mus musculus OX=10090 GN=Map4k4 PE=1 SV=1	FALSE	Mouse	0	42.457	0	11	12	30	0	2	1288	146.6	7.49	20.64			0	11			2	27			3	12			3	1
FALSE		High	IsMasterProtein	-8.84834e+18	154	Q62443	Neuronal pentraxin-1 OS=Mus musculus OX=10090 GN=Nptx1 PE=1 SV=1	>sp|Q62443|NPTX1_MOUSE Neuronal pentraxin-1 OS=Mus musculus OX=10090 GN=Nptx1 PE=1 SV=1	FALSE	Mouse	0	71.858	0	42	18	41	18	18	432	47.1	6.44	54.55				42				41				18				1
FALSE		High	IsMasterProtein	-8.84815e+18	155	Q9EQI5	Chemokine subfamily B Cys-X-Cys OS=Mus musculus OX=10090 GN=Ppbp PE=1 SV=1	>tr|Q9EQI5|Q9EQI5_MOUSE Chemokine subfamily B Cys-X-Cys OS=Mus musculus OX=10090 GN=Ppbp PE=1 SV=1	FALSE	Mouse	0.001	3.886	16	19	2	2	2	2	113	12.2	8.72	0				19				2				2				1
FALSE		High	IsMasterProtein	-8.84784e+18	156	Q8C754	Vacuolar protein sorting-associated protein 52 homolog OS=Mus musculus OX=10090 GN=Vps52 PE=1 SV=1	>sp|Q8C754|VPS52_MOUSE Vacuolar protein sorting-associated protein 52 homolog OS=Mus musculus OX=10090 GN=Vps52 PE=1 SV=1	FALSE	Mouse	0	63.541	0	35	18	19	4	18	723	82	5.9	26.49				35				19				18				1
FALSE		High	IsMasterProtein	-8.84356e+18	157	Q8R2Y2	Cell surface glycoprotein MUC18 OS=Mus musculus OX=10090 GN=Mcam PE=1 SV=1	>sp|Q8R2Y2|MUC18_MOUSE Cell surface glycoprotein MUC18 OS=Mus musculus OX=10090 GN=Mcam PE=1 SV=1	FALSE	Mouse	0	17.871	0	11	6	7	0	6	648	71.5	5.83	9.4				11				7				6				1
FALSE		High	IsMasterProtein	-8.84281e+18	158	Q3UNZ8	Quinone oxidoreductase-like protein 2 OS=Mus musculus OX=10090 GN=Cryzl2 PE=1 SV=1	>sp|Q3UNZ8|QORL2_MOUSE Quinone oxidoreductase-like protein 2 OS=Mus musculus OX=10090 GN=Cryzl2 PE=1 SV=1	FALSE	Mouse	0	25.375	0	33	6	7	2	6	350	37.8	8.9	8.86			0	33			4	6			1	6			1	1
FALSE		High	IsMasterProtein	-8.84154e+18	159	P69905	Hemoglobin subunit alpha OS=Homo sapiens GN=HBA1 PE=1 SV=2	>sp|P69905|HBA_HUMAN Hemoglobin subunit alpha OS=Homo sapiens GN=HBA1 PE=1 SV=2	TRUE	Contaminants	0	17.115	0	25	4	175	1	1	142	15.2	8.68	223.14	2.01	5.86	0	25	13	13	13	158	7	6	4	4	2	2	2	1
FALSE		High	IsMasterProtein	-8.84141e+18	160	S4R1M9	Oxysterol-binding protein-related protein 10 OS=Mus musculus OX=10090 GN=Osbpl10 PE=1 SV=1	>sp|S4R1M9|OSB10_MOUSE Oxysterol-binding protein-related protein 10 OS=Mus musculus OX=10090 GN=Osbpl10 PE=1 SV=1	FALSE	Mouse	0	15.512	0	10	6	6	1	6	766	83.8	8.28	3.46				10				6				6				1
FALSE		High	IsMasterProtein	-8.83579e+18	161	Q60625	Intercellular adhesion molecule 5 OS=Mus musculus OX=10090 GN=Icam5 PE=1 SV=2	>sp|Q60625|ICAM5_MOUSE Intercellular adhesion molecule 5 OS=Mus musculus OX=10090 GN=Icam5 PE=1 SV=2	FALSE	Mouse	0	85.716	0	30	23	181	23	23	917	96.9	6.32	35.03	23.13	64.32	28.18	22	22	23	26	31	39	68	43	17	16	19	18	1
FALSE		High	IsMasterProtein	-8.83409e+18	162	Q9CX60	Protein LBH OS=Mus musculus OX=10090 GN=Lbh PE=1 SV=1	>sp|Q9CX60|LBH_MOUSE Protein LBH OS=Mus musculus OX=10090 GN=Lbh PE=1 SV=1	FALSE	Mouse	0.001	3.464	18	20	2	2	2	2	105	12.1	4.31	0				20				2				2				1
FALSE		High	IsMasterProtein	-8.82615e+18	163	Q7M729	Sodium channel regulatory subunit beta-4 OS=Mus musculus OX=10090 GN=Scn4b PE=1 SV=1	>sp|Q7M729|SCN4B_MOUSE Sodium channel regulatory subunit beta-4 OS=Mus musculus OX=10090 GN=Scn4b PE=1 SV=1	FALSE	Mouse	0.005	2.43	91	4	1	2	1	1	228	25.2	8.82	3.8				4				2				1				1
FALSE		High	IsMasterProtein	-8.82557e+18	164	P61759	Prefoldin subunit 3 OS=Mus musculus OX=10090 GN=Vbp1 PE=1 SV=2	>sp|P61759|PFD3_MOUSE Prefoldin subunit 3 OS=Mus musculus OX=10090 GN=Vbp1 PE=1 SV=2	FALSE	Mouse	0	51.928	0	54	10	21	3	9	196	22.4	6.28	36.55				54				21				10				1
FALSE		High	IsMasterProtein	-8.82516e+18	165	Q3TCH7	Cullin-4A OS=Mus musculus OX=10090 GN=Cul4a PE=1 SV=1	>sp|Q3TCH7|CUL4A_MOUSE Cullin-4A OS=Mus musculus OX=10090 GN=Cul4a PE=1 SV=1	FALSE	Mouse	0	52.688	0	23	17	21	5	8	759	87.7	8.35	20.97				23				21				17				1
FALSE		High	IsMasterProtein	-8.82447e+18	166	Q9Z0V7	Mitochondrial import inner membrane translocase subunit Tim17-B OS=Mus musculus OX=10090 GN=Timm17b PE=1 SV=1	>sp|Q9Z0V7|TI17B_MOUSE Mitochondrial import inner membrane translocase subunit Tim17-B OS=Mus musculus OX=10090 GN=Timm17b PE=1 SV=1	FALSE	Mouse	0	6.785	0	26	3	4	2	3	172	18.3	9.03	2.01				26				4				3				1
FALSE		High	IsMasterProtein	-8.82441e+18	167	O35639	Annexin A3 OS=Mus musculus OX=10090 GN=Anxa3 PE=1 SV=4	>sp|O35639|ANXA3_MOUSE Annexin A3 OS=Mus musculus OX=10090 GN=Anxa3 PE=1 SV=4	FALSE	Mouse	0	39.732	0	41	11	15	4	10	323	36.4	5.76	18.98				41				15				11				1
FALSE		High	IsMasterProtein	-8.82199e+18	168	Q9JMC3	DnaJ homolog subfamily A member 4 OS=Mus musculus OX=10090 GN=Dnaja4 PE=1 SV=1	>sp|Q9JMC3|DNJA4_MOUSE DnaJ homolog subfamily A member 4 OS=Mus musculus OX=10090 GN=Dnaja4 PE=1 SV=1	FALSE	Mouse	0	34.108	0	26	8	10	5	8	397	44.9	7.58	14.05				26				10				8				1
FALSE		High	IsMasterProtein	-8.82019e+18	169	Q67BT3	Na(+)/citrate cotransporter OS=Mus musculus OX=10090 GN=Slc13a5 PE=1 SV=1	>sp|Q67BT3|S13A5_MOUSE Na(+)/citrate cotransporter OS=Mus musculus OX=10090 GN=Slc13a5 PE=1 SV=1	FALSE	Mouse	0.006	2.271	122	1	1	1	0	1	572	63.8	7.64	0				1				1				1				1
FALSE		High	IsMasterProtein	-8.81593e+18	170	Q9CQF8	Large ribosomal subunit protein mL63 OS=Mus musculus OX=10090 GN=Mrpl57 PE=1 SV=1	>sp|Q9CQF8|RT63_MOUSE Large ribosomal subunit protein mL63 OS=Mus musculus OX=10090 GN=Mrpl57 PE=1 SV=1	FALSE	Mouse	0.006	2.321	114	13	1	1	1	1	102	11.9	10.15	0				13				1				1				1
FALSE		High	IsMasterProtein	-8.81369e+18	171	E9QM73	non-specific serine/threonine protein kinase OS=Mus musculus OX=10090 GN=Wnk2 PE=1 SV=1	>tr|E9QM73|E9QM73_MOUSE non-specific serine/threonine protein kinase OS=Mus musculus OX=10090 GN=Wnk2 PE=1 SV=1	FALSE	Mouse	0	211.644	0	30	48	85	0	40	2213	233.9	6.1	120.75				30				85				48				1
FALSE		High	IsMasterProtein	-8.81159e+18	172	Q8BYN5	FSD1-like protein OS=Mus musculus OX=10090 GN=Fsd1l PE=1 SV=2	>sp|Q8BYN5|FSD1L_MOUSE FSD1-like protein OS=Mus musculus OX=10090 GN=Fsd1l PE=1 SV=2	FALSE	Mouse	0	26.87	0	15	7	7	0	7	507	56.9	6.7	11.09				15				7				7				1
FALSE		High	IsMasterProtein	-8.81039e+18	173	O70472	Transmembrane protein 131 OS=Mus musculus OX=10090 GN=Tmem131 PE=2 SV=2	>sp|O70472|TM131_MOUSE Transmembrane protein 131 OS=Mus musculus OX=10090 GN=Tmem131 PE=2 SV=2	FALSE	Mouse	0	4.775	6	1	1	1	1	1	1877	204.5	8.54	2.12				1				1				1				1
FALSE		High	IsMasterProtein	-8.81015e+18	174	P97952	Sodium channel regulatory subunit beta-1 OS=Mus musculus OX=10090 GN=Scn1b PE=1 SV=1	>sp|P97952|SCN1B_MOUSE Sodium channel regulatory subunit beta-1 OS=Mus musculus OX=10090 GN=Scn1b PE=1 SV=1	FALSE	Mouse	0	31.517	0	29	5	8	5	5	218	24.6	4.83	13.73				29				8				5				1
FALSE		High	IsMasterProtein	-8.80989e+18	175	J3QP43	Mechanosensory transduction mediator OS=Mus musculus OX=10090 GN=Stum PE=1 SV=1	>tr|J3QP43|J3QP43_MOUSE Mechanosensory transduction mediator OS=Mus musculus OX=10090 GN=Stum PE=1 SV=1	FALSE	Mouse	0	12.331	0	21	2	16	0	2	141	15	6.51	30.45				21				16				2				1
FALSE		High	IsMasterProtein	-8.80772e+18	177	Q61466	SWI/SNF-related matrix-associated actin-dependent regulator of chromatin subfamily D member 1 OS=Mus musculus OX=10090 GN=Smarcd1 PE=1 SV=3	>sp|Q61466|SMRD1_MOUSE SWI/SNF-related matrix-associated actin-dependent regulator of chromatin subfamily D member 1 OS=Mus musculus OX=10090 GN=Smarcd1 PE=1 SV=3	FALSE	Mouse	0	9.497	0	7	3	3	0	2	515	58.2	9.25	3.69				7				3				3				1
FALSE		High	IsMasterProtein	-8.80711e+18	178	O88745	Scrapie-responsive protein 1 OS=Mus musculus OX=10090 GN=Scrg1 PE=2 SV=1	>sp|O88745|SCRG1_MOUSE Scrapie-responsive protein 1 OS=Mus musculus OX=10090 GN=Scrg1 PE=2 SV=1	FALSE	Mouse	0	9.547	0	41	4	6	4	4	98	11.2	7.91	0				41				6				4				1
FALSE		High	IsMasterProtein	-8.80656e+18	179	Q91VK1	eIF5-mimic protein 1 OS=Mus musculus OX=10090 GN=Bzw2 PE=1 SV=1	>sp|Q91VK1|5MP1_MOUSE eIF5-mimic protein 1 OS=Mus musculus OX=10090 GN=Bzw2 PE=1 SV=1	FALSE	Mouse	0	13.887	0	14	8	10	0	5	419	48	6.68	12.72				14				10				8				1
FALSE		High	IsMasterProtein	-8.79971e+18	180	Q8CHE4	PH domain leucine-rich repeat-containing protein phosphatase 1 OS=Mus musculus OX=10090 GN=Phlpp1 PE=1 SV=2	>sp|Q8CHE4|PHLP1_MOUSE PH domain leucine-rich repeat-containing protein phosphatase 1 OS=Mus musculus OX=10090 GN=Phlpp1 PE=1 SV=2	FALSE	Mouse	0.001	3.566	17	1	1	1	0	1	1687	182.3	6.19	0				1				1				1				1
FALSE		High	IsMasterProtein	-8.79754e+18	181	Q922B2	Aspartate--tRNA ligase, cytoplasmic OS=Mus musculus OX=10090 GN=Dars1 PE=1 SV=2	>sp|Q922B2|SYDC_MOUSE Aspartate--tRNA ligase, cytoplasmic OS=Mus musculus OX=10090 GN=Dars1 PE=1 SV=2	FALSE	Mouse	0	168.564	0	69	32	86	28	32	501	57.1	6.49	110.33			1.62	68			10	81			5	31			5	1
FALSE		High	IsMasterProtein	-8.79454e+18	182	Q60847	Collagen alpha-1(XII) chain OS=Mus musculus OX=10090 GN=Col12a1 PE=2 SV=3	>sp|Q60847|COCA1_MOUSE Collagen alpha-1(XII) chain OS=Mus musculus OX=10090 GN=Col12a1 PE=2 SV=3	FALSE	Mouse	0	9.643	0	2	6	8	0	6	3120	340	5.64	1.63	0	0	1.64	1	0	0	2	2	1	1	4	2	1	1	4	1
FALSE		High	IsMasterProtein	-8.79434e+18	183	Q810A7	ATP-dependent RNA helicase DDX42 OS=Mus musculus OX=10090 GN=Ddx42 PE=1 SV=3	>sp|Q810A7|DDX42_MOUSE ATP-dependent RNA helicase DDX42 OS=Mus musculus OX=10090 GN=Ddx42 PE=1 SV=3	FALSE	Mouse	0	54.067	0	19	13	17	2	13	929	101.9	6.98	22.08		0		19		6		13		4		13		4		1
FALSE		High	IsMasterProtein	-8.78585e+18	185	E9QB02	Methionine--tRNA ligase, cytoplasmic OS=Mus musculus OX=10090 GN=Mars1 PE=1 SV=1	>tr|E9QB02|E9QB02_MOUSE Methionine--tRNA ligase, cytoplasmic OS=Mus musculus OX=10090 GN=Mars1 PE=1 SV=1	FALSE	Mouse	0	78.11	0	31	22	24	0	22	910	102.3	6.92	37.24				31				24				22				1
FALSE		High	IsMasterProtein	-8.77003e+18	187	P70349	Adenosine 5'-monophosphoramidase HINT1 OS=Mus musculus OX=10090 GN=Hint1 PE=1 SV=3	>sp|P70349|HINT1_MOUSE Adenosine 5'-monophosphoramidase HINT1 OS=Mus musculus OX=10090 GN=Hint1 PE=1 SV=3	FALSE	Mouse	0	68.115	0	79	9	43	6	9	126	13.8	6.87	56.56		0		79		6		42		1		9		1		1
FALSE		High	IsMasterProtein	-8.76822e+18	188	O08579	Emerin OS=Mus musculus OX=10090 GN=Emd PE=1 SV=1	>sp|O08579|EMD_MOUSE Emerin OS=Mus musculus OX=10090 GN=Emd PE=1 SV=1	FALSE	Mouse	0	28.829	0	29	7	11	0	7	259	29.4	5.01	10.03				29				11				7				1
FALSE		High	IsMasterProtein	-8.76117e+18	191	Q8K327	Chromosome alignment-maintaining phosphoprotein 1 OS=Mus musculus OX=10090 GN=Champ1 PE=1 SV=1	>sp|Q8K327|CHAP1_MOUSE Chromosome alignment-maintaining phosphoprotein 1 OS=Mus musculus OX=10090 GN=Champ1 PE=1 SV=1	FALSE	Mouse	0.004	2.757	70	2	2	2	2	2	802	87.5	7.85	1.89				2				2				2				1
FALSE		High	IsMasterProtein	-8.75568e+18	193	P03995	Glial fibrillary acidic protein OS=Mus musculus OX=10090 GN=Gfap PE=1 SV=4	>sp|P03995|GFAP_MOUSE Glial fibrillary acidic protein OS=Mus musculus OX=10090 GN=Gfap PE=1 SV=4	FALSE	Mouse	0	209.193	0	74	37	282	3	34	430	49.9	5.34	300.3	37.33	54.29	36.55	74	11	20	28	174	39	41	28	37	5	8	11	1
FALSE		High	IsMasterProtein	-8.74628e+18	194	P52480	Pyruvate kinase PKM OS=Mus musculus OX=10090 GN=Pkm PE=1 SV=4	>sp|P52480|KPYM_MOUSE Pyruvate kinase PKM OS=Mus musculus OX=10090 GN=Pkm PE=1 SV=4	FALSE	Mouse	0	358.054	0	75	38	597	4	4	531	57.8	7.47	909.77	9.07	45.96	87.87	75	27	42	54	487	11	42	57	38	11	20	26	1
FALSE		High	IsMasterProtein	-8.74498e+18	195	Q9CQV4	Reticulophagy regulator 3 OS=Mus musculus OX=10090 GN=Retreg3 PE=1 SV=1	>sp|Q9CQV4|RETR3_MOUSE Reticulophagy regulator 3 OS=Mus musculus OX=10090 GN=Retreg3 PE=1 SV=1	FALSE	Mouse	0	11.618	0	6	2	4	1	2	466	51.6	4.97	7.51				6				4				2				1
FALSE		High	IsMasterProtein	-8.74413e+18	196	Q6P1J1	Dihydropyrimidinase-related protein 1 OS=Mus musculus OX=10090 GN=Crmp1 PE=1 SV=1	>tr|Q6P1J1|Q6P1J1_MOUSE Dihydropyrimidinase-related protein 1 OS=Mus musculus OX=10090 GN=Crmp1 PE=1 SV=1	FALSE	Mouse	0	332.522	0	71	32	287	0	2	686	74.2	6.81	463.03	0	20.22	41.88	71	9	18	38	230	5	18	34	32	4	10	18	1
FALSE		High	IsMasterProtein	-8.74049e+18	197	Q9ES28	Rho guanine nucleotide exchange factor 7 OS=Mus musculus OX=10090 GN=Arhgef7 PE=1 SV=2	>sp|Q9ES28|ARHG7_MOUSE Rho guanine nucleotide exchange factor 7 OS=Mus musculus OX=10090 GN=Arhgef7 PE=1 SV=2	FALSE	Mouse	0	68.574	0	23	16	19	0	4	862	97	6.8	26.93				23				19				16				1
FALSE		High	IsMasterProtein	-8.73571e+18	198	Q9CQX5	Claudin domain-containing protein 1 OS=Mus musculus OX=10090 GN=Cldnd1 PE=1 SV=1	>sp|Q9CQX5|CLDN1_MOUSE Claudin domain-containing protein 1 OS=Mus musculus OX=10090 GN=Cldnd1 PE=1 SV=1	FALSE	Mouse	0.001	4.7	9	15	3	3	1	3	253	28.6	6.1	0				15				3				3				1
FALSE		High	IsMasterProtein	-8.7344e+18	199	Q99J77	N-acetylneuraminate-9-phosphate synthase OS=Mus musculus OX=10090 GN=Nans PE=1 SV=1	>sp|Q99J77|SIAS_MOUSE N-acetylneuraminate-9-phosphate synthase OS=Mus musculus OX=10090 GN=Nans PE=1 SV=1	FALSE	Mouse	0	57.611	0	42	11	14	11	11	359	40	7.06	23.17				42				14				11				1	Met-loss [N-Term]
FALSE		High	IsMasterProtein	-8.72806e+18	200	Q03517	Secretogranin-2 OS=Mus musculus OX=10090 GN=Scg2 PE=1 SV=1	>sp|Q03517|SCG2_MOUSE Secretogranin-2 OS=Mus musculus OX=10090 GN=Scg2 PE=1 SV=1	FALSE	Mouse	0	26.095	0	22	10	14	2	10	617	70.6	4.75	10.36				22				14				10				1
FALSE		High	IsMasterProtein	-8.72694e+18	201	Q61937	Nucleophosmin OS=Mus musculus OX=10090 GN=Npm1 PE=1 SV=1	>sp|Q61937|NPM_MOUSE Nucleophosmin OS=Mus musculus OX=10090 GN=Npm1 PE=1 SV=1	FALSE	Mouse	0	51.109	0	36	9	22	0	9	292	32.5	4.77	30.69		0		36		3		21		1		9		1		1
FALSE		High	IsMasterProtein	-8.72234e+18	203	Q9D9H8	Mitochondrial protein C2orf69 homolog OS=Mus musculus OX=10090 PE=2 SV=3	>sp|Q9D9H8|CB069_MOUSE Mitochondrial protein C2orf69 homolog OS=Mus musculus OX=10090 PE=2 SV=3	FALSE	Mouse	0	4.957	6	3	1	1	1	1	365	41.7	7.87	2.39				3				1				1				1
FALSE		High	IsMasterProtein	-8.72191e+18	204	Q8BFZ3	Beta-actin-like protein 2 OS=Mus musculus OX=10090 GN=Actbl2 PE=1 SV=1	>sp|Q8BFZ3|ACTBL_MOUSE Beta-actin-like protein 2 OS=Mus musculus OX=10090 GN=Actbl2 PE=1 SV=1	FALSE	Mouse	0	110.02	0	35	12	366	2	2	376	42	5.49	327.74	12.44	36.63	24.49	35	26	23	26	281	18	35	32	12	7	7	8	1
FALSE		High	IsMasterProtein	-8.71433e+18	206	Q8C3F2	Constitutive coactivator of PPAR-gamma-like protein 2 OS=Mus musculus OX=10090 GN=Fam120c PE=1 SV=3	>sp|Q8C3F2|F120C_MOUSE Constitutive coactivator of PPAR-gamma-like protein 2 OS=Mus musculus OX=10090 GN=Fam120c PE=1 SV=3	FALSE	Mouse	0	24.297	0	11	9	9	0	8	1091	119.6	8.46	6.21				11				9				9				1
FALSE		High	IsMasterProtein	-8.7118e+18	207	Q9CQB5	CDGSH iron-sulfur domain-containing protein 2 OS=Mus musculus OX=10090 GN=Cisd2 PE=1 SV=1	>sp|Q9CQB5|CISD2_MOUSE CDGSH iron-sulfur domain-containing protein 2 OS=Mus musculus OX=10090 GN=Cisd2 PE=1 SV=1	FALSE	Mouse	0	19.02	0	43	5	10	1	5	135	15.2	9.51	9.49				43				10				5				1	Met-loss [N-Term]
FALSE		High	IsMasterProtein	-8.70833e+18	208	Q9JI46	Diphosphoinositol polyphosphate phosphohydrolase 1 OS=Mus musculus OX=10090 GN=Nudt3 PE=1 SV=1	>sp|Q9JI46|NUDT3_MOUSE Diphosphoinositol polyphosphate phosphohydrolase 1 OS=Mus musculus OX=10090 GN=Nudt3 PE=1 SV=1	FALSE	Mouse	0	24.206	0	51	7	14	0	6	168	19	6.34	12.04				51				14				7				1
FALSE		High	IsMasterProtein	-8.70717e+18	209	A0A2I3BRI6	Olfactory receptor OS=Mus musculus OX=10090 GN=Or10ad1b PE=3 SV=1	>tr|A0A2I3BRI6|A0A2I3BRI6_MOUSE Olfactory receptor OS=Mus musculus OX=10090 GN=Or10ad1b PE=3 SV=1	FALSE	Mouse	0.007	2.221	136	2	1	1	0	1	324	36.1	8.51	0				2				1				1				1
FALSE		High	IsMasterProtein	-8.70329e+18	210	Q8BL97	Serine/arginine-rich splicing factor 7 OS=Mus musculus OX=10090 GN=Srsf7 PE=1 SV=1	>sp|Q8BL97|SRSF7_MOUSE Serine/arginine-rich splicing factor 7 OS=Mus musculus OX=10090 GN=Srsf7 PE=1 SV=1	FALSE	Mouse	0	19.17	0	16	4	16	0	3	267	30.8	11.9	13.46		0		16		10		14		2		4		2		1
FALSE		High	IsMasterProtein	-8.69938e+18	211	Q9D338	Large ribosomal subunit protein bL19m OS=Mus musculus OX=10090 GN=Mrpl19 PE=1 SV=1	>sp|Q9D338|RM19_MOUSE Large ribosomal subunit protein bL19m OS=Mus musculus OX=10090 GN=Mrpl19 PE=1 SV=1	FALSE	Mouse	0	14.795	0	19	5	5	5	5	292	33.6	9.44	3.71				19				5				5				1
FALSE		High	IsMasterProtein	-8.69817e+18	213	G3X9H7	MTSS I-BAR domain containing 1 OS=Mus musculus OX=10090 GN=Mtss1 PE=1 SV=1	>tr|G3X9H7|G3X9H7_MOUSE MTSS I-BAR domain containing 1 OS=Mus musculus OX=10090 GN=Mtss1 PE=1 SV=1	FALSE	Mouse	0	34.149	0	15	7	8	0	7	759	82.4	6.92	12.63				15				8				7				1
FALSE		High	IsMasterProtein	-8.69792e+18	214	Q3UI43	BRISC and BRCA1-A complex member 1 OS=Mus musculus OX=10090 GN=Babam1 PE=1 SV=1	>sp|Q3UI43|BABA1_MOUSE BRISC and BRCA1-A complex member 1 OS=Mus musculus OX=10090 GN=Babam1 PE=1 SV=1	FALSE	Mouse	0.001	3.935	16	11	3	3	1	3	333	36.8	4.55	0				11				3				3				1
FALSE		High	IsMasterProtein	-8.69684e+18	215	Q9CQN3	Mitochondrial import receptor subunit TOM6 homolog OS=Mus musculus OX=10090 GN=Tomm6 PE=3 SV=1	>sp|Q9CQN3|TOM6_MOUSE Mitochondrial import receptor subunit TOM6 homolog OS=Mus musculus OX=10090 GN=Tomm6 PE=3 SV=1	FALSE	Mouse	0	12.253	0	58	2	3	2	2	74	7.9	4.89	6.14				58				3				2				1	Met-loss+Acetyl [N-Term]
FALSE		High	IsMasterProtein	-8.68671e+18	216	Q9DB10	Essential MCU regulator, mitochondrial OS=Mus musculus OX=10090 GN=Smdt1 PE=1 SV=1	>sp|Q9DB10|EMRE_MOUSE Essential MCU regulator, mitochondrial OS=Mus musculus OX=10090 GN=Smdt1 PE=1 SV=1	FALSE	Mouse	0	17.958	0	32	3	10	1	3	107	11.5	8.62	13.71				32				10				3				1
FALSE		High	IsMasterProtein	-8.68236e+18	217	O35127	Protein C10 OS=Mus musculus OX=10090 GN=Grcc10 PE=1 SV=1	>sp|O35127|C10_MOUSE Protein C10 OS=Mus musculus OX=10090 GN=Grcc10 PE=1 SV=1	FALSE	Mouse	0	38.65	0	64	5	9	5	5	126	13.2	5.14	13.35				64				9				5				1	Met-loss+Acetyl [N-Term]
FALSE		High	IsMasterProtein	-8.68154e+18	218	Q9CVB6	Actin-related protein 2/3 complex subunit 2 OS=Mus musculus OX=10090 GN=Arpc2 PE=1 SV=3	>sp|Q9CVB6|ARPC2_MOUSE Actin-related protein 2/3 complex subunit 2 OS=Mus musculus OX=10090 GN=Arpc2 PE=1 SV=3	FALSE	Mouse	0	96.839	0	81	26	62	2	26	300	34.3	7.36	54.59			1.92	81			23	48			14	26			7	1
FALSE		High	IsMasterProtein	-8.68035e+18	219	Q9D5T0	Outer mitochondrial transmembrane helix translocase OS=Mus musculus OX=10090 GN=Atad1 PE=1 SV=1	>sp|Q9D5T0|ATAD1_MOUSE Outer mitochondrial transmembrane helix translocase OS=Mus musculus OX=10090 GN=Atad1 PE=1 SV=1	FALSE	Mouse	0	36.326	0	37	12	15	0	12	361	40.7	6.9	14.82				37				15				12				1
FALSE		High	IsMasterProtein	-8.67978e+18	220	Q9CQR2	Small ribosomal subunit protein eS21 OS=Mus musculus OX=10090 GN=Rps21 PE=1 SV=1	>sp|Q9CQR2|RS21_MOUSE Small ribosomal subunit protein eS21 OS=Mus musculus OX=10090 GN=Rps21 PE=1 SV=1	FALSE	Mouse	0	35.456	0	58	4	18	4	4	83	9.1	8.51	32.24				58				18				4				1	Acetyl [N-Term]
FALSE		High	IsMasterProtein	-8.67956e+18	221	Q8BG94	COMM domain-containing protein 7 OS=Mus musculus OX=10090 GN=Commd7 PE=1 SV=1	>sp|Q8BG94|COMD7_MOUSE COMM domain-containing protein 7 OS=Mus musculus OX=10090 GN=Commd7 PE=1 SV=1	FALSE	Mouse	0	11.415	0	20	4	4	0	4	200	22.6	5.94	6.32				20				4				4				1
FALSE		High	IsMasterProtein	-8.67597e+18	222	E9Q401	Ryanodine receptor 2 OS=Mus musculus OX=10090 GN=Ryr2 PE=1 SV=1	>sp|E9Q401|RYR2_MOUSE Ryanodine receptor 2 OS=Mus musculus OX=10090 GN=Ryr2 PE=1 SV=1	FALSE	Mouse	0	681.395	0	42	158	235	80	120	4966	564.5	6.09	285.92				42				235				158				1	Met-loss+Acetyl [N-Term]
FALSE		High	IsMasterProtein	-8.67485e+18	223	Q6KCD5	Nipped-B-like protein OS=Mus musculus OX=10090 GN=Nipbl PE=1 SV=1	>sp|Q6KCD5|NIPBL_MOUSE Nipped-B-like protein OS=Mus musculus OX=10090 GN=Nipbl PE=1 SV=1	FALSE	Mouse	0	15.146	0	2	6	6	0	6	2798	315.3	7.91	1.88				2				6				6				1
FALSE		High	IsMasterProtein	-8.67288e+18	224	Q3UHB1	5'-nucleotidase domain-containing protein 3 OS=Mus musculus OX=10090 GN=Nt5dc3 PE=1 SV=1	>sp|Q3UHB1|NT5D3_MOUSE 5'-nucleotidase domain-containing protein 3 OS=Mus musculus OX=10090 GN=Nt5dc3 PE=1 SV=1	FALSE	Mouse	0	130.066	0	54	24	69	5	24	546	63.1	8.56	96	1.63	10.02	7.97	54	3	18	16	50	3	9	7	24	2	7	7	1
FALSE		High	IsMasterProtein	-8.66661e+18	225	Q9JII6	Aldo-keto reductase family 1 member A1 OS=Mus musculus OX=10090 GN=Akr1a1 PE=1 SV=3	>sp|Q9JII6|AK1A1_MOUSE Aldo-keto reductase family 1 member A1 OS=Mus musculus OX=10090 GN=Akr1a1 PE=1 SV=3	FALSE	Mouse	0	75.61	0	60	16	38	6	15	325	36.6	7.39	56.78		0		60		6		36		2		16		2		1	Met-loss+Acetyl [N-Term]
FALSE		High	IsMasterProtein	-8.66593e+18	226	E9Q4D5	GTP-binding protein REM 2 OS=Mus musculus OX=10090 GN=Rem2 PE=1 SV=1	>tr|E9Q4D5|E9Q4D5_MOUSE GTP-binding protein REM 2 OS=Mus musculus OX=10090 GN=Rem2 PE=1 SV=1	FALSE	Mouse	0	7.522	0	11	4	4	0	4	341	37.4	7.39	3.45				11				4				4				1
FALSE		High	IsMasterProtein	-8.6594e+18	227	Q9DCP2	Sodium-coupled neutral amino acid transporter 3 OS=Mus musculus OX=10090 GN=Slc38a3 PE=1 SV=1	>sp|Q9DCP2|S38A3_MOUSE Sodium-coupled neutral amino acid transporter 3 OS=Mus musculus OX=10090 GN=Slc38a3 PE=1 SV=1	FALSE	Mouse	0	16.757	0	14	7	25	2	7	505	55.6	7.09	20.61				14				25				7				1
FALSE		High	IsMasterProtein	-8.65789e+18	228	Q8VDQ8	NAD-dependent protein deacetylase sirtuin-2 OS=Mus musculus OX=10090 GN=Sirt2 PE=1 SV=2	>sp|Q8VDQ8|SIR2_MOUSE NAD-dependent protein deacetylase sirtuin-2 OS=Mus musculus OX=10090 GN=Sirt2 PE=1 SV=2	FALSE	Mouse	0	155.459	0	70	20	112	0	20	389	43.2	5.35	163.92		4.48	12.08	70		13	22	97		5	10	20		5	6	1	Met-loss+Acetyl [N-Term]
FALSE		High	IsMasterProtein	-8.65635e+18	229	P29387	Guanine nucleotide-binding protein subunit beta-4 OS=Mus musculus OX=10090 GN=Gnb4 PE=1 SV=4	>sp|P29387|GBB4_MOUSE Guanine nucleotide-binding protein subunit beta-4 OS=Mus musculus OX=10090 GN=Gnb4 PE=1 SV=4	FALSE	Mouse	0	93.826	0	60	15	98	6	8	340	37.4	6.16	69.23	1.74	7.82	21.2	60	5	9	14	66	2	9	21	14	2	3	5	1	Met-loss+Acetyl [N-Term]
FALSE		High	IsMasterProtein	-8.65568e+18	230	P54797	Transport and Golgi organization 2 homolog OS=Mus musculus OX=10090 GN=Tango2 PE=1 SV=2	>sp|P54797|TNG2_MOUSE Transport and Golgi organization 2 homolog OS=Mus musculus OX=10090 GN=Tango2 PE=1 SV=2	FALSE	Mouse	0.001	4.675	9	16	2	2	0	2	276	30.9	5.1	0				16				2				2				1
FALSE		High	IsMasterProtein	-8.64776e+18	231	Q9D6E4	Tetratricopeptide repeat protein 9B OS=Mus musculus OX=10090 GN=Ttc9b PE=1 SV=1	>sp|Q9D6E4|TTC9B_MOUSE Tetratricopeptide repeat protein 9B OS=Mus musculus OX=10090 GN=Ttc9b PE=1 SV=1	FALSE	Mouse	0	11.419	0	18	4	8	4	4	239	25.9	9.48	3.83				18				8				4				1
FALSE		High	IsMasterProtein	-8.64758e+18	232	Q8K1M6-13	Isoform 13 of Dynamin-1-like protein OS=Mus musculus OX=10090 GN=Dnm1l	>sp|Q8K1M6-13|DNM1L_MOUSE Isoform 13 of Dynamin-1-like protein OS=Mus musculus OX=10090 GN=Dnm1l	FALSE	Mouse	0	275.717	0	71	42	128	0	8	749	83.3	7.08	230.29				71				128				42				1
FALSE		High	IsMasterProtein	-8.64427e+18	233	Q99LF4	RNA-splicing ligase RtcB homolog OS=Mus musculus OX=10090 GN=Rtcb PE=1 SV=1	>sp|Q99LF4|RTCB_MOUSE RNA-splicing ligase RtcB homolog OS=Mus musculus OX=10090 GN=Rtcb PE=1 SV=1	FALSE	Mouse	0	183.823	0	61	28	92	28	28	505	55.2	7.23	143.17			0	61			6	89			3	28			3	1
FALSE		High	IsMasterProtein	-8.64075e+18	234	P51830	Adenylate cyclase type 9 OS=Mus musculus OX=10090 GN=Adcy9 PE=1 SV=1	>sp|P51830|ADCY9_MOUSE Adenylate cyclase type 9 OS=Mus musculus OX=10090 GN=Adcy9 PE=1 SV=1	FALSE	Mouse	0	142.907	0	31	31	47	1	31	1353	150.9	7.21	74.15				31				47				31				1
FALSE		High	IsMasterProtein	-8.6407e+18	235	P16388	Potassium voltage-gated channel subfamily A member 1 OS=Mus musculus OX=10090 GN=Kcna1 PE=1 SV=1	>sp|P16388|KCNA1_MOUSE Potassium voltage-gated channel subfamily A member 1 OS=Mus musculus OX=10090 GN=Kcna1 PE=1 SV=1	FALSE	Mouse	0	52.864	0	32	14	41	6	7	495	56.4	5.14	60.39		0	0	32		2	3	38		1	2	14		1	2	1	Met-loss [N-Term]
FALSE		High	IsMasterProtein	-8.6377e+18	236	A8Y5H7	SEC14-like protein 1 OS=Mus musculus OX=10090 GN=Sec14l1 PE=1 SV=1	>sp|A8Y5H7|S14L1_MOUSE SEC14-like protein 1 OS=Mus musculus OX=10090 GN=Sec14l1 PE=1 SV=1	FALSE	Mouse	0	8.508	0	5	2	2	0	2	715	81.2	6.34	2.25				5				2				2				1
FALSE		High	IsMasterProtein	-8.63516e+18	237	Q61205	Platelet-activating factor acetylhydrolase IB subunit alpha1 OS=Mus musculus OX=10090 GN=Pafah1b3 PE=1 SV=1	>sp|Q61205|PA1B3_MOUSE Platelet-activating factor acetylhydrolase IB subunit alpha1 OS=Mus musculus OX=10090 GN=Pafah1b3 PE=1 SV=1	FALSE	Mouse	0	29.958	0	63	11	17	0	11	232	25.8	6.93	17.58				63				17				11				1	Met-loss+Acetyl [N-Term]
FALSE		High	IsMasterProtein	-8.63244e+18	238	Q3U3R4	Lipase maturation factor 1 OS=Mus musculus OX=10090 GN=Lmf1 PE=1 SV=1	>sp|Q3U3R4|LMF1_MOUSE Lipase maturation factor 1 OS=Mus musculus OX=10090 GN=Lmf1 PE=1 SV=1	FALSE	Mouse	0	9.592	0	6	2	3	0	2	574	65.8	9.29	4.16				6				3				2				1
FALSE		High	IsMasterProtein	-8.6286e+18	239	Q9DCI9	Large ribosomal subunit protein bL32m OS=Mus musculus OX=10090 GN=Mrpl32 PE=1 SV=1	>sp|Q9DCI9|RM32_MOUSE Large ribosomal subunit protein bL32m OS=Mus musculus OX=10090 GN=Mrpl32 PE=1 SV=1	FALSE	Mouse	0	10.789	0	16	2	4	2	2	187	21.7	9.7	7.25				16				4				2				1
FALSE		High	IsMasterProtein	-8.62832e+18	240	Q9DCL8	Protein phosphatase inhibitor 2 OS=Mus musculus OX=10090 GN=Ppp1r2 PE=1 SV=3	>sp|Q9DCL8|IPP2_MOUSE Protein phosphatase inhibitor 2 OS=Mus musculus OX=10090 GN=Ppp1r2 PE=1 SV=3	FALSE	Mouse	0	7.972	0	23	4	5	0	4	206	23.1	4.83	0				23				5				4				1	Met-loss+Acetyl [N-Term]
FALSE		High	IsMasterProtein	-8.62497e+18	241	Q3UE92	Xaa-Pro aminopeptidase 1 OS=Mus musculus OX=10090 GN=Xpnpep1 PE=1 SV=1	>tr|Q3UE92|Q3UE92_MOUSE Xaa-Pro aminopeptidase 1 OS=Mus musculus OX=10090 GN=Xpnpep1 PE=1 SV=1	FALSE	Mouse	0	82.641	0	36	18	21	0	18	666	74.5	5.83	35.84				36				21				18				1
FALSE		High	IsMasterProtein	-8.62392e+18	242	Q3UH99	Protein shisa-6 OS=Mus musculus OX=10090 GN=Shisa6 PE=1 SV=1	>sp|Q3UH99|SHSA6_MOUSE Protein shisa-6 OS=Mus musculus OX=10090 GN=Shisa6 PE=1 SV=1	FALSE	Mouse	0	26.61	0	20	8	9	0	8	525	58.4	9.48	7.1				20				9				8				1
FALSE		High	IsMasterProtein	-8.62386e+18	243	F6ZKC7	Cleavage stimulation factor, 3' pre-RNA subunit 2 (Fragment) OS=Mus musculus OX=10090 GN=Cstf2 PE=1 SV=1	>tr|F6ZKC7|F6ZKC7_MOUSE Cleavage stimulation factor, 3' pre-RNA subunit 2 (Fragment) OS=Mus musculus OX=10090 GN=Cstf2 PE=1 SV=1	FALSE	Mouse	0	10.894	0	17	3	3	0	1	259	26.6	8.32	3.99				17				3				3				1
FALSE		High	IsMasterProtein	-8.61782e+18	245	Q3V132	ADP/ATP translocase 4 OS=Mus musculus OX=10090 GN=Slc25a31 PE=1 SV=1	>sp|Q3V132|ADT4_MOUSE ADP/ATP translocase 4 OS=Mus musculus OX=10090 GN=Slc25a31 PE=1 SV=1	FALSE	Mouse	0	17.302	0	12	5	168	1	1	320	35.2	9.58	134.24	3.43	5.83	17.83	12	5	9	9	126	6	14	22	5	2	3	3	1
FALSE		High	IsMasterProtein	-8.60753e+18	247	Q6NSR8	Probable aminopeptidase NPEPL1 OS=Mus musculus OX=10090 GN=Npepl1 PE=1 SV=1	>sp|Q6NSR8|PEPL1_MOUSE Probable aminopeptidase NPEPL1 OS=Mus musculus OX=10090 GN=Npepl1 PE=1 SV=1	FALSE	Mouse	0	40.431	0	32	11	18	5	11	524	55.9	6.84	19.18				32				18				11				1	Met-loss+Acetyl [N-Term]
FALSE		High	IsMasterProtein	-8.60641e+18	248	A0A024QYR9	Phosphatidylinositol 3,4,5-trisphosphate 3-phosphatase and dual-specificity protein phosphatase PTEN OS=Mus musculus OX=10090 GN=Pten PE=1 SV=1	>tr|A0A024QYR9|A0A024QYR9_MOUSE Phosphatidylinositol 3,4,5-trisphosphate 3-phosphatase and dual-specificity protein phosphatase PTEN OS=Mus musculus OX=10090 GN=Pten PE=1 SV=1	FALSE	Mouse	0	38.38	0	22	10	20	0	10	572	64.5	7.97	23.63			0	22			2	19			1	10			1	1
FALSE		High	IsMasterProtein	-8.60027e+18	249	Q5XKN4	Protein jagunal homolog 1 OS=Mus musculus OX=10090 GN=Jagn1 PE=1 SV=2	>sp|Q5XKN4|JAGN1_MOUSE Protein jagunal homolog 1 OS=Mus musculus OX=10090 GN=Jagn1 PE=1 SV=2	FALSE	Mouse	0	10.736	0	17	3	3	2	3	183	21.1	9.8	2				17				3				3				1
FALSE		High	IsMasterProtein	-8.59715e+18	250	Q9WU84	Copper chaperone for superoxide dismutase OS=Mus musculus OX=10090 GN=Ccs PE=1 SV=1	>sp|Q9WU84|CCS_MOUSE Copper chaperone for superoxide dismutase OS=Mus musculus OX=10090 GN=Ccs PE=1 SV=1	FALSE	Mouse	0	5.908	0	8	2	3	0	2	274	28.9	6.1	3.36			0	8			5	2			1	2			1	1
FALSE		High	IsMasterProtein	-8.59554e+18	251	Q9EP72	Endoplasmic reticulum membrane protein complex subunit 7 OS=Mus musculus OX=10090 GN=Emc7 PE=1 SV=1	>sp|Q9EP72|EMC7_MOUSE Endoplasmic reticulum membrane protein complex subunit 7 OS=Mus musculus OX=10090 GN=Emc7 PE=1 SV=1	FALSE	Mouse	0	13.895	0	32	6	14	6	6	241	26.3	9.23	5.09				32				14				6				1
FALSE		High	IsMasterProtein	-8.5867e+18	252	Q8C9H6	Striatin-interacting proteins 2 OS=Mus musculus OX=10090 GN=Strip2 PE=1 SV=1	>sp|Q8C9H6|STRP2_MOUSE Striatin-interacting proteins 2 OS=Mus musculus OX=10090 GN=Strip2 PE=1 SV=1	FALSE	Mouse	0	12.355	0	7	5	6	0	2	844	96.2	5.77	7.03				7				6				5				1
FALSE		High	IsMasterProtein	-8.58202e+18	254	Q8CJ61	CKLF-like MARVEL transmembrane domain-containing protein 4 OS=Mus musculus OX=10090 GN=Cmtm4 PE=1 SV=1	>sp|Q8CJ61|CKLF4_MOUSE CKLF-like MARVEL transmembrane domain-containing protein 4 OS=Mus musculus OX=10090 GN=Cmtm4 PE=1 SV=1	FALSE	Mouse	0.002	3.22	29	4	1	2	1	1	208	22.9	5.59	4.13				4				2				1				1
FALSE		High	IsMasterProtein	-8.57851e+18	256	Q99MR6	Serrate RNA effector molecule homolog OS=Mus musculus OX=10090 GN=Srrt PE=1 SV=1	>sp|Q99MR6|SRRT_MOUSE Serrate RNA effector molecule homolog OS=Mus musculus OX=10090 GN=Srrt PE=1 SV=1	FALSE	Mouse	0	42.992	0	14	11	12	0	11	875	100.4	5.97	16.41				14				12				11				1
FALSE		High	IsMasterProtein	-8.57599e+18	257	Q99J09	Methylosome protein WDR77 OS=Mus musculus OX=10090 GN=Wdr77 PE=1 SV=1	>sp|Q99J09|MEP50_MOUSE Methylosome protein WDR77 OS=Mus musculus OX=10090 GN=Wdr77 PE=1 SV=1	FALSE	Mouse	0	27.567	0	26	6	8	1	6	342	36.9	5.27	10.79		0		26		11		6		2		6		2		1
FALSE		High	IsMasterProtein	-8.57297e+18	258	A0A0U1RPC2	Exosome component 5 OS=Mus musculus OX=10090 GN=Exosc5 PE=1 SV=1	>tr|A0A0U1RPC2|A0A0U1RPC2_MOUSE Exosome component 5 OS=Mus musculus OX=10090 GN=Exosc5 PE=1 SV=1	FALSE	Mouse	0	8.357	0	36	3	3	1	1	128	13.8	6.14	1.82				36				3				3				1
FALSE		High	IsMasterProtein	-8.57265e+18	259	P05214	Tubulin alpha-3 chain OS=Mus musculus OX=10090 GN=Tuba3a PE=1 SV=1	>sp|P05214|TBA3_MOUSE Tubulin alpha-3 chain OS=Mus musculus OX=10090 GN=Tuba3a PE=1 SV=1	FALSE	Mouse	0	314.47	0	68	30	1547	0	0	450	49.9	5.1	2210.26	21.35	62.74	311.52	68	30	51	54	1254	28	68	197	30	11	18	22	1
FALSE		High	IsMasterProtein	-8.57117e+18	260	A0A571BEK9	Squalene synthase OS=Mus musculus OX=10090 GN=Fdft1 PE=1 SV=1	>tr|A0A571BEK9|A0A571BEK9_MOUSE Squalene synthase OS=Mus musculus OX=10090 GN=Fdft1 PE=1 SV=1	FALSE	Mouse	0.004	2.585	79	3	1	1	0	1	460	52.1	7.12	0				3				1				1				1
FALSE		High	IsMasterProtein	-8.5694e+18	261	Q8K004	Spermatogenesis-associated protein 2 OS=Mus musculus OX=10090 GN=Spata2 PE=1 SV=1	>sp|Q8K004|SPAT2_MOUSE Spermatogenesis-associated protein 2 OS=Mus musculus OX=10090 GN=Spata2 PE=1 SV=1	FALSE	Mouse	0.005	2.361	101	2	1	2	0	1	515	57.8	8.63	0				2				2				1				1
FALSE		High	IsMasterProtein	-8.56616e+18	262	Q3TQC7	nucleoside diphosphate phosphatase OS=Mus musculus OX=10090 GN=Entpd5 PE=1 SV=1	>tr|Q3TQC7|Q3TQC7_MOUSE nucleoside diphosphate phosphatase OS=Mus musculus OX=10090 GN=Entpd5 PE=1 SV=1	FALSE	Mouse	0	10.61	0	11	4	4	0	4	452	49.8	5.47	3.89				11				4				4				1
FALSE		High	IsMasterProtein	-8.56449e+18	263	Q9DCS2	Methyltransferase-like 26 OS=Mus musculus OX=10090 GN=Mettl26 PE=1 SV=1	>sp|Q9DCS2|MTL26_MOUSE Methyltransferase-like 26 OS=Mus musculus OX=10090 GN=Mettl26 PE=1 SV=1	FALSE	Mouse	0	19.868	0	31	5	6	0	5	204	22.7	6.52	2.65				31				6				5				1
FALSE		High	IsMasterProtein	-8.56002e+18	264	E9QAT4	Protein transport protein Sec16A OS=Mus musculus OX=10090 GN=Sec16a PE=1 SV=1	>sp|E9QAT4|SC16A_MOUSE Protein transport protein Sec16A OS=Mus musculus OX=10090 GN=Sec16a PE=1 SV=1	FALSE	Mouse	0	82.806	0	15	24	35	0	24	2357	254	5.81	32.32				15				35				24				1
FALSE		High	IsMasterProtein	-8.55702e+18	265	Q9DC71	Small ribosomal subunit protein uS15m OS=Mus musculus OX=10090 GN=Mrps15 PE=1 SV=2	>sp|Q9DC71|RT15_MOUSE Small ribosomal subunit protein uS15m OS=Mus musculus OX=10090 GN=Mrps15 PE=1 SV=2	FALSE	Mouse	0	16.799	0	15	4	6	4	4	258	29.4	10.13	7.68				15				6				4				1
FALSE		High	IsMasterProtein	-8.55176e+18	266	Q8BHL5	Engulfment and cell motility protein 2 OS=Mus musculus OX=10090 GN=Elmo2 PE=1 SV=1	>sp|Q8BHL5|ELMO2_MOUSE Engulfment and cell motility protein 2 OS=Mus musculus OX=10090 GN=Elmo2 PE=1 SV=1	FALSE	Mouse	0	56.639	0	22	13	24	0	10	732	83.8	5.95	25.52			0	21			5	21			3	12			3	1
FALSE		High	IsMasterProtein	-8.54767e+18	267	Q9EPE9	Endoplasmic reticulum transmembrane helix translocase OS=Mus musculus OX=10090 GN=Atp13a1 PE=1 SV=2	>sp|Q9EPE9|AT131_MOUSE Endoplasmic reticulum transmembrane helix translocase OS=Mus musculus OX=10090 GN=Atp13a1 PE=1 SV=2	FALSE	Mouse	0	14.728	0	7	7	9	6	7	1200	132.3	8.03	9.81				7				9				7				1
FALSE		High	IsMasterProtein	-8.54114e+18	268	Q8BQX0	small monomeric GTPase OS=Mus musculus OX=10090 GN=Rab37 PE=1 SV=1	>tr|Q8BQX0|Q8BQX0_MOUSE small monomeric GTPase OS=Mus musculus OX=10090 GN=Rab37 PE=1 SV=1	FALSE	Mouse	0	24.384	0	34	6	40	2	5	216	24.1	6.7	55.83		0	1.71	34		5	5	36		1	3	6		1	1	1
FALSE		High	IsMasterProtein	-8.53356e+18	269	Q8JZR6	Electroneutral sodium bicarbonate exchanger 1 OS=Mus musculus OX=10090 GN=Slc4a8 PE=1 SV=1	>sp|Q8JZR6|S4A8_MOUSE Electroneutral sodium bicarbonate exchanger 1 OS=Mus musculus OX=10090 GN=Slc4a8 PE=1 SV=1	FALSE	Mouse	0	37.21	0	12	10	32	0	6	1089	122.3	6.6	32.35				12				32				10				1
FALSE		High	IsMasterProtein	-8.53282e+18	271	A0A1B0GT88	Brain-enriched guanylate kinase-associated OS=Mus musculus OX=10090 GN=Begain PE=1 SV=1	>tr|A0A1B0GT88|A0A1B0GT88_MOUSE Brain-enriched guanylate kinase-associated OS=Mus musculus OX=10090 GN=Begain PE=1 SV=1	FALSE	Mouse	0	12.875	0	6	4	4	0	4	824	89	6.19	4.19				6				4				4				1
FALSE		High	IsMasterProtein	-8.52433e+18	272	P52479	Ubiquitin carboxyl-terminal hydrolase 10 OS=Mus musculus OX=10090 GN=Usp10 PE=1 SV=3	>sp|P52479|UBP10_MOUSE Ubiquitin carboxyl-terminal hydrolase 10 OS=Mus musculus OX=10090 GN=Usp10 PE=1 SV=3	FALSE	Mouse	0	35.163	0	18	10	10	0	10	792	87	5.17	16.36				18				10				10				1	Met-loss+Acetyl [N-Term]
FALSE		High	IsMasterProtein	-8.52307e+18	273	Q91VK4	Integral membrane protein 2C OS=Mus musculus OX=10090 GN=Itm2c PE=1 SV=2	>sp|Q91VK4|ITM2C_MOUSE Integral membrane protein 2C OS=Mus musculus OX=10090 GN=Itm2c PE=1 SV=2	FALSE	Mouse	0	19.191	0	37	7	9	0	7	269	30.5	8.59	1.77				37				9				7				1
FALSE		High	IsMasterProtein	-8.5204e+18	274	Q9D061	Acyl-CoA-binding domain-containing protein 6 OS=Mus musculus OX=10090 GN=Acbd6 PE=1 SV=2	>sp|Q9D061|ACBD6_MOUSE Acyl-CoA-binding domain-containing protein 6 OS=Mus musculus OX=10090 GN=Acbd6 PE=1 SV=2	FALSE	Mouse	0	13.718	0	14	4	4	1	4	282	30.9	5.11	6.58				14				4				4				1
FALSE		High	IsMasterProtein	-8.51492e+18	275	Q60668	Heterogeneous nuclear ribonucleoprotein D0 OS=Mus musculus OX=10090 GN=Hnrnpd PE=1 SV=2	>sp|Q60668|HNRPD_MOUSE Heterogeneous nuclear ribonucleoprotein D0 OS=Mus musculus OX=10090 GN=Hnrnpd PE=1 SV=2	FALSE	Mouse	0	74.479	0	33	13	69	0	11	355	38.3	7.81	84.39		1.69	12.09	33		7	14	54		5	10	13		2	4	1
FALSE		High	IsMasterProtein	-8.51445e+18	276	E9Q8V6	DENN domain containing 4A OS=Mus musculus OX=10090 GN=Dennd4a PE=1 SV=1	>tr|E9Q8V6|E9Q8V6_MOUSE DENN domain containing 4A OS=Mus musculus OX=10090 GN=Dennd4a PE=1 SV=1	FALSE	Mouse	0	65.785	0	13	16	16	15	16	1869	209.2	7.56	26.21				13				16				16				1
FALSE		High	IsMasterProtein	-8.51383e+18	277	Q99P31	Hsp70-binding protein 1 OS=Mus musculus OX=10090 GN=Hspbp1 PE=1 SV=1	>sp|Q99P31|HPBP1_MOUSE Hsp70-binding protein 1 OS=Mus musculus OX=10090 GN=Hspbp1 PE=1 SV=1	FALSE	Mouse	0	10.857	0	19	5	6	0	5	357	39.1	5.36	0				19				6				5				1
FALSE		High	IsMasterProtein	-8.5104e+18	278	Q4FK66	Pre-mRNA-splicing factor 38A OS=Mus musculus OX=10090 GN=Prpf38a PE=1 SV=1	>sp|Q4FK66|PR38A_MOUSE Pre-mRNA-splicing factor 38A OS=Mus musculus OX=10090 GN=Prpf38a PE=1 SV=1	FALSE	Mouse	0.008	2.105	166	3	1	1	1	1	312	37.4	10.01	1.6				3				1				1				1
FALSE		High	IsMasterProtein	-8.50787e+18	279	Q61029	Lamina-associated polypeptide 2, isoforms beta/delta/epsilon/gamma OS=Mus musculus OX=10090 GN=Tmpo PE=1 SV=4	>sp|Q61029|LAP2B_MOUSE Lamina-associated polypeptide 2, isoforms beta/delta/epsilon/gamma OS=Mus musculus OX=10090 GN=Tmpo PE=1 SV=4	FALSE	Mouse	0	80.797	0	46	18	21	0	18	452	50.3	9.45	26.21				46				21				18				1	Met-loss [N-Term]
FALSE		High	IsMasterProtein	-8.50306e+18	282	A0A2I3BQK1	CYFIP related Rac1 interactor B (Fragment) OS=Mus musculus OX=10090 GN=Cyrib PE=1 SV=1	>tr|A0A2I3BQK1|A0A2I3BQK1_MOUSE CYFIP related Rac1 interactor B (Fragment) OS=Mus musculus OX=10090 GN=Cyrib PE=1 SV=1	FALSE	Mouse	0	23.984	0	75	4	7	1	1	76	8.7	4.83	16.83				75				7				4				1
FALSE		High	IsMasterProtein	-8.50194e+18	283	F6VBV0	Regulating synaptic membrane exocytosis 1 OS=Mus musculus OX=10090 GN=Rims1 PE=1 SV=3	>tr|F6VBV0|F6VBV0_MOUSE Regulating synaptic membrane exocytosis 1 OS=Mus musculus OX=10090 GN=Rims1 PE=1 SV=3	FALSE	Mouse	0	95.888	0	25	33	48	0	31	1666	185.7	9.63	41.28				25				48				33				1
FALSE		High	IsMasterProtein	-8.50108e+18	284	Q91XU0	ATPase WRNIP1 OS=Mus musculus OX=10090 GN=Wrnip1 PE=1 SV=2	>sp|Q91XU0|WRIP1_MOUSE ATPase WRNIP1 OS=Mus musculus OX=10090 GN=Wrnip1 PE=1 SV=2	FALSE	Mouse	0	12.667	0	8	5	5	0	5	660	71.7	6.18	3.77				8				5				5				1
FALSE		High	IsMasterProtein	-8.50069e+18	285	P62821	Ras-related protein Rab-1A OS=Mus musculus OX=10090 GN=Rab1a PE=1 SV=3	>sp|P62821|RAB1A_MOUSE Ras-related protein Rab-1A OS=Mus musculus OX=10090 GN=Rab1a PE=1 SV=3	FALSE	Mouse	0	81.447	0	84	16	127	1	8	205	22.7	6.21	145.93	0	0	1.71	84	8	11	11	119	1	3	4	16	1	2	2	1	Met-loss+Acetyl [N-Term]
FALSE		High	IsMasterProtein	-8.4998e+18	286	Q8VE70	Programmed cell death protein 10 OS=Mus musculus OX=10090 GN=Pdcd10 PE=1 SV=1	>sp|Q8VE70|PDC10_MOUSE Programmed cell death protein 10 OS=Mus musculus OX=10090 GN=Pdcd10 PE=1 SV=1	FALSE	Mouse	0	36.894	0	55	11	31	0	11	212	24.7	8.19	34.1				55				31				11				1
FALSE		High	IsMasterProtein	-8.49917e+18	287	P84086	Complexin-2 OS=Mus musculus OX=10090 GN=Cplx2 PE=1 SV=1	>sp|P84086|CPLX2_MOUSE Complexin-2 OS=Mus musculus OX=10090 GN=Cplx2 PE=1 SV=1	FALSE	Mouse	0	45.204	0	49	6	18	4	4	134	15.4	5.08	21.16				49				18				6				1
FALSE		High	IsMasterProtein	-8.49812e+18	288	B7ZC46	Septin OS=Mus musculus OX=10090 GN=Septin8 PE=1 SV=1	>tr|B7ZC46|B7ZC46_MOUSE Septin OS=Mus musculus OX=10090 GN=Septin8 PE=1 SV=1	FALSE	Mouse	0	166.174	0	58	23	178	1	1	440	50.9	6.09	243.62		0	5.76	58		4	17	164		3	11	23		2	6	1	Met-loss+Acetyl [N-Term]
FALSE		High	IsMasterProtein	-8.49531e+18	289	P03921	NADH-ubiquinone oxidoreductase chain 5 OS=Mus musculus OX=10090 GN=Mtnd5 PE=1 SV=3	>sp|P03921|NU5M_MOUSE NADH-ubiquinone oxidoreductase chain 5 OS=Mus musculus OX=10090 GN=Mtnd5 PE=1 SV=3	FALSE	Mouse	0	41.389	0	16	7	52	7	7	607	68.4	9.03	60				16				52				7				1
FALSE		High	IsMasterProtein	-8.49223e+18	290	Q9QYC1	Pecanex-like protein 1 OS=Mus musculus OX=10090 GN=Pcnx1 PE=1 SV=3	>sp|Q9QYC1|PCX1_MOUSE Pecanex-like protein 1 OS=Mus musculus OX=10090 GN=Pcnx1 PE=1 SV=3	FALSE	Mouse	0	10.717	0	3	4	4	0	3	2344	258	7.12	3.83				3				4				4				1
FALSE		High	IsMasterProtein	-8.49016e+18	291	P39429	TNF receptor-associated factor 2 OS=Mus musculus OX=10090 GN=Traf2 PE=1 SV=1	>sp|P39429|TRAF2_MOUSE TNF receptor-associated factor 2 OS=Mus musculus OX=10090 GN=Traf2 PE=1 SV=1	FALSE	Mouse	0.003	2.993	59	3	1	1	0	1	501	56	6.96	2.42				3				1				1				1
FALSE		High	IsMasterProtein	-8.48902e+18	292	Q9EQQ9	Protein O-GlcNAcase OS=Mus musculus OX=10090 GN=Oga PE=1 SV=2	>sp|Q9EQQ9|OGA_MOUSE Protein O-GlcNAcase OS=Mus musculus OX=10090 GN=Oga PE=1 SV=2	FALSE	Mouse	0	43.567	0	18	11	11	0	11	916	103.1	4.92	17.16				18				11				11				1
FALSE		High	IsMasterProtein	-8.48747e+18	293	Q64737	Trifunctional purine biosynthetic protein adenosine-3 OS=Mus musculus OX=10090 GN=Gart PE=1 SV=3	>sp|Q64737|PUR2_MOUSE Trifunctional purine biosynthetic protein adenosine-3 OS=Mus musculus OX=10090 GN=Gart PE=1 SV=3	FALSE	Mouse	0	84.953	0	31	19	33	8	19	1010	107.4	6.68	42.28				31				33				19				1
FALSE		High	IsMasterProtein	-8.48179e+18	294	Q8BFY9	Transportin-1 OS=Mus musculus OX=10090 GN=Tnpo1 PE=1 SV=2	>sp|Q8BFY9|TNPO1_MOUSE Transportin-1 OS=Mus musculus OX=10090 GN=Tnpo1 PE=1 SV=2	FALSE	Mouse	0	55.989	0	19	14	17	0	9	898	102.3	4.98	23.56				19				17				14				1
FALSE		High	IsMasterProtein	-8.48136e+18	295	Q3TES0	IQ motif and SEC7 domain-containing protein 3 OS=Mus musculus OX=10090 GN=Iqsec3 PE=1 SV=1	>sp|Q3TES0|IQEC3_MOUSE IQ motif and SEC7 domain-containing protein 3 OS=Mus musculus OX=10090 GN=Iqsec3 PE=1 SV=1	FALSE	Mouse	0	37.779	0	12	11	18	3	10	1195	129	6.19	21.99			0	12			1	17			1	11			1	1
FALSE		High	IsMasterProtein	-8.48023e+18	296	F8VPM7	ELKS/RAB6-interacting/CAST family member 1 OS=Mus musculus OX=10090 GN=Erc1 PE=1 SV=1	>tr|F8VPM7|F8VPM7_MOUSE ELKS/RAB6-interacting/CAST family member 1 OS=Mus musculus OX=10090 GN=Erc1 PE=1 SV=1	FALSE	Mouse	0	64.398	0	18	19	33	0	13	1120	128.3	5.91	33.76	0	4.97	2.13	17	1	5	1	24	1	7	1	17	1	6	1	1
FALSE		High	IsMasterProtein	-8.48004e+18	297	Q8R5I6	Glutathione S-transferase Mu 4 OS=Mus musculus OX=10090 GN=Gstm4 PE=1 SV=1	>sp|Q8R5I6|GSTM4_MOUSE Glutathione S-transferase Mu 4 OS=Mus musculus OX=10090 GN=Gstm4 PE=1 SV=1	FALSE	Mouse	0	31.123	0	49	9	45	1	5	218	25.5	6.93	37.66		4.1	0	49		12	8	41		3	1	9		2	1	1
FALSE		High	IsMasterProtein	-8.47922e+18	298	A0A0M3HEQ0	thioredoxin-disulfide reductase OS=Mus musculus OX=10090 GN=Txnrd2 PE=1 SV=1	>tr|A0A0M3HEQ0|A0A0M3HEQ0_MOUSE thioredoxin-disulfide reductase OS=Mus musculus OX=10090 GN=Txnrd2 PE=1 SV=1	FALSE	Mouse	0	64.92	0	34	13	22	0	12	527	56.8	8.41	34.54				34				22				13				1
FALSE		High	IsMasterProtein	-8.47727e+18	299	Q9ES46	Beta-parvin OS=Mus musculus OX=10090 GN=Parvb PE=1 SV=1	>sp|Q9ES46|PARVB_MOUSE Beta-parvin OS=Mus musculus OX=10090 GN=Parvb PE=1 SV=1	FALSE	Mouse	0.001	4.605	9	6	2	2	1	1	365	41.6	6.33	0				6				2				2				1
FALSE		High	IsMasterProtein	-8.47598e+18	300	Q80VP9	Aspartate beta-hydroxylase domain-containing protein 2 OS=Mus musculus OX=10090 GN=Asphd2 PE=1 SV=1	>sp|Q80VP9|ASPH2_MOUSE Aspartate beta-hydroxylase domain-containing protein 2 OS=Mus musculus OX=10090 GN=Asphd2 PE=1 SV=1	FALSE	Mouse	0	9.811	0	14	3	5	1	3	343	38.7	7.05	2.66				14				5				3				1
FALSE		High	IsMasterProtein	-8.4756e+18	301	G5E911	FAM3 metabolism regulating signaling molecule C OS=Mus musculus OX=10090 GN=Fam3c PE=1 SV=1	>tr|G5E911|G5E911_MOUSE FAM3 metabolism regulating signaling molecule C OS=Mus musculus OX=10090 GN=Fam3c PE=1 SV=1	FALSE	Mouse	0	19.354	0	22	5	11	0	5	247	27	8.66	8.21				22				11				5				1
FALSE		High	IsMasterProtein	-8.47546e+18	302	Q3UHG7	DENN domain-containing protein 11 OS=Mus musculus OX=10090 GN=Dennd11 PE=2 SV=1	>sp|Q3UHG7|DEN11_MOUSE DENN domain-containing protein 11 OS=Mus musculus OX=10090 GN=Dennd11 PE=2 SV=1	FALSE	Mouse	0.007	2.218	136	2	1	1	0	1	455	51.4	5.25	0				2				1				1				1
FALSE		High	IsMasterProtein	-8.47433e+18	303	Q3UMR5	Calcium uniporter protein, mitochondrial OS=Mus musculus OX=10090 GN=Mcu PE=1 SV=2	>sp|Q3UMR5|MCU_MOUSE Calcium uniporter protein, mitochondrial OS=Mus musculus OX=10090 GN=Mcu PE=1 SV=2	FALSE	Mouse	0	75.361	0	42	14	30	5	14	350	39.7	8.56	38.13			0	42			4	29			1	14			1	1
FALSE		High	IsMasterProtein	-8.47281e+18	304	D3Z4Z0	Transcriptional adapter OS=Mus musculus OX=10090 GN=Tada2b PE=1 SV=1	>tr|D3Z4Z0|D3Z4Z0_MOUSE Transcriptional adapter OS=Mus musculus OX=10090 GN=Tada2b PE=1 SV=1	FALSE	Mouse	0.004	2.749	70	2	1	48	0	1	420	48.5	7.83	5.59	13.36	27.27	3.31	2	2	2	2	7	14	21	6	1	1	1	1	1
FALSE		High	IsMasterProtein	-8.4703e+18	305	Q0VAV2	Exophilin-5 OS=Mus musculus OX=10090 GN=Exph5 PE=1 SV=1	>sp|Q0VAV2|EXPH5_MOUSE Exophilin-5 OS=Mus musculus OX=10090 GN=Exph5 PE=1 SV=1	FALSE	Mouse	0	11.665	0	2	4	4	4	4	1960	217.5	7.5	4.23				2				4				4				1
FALSE		High	IsMasterProtein	-8.46904e+18	306	A0A140T8P7	Immunoglobulin kappa variable 8-21 (Fragment) OS=Mus musculus OX=10090 GN=Igkv8-21 PE=1 SV=2	>tr|A0A140T8P7|A0A140T8P7_MOUSE Immunoglobulin kappa variable 8-21 (Fragment) OS=Mus musculus OX=10090 GN=Igkv8-21 PE=1 SV=2	FALSE	Mouse	0	9.074	0	28	3	20	1	1	120	13.1	8.28		2.53	8.41	3.76		15	15	28		3	12	5		2	2	3	1
FALSE		High	IsMasterProtein	-8.4661e+18	307	A0A0R4J140	Clustered mitochondria protein homolog OS=Mus musculus OX=10090 GN=Cluh PE=1 SV=1	>tr|A0A0R4J140|A0A0R4J140_MOUSE Clustered mitochondria protein homolog OS=Mus musculus OX=10090 GN=Cluh PE=1 SV=1	FALSE	Mouse	0	34.142	0	11	13	13	0	13	1353	151.7	6.02	3.59				11				13				13				1
FALSE		High	IsMasterProtein	-8.46296e+18	308	Q9D1X9	Transmembrane protein 50B OS=Mus musculus OX=10090 GN=Tmem50b PE=1 SV=1	>sp|Q9D1X9|TM50B_MOUSE Transmembrane protein 50B OS=Mus musculus OX=10090 GN=Tmem50b PE=1 SV=1	FALSE	Mouse	0	9.854	0	13	2	4	1	2	158	17.9	5.39	1.93				13				4				2				1	Met-loss+Acetyl [N-Term]; Met-loss [N-Term]
FALSE		High	IsMasterProtein	-8.46123e+18	309	P45878	Peptidyl-prolyl cis-trans isomerase FKBP2 OS=Mus musculus OX=10090 GN=Fkbp2 PE=1 SV=1	>sp|P45878|FKBP2_MOUSE Peptidyl-prolyl cis-trans isomerase FKBP2 OS=Mus musculus OX=10090 GN=Fkbp2 PE=1 SV=1	FALSE	Mouse	0	44.443	0	71	9	13	9	9	140	15.3	8.88	16.29				71				13				9				1
FALSE		High	IsMasterProtein	-8.45993e+18	310	Q9D023	Mitochondrial pyruvate carrier 2 OS=Mus musculus OX=10090 GN=Mpc2 PE=1 SV=1	>sp|Q9D023|MPC2_MOUSE Mitochondrial pyruvate carrier 2 OS=Mus musculus OX=10090 GN=Mpc2 PE=1 SV=1	FALSE	Mouse	0	34.979	0	65	8	53	6	8	127	14.3	10.61	34.12				65				53				8				1
FALSE		High	IsMasterProtein	-8.45549e+18	311	A0A1L1SQP7	SH3 and multiple ankyrin repeat domains 2 (Fragment) OS=Mus musculus OX=10090 GN=Shank2 PE=1 SV=1	>tr|A0A1L1SQP7|A0A1L1SQP7_MOUSE SH3 and multiple ankyrin repeat domains 2 (Fragment) OS=Mus musculus OX=10090 GN=Shank2 PE=1 SV=1	FALSE	Mouse	0	80.684	0	34	21	34	1	7	816	90.4	8.07	33.16				34				34				21				1
FALSE		High	IsMasterProtein	-8.44851e+18	312	O70378	ER membrane protein complex subunit 8 OS=Mus musculus OX=10090 GN=Emc8 PE=1 SV=1	>sp|O70378|EMC8_MOUSE ER membrane protein complex subunit 8 OS=Mus musculus OX=10090 GN=Emc8 PE=1 SV=1	FALSE	Mouse	0	48.669	0	61	10	16	0	10	207	23.3	6.15	18.26				61				16				10				1
FALSE		High	IsMasterProtein	-8.44022e+18	313	A0A494BB95	Eukaryotic translation initiation factor 4C OS=Mus musculus OX=10090 GN=Eif1a PE=3 SV=1	>tr|A0A494BB95|A0A494BB95_MOUSE Eukaryotic translation initiation factor 4C OS=Mus musculus OX=10090 GN=Eif1a PE=3 SV=1	FALSE	Mouse	0	7.803	0	8	2	4	0	2	254	28.6	7.44	2.73				8				4				2				1
FALSE		High	IsMasterProtein	-8.43918e+18	314	Q8BHA3	D-aminoacyl-tRNA deacylase 2 OS=Mus musculus OX=10090 GN=Dtd2 PE=1 SV=1	>sp|Q8BHA3|DTD2_MOUSE D-aminoacyl-tRNA deacylase 2 OS=Mus musculus OX=10090 GN=Dtd2 PE=1 SV=1	FALSE	Mouse	0	5.007	6	13	1	1	0	1	168	18.2	7.91	2.45				13				1				1				1
FALSE		High	IsMasterProtein	-8.43823e+18	315	Q9JKF1	Ras GTPase-activating-like protein IQGAP1 OS=Mus musculus OX=10090 GN=Iqgap1 PE=1 SV=2	>sp|Q9JKF1|IQGA1_MOUSE Ras GTPase-activating-like protein IQGAP1 OS=Mus musculus OX=10090 GN=Iqgap1 PE=1 SV=2	FALSE	Mouse	0	21.334	0	7	10	11	8	9	1657	188.6	6.48	1.87				7				11				10				1	Met-loss+Acetyl [N-Term]
FALSE		High	IsMasterProtein	-8.43511e+18	316	P14824	Annexin A6 OS=Mus musculus OX=10090 GN=Anxa6 PE=1 SV=3	>sp|P14824|ANXA6_MOUSE Annexin A6 OS=Mus musculus OX=10090 GN=Anxa6 PE=1 SV=3	FALSE	Mouse	0	125.886	0	53	29	43	1	29	673	75.8	5.5	73.54				53				43				29				1
FALSE		High	IsMasterProtein	-8.43409e+18	317	O35857	Mitochondrial import inner membrane translocase subunit TIM44 OS=Mus musculus OX=10090 GN=Timm44 PE=1 SV=2	>sp|O35857|TIM44_MOUSE Mitochondrial import inner membrane translocase subunit TIM44 OS=Mus musculus OX=10090 GN=Timm44 PE=1 SV=2	FALSE	Mouse	0	71.641	0	42	19	24	19	19	452	51.1	8.13	29.38				42				24				19				1
FALSE		High	IsMasterProtein	-8.42804e+18	318	Q91UZ1	1-phosphatidylinositol 4,5-bisphosphate phosphodiesterase OS=Mus musculus OX=10090 GN=Plcb4 PE=1 SV=1	>tr|Q91UZ1|Q91UZ1_MOUSE 1-phosphatidylinositol 4,5-bisphosphate phosphodiesterase OS=Mus musculus OX=10090 GN=Plcb4 PE=1 SV=1	FALSE	Mouse	0.002	3.237	29	2	2	2	0	2	1175	134.4	6.9	0				2				2				2				1
FALSE		High	IsMasterProtein	-8.42652e+18	319	Q8BYP3	Rho-related GTP-binding protein RhoF OS=Mus musculus OX=10090 GN=Rhof PE=1 SV=1	>sp|Q8BYP3|RHOF_MOUSE Rho-related GTP-binding protein RhoF OS=Mus musculus OX=10090 GN=Rhof PE=1 SV=1	FALSE	Mouse	0	23.52	0	42	7	9	7	7	211	23.6	8.43	6.54				42				9				7				1
FALSE		High	IsMasterProtein	-8.42053e+18	320	P61211	ADP-ribosylation factor-like protein 1 OS=Mus musculus OX=10090 GN=Arl1 PE=1 SV=1	>sp|P61211|ARL1_MOUSE ADP-ribosylation factor-like protein 1 OS=Mus musculus OX=10090 GN=Arl1 PE=1 SV=1	FALSE	Mouse	0	17.108	0	39	4	7	0	4	181	20.4	5.72	6.33				39				7				4				1
FALSE		High	IsMasterProtein	-8.41746e+18	321	Q99LD9	Translation initiation factor eIF2B subunit beta OS=Mus musculus OX=10090 GN=Eif2b2 PE=1 SV=1	>sp|Q99LD9|EI2BB_MOUSE Translation initiation factor eIF2B subunit beta OS=Mus musculus OX=10090 GN=Eif2b2 PE=1 SV=1	FALSE	Mouse	0	6.988	0	11	3	3	1	3	351	38.9	6.24	2.2				11				3				3				1
FALSE		High	IsMasterProtein	-8.41668e+18	322	P27546	Microtubule-associated protein 4 OS=Mus musculus OX=10090 GN=Map4 PE=1 SV=3	>sp|P27546|MAP4_MOUSE Microtubule-associated protein 4 OS=Mus musculus OX=10090 GN=Map4 PE=1 SV=3	FALSE	Mouse	0	130.163	0	38	34	95	0	18	1125	117.4	4.98	67.81	0	9.74	0	38	3	10	9	58	5	21	11	34	3	8	6	1	Met-loss+Acetyl [N-Term]
FALSE		High	IsMasterProtein	-8.4137e+18	323	Q64332	Synapsin-2 OS=Mus musculus OX=10090 GN=Syn2 PE=1 SV=2	>sp|Q64332|SYN2_MOUSE Synapsin-2 OS=Mus musculus OX=10090 GN=Syn2 PE=1 SV=2	FALSE	Mouse	0	404.905	0	64	28	479	3	3	586	63.3	8.43	895.87	0	7.73	14.68	64	5	17	35	442	2	13	22	28	2	8	13	1	Acetyl [N-Term]
FALSE		High	IsMasterProtein	-8.40781e+18	326	Q69Z98	Serine/threonine-protein kinase BRSK2 OS=Mus musculus OX=10090 GN=Brsk2 PE=1 SV=2	>sp|Q69Z98|BRSK2_MOUSE Serine/threonine-protein kinase BRSK2 OS=Mus musculus OX=10090 GN=Brsk2 PE=1 SV=2	FALSE	Mouse	0	53.819	0	23	12	19	0	1	735	81.7	8.79	35.39				23				19				12				1
FALSE		High	IsMasterProtein	-8.40087e+18	327	Q3UHD1	Adhesion G protein-coupled receptor B1 OS=Mus musculus OX=10090 GN=Adgrb1 PE=1 SV=1	>sp|Q3UHD1|AGRB1_MOUSE Adhesion G protein-coupled receptor B1 OS=Mus musculus OX=10090 GN=Adgrb1 PE=1 SV=1	FALSE	Mouse	0	74.284	0	17	20	35	0	20	1582	173.2	7.56	31.66				17				35				20				1
FALSE		High	IsMasterProtein	-8.39243e+18	328	Q9D1K2	V-type proton ATPase subunit F OS=Mus musculus OX=10090 GN=Atp6v1f PE=1 SV=2	>sp|Q9D1K2|VATF_MOUSE V-type proton ATPase subunit F OS=Mus musculus OX=10090 GN=Atp6v1f PE=1 SV=2	FALSE	Mouse	0	59.836	0	77	8	45	4	8	119	13.4	5.82	61.87				77				45				8				1
FALSE		High	IsMasterProtein	-8.38529e+18	329	Q9Z0E0-2	Isoform 2 of Neurochondrin OS=Mus musculus OX=10090 GN=Ncdn	>sp|Q9Z0E0-2|NCDN_MOUSE Isoform 2 of Neurochondrin OS=Mus musculus OX=10090 GN=Ncdn	FALSE	Mouse	0	270.311	0	62	32	131	1	32	712	77.3	5.54	240.76		1.94	0	62		6	4	124		5	2	32		4	2	1	Met-loss+Acetyl [N-Term]
FALSE		High	IsMasterProtein	-8.38139e+18	331	A2AMZ4	NADH dehydrogenase [ubiquinone] 1 alpha subcomplex assembly factor 8 OS=Mus musculus OX=10090 GN=Ndufaf8 PE=1 SV=1	>sp|A2AMZ4|NDUF8_MOUSE NADH dehydrogenase [ubiquinone] 1 alpha subcomplex assembly factor 8 OS=Mus musculus OX=10090 GN=Ndufaf8 PE=1 SV=1	FALSE	Mouse	0	6.34	0	50	3	4	1	3	74	7.8	9.55	1.64				50				4				3				1
FALSE		High	IsMasterProtein	-8.37621e+18	332	B2RW11	Ankyrin repeat domain 34A OS=Mus musculus OX=10090 GN=Ankrd34a PE=1 SV=1	>tr|B2RW11|B2RW11_MOUSE Ankyrin repeat domain 34A OS=Mus musculus OX=10090 GN=Ankrd34a PE=1 SV=1	FALSE	Mouse	0	49.263	0	29	11	12	11	11	495	52.4	9.45	22.09				29				12				11				1
FALSE		High	IsMasterProtein	-8.37003e+18	333	Q8CHT0	Delta-1-pyrroline-5-carboxylate dehydrogenase, mitochondrial OS=Mus musculus OX=10090 GN=Aldh4a1 PE=1 SV=3	>sp|Q8CHT0|AL4A1_MOUSE Delta-1-pyrroline-5-carboxylate dehydrogenase, mitochondrial OS=Mus musculus OX=10090 GN=Aldh4a1 PE=1 SV=3	FALSE	Mouse	0	52.735	0	24	11	11	10	11	562	61.8	8.24	24.17				24				11				11				1
FALSE		High	IsMasterProtein	-8.3679e+18	334	Q61239	Protein farnesyltransferase/geranylgeranyltransferase type-1 subunit alpha OS=Mus musculus OX=10090 GN=Fnta PE=1 SV=1	>sp|Q61239|FNTA_MOUSE Protein farnesyltransferase/geranylgeranyltransferase type-1 subunit alpha OS=Mus musculus OX=10090 GN=Fnta PE=1 SV=1	FALSE	Mouse	0	24.081	0	19	6	6	6	6	377	44	4.93	8.73				19				6				6				1
FALSE		High	IsMasterProtein	-8.36674e+18	335	F6ZGI7	Molybdopterin synthase sulfur carrier subunit OS=Mus musculus OX=10090 GN=Mocs2 PE=1 SV=1	>tr|F6ZGI7|F6ZGI7_MOUSE Molybdopterin synthase sulfur carrier subunit OS=Mus musculus OX=10090 GN=Mocs2 PE=1 SV=1	FALSE	Mouse	0	8.203	0	30	3	3	0	3	88	9.7	4.61	3.91				30				3				3				1
FALSE		High	IsMasterProtein	-8.36664e+18	336	Q9DC70	NADH dehydrogenase [ubiquinone] iron-sulfur protein 7, mitochondrial OS=Mus musculus OX=10090 GN=Ndufs7 PE=1 SV=1	>sp|Q9DC70|NDUS7_MOUSE NADH dehydrogenase [ubiquinone] iron-sulfur protein 7, mitochondrial OS=Mus musculus OX=10090 GN=Ndufs7 PE=1 SV=1	FALSE	Mouse	0	40.149	0	33	6	21	6	6	224	24.7	9.92	43.72				33				21				6				1
FALSE		High	IsMasterProtein	-8.36528e+18	337	Q9ET01	Glycogen phosphorylase, liver form OS=Mus musculus OX=10090 GN=Pygl PE=1 SV=4	>sp|Q9ET01|PYGL_MOUSE Glycogen phosphorylase, liver form OS=Mus musculus OX=10090 GN=Pygl PE=1 SV=4	FALSE	Mouse	0	30.359	0	11	8	21	0	2	850	97.4	7.09	19.97		0	1.71	11		1	2	17		1	3	8		1	2	1
FALSE		High	IsMasterProtein	-8.36509e+18	338	G5E881	Phosphatidate cytidylyltransferase, mitochondrial OS=Mus musculus OX=10090 GN=Tamm41 PE=1 SV=1	>tr|G5E881|G5E881_MOUSE Phosphatidate cytidylyltransferase, mitochondrial OS=Mus musculus OX=10090 GN=Tamm41 PE=1 SV=1	FALSE	Mouse	0	23.987	0	35	8	10	0	8	337	37.9	9.11	7.47				35				10				8				1	Met-loss+Acetyl [N-Term]
FALSE		High	IsMasterProtein	-8.35497e+18	339	F8WJ98	Transmembrane and coiled coil domains 1 (Fragment) OS=Mus musculus OX=10090 GN=Tmcc1 PE=1 SV=2	>tr|F8WJ98|F8WJ98_MOUSE Transmembrane and coiled coil domains 1 (Fragment) OS=Mus musculus OX=10090 GN=Tmcc1 PE=1 SV=2	FALSE	Mouse	0	6.028	0	3	2	2	0	1	690	76.1	6.55	3.28				3				2				2				1
FALSE		High	IsMasterProtein	-8.35386e+18	340	Q8VC30	Triokinase/FMN cyclase OS=Mus musculus OX=10090 GN=Tkfc PE=1 SV=1	>sp|Q8VC30|TKFC_MOUSE Triokinase/FMN cyclase OS=Mus musculus OX=10090 GN=Tkfc PE=1 SV=1	FALSE	Mouse	0	38.288	0	22	8	10	1	8	578	59.7	6.92	18.5				22				10				8				1
FALSE		High	IsMasterProtein	-8.3508e+18	341	Q9JKF6	Nectin-1 OS=Mus musculus OX=10090 GN=Nectin1 PE=1 SV=3	>sp|Q9JKF6|NECT1_MOUSE Nectin-1 OS=Mus musculus OX=10090 GN=Nectin1 PE=1 SV=3	FALSE	Mouse	0	11.29	0	9	4	5	1	4	515	57	6.35	9.53				9				5				4				1
FALSE		High	IsMasterProtein	-8.34555e+18	342	F6QFD1	Phosphodiesterase (Fragment) OS=Mus musculus OX=10090 GN=Pde4d PE=1 SV=1	>tr|F6QFD1|F6QFD1_MOUSE Phosphodiesterase (Fragment) OS=Mus musculus OX=10090 GN=Pde4d PE=1 SV=1	FALSE	Mouse	0	44.95	0	22	13	53	1	9	754	85.5	5.25	21.33	0	0	0	22	1	1	1	27	8	6	12	13	1	1	1	1
FALSE		High	IsMasterProtein	-8.34288e+18	343	P01692	Ig kappa-B5 chain V region 2699 (Fragment) OS=Oryctolagus cuniculus OX=9986 PE=1 SV=1	>sp|P01692|KV11_RABIT Ig kappa-B5 chain V region 2699 (Fragment) OS=Oryctolagus cuniculus OX=9986 PE=1 SV=1	FALSE	Immunoglobulin Rabit	0	9.498	0	17	1	59	1	1	94	9.5	5.11			42.16				17				59				1		1
FALSE		High	IsMasterProtein	-8.33819e+18	345	O35566	CD151 antigen OS=Mus musculus OX=10090 GN=Cd151 PE=1 SV=2	>sp|O35566|CD151_MOUSE CD151 antigen OS=Mus musculus OX=10090 GN=Cd151 PE=1 SV=2	FALSE	Mouse	0.003	3.031	57	6	1	1	0	1	253	28.2	7.47	0				6				1				1				1
FALSE		High	IsMasterProtein	-8.33251e+18	346	Q810J8	Zinc finger FYVE domain-containing protein 1 OS=Mus musculus OX=10090 GN=Zfyve1 PE=1 SV=2	>sp|Q810J8|ZFYV1_MOUSE Zinc finger FYVE domain-containing protein 1 OS=Mus musculus OX=10090 GN=Zfyve1 PE=1 SV=2	FALSE	Mouse	0	33.837	0	15	8	9	8	8	777	86.9	7.34	11.81				15				9				8				1
FALSE		High	IsMasterProtein	-8.32651e+18	347	B1AXZ5	ELAV-like protein OS=Mus musculus OX=10090 GN=Elavl2 PE=1 SV=1	>tr|B1AXZ5|B1AXZ5_MOUSE ELAV-like protein OS=Mus musculus OX=10090 GN=Elavl2 PE=1 SV=1	FALSE	Mouse	0	70.791	0	38	13	31	0	2	389	42.6	9.04	42.92		0	1.9	38		5	12	23		2	6	13		2	5	1
FALSE		High	IsMasterProtein	-8.32527e+18	348	Q9Z2Y8	Pyridoxal phosphate homeostasis protein OS=Mus musculus OX=10090 GN=Plpbp PE=1 SV=1	>sp|Q9Z2Y8|PLPHP_MOUSE Pyridoxal phosphate homeostasis protein OS=Mus musculus OX=10090 GN=Plpbp PE=1 SV=1	FALSE	Mouse	0	41.309	0	45	10	22	0	10	274	30	8.27	27.97				45				22				10				1
FALSE		High	IsMasterProtein	-8.31879e+18	349	O55013	Trafficking protein particle complex subunit 3 OS=Mus musculus OX=10090 GN=Trappc3 PE=1 SV=1	>sp|O55013|TPPC3_MOUSE Trafficking protein particle complex subunit 3 OS=Mus musculus OX=10090 GN=Trappc3 PE=1 SV=1	FALSE	Mouse	0	20.702	0	46	7	10	7	7	180	20.3	4.96	13.46				46				10				7				1
FALSE		High	IsMasterProtein	-8.31757e+18	350	Q80UK0	SEC14 domain and spectrin repeat-containing protein 1 OS=Mus musculus OX=10090 GN=Sestd1 PE=1 SV=1	>sp|Q80UK0|SESD1_MOUSE SEC14 domain and spectrin repeat-containing protein 1 OS=Mus musculus OX=10090 GN=Sestd1 PE=1 SV=1	FALSE	Mouse	0	20.134	0	13	7	7	7	7	696	79.3	5.1	8.17				13				7				7				1
FALSE		High	IsMasterProtein	-8.31625e+18	351	Q3UHD2	Glucose-fructose oxidoreductase domain-containing protein 1 OS=Mus musculus OX=10090 GN=Gfod1 PE=1 SV=1	>sp|Q3UHD2|GFOD1_MOUSE Glucose-fructose oxidoreductase domain-containing protein 1 OS=Mus musculus OX=10090 GN=Gfod1 PE=1 SV=1	FALSE	Mouse	0	13.298	0	14	5	5	5	5	390	43.3	5.92	3.83				14				5				5				1
FALSE		High	IsMasterProtein	-8.30814e+18	353	Q9Z1B3	1-phosphatidylinositol 4,5-bisphosphate phosphodiesterase beta-1 OS=Mus musculus OX=10090 GN=Plcb1 PE=1 SV=2	>sp|Q9Z1B3|PLCB1_MOUSE 1-phosphatidylinositol 4,5-bisphosphate phosphodiesterase beta-1 OS=Mus musculus OX=10090 GN=Plcb1 PE=1 SV=2	FALSE	Mouse	0	302.034	0	57	55	103	1	55	1216	138.3	6.13	131.06		1.83		57		3		100		3		55		3		1	Met-loss+Acetyl [N-Term]
FALSE		High	IsMasterProtein	-8.30808e+18	354	Q8BG32	26S proteasome non-ATPase regulatory subunit 11 OS=Mus musculus OX=10090 GN=Psmd11 PE=1 SV=3	>sp|Q8BG32|PSD11_MOUSE 26S proteasome non-ATPase regulatory subunit 11 OS=Mus musculus OX=10090 GN=Psmd11 PE=1 SV=3	FALSE	Mouse	0	122.682	0	63	22	39	0	18	422	47.4	6.48	79.55				63				39				22				1	Met-loss+Acetyl [N-Term]
FALSE		High	IsMasterProtein	-8.30457e+18	356	A2AGI2	Neuroligin 3 OS=Mus musculus OX=10090 GN=Nlgn3 PE=1 SV=1	>tr|A2AGI2|A2AGI2_MOUSE Neuroligin 3 OS=Mus musculus OX=10090 GN=Nlgn3 PE=1 SV=1	FALSE	Mouse	0	64.445	0	22	12	15	0	10	845	93.4	6.28	27.32				22				15				12				1
FALSE		High	IsMasterProtein	-8.30061e+18	357	E9Q0T8	Dynein axonemal heavy chain 7 OS=Mus musculus OX=10090 GN=Dnah7a PE=1 SV=2	>tr|E9Q0T8|E9Q0T8_MOUSE Dynein axonemal heavy chain 7 OS=Mus musculus OX=10090 GN=Dnah7a PE=1 SV=2	FALSE	Mouse	0.006	2.336	110	0	2	2	1	1	4024	460.6	6.2	0				0				2				2				1
FALSE		High	IsMasterProtein	-8.30049e+18	358	Q0GNC1	Inverted formin-2 OS=Mus musculus OX=10090 GN=Inf2 PE=1 SV=1	>sp|Q0GNC1|INF2_MOUSE Inverted formin-2 OS=Mus musculus OX=10090 GN=Inf2 PE=1 SV=1	FALSE	Mouse	0	28.926	0	10	10	12	0	10	1273	138.5	5.21	5.34				10				12				10				1
FALSE		High	IsMasterProtein	-8.29672e+18	360	Q542V3	Serine and arginine-rich splicing factor 4 OS=Mus musculus OX=10090 GN=Srsf4 PE=1 SV=1	>tr|Q542V3|Q542V3_MOUSE Serine and arginine-rich splicing factor 4 OS=Mus musculus OX=10090 GN=Srsf4 PE=1 SV=1	FALSE	Mouse	0	27.332	0	16	8	18	0	5	491	56.2	11.37	15.33		0		16		2		16		2		8		1		1
FALSE		High	IsMasterProtein	-8.29527e+18	361	O35900	U6 snRNA-associated Sm-like protein LSm2 OS=Mus musculus OX=10090 GN=Lsm2 PE=1 SV=1	>sp|O35900|LSM2_MOUSE U6 snRNA-associated Sm-like protein LSm2 OS=Mus musculus OX=10090 GN=Lsm2 PE=1 SV=1	FALSE	Mouse	0	16.359	0	67	5	7	1	5	95	10.8	6.52	9.6				67				7				5				1
FALSE		High	IsMasterProtein	-8.29333e+18	362	Q61599	Rho GDP-dissociation inhibitor 2 OS=Mus musculus OX=10090 GN=Arhgdib PE=1 SV=3	>sp|Q61599|GDIR2_MOUSE Rho GDP-dissociation inhibitor 2 OS=Mus musculus OX=10090 GN=Arhgdib PE=1 SV=3	FALSE	Mouse	0	20.324	0	44	6	8	2	6	200	22.8	5.11	4.81				44				8				6				1
FALSE		High	IsMasterProtein	-8.2907e+18	363	Q6PAK3	Protein arginine N-methyltransferase 8 OS=Mus musculus OX=10090 GN=Prmt8 PE=1 SV=2	>sp|Q6PAK3|ANM8_MOUSE Protein arginine N-methyltransferase 8 OS=Mus musculus OX=10090 GN=Prmt8 PE=1 SV=2	FALSE	Mouse	0	46.312	0	42	14	19	11	11	394	45.2	6.93	17.14			1.67	42			5	16			3	14			3	1
FALSE		High	IsMasterProtein	-8.29053e+18	364	P10605	Cathepsin B OS=Mus musculus OX=10090 GN=Ctsb PE=1 SV=2	>sp|P10605|CATB_MOUSE Cathepsin B OS=Mus musculus OX=10090 GN=Ctsb PE=1 SV=2	FALSE	Mouse	0	46.615	0	35	10	39	10	10	339	37.3	5.91	35.94		0		35		2		38		1		10		1		1
FALSE		High	IsMasterProtein	-8.28308e+18	365	P29341	Polyadenylate-binding protein 1 OS=Mus musculus OX=10090 GN=Pabpc1 PE=1 SV=2	>sp|P29341|PABP1_MOUSE Polyadenylate-binding protein 1 OS=Mus musculus OX=10090 GN=Pabpc1 PE=1 SV=2	FALSE	Mouse	0	116.684	0	46	24	58	3	14	636	70.6	9.5	90.04				46				58				24				1
FALSE		High	IsMasterProtein	-8.28051e+18	366	Q8K4P8	E3 ubiquitin-protein ligase HECW1 OS=Mus musculus OX=10090 GN=Hecw1 PE=1 SV=3	>sp|Q8K4P8|HECW1_MOUSE E3 ubiquitin-protein ligase HECW1 OS=Mus musculus OX=10090 GN=Hecw1 PE=1 SV=3	FALSE	Mouse	0	13.525	0	4	5	7	0	4	1604	179.4	5.39	6.16				4				7				5				1
FALSE		High	IsMasterProtein	-8.27981e+18	367	Q9WUP7-2	Isoform 2 of Ubiquitin carboxyl-terminal hydrolase isozyme L5 OS=Mus musculus OX=10090 GN=Uchl5	>sp|Q9WUP7-2|UCHL5_MOUSE Isoform 2 of Ubiquitin carboxyl-terminal hydrolase isozyme L5 OS=Mus musculus OX=10090 GN=Uchl5	FALSE	Mouse	0	41.403	0	45	12	15	1	12	328	37.5	5.4	12.15				45				15				12				1
FALSE		High	IsMasterProtein	-8.27696e+18	368	A0A0R4J0S3	NAD(P)H oxidoreductase RTN4IP1, mitochondrial OS=Mus musculus OX=10090 GN=Rtn4ip1 PE=1 SV=1	>tr|A0A0R4J0S3|A0A0R4J0S3_MOUSE NAD(P)H oxidoreductase RTN4IP1, mitochondrial OS=Mus musculus OX=10090 GN=Rtn4ip1 PE=1 SV=1	FALSE	Mouse	0	10.467	0	13	3	3	0	3	396	43.4	9.22	0				13				3				3				1
FALSE		High	IsMasterProtein	-8.27507e+18	369	E9Q9R9	Disks large homolog 5 OS=Mus musculus OX=10090 GN=Dlg5 PE=1 SV=1	>sp|E9Q9R9|DLG5_MOUSE Disks large homolog 5 OS=Mus musculus OX=10090 GN=Dlg5 PE=1 SV=1	FALSE	Mouse	0	23.036	0	6	10	10	0	10	1921	214.3	7.4	10.04				6				10				10				1
FALSE		High	IsMasterProtein	-8.27439e+18	370	Q6PCP5	Mitochondrial fission factor OS=Mus musculus OX=10090 GN=Mff PE=1 SV=1	>sp|Q6PCP5|MFF_MOUSE Mitochondrial fission factor OS=Mus musculus OX=10090 GN=Mff PE=1 SV=1	FALSE	Mouse	0	60.818	0	67	12	32	0	6	291	32.9	6.83	22.34				67				32				12				1
FALSE		High	IsMasterProtein	-8.26373e+18	371	Q8K1A5	Transmembrane protein 41B OS=Mus musculus OX=10090 GN=Tmem41b PE=1 SV=1	>sp|Q8K1A5|TM41B_MOUSE Transmembrane protein 41B OS=Mus musculus OX=10090 GN=Tmem41b PE=1 SV=1	FALSE	Mouse	0	5.224	6	11	3	4	0	3	291	32.4	9.31	0				11				4				3				1
FALSE		High	IsMasterProtein	-8.26364e+18	372	P52795	Ephrin-B1 OS=Mus musculus OX=10090 GN=Efnb1 PE=1 SV=1	>sp|P52795|EFNB1_MOUSE Ephrin-B1 OS=Mus musculus OX=10090 GN=Efnb1 PE=1 SV=1	FALSE	Mouse	0	18.704	0	15	3	3	3	3	345	37.8	9.03	7.25				15				3				3				1
FALSE		High	IsMasterProtein	-8.25134e+18	373	Q6NT99	Dual specificity protein phosphatase 23 OS=Mus musculus OX=10090 GN=Dusp23 PE=1 SV=1	>sp|Q6NT99|DUS23_MOUSE Dual specificity protein phosphatase 23 OS=Mus musculus OX=10090 GN=Dusp23 PE=1 SV=1	FALSE	Mouse	0	10.765	0	23	3	3	3	3	150	16.6	8.21	4.72				23				3				3				1
FALSE		High	IsMasterProtein	-8.24725e+18	374	Q9JLN9	Serine/threonine-protein kinase mTOR OS=Mus musculus OX=10090 GN=Mtor PE=1 SV=2	>sp|Q9JLN9|MTOR_MOUSE Serine/threonine-protein kinase mTOR OS=Mus musculus OX=10090 GN=Mtor PE=1 SV=2	FALSE	Mouse	0	383.981	0	43	82	150	76	82	2549	288.6	7.17	221.59				43				150				82				1
FALSE		High	IsMasterProtein	-8.24531e+18	375	P10833	Ras-related protein R-Ras OS=Mus musculus OX=10090 GN=Rras PE=1 SV=1	>sp|P10833|RRAS_MOUSE Ras-related protein R-Ras OS=Mus musculus OX=10090 GN=Rras PE=1 SV=1	FALSE	Mouse	0	47.472	0	59	11	28	7	9	218	23.7	6.79	28.6				59				28				11				1
FALSE		High	IsMasterProtein	-8.23908e+18	376	Q80YD1	ATP-dependent RNA helicase SUPV3L1, mitochondrial OS=Mus musculus OX=10090 GN=Supv3l1 PE=1 SV=1	>sp|Q80YD1|SUV3_MOUSE ATP-dependent RNA helicase SUPV3L1, mitochondrial OS=Mus musculus OX=10090 GN=Supv3l1 PE=1 SV=1	FALSE	Mouse	0	18.87	0	8	5	5	4	5	779	87	7.84	9.52				8				5				5				1
FALSE		High	IsMasterProtein	-8.23798e+18	377	P19783	Cytochrome c oxidase subunit 4 isoform 1, mitochondrial OS=Mus musculus OX=10090 GN=Cox4i1 PE=1 SV=2	>sp|P19783|COX41_MOUSE Cytochrome c oxidase subunit 4 isoform 1, mitochondrial OS=Mus musculus OX=10090 GN=Cox4i1 PE=1 SV=2	FALSE	Mouse	0	51.852	0	54	9	78	5	9	169	19.5	9.23	77.4	0	0	0	54	14	13	7	73	2	2	1	9	2	2	1	1
FALSE		High	IsMasterProtein	-8.23676e+18	378	A0A0D2X7Z2	EEF1A lysine methyltransferase 1 OS=Mus musculus OX=10090 GN=Eef1akmt1 PE=1 SV=1	>tr|A0A0D2X7Z2|A0A0D2X7Z2_MOUSE EEF1A lysine methyltransferase 1 OS=Mus musculus OX=10090 GN=Eef1akmt1 PE=1 SV=1	FALSE	Mouse	0	10.519	0	27	5	7	0	5	224	25.7	4.69	10				27				7				5				1
FALSE		High	IsMasterProtein	-8.23182e+18	380	P07901	Heat shock protein HSP 90-alpha OS=Mus musculus OX=10090 GN=Hsp90aa1 PE=1 SV=4	>sp|P07901|HS90A_MOUSE Heat shock protein HSP 90-alpha OS=Mus musculus OX=10090 GN=Hsp90aa1 PE=1 SV=4	FALSE	Mouse	0	373.205	0	63	54	369	31	36	733	84.7	5.01	513.68	1.75	12.04	20.45	63	7	20	20	317	6	24	22	54	4	13	13	1
FALSE		High	IsMasterProtein	-8.22841e+18	382	E9Q2E4	HECT domain E3 ubiquitin protein ligase 4 OS=Mus musculus OX=10090 GN=Hectd4 PE=1 SV=2	>tr|E9Q2E4|E9Q2E4_MOUSE HECT domain E3 ubiquitin protein ligase 4 OS=Mus musculus OX=10090 GN=Hectd4 PE=1 SV=2	FALSE	Mouse	0	285.62	0	23	73	88	42	73	4418	483.8	6.06	102.45				23				88				73				1	Met-loss+Acetyl [N-Term]
FALSE		High	IsMasterProtein	-8.22632e+18	383	Q8C2Q3	RNA-binding protein 14 OS=Mus musculus OX=10090 GN=Rbm14 PE=1 SV=1	>sp|Q8C2Q3|RBM14_MOUSE RNA-binding protein 14 OS=Mus musculus OX=10090 GN=Rbm14 PE=1 SV=1	FALSE	Mouse	0	62.627	0	27	16	24	3	14	669	69.4	9.67	26.37			0	27			2	23			1	16			1	1
FALSE		High	IsMasterProtein	-8.226e+18	384	Q9DBL2	Ganglioside-induced differentiation-associated protein 2 OS=Mus musculus OX=10090 GN=Gdap2 PE=1 SV=1	>sp|Q9DBL2|GDAP2_MOUSE Ganglioside-induced differentiation-associated protein 2 OS=Mus musculus OX=10090 GN=Gdap2 PE=1 SV=1	FALSE	Mouse	0	31.327	0	27	11	11	0	11	498	56.2	5.39	8.8				27				11				11				1
FALSE		High	IsMasterProtein	-8.2255e+18	385	F8VQB6	Unconventional myosin-X OS=Mus musculus OX=10090 GN=Myo10 PE=1 SV=1	>sp|F8VQB6|MYO10_MOUSE Unconventional myosin-X OS=Mus musculus OX=10090 GN=Myo10 PE=1 SV=1	FALSE	Mouse	0	27.315	0	5	9	9	0	8	2062	237.2	6.25	10.58				5				9				9				1
FALSE		High	IsMasterProtein	-8.22313e+18	387	Q2TA57	Aspartate beta-hydroxylase domain-containing protein 1 OS=Mus musculus OX=10090 GN=Asphd1 PE=2 SV=2	>sp|Q2TA57|ASPH1_MOUSE Aspartate beta-hydroxylase domain-containing protein 1 OS=Mus musculus OX=10090 GN=Asphd1 PE=2 SV=2	FALSE	Mouse	0.001	3.369	23	7	2	2	2	2	360	38.2	8.25	0				7				2				2				1
FALSE		High	IsMasterProtein	-8.22304e+18	388	Q4VAA2	Protein CDV3 OS=Mus musculus OX=10090 GN=Cdv3 PE=1 SV=2	>sp|Q4VAA2|CDV3_MOUSE Protein CDV3 OS=Mus musculus OX=10090 GN=Cdv3 PE=1 SV=2	FALSE	Mouse	0	13.281	0	28	6	7	0	6	281	29.7	6.1	1.9				28				7				6				1
FALSE		High	IsMasterProtein	-8.21807e+18	389	Q80VP0	Tectonin beta-propeller repeat-containing protein 1 OS=Mus musculus OX=10090 GN=Tecpr1 PE=1 SV=1	>sp|Q80VP0|TCPR1_MOUSE Tectonin beta-propeller repeat-containing protein 1 OS=Mus musculus OX=10090 GN=Tecpr1 PE=1 SV=1	FALSE	Mouse	0	51.377	0	20	17	19	0	17	1166	130.2	6.48	13.21				20				19				17				1
FALSE		High	IsMasterProtein	-8.21216e+18	390	P50114	Protein S100-B OS=Mus musculus OX=10090 GN=S100b PE=1 SV=2	>sp|P50114|S100B_MOUSE Protein S100-B OS=Mus musculus OX=10090 GN=S100b PE=1 SV=2	FALSE	Mouse	0	25.843	0	40	3	17	3	3	92	10.7	4.55	12.82				40				17				3				1
FALSE		High	IsMasterProtein	-8.21148e+18	391	A0A1D5RMG4	ArfGAP with GTPase domain, ankyrin repeat and PH domain 3 OS=Mus musculus OX=10090 GN=Agap3 PE=1 SV=1	>tr|A0A1D5RMG4|A0A1D5RMG4_MOUSE ArfGAP with GTPase domain, ankyrin repeat and PH domain 3 OS=Mus musculus OX=10090 GN=Agap3 PE=1 SV=1	FALSE	Mouse	0	63.62	0	33	11	24	1	1	396	42.4	8.06	48.82		1.71	1.72	33		3	9	20		1	3	11		1	3	1
FALSE		High	IsMasterProtein	-8.21108e+18	392	Q9D883	Splicing factor U2AF 35 kDa subunit OS=Mus musculus OX=10090 GN=U2af1 PE=1 SV=4	>sp|Q9D883|U2AF1_MOUSE Splicing factor U2AF 35 kDa subunit OS=Mus musculus OX=10090 GN=U2af1 PE=1 SV=4	FALSE	Mouse	0	15.763	0	23	4	5	1	4	239	27.8	8.81	5.34				23				5				4				1	Met-loss+Acetyl [N-Term]
FALSE		High	IsMasterProtein	-8.21081e+18	393	Q9D1F0	CAAX box 1 homolog A (Human) OS=Mus musculus OX=10090 GN=Rtl8b PE=1 SV=1	>tr|Q9D1F0|Q9D1F0_MOUSE CAAX box 1 homolog A (Human) OS=Mus musculus OX=10090 GN=Rtl8b PE=1 SV=1	FALSE	Mouse	0	8.746	0	35	4	9	4	4	113	13.6	8.4	2.11				35				9				4				1
FALSE		High	IsMasterProtein	-8.20556e+18	394	Q0VGU4	Neurosecretory protein VGF OS=Mus musculus OX=10090 GN=Vgf PE=1 SV=1	>sp|Q0VGU4|VGF_MOUSE Neurosecretory protein VGF OS=Mus musculus OX=10090 GN=Vgf PE=1 SV=1	FALSE	Mouse	0	10.559	0	9	4	4	4	4	617	68.2	4.7	1.81				9				4				4				1
FALSE		High	IsMasterProtein	-8.20411e+18	395	H3BL83	Microtubule crosslinking factor 1 OS=Mus musculus OX=10090 GN=Mtcl1 PE=1 SV=1	>tr|H3BL83|H3BL83_MOUSE Microtubule crosslinking factor 1 OS=Mus musculus OX=10090 GN=Mtcl1 PE=1 SV=1	FALSE	Mouse	0	107.252	0	21	29	35	1	1	1590	177.7	5.68	46.03		0		20		2		32		3		28		3		1
FALSE		High	IsMasterProtein	-8.20098e+18	398	F6XCT0	Microtubule-actin crosslinking factor 1 (Fragment) OS=Mus musculus OX=10090 GN=Macf1 PE=1 SV=1	>tr|F6XCT0|F6XCT0_MOUSE Microtubule-actin crosslinking factor 1 (Fragment) OS=Mus musculus OX=10090 GN=Macf1 PE=1 SV=1	FALSE	Mouse	0	374.451	0	54	84	182	0	1	1837	211.6	5.73	269.96				54				182				84				1
FALSE		High	IsMasterProtein	-8.20016e+18	399	Q80U72-4	Isoform 4 of Protein scribble homolog OS=Mus musculus OX=10090 GN=Scrib	>sp|Q80U72-4|SCRIB_MOUSE Isoform 4 of Protein scribble homolog OS=Mus musculus OX=10090 GN=Scrib	FALSE	Mouse	0	77.995	0	18	20	21	1	1	1619	174.5	5.24	25.79				18				21				20				1
FALSE		High	IsMasterProtein	-8.19422e+18	401	E9PZM4	Chromodomain-helicase-DNA-binding protein 2 OS=Mus musculus OX=10090 GN=Chd2 PE=1 SV=1	>sp|E9PZM4|CHD2_MOUSE Chromodomain-helicase-DNA-binding protein 2 OS=Mus musculus OX=10090 GN=Chd2 PE=1 SV=1	FALSE	Mouse	0	57.141	0	10	17	18	9	17	1827	210.7	8.06	22.64				10				18				17				1
FALSE		High	IsMasterProtein	-8.1872e+18	402	P55288	Cadherin-11 OS=Mus musculus OX=10090 GN=Cdh11 PE=1 SV=1	>sp|P55288|CAD11_MOUSE Cadherin-11 OS=Mus musculus OX=10090 GN=Cdh11 PE=1 SV=1	FALSE	Mouse	0	25.861	0	12	7	7	7	7	796	88.1	4.89	9.44				12				7				7				1
FALSE		High	IsMasterProtein	-8.18656e+18	403	Q9Z0H4	CUGBP Elav-like family member 2 OS=Mus musculus OX=10090 GN=Celf2 PE=1 SV=1	>sp|Q9Z0H4|CELF2_MOUSE CUGBP Elav-like family member 2 OS=Mus musculus OX=10090 GN=Celf2 PE=1 SV=1	FALSE	Mouse	0	106.664	0	38	16	64	0	1	508	54.2	8.76	93.55				38				64				16				1
FALSE		High	IsMasterProtein	-8.18038e+18	404	Q9CRB2	H/ACA ribonucleoprotein complex subunit 2 OS=Mus musculus OX=10090 GN=Nhp2 PE=1 SV=1	>sp|Q9CRB2|NHP2_MOUSE H/ACA ribonucleoprotein complex subunit 2 OS=Mus musculus OX=10090 GN=Nhp2 PE=1 SV=1	FALSE	Mouse	0	8.299	0	17	2	2	2	2	153	17.2	8.41	2.39				17				2				2				1
FALSE		High	IsMasterProtein	-8.17793e+18	405	Q9D1J3	SAP domain-containing ribonucleoprotein OS=Mus musculus OX=10090 GN=Sarnp PE=1 SV=3	>sp|Q9D1J3|SARNP_MOUSE SAP domain-containing ribonucleoprotein OS=Mus musculus OX=10090 GN=Sarnp PE=1 SV=3	FALSE	Mouse	0	25.343	0	40	8	12	0	8	210	23.5	6.65	13.26				40				12				8				1	Met-loss+Acetyl [N-Term]
FALSE		High	IsMasterProtein	-8.17421e+18	406	A0A0R4J2B2	Potassium channel tetramerisation domain containing 12 OS=Mus musculus OX=10090 GN=Kctd12 PE=1 SV=1	>tr|A0A0R4J2B2|A0A0R4J2B2_MOUSE Potassium channel tetramerisation domain containing 12 OS=Mus musculus OX=10090 GN=Kctd12 PE=1 SV=1	FALSE	Mouse	0	64.344	0	49	12	62	0	9	327	35.9	5.81	74.16	0	1.71	8.52	47	3	12	31	46	1	4	11	11	1	4	9	1
FALSE		High	IsMasterProtein	-8.17378e+18	407	Q3UUG6	TBC1 domain family member 24 OS=Mus musculus OX=10090 GN=Tbc1d24 PE=1 SV=2	>sp|Q3UUG6|TBC24_MOUSE TBC1 domain family member 24 OS=Mus musculus OX=10090 GN=Tbc1d24 PE=1 SV=2	FALSE	Mouse	0	64.234	0	36	17	23	0	17	561	63.2	7.24	27.05				36				23				17				1
FALSE		High	IsMasterProtein	-8.1691e+18	408	Q9ESJ4	NCK-interacting protein with SH3 domain OS=Mus musculus OX=10090 GN=Nckipsd PE=1 SV=2	>sp|Q9ESJ4|SPN90_MOUSE NCK-interacting protein with SH3 domain OS=Mus musculus OX=10090 GN=Nckipsd PE=1 SV=2	FALSE	Mouse	0	65.914	0	33	19	25	16	19	714	78.5	6.05	35.36				33				25				19				1
FALSE		High	IsMasterProtein	-8.1626e+18	409	Q99N96	Large ribosomal subunit protein uL1m OS=Mus musculus OX=10090 GN=Mrpl1 PE=1 SV=2	>sp|Q99N96|RM01_MOUSE Large ribosomal subunit protein uL1m OS=Mus musculus OX=10090 GN=Mrpl1 PE=1 SV=2	FALSE	Mouse	0	12.781	0	21	6	7	3	6	336	37.6	8.72	4.01				21				7				6				1
FALSE		High	IsMasterProtein	-8.16049e+18	410	Q99MU3	Double-stranded RNA-specific adenosine deaminase OS=Mus musculus OX=10090 GN=Adar PE=1 SV=2	>sp|Q99MU3|DSRAD_MOUSE Double-stranded RNA-specific adenosine deaminase OS=Mus musculus OX=10090 GN=Adar PE=1 SV=2	FALSE	Mouse	0	6.707	0	3	2	2	0	2	1178	130.4	8.7	0				3				2				2				1
FALSE		High	IsMasterProtein	-8.15936e+18	411	Q9WU78-3	Isoform 3 of Programmed cell death 6-interacting protein OS=Mus musculus OX=10090 GN=Pdcd6ip	>sp|Q9WU78-3|PDC6I_MOUSE Isoform 3 of Programmed cell death 6-interacting protein OS=Mus musculus OX=10090 GN=Pdcd6ip	FALSE	Mouse	0	162.765	0	51	34	47	1	34	874	96.7	6.52	86.75				51				47				34				1	Met-loss+Acetyl [N-Term]
FALSE		High	IsMasterProtein	-8.15868e+18	412	Q9ESW4	Acylglycerol kinase, mitochondrial OS=Mus musculus OX=10090 GN=Agk PE=1 SV=1	>sp|Q9ESW4|AGK_MOUSE Acylglycerol kinase, mitochondrial OS=Mus musculus OX=10090 GN=Agk PE=1 SV=1	FALSE	Mouse	0	78.257	0	50	15	20	10	15	421	46.9	8.4	43.64				50				20				15				1
FALSE		High	IsMasterProtein	-8.15786e+18	413	Q9Z315	U4/U6.U5 tri-snRNP-associated protein 1 OS=Mus musculus OX=10090 GN=Sart1 PE=1 SV=1	>sp|Q9Z315|SNUT1_MOUSE U4/U6.U5 tri-snRNP-associated protein 1 OS=Mus musculus OX=10090 GN=Sart1 PE=1 SV=1	FALSE	Mouse	0.003	2.964	59	4	2	2	2	2	806	90.8	5.82	0				4				2				2				1
FALSE		High	IsMasterProtein	-8.14943e+18	414	Q91Z31	Polypyrimidine tract-binding protein 2 OS=Mus musculus OX=10090 GN=Ptbp2 PE=1 SV=2	>sp|Q91Z31|PTBP2_MOUSE Polypyrimidine tract-binding protein 2 OS=Mus musculus OX=10090 GN=Ptbp2 PE=1 SV=2	FALSE	Mouse	0	122	0	64	20	53	1	17	531	57.5	8.66	93.28				64				53				20				1	Acetyl [N-Term]
FALSE		High	IsMasterProtein	-8.14865e+18	415	Q505F5	Leucine-rich repeat-containing protein 47 OS=Mus musculus OX=10090 GN=Lrrc47 PE=1 SV=1	>sp|Q505F5|LRC47_MOUSE Leucine-rich repeat-containing protein 47 OS=Mus musculus OX=10090 GN=Lrrc47 PE=1 SV=1	FALSE	Mouse	0	59.233	0	35	15	20	1	15	581	63.6	8.1	25.65				35				20				15				1	Met-loss+Acetyl [N-Term]
FALSE		High	IsMasterProtein	-8.14857e+18	416	Q6P5D8	Structural maintenance of chromosomes flexible hinge domain-containing protein 1 OS=Mus musculus OX=10090 GN=Smchd1 PE=1 SV=2	>sp|Q6P5D8|SMHD1_MOUSE Structural maintenance of chromosomes flexible hinge domain-containing protein 1 OS=Mus musculus OX=10090 GN=Smchd1 PE=1 SV=2	FALSE	Mouse	0	270.767	0	41	63	70	56	63	2007	225.5	7.24	122.38				41				70				63				1	Met-loss+Acetyl [N-Term]
FALSE		High	IsMasterProtein	-8.14571e+18	417	Q50H33	BTB/POZ domain-containing protein KCTD8 OS=Mus musculus OX=10090 GN=Kctd8 PE=1 SV=1	>sp|Q50H33|KCTD8_MOUSE BTB/POZ domain-containing protein KCTD8 OS=Mus musculus OX=10090 GN=Kctd8 PE=1 SV=1	FALSE	Mouse	0	10.339	0	11	4	18	0	2	476	52.7	8.38	17.89	0		0	11	2		2	16	1		1	4	1		1	1
FALSE		High	IsMasterProtein	-8.14558e+18	418	Q569Z6	Thyroid hormone receptor-associated protein 3 OS=Mus musculus OX=10090 GN=Thrap3 PE=1 SV=1	>sp|Q569Z6|TR150_MOUSE Thyroid hormone receptor-associated protein 3 OS=Mus musculus OX=10090 GN=Thrap3 PE=1 SV=1	FALSE	Mouse	0	22.07	0	10	8	10	0	8	951	108.1	10.17	6.48				10				10				8				1
FALSE		High	IsMasterProtein	-8.14278e+18	420	Q9WUM5	Succinate--CoA ligase [ADP/GDP-forming] subunit alpha, mitochondrial OS=Mus musculus OX=10090 GN=Suclg1 PE=1 SV=4	>sp|Q9WUM5|SUCA_MOUSE Succinate--CoA ligase [ADP/GDP-forming] subunit alpha, mitochondrial OS=Mus musculus OX=10090 GN=Suclg1 PE=1 SV=4	FALSE	Mouse	0	106.2	0	46	12	65	9	12	346	36.1	9.39	80.08		0	13.36	46		12	30	45		5	15	12		3	7	1
FALSE		High	IsMasterProtein	-8.13484e+18	421	P63082	V-type proton ATPase 16 kDa proteolipid subunit c OS=Mus musculus OX=10090 GN=Atp6v0c PE=1 SV=1	>sp|P63082|VATL_MOUSE V-type proton ATPase 16 kDa proteolipid subunit c OS=Mus musculus OX=10090 GN=Atp6v0c PE=1 SV=1	FALSE	Mouse	0	71.378	0	52	3	80	0	3	155	15.8	9.13	110.11		0		52		12		79		1		3		1		1
FALSE		High	IsMasterProtein	-8.13403e+18	422	Q60809	CCR4-NOT transcription complex subunit 7 OS=Mus musculus OX=10090 GN=Cnot7 PE=1 SV=1	>sp|Q60809|CNOT7_MOUSE CCR4-NOT transcription complex subunit 7 OS=Mus musculus OX=10090 GN=Cnot7 PE=1 SV=1	FALSE	Mouse	0	7.637	0	12	2	2	1	2	285	32.7	4.84	2.37				12				2				2				1
FALSE		High	IsMasterProtein	-8.13208e+18	423	Q9JIY0	Pleckstrin homology domain-containing family O member 1 OS=Mus musculus OX=10090 GN=Plekho1 PE=1 SV=1	>sp|Q9JIY0|PKHO1_MOUSE Pleckstrin homology domain-containing family O member 1 OS=Mus musculus OX=10090 GN=Plekho1 PE=1 SV=1	FALSE	Mouse	0	5.217	6	4	1	1	0	1	408	46	8.97	2.07				4				1				1				1
FALSE		High	IsMasterProtein	-8.1314e+18	424	Q4V9Z5	Seizure 6-like protein 2 OS=Mus musculus OX=10090 GN=Sez6l2 PE=1 SV=1	>sp|Q4V9Z5|SE6L2_MOUSE Seizure 6-like protein 2 OS=Mus musculus OX=10090 GN=Sez6l2 PE=1 SV=1	FALSE	Mouse	0	34.93	0	16	10	13	0	10	910	97.4	4.87	12.55				16				13				10				1
FALSE		High	IsMasterProtein	-8.12872e+18	425	Q99LD8	Putative hydrolase DDAH2 OS=Mus musculus OX=10090 GN=Ddah2 PE=1 SV=1	>sp|Q99LD8|DDAH2_MOUSE Putative hydrolase DDAH2 OS=Mus musculus OX=10090 GN=Ddah2 PE=1 SV=1	FALSE	Mouse	0	42.362	0	60	13	34	3	12	285	29.6	6.01	13.19				60				34				13				1	Met-loss+Acetyl [N-Term]
FALSE		High	IsMasterProtein	-8.12693e+18	426	Q3UPL5	Uncharacterized protein C11orf96 homolog OS=Mus musculus OX=10090 GN=Ag2 PE=1 SV=3	>sp|Q3UPL5|CK096_MOUSE Uncharacterized protein C11orf96 homolog OS=Mus musculus OX=10090 GN=Ag2 PE=1 SV=3	FALSE	Mouse	0.007	2.178	147	4	1	1	0	1	246	26.5	10.29	0				4				1				1				1
FALSE		High	IsMasterProtein	-8.12687e+18	427	D3YYH0	PEX5-related protein OS=Mus musculus OX=10090 GN=Pex5l PE=1 SV=1	>tr|D3YYH0|D3YYH0_MOUSE PEX5-related protein OS=Mus musculus OX=10090 GN=Pex5l PE=1 SV=1	FALSE	Mouse	0	70.167	0	39	15	17	1	1	591	65.8	5.22	33.11				39				17				15				1
FALSE		High	IsMasterProtein	-8.12138e+18	428	Q9QUI0	Transforming protein RhoA OS=Mus musculus OX=10090 GN=Rhoa PE=1 SV=1	>sp|Q9QUI0|RHOA_MOUSE Transforming protein RhoA OS=Mus musculus OX=10090 GN=Rhoa PE=1 SV=1	FALSE	Mouse	0	86.902	0	72	10	57	0	3	193	21.8	6.1	55.3			0	72			4	56			1	10			1	1
FALSE		High	IsMasterProtein	-8.11855e+18	429	A0A0R4J023	AU RNA binding protein/enoyl-coenzyme A hydratase OS=Mus musculus OX=10090 GN=Auh PE=1 SV=1	>tr|A0A0R4J023|A0A0R4J023_MOUSE AU RNA binding protein/enoyl-coenzyme A hydratase OS=Mus musculus OX=10090 GN=Auh PE=1 SV=1	FALSE	Mouse	0	61.996	0	45	14	41	0	14	314	33.3	9.42	42.97		0		45		3		40		1		14		1		1
FALSE		High	IsMasterProtein	-8.11503e+18	431	P58466	Carboxy-terminal domain RNA polymerase II polypeptide A small phosphatase 1 OS=Mus musculus OX=10090 GN=Ctdsp1 PE=1 SV=1	>sp|P58466|CTDS1_MOUSE Carboxy-terminal domain RNA polymerase II polypeptide A small phosphatase 1 OS=Mus musculus OX=10090 GN=Ctdsp1 PE=1 SV=1	FALSE	Mouse	0	6.81	0	11	3	3	2	3	261	29.2	6.13	1.73				11				3				3				1
FALSE		High	IsMasterProtein	-8.11398e+18	432	O88741	Ganglioside-induced differentiation-associated protein 1 OS=Mus musculus OX=10090 GN=Gdap1 PE=1 SV=1	>sp|O88741|GDAP1_MOUSE Ganglioside-induced differentiation-associated protein 1 OS=Mus musculus OX=10090 GN=Gdap1 PE=1 SV=1	FALSE	Mouse	0	52.004	0	32	11	22	9	11	358	41.3	8.37	42.02			1.92	32			3	21			1	11			1	1
FALSE		High	IsMasterProtein	-8.11389e+18	433	Q7Z794	Keratin, type II cytoskeletal 1b OS=Homo sapiens GN=KRT77 PE=2 SV=3	>sp|Q7Z794|K2C1B_HUMAN Keratin, type II cytoskeletal 1b OS=Homo sapiens GN=KRT77 PE=2 SV=3	TRUE	Contaminants	0	46.819	0	26	16	413	9	9	578	61.9	5.99	75.97	163.36	203.69	89.54	5	8	24	14	48	111	166	88	5	6	15	9	1
FALSE		High	IsMasterProtein	-8.11289e+18	434	Q61990	Poly(rC)-binding protein 2 OS=Mus musculus OX=10090 GN=Pcbp2 PE=1 SV=1	>sp|Q61990|PCBP2_MOUSE Poly(rC)-binding protein 2 OS=Mus musculus OX=10090 GN=Pcbp2 PE=1 SV=1	FALSE	Mouse	0	103.625	0	52	13	91	0	6	362	38.2	6.79	111.49		0	5.19	52		10	22	74		3	14	13		3	6	1
FALSE		High	IsMasterProtein	-8.11267e+18	435	Q9CZP5	Mitochondrial chaperone BCS1 OS=Mus musculus OX=10090 GN=Bcs1l PE=1 SV=1	>sp|Q9CZP5|BCS1_MOUSE Mitochondrial chaperone BCS1 OS=Mus musculus OX=10090 GN=Bcs1l PE=1 SV=1	FALSE	Mouse	0	40.072	0	41	13	14	13	13	418	47.4	7.93	19.7				41				14				13				1
FALSE		High	IsMasterProtein	-8.10537e+18	436	A0A0R4J0G0	Phosphoenolpyruvate carboxykinase [GTP], mitochondrial OS=Mus musculus OX=10090 GN=Pck2 PE=1 SV=1	>tr|A0A0R4J0G0|A0A0R4J0G0_MOUSE Phosphoenolpyruvate carboxykinase [GTP], mitochondrial OS=Mus musculus OX=10090 GN=Pck2 PE=1 SV=1	FALSE	Mouse	0	54.43	0	28	15	15	0	15	667	73.4	7.74	23.89				28				15				15				1
FALSE		High	IsMasterProtein	-8.10143e+18	437	B2RUJ5	Amyloid-beta A4 precursor protein-binding family A member 1 OS=Mus musculus OX=10090 GN=Apba1 PE=1 SV=2	>sp|B2RUJ5|APBA1_MOUSE Amyloid-beta A4 precursor protein-binding family A member 1 OS=Mus musculus OX=10090 GN=Apba1 PE=1 SV=2	FALSE	Mouse	0	15.857	0	7	6	8	0	4	842	92.9	4.88	8.28				7				8				6				1
FALSE		High	IsMasterProtein	-8.10052e+18	438	Q6PDC8	Major facilitator superfamily domain-containing protein 4A OS=Mus musculus OX=10090 GN=Mfsd4a PE=2 SV=2	>sp|Q6PDC8|MFD4A_MOUSE Major facilitator superfamily domain-containing protein 4A OS=Mus musculus OX=10090 GN=Mfsd4a PE=2 SV=2	FALSE	Mouse	0.001	4.594	9	4	1	1	0	1	510	56.1	8	2.23				4				1				1				1
FALSE		High	IsMasterProtein	-8.09532e+18	439	O55091	Protein IMPACT OS=Mus musculus OX=10090 GN=Impact PE=1 SV=2	>sp|O55091|IMPCT_MOUSE Protein IMPACT OS=Mus musculus OX=10090 GN=Impact PE=1 SV=2	FALSE	Mouse	0	48.971	0	47	11	15	5	11	318	36.3	5.05	25.02				47				15				11				1	Met-loss+Acetyl [N-Term]
FALSE		High	IsMasterProtein	-8.09459e+18	440	Q8R1S0	Ubiquinone biosynthesis monooxygenase COQ6, mitochondrial OS=Mus musculus OX=10090 GN=Coq6 PE=1 SV=3	>sp|Q8R1S0|COQ6_MOUSE Ubiquinone biosynthesis monooxygenase COQ6, mitochondrial OS=Mus musculus OX=10090 GN=Coq6 PE=1 SV=3	FALSE	Mouse	0	24.407	0	13	6	8	4	6	476	51.4	7.17	6.36				13				8				6				1
FALSE		High	IsMasterProtein	-8.08831e+18	441	Q61941	NAD(P) transhydrogenase, mitochondrial OS=Mus musculus OX=10090 GN=Nnt PE=1 SV=2	>sp|Q61941|NNTM_MOUSE NAD(P) transhydrogenase, mitochondrial OS=Mus musculus OX=10090 GN=Nnt PE=1 SV=2	FALSE	Mouse	0	114.296	0	32	27	79	10	27	1086	113.8	7.64	101.08				32				79				27				1
FALSE		High	IsMasterProtein	-8.08672e+18	442	P17439	Lysosomal acid glucosylceramidase OS=Mus musculus OX=10090 GN=Gba1 PE=1 SV=1	>sp|P17439|GBA1_MOUSE Lysosomal acid glucosylceramidase OS=Mus musculus OX=10090 GN=Gba1 PE=1 SV=1	FALSE	Mouse	0	26.18	0	10	5	5	1	5	515	57.6	7.75	9.53				10				5				5				1
FALSE		High	IsMasterProtein	-8.08639e+18	443	Q64373	Bcl-2-like protein 1 OS=Mus musculus OX=10090 GN=Bcl2l1 PE=1 SV=1	>sp|Q64373|B2CL1_MOUSE Bcl-2-like protein 1 OS=Mus musculus OX=10090 GN=Bcl2l1 PE=1 SV=1	FALSE	Mouse	0	28.667	0	39	7	19	0	7	233	26.1	4.94	23.5				39				19				7				1
FALSE		High	IsMasterProtein	-8.08628e+18	444	P32067	Lupus La protein homolog OS=Mus musculus OX=10090 GN=Ssb PE=1 SV=1	>sp|P32067|LA_MOUSE Lupus La protein homolog OS=Mus musculus OX=10090 GN=Ssb PE=1 SV=1	FALSE	Mouse	0	73.406	0	43	18	45	2	18	415	47.7	9.77	43.9		1.64		43		11		34		11		18		4		1
FALSE		High	IsMasterProtein	-8.07591e+18	447	A2AG30	DnaJ heat shock protein family (Hsp40) member B5 OS=Mus musculus OX=10090 GN=Dnajb5 PE=1 SV=1	>tr|A2AG30|A2AG30_MOUSE DnaJ heat shock protein family (Hsp40) member B5 OS=Mus musculus OX=10090 GN=Dnajb5 PE=1 SV=1	FALSE	Mouse	0	10.708	0	15	4	4	0	4	382	43	9.32	6.13				15				4				4				1
FALSE		High	IsMasterProtein	-8.06527e+18	448	Q5U458	DnaJ homolog subfamily C member 11 OS=Mus musculus OX=10090 GN=Dnajc11 PE=1 SV=2	>sp|Q5U458|DJC11_MOUSE DnaJ homolog subfamily C member 11 OS=Mus musculus OX=10090 GN=Dnajc11 PE=1 SV=2	FALSE	Mouse	0	64.754	0	35	13	19	3	13	559	63.2	8.32	29.23				35				19				13				1	Met-loss+Acetyl [N-Term]
FALSE		High	IsMasterProtein	-8.06345e+18	449	Q9QXB9	Developmentally-regulated GTP-binding protein 2 OS=Mus musculus OX=10090 GN=Drg2 PE=1 SV=1	>sp|Q9QXB9|DRG2_MOUSE Developmentally-regulated GTP-binding protein 2 OS=Mus musculus OX=10090 GN=Drg2 PE=1 SV=1	FALSE	Mouse	0	39.662	0	35	11	19	11	11	364	40.7	8.88	19.75			0	35			8	17			2	11			2	1
FALSE		High	IsMasterProtein	-8.05485e+18	451	Q9JK53	Prolargin OS=Mus musculus OX=10090 GN=Prelp PE=1 SV=2	>sp|Q9JK53|PRELP_MOUSE Prolargin OS=Mus musculus OX=10090 GN=Prelp PE=1 SV=2	FALSE	Mouse	0.001	4.271	11	3	1	1	1	1	378	43.3	9.54	2.66				3				1				1				1
FALSE		High	IsMasterProtein	-8.04996e+18	453	A0A1L1SSF2	ADP-dependent glucokinase OS=Mus musculus OX=10090 GN=Adpgk PE=1 SV=1	>tr|A0A1L1SSF2|A0A1L1SSF2_MOUSE ADP-dependent glucokinase OS=Mus musculus OX=10090 GN=Adpgk PE=1 SV=1	FALSE	Mouse	0	27.399	0	16	6	7	0	6	496	53.9	5.62	10.07				16				7				6				1
FALSE		High	IsMasterProtein	-8.04789e+18	455	Q9CXV1	Succinate dehydrogenase [ubiquinone] cytochrome b small subunit, mitochondrial OS=Mus musculus OX=10090 GN=Sdhd PE=1 SV=2	>sp|Q9CXV1|DHSD_MOUSE Succinate dehydrogenase [ubiquinone] cytochrome b small subunit, mitochondrial OS=Mus musculus OX=10090 GN=Sdhd PE=1 SV=2	FALSE	Mouse	0.001	4.115	16	11	2	5	2	2	159	17	9.1	0				11				5				2				1
FALSE		High	IsMasterProtein	-8.04619e+18	456	Q80YN3	Breast carcinoma-amplified sequence 1 homolog OS=Mus musculus OX=10090 GN=Bcas1 PE=1 SV=3	>sp|Q80YN3|BCAS1_MOUSE Breast carcinoma-amplified sequence 1 homolog OS=Mus musculus OX=10090 GN=Bcas1 PE=1 SV=3	FALSE	Mouse	0	93.403	0	29	15	51	0	15	633	67.3	6.21	76.24				29				51				15				1
FALSE		High	IsMasterProtein	-8.04182e+18	457	B9EJ86	Oxysterol-binding protein-related protein 8 OS=Mus musculus OX=10090 GN=Osbpl8 PE=1 SV=1	>sp|B9EJ86|OSBL8_MOUSE Oxysterol-binding protein-related protein 8 OS=Mus musculus OX=10090 GN=Osbpl8 PE=1 SV=1	FALSE	Mouse	0	76.411	0	27	17	19	0	17	889	101.2	6.96	31.02				27				19				17				1
FALSE		High	IsMasterProtein	-8.0409e+18	458	B0QZN5	Vesicle-associated membrane protein 2 OS=Mus musculus OX=10090 GN=Vamp2 PE=1 SV=1	>tr|B0QZN5|B0QZN5_MOUSE Vesicle-associated membrane protein 2 OS=Mus musculus OX=10090 GN=Vamp2 PE=1 SV=1	FALSE	Mouse	0	72.331	0	44	7	106	0	4	163	17.9	9.38	210.25	0	0		44	4	15		103	1	2		7	1	2		1	Met-loss+Acetyl [N-Term]
FALSE		High	IsMasterProtein	-8.03971e+18	459	Q8BGR6	ADP-ribosylation factor-like protein 15 OS=Mus musculus OX=10090 GN=Arl15 PE=1 SV=1	>sp|Q8BGR6|ARL15_MOUSE ADP-ribosylation factor-like protein 15 OS=Mus musculus OX=10090 GN=Arl15 PE=1 SV=1	FALSE	Mouse	0	14.514	0	17	3	5	1	3	204	22.9	5.29	8.87				17				5				3				1
FALSE		High	IsMasterProtein	-8.0325e+18	460	A6H6A9	Rab GTPase-activating protein 1-like OS=Mus musculus OX=10090 GN=Rabgap1l PE=1 SV=1	>sp|A6H6A9|RBG1L_MOUSE Rab GTPase-activating protein 1-like OS=Mus musculus OX=10090 GN=Rabgap1l PE=1 SV=1	FALSE	Mouse	0	9.869	0	8	6	6	2	5	815	92.3	5.31	1.62				8				6				6				1
FALSE		High	IsMasterProtein	-8.03234e+18	461	Q7TSJ7	Stress-activated protein kinase JNK OS=Mus musculus OX=10090 GN=Mapk8 PE=1 SV=1	>tr|Q7TSJ7|Q7TSJ7_MOUSE Stress-activated protein kinase JNK OS=Mus musculus OX=10090 GN=Mapk8 PE=1 SV=1	FALSE	Mouse	0	45.242	0	29	11	30	0	3	427	48.4	6.89	37.51				29				30				11				1
FALSE		High	IsMasterProtein	-8.02963e+18	462	Q9CRA5	Golgi phosphoprotein 3 OS=Mus musculus OX=10090 GN=Golph3 PE=1 SV=1	>sp|Q9CRA5|GOLP3_MOUSE Golgi phosphoprotein 3 OS=Mus musculus OX=10090 GN=Golph3 PE=1 SV=1	FALSE	Mouse	0	12.927	0	12	3	4	2	3	298	33.7	6.44	2.01				12				4				3				1
FALSE		High	IsMasterProtein	-8.01875e+18	464	Q9JIX8	Apoptotic chromatin condensation inducer in the nucleus OS=Mus musculus OX=10090 GN=Acin1 PE=1 SV=3	>sp|Q9JIX8|ACINU_MOUSE Apoptotic chromatin condensation inducer in the nucleus OS=Mus musculus OX=10090 GN=Acin1 PE=1 SV=3	FALSE	Mouse	0	22.628	0	6	6	8	0	6	1338	150.6	5.91	4.05				6				8				6				1
FALSE		High	IsMasterProtein	-8.01698e+18	465	E9Q0J2	Ral GTPase-activating protein subunit beta OS=Mus musculus OX=10090 GN=Ralgapb PE=1 SV=1	>tr|E9Q0J2|E9Q0J2_MOUSE Ral GTPase-activating protein subunit beta OS=Mus musculus OX=10090 GN=Ralgapb PE=1 SV=1	FALSE	Mouse	0	12.142	0	5	6	7	0	6	1507	167.8	6.79	0				5				7				6				1
FALSE		High	IsMasterProtein	-8.01112e+18	466	Q69ZS8	Kazrin OS=Mus musculus OX=10090 GN=Kazn PE=1 SV=2	>sp|Q69ZS8|KAZRN_MOUSE Kazrin OS=Mus musculus OX=10090 GN=Kazn PE=1 SV=2	FALSE	Mouse	0	25.152	0	11	7	8	0	7	779	86.7	6.9	10.41				11				8				7				1
FALSE		High	IsMasterProtein	-8.00661e+18	467	D3YUL8	Inositol polyphosphate-4-phosphatase type I A OS=Mus musculus OX=10090 GN=Inpp4a PE=1 SV=1	>tr|D3YUL8|D3YUL8_MOUSE Inositol polyphosphate-4-phosphatase type I A OS=Mus musculus OX=10090 GN=Inpp4a PE=1 SV=1	FALSE	Mouse	0	135.459	0	37	30	39	0	2	972	109	7.11	70.8			0	37			1	38			1	30			1	1
FALSE		High	IsMasterProtein	-8.00331e+18	468	Q9JJR8	Transmembrane protein 9B OS=Mus musculus OX=10090 GN=Tmem9b PE=1 SV=1	>sp|Q9JJR8|TMM9B_MOUSE Transmembrane protein 9B OS=Mus musculus OX=10090 GN=Tmem9b PE=1 SV=1	FALSE	Mouse	0	10.402	0	28	4	7	0	3	199	22.6	8.18	3.81				28				7				4				1
FALSE		High	IsMasterProtein	-8.00206e+18	469	O35668	Huntingtin-associated protein 1 OS=Mus musculus OX=10090 GN=Hap1 PE=1 SV=1	>sp|O35668|HAP1_MOUSE Huntingtin-associated protein 1 OS=Mus musculus OX=10090 GN=Hap1 PE=1 SV=1	FALSE	Mouse	0.001	3.63	17	2	1	1	0	1	628	70.1	4.74	0				2				1				1				1
FALSE		High	IsMasterProtein	-7.9989e+18	470	Q8C0T5	Signal-induced proliferation-associated 1-like protein 1 OS=Mus musculus OX=10090 GN=Sipa1l1 PE=1 SV=2	>sp|Q8C0T5|SI1L1_MOUSE Signal-induced proliferation-associated 1-like protein 1 OS=Mus musculus OX=10090 GN=Sipa1l1 PE=1 SV=2	FALSE	Mouse	0	334.7	0	46	54	83	1	52	1782	196.9	8.13	156.51			0	46			1	82			1	54			1	1
FALSE		High	IsMasterProtein	-7.99889e+18	471	P59235	Nucleoporin Nup43 OS=Mus musculus OX=10090 GN=Nup43 PE=1 SV=2	>sp|P59235|NUP43_MOUSE Nucleoporin Nup43 OS=Mus musculus OX=10090 GN=Nup43 PE=1 SV=2	FALSE	Mouse	0	15.243	0	11	3	3	3	3	380	42	5.39	4.61				11				3				3				1
FALSE		High	IsMasterProtein	-7.99667e+18	472	E9Q7E2	AT-rich interactive domain-containing protein 2 OS=Mus musculus OX=10090 GN=Arid2 PE=1 SV=1	>sp|E9Q7E2|ARID2_MOUSE AT-rich interactive domain-containing protein 2 OS=Mus musculus OX=10090 GN=Arid2 PE=1 SV=1	FALSE	Mouse	0	27.129	0	7	11	11	8	11	1828	195.9	7.47	12.04				7				11				11				1
FALSE		High	IsMasterProtein	-7.99514e+18	473	Q8CFI7	DNA-directed RNA polymerase II subunit RPB2 OS=Mus musculus OX=10090 GN=Polr2b PE=1 SV=2	>sp|Q8CFI7|RPB2_MOUSE DNA-directed RNA polymerase II subunit RPB2 OS=Mus musculus OX=10090 GN=Polr2b PE=1 SV=2	FALSE	Mouse	0	14.705	0	7	7	7	7	7	1174	133.8	6.87	3.41				7				7				7				1
FALSE		High	IsMasterProtein	-7.99339e+18	474	E9Q7X7	Neurexin-2 OS=Mus musculus OX=10090 GN=Nrxn2 PE=1 SV=1	>sp|E9Q7X7|NRX2A_MOUSE Neurexin-2 OS=Mus musculus OX=10090 GN=Nrxn2 PE=1 SV=1	FALSE	Mouse	0	142.213	0	22	34	54	0	28	1710	184.8	5.9	93.43				22				54				34				1
FALSE		High	IsMasterProtein	-7.99272e+18	475	Q9DBR1	5'-3' exoribonuclease 2 OS=Mus musculus OX=10090 GN=Xrn2 PE=1 SV=1	>sp|Q9DBR1|XRN2_MOUSE 5'-3' exoribonuclease 2 OS=Mus musculus OX=10090 GN=Xrn2 PE=1 SV=1	FALSE	Mouse	0	16.697	0	7	5	5	0	5	951	108.6	7.59	4.08				7				5				5				1
FALSE		High	IsMasterProtein	-7.99044e+18	476	O35607	Bone morphogenetic protein receptor type-2 OS=Mus musculus OX=10090 GN=Bmpr2 PE=1 SV=1	>sp|O35607|BMPR2_MOUSE Bone morphogenetic protein receptor type-2 OS=Mus musculus OX=10090 GN=Bmpr2 PE=1 SV=1	FALSE	Mouse	0	5.947	0	4	3	4	3	3	1038	114.9	6.23	2.32				4				4				3				1
FALSE		High	IsMasterProtein	-7.98345e+18	477	Q5GH67	XK-related protein 4 OS=Mus musculus OX=10090 GN=Xkr4 PE=1 SV=1	>sp|Q5GH67|XKR4_MOUSE XK-related protein 4 OS=Mus musculus OX=10090 GN=Xkr4 PE=1 SV=1	FALSE	Mouse	0.001	4.692	9	3	2	3	2	2	647	71.5	8.03	0				3				3				2				1
FALSE		High	IsMasterProtein	-7.98271e+18	478	Q8K2P7	Sodium-coupled neutral amino acid symporter 1 OS=Mus musculus OX=10090 GN=Slc38a1 PE=1 SV=1	>sp|Q8K2P7|S38A1_MOUSE Sodium-coupled neutral amino acid symporter 1 OS=Mus musculus OX=10090 GN=Slc38a1 PE=1 SV=1	FALSE	Mouse	0	7.193	0	4	2	3	1	2	485	53.8	7.08	6.12				4				3				2				1
FALSE		High	IsMasterProtein	-7.98108e+18	479	Q9WUQ5	C-X-C motif chemokine 14 OS=Mus musculus OX=10090 GN=Cxcl14 PE=2 SV=2	>sp|Q9WUQ5|CXL14_MOUSE C-X-C motif chemokine 14 OS=Mus musculus OX=10090 GN=Cxcl14 PE=2 SV=2	FALSE	Mouse	0.009	2.034	176	7	1	1	1	1	99	11.7	9.88			0				7				1				1		1
FALSE		High	IsMasterProtein	-7.97883e+18	480	Q8K0Y2	Keratin, type I cuticular Ha3-I OS=Mus musculus OX=10090 GN=Krt33a PE=1 SV=1	>sp|Q8K0Y2|KT33A_MOUSE Keratin, type I cuticular Ha3-I OS=Mus musculus OX=10090 GN=Krt33a PE=1 SV=1	TRUE	Mouse	0	42.82	0	27	11	30	0	1	404	46.1	4.83		1.79	31.18	0		12	24	4		8	19	3		5	10	2	1
FALSE		High	IsMasterProtein	-7.97758e+18	481	Q5H8C4	Intermembrane lipid transfer protein VPS13A OS=Mus musculus OX=10090 GN=Vps13a PE=1 SV=1	>sp|Q5H8C4|VP13A_MOUSE Intermembrane lipid transfer protein VPS13A OS=Mus musculus OX=10090 GN=Vps13a PE=1 SV=1	FALSE	Mouse	0	303.461	0	30	71	98	2	68	3166	359.2	6.19	119.76				30				98				71				1	Met-loss [N-Term]; Met-loss+Acetyl [N-Term]
FALSE		High	IsMasterProtein	-7.97701e+18	482	Q8C0J2	Autophagy-related protein 16-1 OS=Mus musculus OX=10090 GN=Atg16l1 PE=1 SV=1	>sp|Q8C0J2|A16L1_MOUSE Autophagy-related protein 16-1 OS=Mus musculus OX=10090 GN=Atg16l1 PE=1 SV=1	FALSE	Mouse	0	11.182	0	8	4	4	0	4	607	68.1	6.38	3.76				8				4				4				1
FALSE		High	IsMasterProtein	-7.9715e+18	483	A0A1D5RLD8	Glyceraldehyde-3-phosphate dehydrogenase OS=Mus musculus OX=10090 GN=Gapdhrt2 PE=1 SV=1	>tr|A0A1D5RLD8|A0A1D5RLD8_MOUSE Glyceraldehyde-3-phosphate dehydrogenase OS=Mus musculus OX=10090 GN=Gapdhrt2 PE=1 SV=1	FALSE	Mouse	0	263.541	0	81	22	768	1	3	333	35.8	8.25	856.53	26.66	71.27	173.56	81	24	51	71	534	30	65	139	22	8	13	16	1	Met-loss+Acetyl [N-Term]
FALSE		High	IsMasterProtein	-7.97104e+18	484	P61202	COP9 signalosome complex subunit 2 OS=Mus musculus OX=10090 GN=Cops2 PE=1 SV=1	>sp|P61202|CSN2_MOUSE COP9 signalosome complex subunit 2 OS=Mus musculus OX=10090 GN=Cops2 PE=1 SV=1	FALSE	Mouse	0	68.009	0	48	19	34	1	19	443	51.6	5.53	38.73				48				34				19				1
FALSE		High	IsMasterProtein	-7.95844e+18	485	Q99KP3	Lambda-crystallin homolog OS=Mus musculus OX=10090 GN=Cryl1 PE=1 SV=3	>sp|Q99KP3|CRYL1_MOUSE Lambda-crystallin homolog OS=Mus musculus OX=10090 GN=Cryl1 PE=1 SV=3	FALSE	Mouse	0	37.967	0	36	8	10	8	8	319	35.2	5.86	15.28				36				10				8				1	Met-loss+Acetyl [N-Term]
FALSE		High	IsMasterProtein	-7.95723e+18	486	Q8BM55	Transmembrane protein 214 OS=Mus musculus OX=10090 GN=Tmem214 PE=1 SV=1	>sp|Q8BM55|TM214_MOUSE Transmembrane protein 214 OS=Mus musculus OX=10090 GN=Tmem214 PE=1 SV=1	FALSE	Mouse	0.003	2.88	61	2	2	2	0	2	687	76.4	9.29	0				2				2				2				1
FALSE		High	IsMasterProtein	-7.9547e+18	487	P17182	Alpha-enolase OS=Mus musculus OX=10090 GN=Eno1 PE=1 SV=3	>sp|P17182|ENOA_MOUSE Alpha-enolase OS=Mus musculus OX=10090 GN=Eno1 PE=1 SV=3	FALSE	Mouse	0	301.294	0	80	34	479	0	25	434	47.1	6.8	653.48	0	41.22	70.96	80	21	50	62	379	7	36	57	34	6	16	20	1
FALSE		High	IsMasterProtein	-7.94942e+18	488	Q45VK7	Cytoplasmic dynein 2 heavy chain 1 OS=Mus musculus OX=10090 GN=Dync2h1 PE=1 SV=1	>sp|Q45VK7|DYHC2_MOUSE Cytoplasmic dynein 2 heavy chain 1 OS=Mus musculus OX=10090 GN=Dync2h1 PE=1 SV=1	FALSE	Mouse	0	38.747	0	4	19	19	0	19	4306	492	6.6	8.15				4				19				19				1
FALSE		High	IsMasterProtein	-7.94857e+18	489	E9Q6T9	Potassium channel tetramerisation domain containing 1 OS=Mus musculus OX=10090 GN=Kctd1 PE=1 SV=1	>tr|E9Q6T9|E9Q6T9_MOUSE Potassium channel tetramerisation domain containing 1 OS=Mus musculus OX=10090 GN=Kctd1 PE=1 SV=1	FALSE	Mouse	0	5.13	6	3	2	2	0	2	861	96.1	5.81	1.67				3				2				2				1
FALSE		High	IsMasterProtein	-7.94607e+18	490	A2A699	Protein FAM171A2 OS=Mus musculus OX=10090 GN=Fam171a2 PE=1 SV=1	>sp|A2A699|F1712_MOUSE Protein FAM171A2 OS=Mus musculus OX=10090 GN=Fam171a2 PE=1 SV=1	FALSE	Mouse	0	12.902	0	6	4	4	1	4	822	87.4	8.05	4.33				6				4				4				1
FALSE		High	IsMasterProtein	-7.94561e+18	491	P61793	Lysophosphatidic acid receptor 1 OS=Mus musculus OX=10090 GN=Lpar1 PE=1 SV=1	>sp|P61793|LPAR1_MOUSE Lysophosphatidic acid receptor 1 OS=Mus musculus OX=10090 GN=Lpar1 PE=1 SV=1	FALSE	Mouse	0.001	3.377	23	2	1	1	0	1	364	41.1	8.53	1.77				2				1				1				1
FALSE		High	IsMasterProtein	-7.92597e+18	494	Q9QY36	N-alpha-acetyltransferase 10 OS=Mus musculus OX=10090 GN=Naa10 PE=1 SV=1	>sp|Q9QY36|NAA10_MOUSE N-alpha-acetyltransferase 10 OS=Mus musculus OX=10090 GN=Naa10 PE=1 SV=1	FALSE	Mouse	0	17.303	0	31	5	8	0	2	235	26.5	5.64	5.95				31				8				5				1
FALSE		High	IsMasterProtein	-7.91944e+18	495	P70377	Fibroblast growth factor 13 OS=Mus musculus OX=10090 GN=Fgf13 PE=1 SV=2	>sp|P70377|FGF13_MOUSE Fibroblast growth factor 13 OS=Mus musculus OX=10090 GN=Fgf13 PE=1 SV=2	FALSE	Mouse	0.001	4.751	9	9	2	5	0	1	245	27.6	9.91	2.06		3.63	0	4		9	4	1		3	1	1		2	1	1	Met-loss+Acetyl [N-Term]
FALSE		High	IsMasterProtein	-7.91476e+18	496	Q71RI9	Kynurenine--oxoglutarate transaminase 3 OS=Mus musculus OX=10090 GN=Kyat3 PE=1 SV=1	>sp|Q71RI9|KAT3_MOUSE Kynurenine--oxoglutarate transaminase 3 OS=Mus musculus OX=10090 GN=Kyat3 PE=1 SV=1	FALSE	Mouse	0	12.655	0	8	3	5	0	3	455	51.1	8.37	7.32				8				5				3				1
FALSE		High	IsMasterProtein	-7.90851e+18	497	Q6PE01	U5 small nuclear ribonucleoprotein 40 kDa protein OS=Mus musculus OX=10090 GN=Snrnp40 PE=1 SV=1	>sp|Q6PE01|SNR40_MOUSE U5 small nuclear ribonucleoprotein 40 kDa protein OS=Mus musculus OX=10090 GN=Snrnp40 PE=1 SV=1	FALSE	Mouse	0	36.13	0	56	13	31	13	13	358	39.3	8.1	0	2.01	12.7	1.92	11	7	53	37	2	2	18	9	2	2	11	8	1
FALSE		High	IsMasterProtein	-7.90829e+18	498	Q99NB1	Acetyl-coenzyme A synthetase 2-like, mitochondrial OS=Mus musculus OX=10090 GN=Acss1 PE=1 SV=1	>sp|Q99NB1|ACS2L_MOUSE Acetyl-coenzyme A synthetase 2-like, mitochondrial OS=Mus musculus OX=10090 GN=Acss1 PE=1 SV=1	FALSE	Mouse	0	49.166	0	21	10	10	10	10	682	74.6	6.98	24.1				21				10				10				1
FALSE		High	IsMasterProtein	-7.90624e+18	499	I1E4X5	VPS35 endosomal protein-sorting factor-like OS=Mus musculus OX=10090 GN=Vps35l PE=1 SV=1	>tr|I1E4X5|I1E4X5_MOUSE VPS35 endosomal protein-sorting factor-like OS=Mus musculus OX=10090 GN=Vps35l PE=1 SV=1	FALSE	Mouse	0	48.46	0	19	14	14	0	14	991	111.9	7.58	14.23				19				14				14				1
FALSE		High	IsMasterProtein	-7.90526e+18	500	B1B0X3	Ribosomal protein S6 kinase OS=Mus musculus OX=10090 GN=Rps6ka6 PE=1 SV=9	>tr|B1B0X3|B1B0X3_MOUSE Ribosomal protein S6 kinase OS=Mus musculus OX=10090 GN=Rps6ka6 PE=1 SV=9	FALSE	Mouse	0	8.386	0	4	4	5	0	1	860	97.4	7.56	3.69				4				5				4				1
FALSE		High	IsMasterProtein	-7.90196e+18	501	C0HK80	Adipocyte-related X-chromosome expressed sequence 2 OS=Mus musculus OX=10090 GN=Arxes2 PE=1 SV=1	>sp|C0HK80|ARXS2_MOUSE Adipocyte-related X-chromosome expressed sequence 2 OS=Mus musculus OX=10090 GN=Arxes2 PE=1 SV=1;>sp|C0HK79|ARXS1_MOUSE Adipocyte-related X-chromosome expressed sequence 1 OS=Mus musculus OX=10090 GN=Arxes1 PE=1 SV=1	FALSE	Mouse	0	11.081	0	18	4	4	4	4	180	20.1	9.6	3.7				18				4				4				1
FALSE		High	IsMasterProtein	-7.89692e+18	502	Q791V5	Mitochondrial carrier homolog 2 OS=Mus musculus OX=10090 GN=Mtch2 PE=1 SV=1	>sp|Q791V5|MTCH2_MOUSE Mitochondrial carrier homolog 2 OS=Mus musculus OX=10090 GN=Mtch2 PE=1 SV=1	FALSE	Mouse	0	99.706	0	59	13	74	1	13	303	33.5	8.25	97.72			3.8	59			26	64			10	13			6	1	Met-loss+Acetyl [N-Term]
FALSE		High	IsMasterProtein	-7.89457e+18	503	O88986	2-amino-3-ketobutyrate coenzyme A ligase, mitochondrial OS=Mus musculus OX=10090 GN=Gcat PE=1 SV=2	>sp|O88986|KBL_MOUSE 2-amino-3-ketobutyrate coenzyme A ligase, mitochondrial OS=Mus musculus OX=10090 GN=Gcat PE=1 SV=2	FALSE	Mouse	0	14.849	0	11	4	6	2	4	416	44.9	7.33	5.49			0	11			3	5			1	4			1	1
FALSE		High	IsMasterProtein	-7.89242e+18	504	Q8BTF8	RNA-binding Raly-like protein OS=Mus musculus OX=10090 GN=Ralyl PE=2 SV=1	>sp|Q8BTF8|RALYL_MOUSE RNA-binding Raly-like protein OS=Mus musculus OX=10090 GN=Ralyl PE=2 SV=1	FALSE	Mouse	0.001	4.384	9	7	2	4	0	1	293	32.4	7.93	1.72				7				4				2				1
FALSE		High	IsMasterProtein	-7.89093e+18	505	P49962	Signal recognition particle 9 kDa protein OS=Mus musculus OX=10090 GN=Srp9 PE=1 SV=2	>sp|P49962|SRP09_MOUSE Signal recognition particle 9 kDa protein OS=Mus musculus OX=10090 GN=Srp9 PE=1 SV=2	FALSE	Mouse	0	10.941	0	33	3	5	2	3	86	10.2	7.99	2.17				33				5				3				1
FALSE		High	IsMasterProtein	-7.88978e+18	507	A0A0R4J0R1	Vesicle-associated membrane protein 8 OS=Mus musculus OX=10090 GN=Vamp8 PE=1 SV=1	>tr|A0A0R4J0R1|A0A0R4J0R1_MOUSE Vesicle-associated membrane protein 8 OS=Mus musculus OX=10090 GN=Vamp8 PE=1 SV=1	FALSE	Mouse	0	9.53	0	32	3	3	0	3	101	11.4	8.19	1.7				32				3				3				1
FALSE		High	IsMasterProtein	-7.88299e+18	508	A0A2I3BQG7	Solute carrier family 22 member 17 OS=Mus musculus OX=10090 GN=Slc22a17 PE=1 SV=3	>tr|A0A2I3BQG7|A0A2I3BQG7_MOUSE Solute carrier family 22 member 17 OS=Mus musculus OX=10090 GN=Slc22a17 PE=1 SV=3	FALSE	Mouse	0.003	2.995	59	2	1	2	0	1	627	66.2	6.58	3.51				2				2				1				1
FALSE		High	IsMasterProtein	-7.88171e+18	509	G3X9H5	Huntingtin OS=Mus musculus OX=10090 GN=Htt PE=1 SV=1	>tr|G3X9H5|G3X9H5_MOUSE Huntingtin OS=Mus musculus OX=10090 GN=Htt PE=1 SV=1	FALSE	Mouse	0	402.546	0	39	90	163	0	90	3120	344.6	6.28	229.71				39				163				90				1
FALSE		High	IsMasterProtein	-7.87776e+18	511	Q5NBY9	POZ (BTB) and AT hook-containing zinc finger 1 OS=Mus musculus OX=10090 GN=Patz1 PE=1 SV=1	>sp|Q5NBY9|PATZ1_MOUSE POZ (BTB) and AT hook-containing zinc finger 1 OS=Mus musculus OX=10090 GN=Patz1 PE=1 SV=1	FALSE	Mouse	0.009	2.015	185	1	1	1	0	1	687	74.1	8.35	0				1				1				1				1
FALSE		High	IsMasterProtein	-7.87524e+18	513	E9Q6X0	Microtubule-associated protein RP/EB family member 2 OS=Mus musculus OX=10090 GN=Mapre2 PE=1 SV=1	>tr|E9Q6X0|E9Q6X0_MOUSE Microtubule-associated protein RP/EB family member 2 OS=Mus musculus OX=10090 GN=Mapre2 PE=1 SV=1	FALSE	Mouse	0	62.858	0	56	12	31	0	11	284	32.2	5.26	44.92		0	2.12	53		6	12	27		1	3	11		1	3	1	Met-loss+Acetyl [N-Term]
FALSE		High	IsMasterProtein	-7.8743e+18	514	A2AWA9	Rab GTPase-activating protein 1 OS=Mus musculus OX=10090 GN=Rabgap1 PE=1 SV=1	>sp|A2AWA9|RBGP1_MOUSE Rab GTPase-activating protein 1 OS=Mus musculus OX=10090 GN=Rabgap1 PE=1 SV=1	FALSE	Mouse	0	49.079	0	20	18	23	4	15	1064	120.7	5.25	12.13		0	0	19		1	1	18		2	3	17		1	1	1
FALSE		High	IsMasterProtein	-7.87281e+18	515	P0C192	Leucine-rich repeat-containing protein 4B OS=Mus musculus OX=10090 GN=Lrrc4b PE=1 SV=1	>sp|P0C192|LRC4B_MOUSE Leucine-rich repeat-containing protein 4B OS=Mus musculus OX=10090 GN=Lrrc4b PE=1 SV=1	FALSE	Mouse	0	27.973	0	14	8	10	3	7	709	76.1	7.24	15.9				14				10				8				1
FALSE		High	IsMasterProtein	-7.87246e+18	516	Q9JLM8	Serine/threonine-protein kinase DCLK1 OS=Mus musculus OX=10090 GN=Dclk1 PE=1 SV=1	>sp|Q9JLM8|DCLK1_MOUSE Serine/threonine-protein kinase DCLK1 OS=Mus musculus OX=10090 GN=Dclk1 PE=1 SV=1	FALSE	Mouse	0	145.288	0	55	30	71	0	28	756	84.1	8.87	103.43			1.8	55			3	67			4	30			2	1
FALSE		High	IsMasterProtein	-7.87098e+18	517	Q99P88	Nuclear pore complex protein Nup155 OS=Mus musculus OX=10090 GN=Nup155 PE=1 SV=1	>sp|Q99P88|NU155_MOUSE Nuclear pore complex protein Nup155 OS=Mus musculus OX=10090 GN=Nup155 PE=1 SV=1	FALSE	Mouse	0	34.99	0	9	10	11	0	10	1391	155	6.15	7.83				9				11				10				1
FALSE		High	IsMasterProtein	-7.8679e+18	518	Q99LP6	GrpE protein homolog 1, mitochondrial OS=Mus musculus OX=10090 GN=Grpel1 PE=1 SV=1	>sp|Q99LP6|GRPE1_MOUSE GrpE protein homolog 1, mitochondrial OS=Mus musculus OX=10090 GN=Grpel1 PE=1 SV=1	FALSE	Mouse	0	36.856	0	46	9	27	9	9	217	24.3	8.38	28.39			0	46			3	25			2	9			1	1
FALSE		High	IsMasterProtein	-7.86394e+18	519	P61750	ADP-ribosylation factor 4 OS=Mus musculus OX=10090 GN=Arf4 PE=1 SV=2	>sp|P61750|ARF4_MOUSE ADP-ribosylation factor 4 OS=Mus musculus OX=10090 GN=Arf4 PE=1 SV=2	FALSE	Mouse	0	52.42	0	63	8	75	0	4	180	20.4	7.14	85.65	1.76	2.3	4.06	63	18	18	16	65	3	2	5	8	2	2	2	1
FALSE		High	IsMasterProtein	-7.86378e+18	520	Q9CQE5	Regulator of G-protein signaling 10 OS=Mus musculus OX=10090 GN=Rgs10 PE=1 SV=1	>sp|Q9CQE5|RGS10_MOUSE Regulator of G-protein signaling 10 OS=Mus musculus OX=10090 GN=Rgs10 PE=1 SV=1	FALSE	Mouse	0	5.051	6	18	3	3	3	3	181	21.1	6.81	0				18				3				3				1
FALSE		High	IsMasterProtein	-7.85744e+18	522	Q99JF8	PC4 and SFRS1-interacting protein OS=Mus musculus OX=10090 GN=Psip1 PE=1 SV=1	>sp|Q99JF8|PSIP1_MOUSE PC4 and SFRS1-interacting protein OS=Mus musculus OX=10090 GN=Psip1 PE=1 SV=1	FALSE	Mouse	0	23.035	0	16	6	11	1	6	528	59.7	9.13	5.59				16				11				6				1
FALSE		High	IsMasterProtein	-7.85486e+18	523	Q9CQJ8	NADH dehydrogenase [ubiquinone] 1 beta subcomplex subunit 9 OS=Mus musculus OX=10090 GN=Ndufb9 PE=1 SV=3	>sp|Q9CQJ8|NDUB9_MOUSE NADH dehydrogenase [ubiquinone] 1 beta subcomplex subunit 9 OS=Mus musculus OX=10090 GN=Ndufb9 PE=1 SV=3	FALSE	Mouse	0	29.245	0	41	6	27	6	6	179	22	7.8	27.21				41				27				6				1	Met-loss+Acetyl [N-Term]
FALSE		High	IsMasterProtein	-7.851e+18	524	Q9JK42	[Pyruvate dehydrogenase (acetyl-transferring)] kinase isozyme 2, mitochondrial OS=Mus musculus OX=10090 GN=Pdk2 PE=1 SV=2	>sp|Q9JK42|PDK2_MOUSE [Pyruvate dehydrogenase (acetyl-transferring)] kinase isozyme 2, mitochondrial OS=Mus musculus OX=10090 GN=Pdk2 PE=1 SV=2	FALSE	Mouse	0	48.084	0	42	13	23	11	11	407	46	6.61	30.41				42				23				13				1
FALSE		High	IsMasterProtein	-7.85037e+18	525	E9Q4S7	Receptor-type tyrosine-protein phosphatase eta OS=Mus musculus OX=10090 GN=Ptprj PE=1 SV=2	>tr|E9Q4S7|E9Q4S7_MOUSE Receptor-type tyrosine-protein phosphatase eta OS=Mus musculus OX=10090 GN=Ptprj PE=1 SV=2	FALSE	Mouse	0	93.74	0	17	19	21	0	19	1350	148.5	7.17	44.32				17				21				19				1
FALSE		High	IsMasterProtein	-7.84804e+18	526	Q61247	Alpha-2-antiplasmin OS=Mus musculus OX=10090 GN=Serpinf2 PE=1 SV=1	>sp|Q61247|A2AP_MOUSE Alpha-2-antiplasmin OS=Mus musculus OX=10090 GN=Serpinf2 PE=1 SV=1	FALSE	Mouse	0.003	2.973	59	2	1	1	0	1	491	54.9	6.3	1.71				2				1				1				1
FALSE		High	IsMasterProtein	-7.8454e+18	527	Q3TRM4	Patatin-like phospholipase domain-containing protein 6 OS=Mus musculus OX=10090 GN=Pnpla6 PE=1 SV=2	>sp|Q3TRM4|PLPL6_MOUSE Patatin-like phospholipase domain-containing protein 6 OS=Mus musculus OX=10090 GN=Pnpla6 PE=1 SV=2	FALSE	Mouse	0	6.401	0	3	3	3	0	3	1355	149.4	7.83	1.73				3				3				3				1
FALSE		High	IsMasterProtein	-7.84211e+18	529	E9Q9N7	Immunoglobulin superfamily containing leucine-rich repeat protein 2 OS=Mus musculus OX=10090 GN=Islr2 PE=1 SV=1	>tr|E9Q9N7|E9Q9N7_MOUSE Immunoglobulin superfamily containing leucine-rich repeat protein 2 OS=Mus musculus OX=10090 GN=Islr2 PE=1 SV=1	FALSE	Mouse	0	8.974	0	4	3	3	0	3	789	84.3	5.73	6.02				4				3				3				1
FALSE		High	IsMasterProtein	-7.84181e+18	530	Q8VEK0	Cell cycle control protein 50A OS=Mus musculus OX=10090 GN=Tmem30a PE=1 SV=1	>sp|Q8VEK0|CC50A_MOUSE Cell cycle control protein 50A OS=Mus musculus OX=10090 GN=Tmem30a PE=1 SV=1	FALSE	Mouse	0	79.22	0	42	13	36	2	13	364	41	8.37	57.56	0		0	42	5		5	34	1		1	13	1		1	1	Met-loss+Acetyl [N-Term]
FALSE		High	IsMasterProtein	-7.8393e+18	531	P26443	Glutamate dehydrogenase 1, mitochondrial OS=Mus musculus OX=10090 GN=Glud1 PE=1 SV=1	>sp|P26443|DHE3_MOUSE Glutamate dehydrogenase 1, mitochondrial OS=Mus musculus OX=10090 GN=Glud1 PE=1 SV=1	FALSE	Mouse	0	311.829	0	72	34	371	5	34	558	61.3	8	560.12	0	7.14	2.68	72	2	15	9	354	1	9	7	34	1	7	5	1
FALSE		High	IsMasterProtein	-7.83845e+18	532	Q61301-2	Isoform 2 of Catenin alpha-2 OS=Mus musculus OX=10090 GN=Ctnna2	>sp|Q61301-2|CTNA2_MOUSE Isoform 2 of Catenin alpha-2 OS=Mus musculus OX=10090 GN=Ctnna2	FALSE	Mouse	0	267.437	0	61	42	74	0	1	905	100.4	5.96	132.55				61				74				42				1	Met-loss+Acetyl [N-Term]
FALSE		High	IsMasterProtein	-7.82459e+18	534	P63166	Small ubiquitin-related modifier 1 OS=Mus musculus OX=10090 GN=Sumo1 PE=1 SV=1	>sp|P63166|SUMO1_MOUSE Small ubiquitin-related modifier 1 OS=Mus musculus OX=10090 GN=Sumo1 PE=1 SV=1;>sp|P63165|SUMO1_HUMAN Small ubiquitin-related modifier 1 OS=Homo sapiens GN=SUMO1 PE=1 SV=1	TRUE	Contaminants;Mouse	0	7.246	0	36	3	9	1	3	101	11.6	5.52	2.17				36				9				3				1	Met-loss+Acetyl [N-Term]
FALSE		High	IsMasterProtein	-7.82009e+18	535	Q7RTS7	Keratin, type II cytoskeletal 74 OS=Homo sapiens GN=KRT74 PE=1 SV=2	>sp|Q7RTS7|K2C74_HUMAN Keratin, type II cytoskeletal 74 OS=Homo sapiens GN=KRT74 PE=1 SV=2	TRUE	Contaminants	0	27.566	0	8	6	252	0	1	529	57.8	7.71	38.32	83.68	101.54	36.74	6	5	8	5	33	85	86	48	5	4	6	4	1
FALSE		High	IsMasterProtein	-7.81956e+18	536	Q9D1R9	Large ribosomal subunit protein eL34 OS=Mus musculus OX=10090 GN=Rpl34 PE=1 SV=2	>sp|Q9D1R9|RL34_MOUSE Large ribosomal subunit protein eL34 OS=Mus musculus OX=10090 GN=Rpl34 PE=1 SV=2	FALSE	Mouse	0	16.007	0	29	5	9	1	5	117	13.3	11.47	13.4			0	29			6	7			2	5			1	1
FALSE		High	IsMasterProtein	-7.80774e+18	537	Q5DU14	Unconventional myosin-XVI OS=Mus musculus OX=10090 GN=Myo16 PE=1 SV=2	>sp|Q5DU14|MYO16_MOUSE Unconventional myosin-XVI OS=Mus musculus OX=10090 GN=Myo16 PE=1 SV=2	FALSE	Mouse	0	16.529	0	4	7	10	0	6	1919	211.2	6.9	9.05				4				10				7				1
FALSE		High	IsMasterProtein	-7.8073e+18	538	Q91W53	Golgin subfamily A member 7 OS=Mus musculus OX=10090 GN=Golga7 PE=1 SV=1	>sp|Q91W53|GOGA7_MOUSE Golgin subfamily A member 7 OS=Mus musculus OX=10090 GN=Golga7 PE=1 SV=1	FALSE	Mouse	0	22.664	0	32	4	9	2	4	137	15.8	7.05	15.9				32				9				4				1
FALSE		High	IsMasterProtein	-7.80584e+18	539	P09671	Superoxide dismutase [Mn], mitochondrial OS=Mus musculus OX=10090 GN=Sod2 PE=1 SV=3	>sp|P09671|SODM_MOUSE Superoxide dismutase [Mn], mitochondrial OS=Mus musculus OX=10090 GN=Sod2 PE=1 SV=3	FALSE	Mouse	0	55.778	0	60	10	51	1	10	222	24.6	8.62	79.26				60				51				10				1
FALSE		High	IsMasterProtein	-7.804e+18	540	Q3U2A8	Valine--tRNA ligase, mitochondrial OS=Mus musculus OX=10090 GN=Vars2 PE=1 SV=2	>sp|Q3U2A8|SYVM_MOUSE Valine--tRNA ligase, mitochondrial OS=Mus musculus OX=10090 GN=Vars2 PE=1 SV=2	FALSE	Mouse	0	7.997	0	4	4	4	3	4	1060	118.4	7.14	1.98				4				4				4				1
FALSE		High	IsMasterProtein	-7.80376e+18	541	P24369	Peptidyl-prolyl cis-trans isomerase B OS=Mus musculus OX=10090 GN=Ppib PE=1 SV=2	>sp|P24369|PPIB_MOUSE Peptidyl-prolyl cis-trans isomerase B OS=Mus musculus OX=10090 GN=Ppib PE=1 SV=2	FALSE	Mouse	0	43.326	0	50	11	46	11	11	216	23.7	9.55	29.51	4.08	10.56	0	50	31	31	4	24	9	12	1	11	7	7	1	1
FALSE		High	IsMasterProtein	-7.80071e+18	542	Q3THS6	S-adenosylmethionine synthase isoform type-2 OS=Mus musculus OX=10090 GN=Mat2a PE=1 SV=2	>sp|Q3THS6|METK2_MOUSE S-adenosylmethionine synthase isoform type-2 OS=Mus musculus OX=10090 GN=Mat2a PE=1 SV=2	FALSE	Mouse	0	57.637	0	32	9	16	0	9	395	43.7	6.48	36.35				32				16				9				1
FALSE		High	IsMasterProtein	-7.7968e+18	543	Q8BL86	Acyl-coenzyme A thioesterase MBLAC2 OS=Mus musculus OX=10090 GN=Mblac2 PE=1 SV=2	>sp|Q8BL86|MBLC2_MOUSE Acyl-coenzyme A thioesterase MBLAC2 OS=Mus musculus OX=10090 GN=Mblac2 PE=1 SV=2	FALSE	Mouse	0	40.669	0	56	13	14	10	13	279	31.2	6.86	7.75				56				14				13				1	Met-loss+Acetyl [N-Term]
FALSE		High	IsMasterProtein	-7.79245e+18	544	Q9D164	FXYD domain-containing ion transport regulator 6 OS=Mus musculus OX=10090 GN=Fxyd6 PE=1 SV=2	>sp|Q9D164|FXYD6_MOUSE FXYD domain-containing ion transport regulator 6 OS=Mus musculus OX=10090 GN=Fxyd6 PE=1 SV=2	FALSE	Mouse	0	25.902	0	46	4	17	0	4	94	10.4	5.11	27.97				46				17				4				1
FALSE		High	IsMasterProtein	-7.78885e+18	546	Q6P5F7	Protein tweety homolog 3 OS=Mus musculus OX=10090 GN=Ttyh3 PE=1 SV=1	>sp|Q6P5F7|TTYH3_MOUSE Protein tweety homolog 3 OS=Mus musculus OX=10090 GN=Ttyh3 PE=1 SV=1	FALSE	Mouse	0	31.301	0	13	6	8	0	6	524	57.7	5.85	15.79				13				8				6				1
FALSE		High	IsMasterProtein	-7.78692e+18	547	A2A9C3	KICSTOR complex protein SZT2 OS=Mus musculus OX=10090 GN=Szt2 PE=1 SV=1	>sp|A2A9C3|SZT2_MOUSE KICSTOR complex protein SZT2 OS=Mus musculus OX=10090 GN=Szt2 PE=1 SV=1	FALSE	Mouse	0.001	4.323	9	1	3	3	0	3	3431	377.4	6.19	0				1				3				3				1
FALSE		High	IsMasterProtein	-7.78609e+18	548	A0A5F8MPF0	plus-end-directed kinesin ATPase OS=Mus musculus OX=10090 GN=Kif1b PE=1 SV=1	>tr|A0A5F8MPF0|A0A5F8MPF0_MOUSE plus-end-directed kinesin ATPase OS=Mus musculus OX=10090 GN=Kif1b PE=1 SV=1	FALSE	Mouse	0	217.39	0	31	44	73	0	28	1883	211.5	5.64	115.65			4.06	31			4	67			6	44			6	1
FALSE		High	IsMasterProtein	-7.78362e+18	549	Q00899	Transcriptional repressor protein YY1 OS=Mus musculus OX=10090 GN=Yy1 PE=1 SV=1	>sp|Q00899|TYY1_MOUSE Transcriptional repressor protein YY1 OS=Mus musculus OX=10090 GN=Yy1 PE=1 SV=1	FALSE	Mouse	0	15.082	0	14	6	7	5	6	414	44.7	6.29	9.56				14				7				6				1
FALSE		High	IsMasterProtein	-7.78164e+18	550	P09411	Phosphoglycerate kinase 1 OS=Mus musculus OX=10090 GN=Pgk1 PE=1 SV=4	>sp|P09411|PGK1_MOUSE Phosphoglycerate kinase 1 OS=Mus musculus OX=10090 GN=Pgk1 PE=1 SV=4	FALSE	Mouse	0	337.451	0	78	31	307	11	31	417	44.5	7.9	471.36	0	18.5	50.15	78	19	32	48	247	8	19	33	31	7	11	16	1
FALSE		High	IsMasterProtein	-7.78052e+18	551	P52196	Thiosulfate sulfurtransferase OS=Mus musculus OX=10090 GN=Tst PE=1 SV=3	>sp|P52196|THTR_MOUSE Thiosulfate sulfurtransferase OS=Mus musculus OX=10090 GN=Tst PE=1 SV=3	FALSE	Mouse	0	51.161	0	44	12	23	11	11	297	33.4	7.85	31.19				44				23				12				1	Met-loss [N-Term]
FALSE		High	IsMasterProtein	-7.7767e+18	552	Q2NL51	Glycogen synthase kinase-3 alpha OS=Mus musculus OX=10090 GN=Gsk3a PE=1 SV=2	>sp|Q2NL51|GSK3A_MOUSE Glycogen synthase kinase-3 alpha OS=Mus musculus OX=10090 GN=Gsk3a PE=1 SV=2	FALSE	Mouse	0	101.621	0	48	16	65	0	11	490	51.6	8.81	114.46			0	48			3	64			1	16			1	1
FALSE		High	IsMasterProtein	-7.77512e+18	553	J3QN89	Angio-associated migratory cell protein OS=Mus musculus OX=10090 GN=Aamp PE=1 SV=1	>tr|J3QN89|J3QN89_MOUSE Angio-associated migratory cell protein OS=Mus musculus OX=10090 GN=Aamp PE=1 SV=1	FALSE	Mouse	0	25.751	0	19	7	7	0	7	436	46.9	4.41	13.29				19				7				7				1
FALSE		High	IsMasterProtein	-7.77141e+18	554	Q99KP6	Pre-mRNA-processing factor 19 OS=Mus musculus OX=10090 GN=Prpf19 PE=1 SV=1	>sp|Q99KP6|PRP19_MOUSE Pre-mRNA-processing factor 19 OS=Mus musculus OX=10090 GN=Prpf19 PE=1 SV=1	FALSE	Mouse	0	107.647	0	56	16	37	1	16	504	55.2	6.61	60.85				56				37				16				1
FALSE		High	IsMasterProtein	-7.77079e+18	555	Q9CR25	2-(3-amino-3-carboxypropyl)histidine synthase subunit 2 OS=Mus musculus OX=10090 GN=Dph2 PE=1 SV=1	>sp|Q9CR25|DPH2_MOUSE 2-(3-amino-3-carboxypropyl)histidine synthase subunit 2 OS=Mus musculus OX=10090 GN=Dph2 PE=1 SV=1	FALSE	Mouse	0	11.505	0	12	4	4	3	4	489	52.3	5.53	5.84				12				4				4				1
FALSE		High	IsMasterProtein	-7.77069e+18	556	P62965	Cellular retinoic acid-binding protein 1 OS=Mus musculus OX=10090 GN=Crabp1 PE=1 SV=2	>sp|P62965|RABP1_MOUSE Cellular retinoic acid-binding protein 1 OS=Mus musculus OX=10090 GN=Crabp1 PE=1 SV=2	FALSE	Mouse	0	10.348	0	21	3	3	2	3	137	15.6	5.38	2.56				21				3				3				1
FALSE		High	IsMasterProtein	-7.76162e+18	557	E9Q1K0	Sorting nexin 25 OS=Mus musculus OX=10090 GN=Snx25 PE=1 SV=1	>tr|E9Q1K0|E9Q1K0_MOUSE Sorting nexin 25 OS=Mus musculus OX=10090 GN=Snx25 PE=1 SV=1	FALSE	Mouse	0.003	3.045	57	2	2	2	0	2	986	112.1	7.01	0				2				2				2				1
FALSE		High	IsMasterProtein	-7.75686e+18	558	Q923U0	TOM1-like protein 1 OS=Mus musculus OX=10090 GN=Tom1l1 PE=1 SV=1	>sp|Q923U0|TM1L1_MOUSE TOM1-like protein 1 OS=Mus musculus OX=10090 GN=Tom1l1 PE=1 SV=1	FALSE	Mouse	0	24.43	0	30	8	8	0	8	474	52.7	5.36	6.82				30				8				8				1
FALSE		High	IsMasterProtein	-7.75476e+18	559	Q80TE4	Signal-induced proliferation-associated 1-like protein 2 OS=Mus musculus OX=10090 GN=Sipa1l2 PE=1 SV=3	>sp|Q80TE4|SI1L2_MOUSE Signal-induced proliferation-associated 1-like protein 2 OS=Mus musculus OX=10090 GN=Sipa1l2 PE=1 SV=3	FALSE	Mouse	0	43.966	0	8	11	12	0	10	1722	189.3	6.79	9.09				8				12				11				1
FALSE		High	IsMasterProtein	-7.75475e+18	560	A2APL5	Amino acid transporter OS=Mus musculus OX=10090 GN=Slc1a2 PE=1 SV=1	>tr|A2APL5|A2APL5_MOUSE Amino acid transporter OS=Mus musculus OX=10090 GN=Slc1a2 PE=1 SV=1	FALSE	Mouse	0	234.011	0	43	21	497	0	1	561	60.8	6.54	760.67	0	31.7	44.23	43	13	27	28	426	7	22	42	21	5	12	13	1	Met-loss+Acetyl [N-Term]
FALSE		High	IsMasterProtein	-7.75381e+18	561	Q8BGY4	Kelch-like protein 26 OS=Mus musculus OX=10090 GN=Klhl26 PE=1 SV=1	>sp|Q8BGY4|KLH26_MOUSE Kelch-like protein 26 OS=Mus musculus OX=10090 GN=Klhl26 PE=1 SV=1	FALSE	Mouse	0.009	2.064	169	1	1	1	0	1	606	67	7.01	1.68				1				1				1				1
FALSE		High	IsMasterProtein	-7.75257e+18	562	Q8R066	Complement C1q tumor necrosis factor-related protein 4 OS=Mus musculus OX=10090 GN=C1qtnf4 PE=1 SV=1	>sp|Q8R066|C1QT4_MOUSE Complement C1q tumor necrosis factor-related protein 4 OS=Mus musculus OX=10090 GN=C1qtnf4 PE=1 SV=1	FALSE	Mouse	0	8.061	0	15	4	5	4	4	326	35	8.98	3.95		0		11		8		3		2		3		2		1
FALSE		High	IsMasterProtein	-7.74851e+18	563	Q99MJ9	ATP-dependent RNA helicase DDX50 OS=Mus musculus OX=10090 GN=Ddx50 PE=2 SV=1	>sp|Q99MJ9|DDX50_MOUSE ATP-dependent RNA helicase DDX50 OS=Mus musculus OX=10090 GN=Ddx50 PE=2 SV=1	FALSE	Mouse	0.006	2.32	114	4	2	2	2	2	734	82.1	9.25	0				4				2				2				1
FALSE		High	IsMasterProtein	-7.74275e+18	564	G3X9M0	Small ribosomal subunit protein mS29 OS=Mus musculus OX=10090 GN=Dap3 PE=1 SV=1	>tr|G3X9M0|G3X9M0_MOUSE Small ribosomal subunit protein mS29 OS=Mus musculus OX=10090 GN=Dap3 PE=1 SV=1	FALSE	Mouse	0	16.901	0	12	4	4	0	4	396	45.3	9.11	3.18				12				4				4				1
FALSE		High	IsMasterProtein	-7.7389e+18	565	Q8VD62	UPF0696 protein C11orf68 homolog OS=Mus musculus OX=10090 GN=Bles03 PE=1 SV=2	>sp|Q8VD62|CK068_MOUSE UPF0696 protein C11orf68 homolog OS=Mus musculus OX=10090 GN=Bles03 PE=1 SV=2	FALSE	Mouse	0	14.425	0	27	6	9	6	6	298	31.8	6.1	4.65				27				9				6				1
FALSE		High	IsMasterProtein	-7.73714e+18	566	Q8BFQ9	Kelch-like protein 42 OS=Mus musculus OX=10090 GN=Klhl42 PE=2 SV=1	>sp|Q8BFQ9|KLH42_MOUSE Kelch-like protein 42 OS=Mus musculus OX=10090 GN=Klhl42 PE=2 SV=1	FALSE	Mouse	0	6.876	0	5	2	2	2	2	493	55.6	6.32	2.37				5				2				2				1
FALSE		High	IsMasterProtein	-7.73417e+18	567	Q3TW96	UDP-N-acetylhexosamine pyrophosphorylase-like protein 1 OS=Mus musculus OX=10090 GN=Uap1l1 PE=1 SV=1	>sp|Q3TW96|UAP1L_MOUSE UDP-N-acetylhexosamine pyrophosphorylase-like protein 1 OS=Mus musculus OX=10090 GN=Uap1l1 PE=1 SV=1	FALSE	Mouse	0	37.356	0	24	11	19	4	9	507	56.6	5.43	26.94				24				19				11				1
FALSE		High	IsMasterProtein	-7.73404e+18	568	P28028-1	Isoform 1 of Serine/threonine-protein kinase B-raf OS=Mus musculus OX=10090 GN=Braf	>sp|P28028-1|BRAF_MOUSE Isoform 1 of Serine/threonine-protein kinase B-raf OS=Mus musculus OX=10090 GN=Braf	FALSE	Mouse	0	52.081	0	23	14	16	2	2	804	88.7	7.65	24.84				23				16				14				1
FALSE		High	IsMasterProtein	-7.72645e+18	569	Q8CIV8	Tubulin-specific chaperone E OS=Mus musculus OX=10090 GN=Tbce PE=1 SV=1	>sp|Q8CIV8|TBCE_MOUSE Tubulin-specific chaperone E OS=Mus musculus OX=10090 GN=Tbce PE=1 SV=1	FALSE	Mouse	0	19.289	0	13	5	5	1	5	524	59	6.29	7.55				13				5				5				1	Met-loss+Acetyl [N-Term]
FALSE		High	IsMasterProtein	-7.72201e+18	570	P28740-1	Isoform 1 of Kinesin-like protein KIF2A OS=Mus musculus OX=10090 GN=Kif2a	>sp|P28740-1|KIF2A_MOUSE Isoform 1 of Kinesin-like protein KIF2A OS=Mus musculus OX=10090 GN=Kif2a	FALSE	Mouse	0	89.138	0	41	24	37	0	1	716	80.8	6.16	55.87				41				37				24				1
FALSE		High	IsMasterProtein	-7.72047e+18	571	D3Z2E9	Family with sequence similarity 241, member B (Fragment) OS=Mus musculus OX=10090 GN=Fam241b PE=1 SV=8	>tr|D3Z2E9|D3Z2E9_MOUSE Family with sequence similarity 241, member B (Fragment) OS=Mus musculus OX=10090 GN=Fam241b PE=1 SV=8	FALSE	Mouse	0	18.962	0	31	3	6	0	3	122	13.3	11.3	10.34				31				6				3				1
FALSE		High	IsMasterProtein	-7.71971e+18	572	F6QB26	Growth arrest-specific protein 7 OS=Mus musculus OX=10090 GN=Gas7 PE=1 SV=1	>tr|F6QB26|F6QB26_MOUSE Growth arrest-specific protein 7 OS=Mus musculus OX=10090 GN=Gas7 PE=1 SV=1	FALSE	Mouse	0	27.758	0	21	7	13	0	7	476	54.3	7.37	14.37				21				13				7				1
FALSE		High	IsMasterProtein	-7.71891e+18	573	P03977	Ig kappa chain V-III region 50S10.1 OS=Mus musculus OX=10090 PE=1 SV=1	>sp|P03977|KV3A4_MOUSE Ig kappa chain V-III region 50S10.1 OS=Mus musculus OX=10090 PE=1 SV=1	FALSE	Mouse	0	20.998	0	41	3	25	1	2	111	12	5.06		2.91	23.11	3.95		41	41	31		8	13	4		3	3	2	1
FALSE		High	IsMasterProtein	-7.71561e+18	574	P15241	Keratin, type II microfibrillar, component 7C OS=Ovis aries PE=1 SV=1	>sp|P15241|K2M2_SHEEP Keratin, type II microfibrillar, component 7C OS=Ovis aries PE=1 SV=1	TRUE	Contaminants	0	36.49	0	23	11	60	2	2	491	53.6	5.57	7.47	1.71	34.01	0	1	8	23	5	10	18	28	4	1	5	11	3	1
FALSE		High	IsMasterProtein	-7.71548e+18	575	A0A0N4SVC4	ethanolamine kinase OS=Mus musculus OX=10090 GN=Etnk1 PE=1 SV=1	>tr|A0A0N4SVC4|A0A0N4SVC4_MOUSE ethanolamine kinase OS=Mus musculus OX=10090 GN=Etnk1 PE=1 SV=1	FALSE	Mouse	0	6.638	0	5	2	2	0	2	373	42.5	5.78	2.34				5				2				2				1
FALSE		High	IsMasterProtein	-7.71379e+18	576	P02662	Alpha-S1-casein OS=Bos taurus GN=CSN1S1 PE=1 SV=2	>sp|P02662|CASA1_BOVIN Alpha-S1-casein OS=Bos taurus GN=CSN1S1 PE=1 SV=2	TRUE	Contaminants	0	7.625	0	17	3	10	3	3	214	24.5	5.02	1.85	0	3.65	1.65	6	10	10	17	1	2	2	5	1	2	2	3	1
FALSE		High	IsMasterProtein	-7.70728e+18	577	G5E8K5	Ankyrin-3 OS=Mus musculus OX=10090 GN=Ank3 PE=1 SV=1	>sp|G5E8K5|ANK3_MOUSE Ankyrin-3 OS=Mus musculus OX=10090 GN=Ank3 PE=1 SV=1	FALSE	Mouse	0	347.633	0	49	70	215	0	2	1961	213.9	6.7	303.39		0	3.33	49		1	3	209		1	5	70		1	5	1
FALSE		High	IsMasterProtein	-7.69994e+18	578	P07310	Creatine kinase M-type OS=Mus musculus OX=10090 GN=Ckm PE=1 SV=1	>sp|P07310|KCRM_MOUSE Creatine kinase M-type OS=Mus musculus OX=10090 GN=Ckm PE=1 SV=1	FALSE	Mouse	0	22.696	0	20	7	12	1	2	381	43	7.06	17.4				20				12				7				1
FALSE		High	IsMasterProtein	-7.69971e+18	579	E9Q9M1	Cytosolic purine 5'-nucleotidase OS=Mus musculus OX=10090 GN=Nt5c2 PE=1 SV=1	>tr|E9Q9M1|E9Q9M1_MOUSE Cytosolic purine 5'-nucleotidase OS=Mus musculus OX=10090 GN=Nt5c2 PE=1 SV=1	FALSE	Mouse	0	42.865	0	22	10	16	0	10	586	67.7	6.74	21.05				22				16				10				1
FALSE		High	IsMasterProtein	-7.69487e+18	580	Q3TXV4	RAB31, member RAS oncogene family OS=Mus musculus OX=10090 GN=Rab31 PE=1 SV=1	>tr|Q3TXV4|Q3TXV4_MOUSE RAB31, member RAS oncogene family OS=Mus musculus OX=10090 GN=Rab31 PE=1 SV=1;>sp|Q921E2|RAB31_MOUSE Ras-related protein Rab-31 OS=Mus musculus OX=10090 GN=Rab31 PE=1 SV=2	FALSE	Mouse	0	31.781	0	54	9	12	7	7	195	21.4	7.4	10.41				54				12				9				1
FALSE		High	IsMasterProtein	-7.69483e+18	581	Q8VCC9	Spondin-1 OS=Mus musculus OX=10090 GN=Spon1 PE=1 SV=1	>sp|Q8VCC9|SPON1_MOUSE Spondin-1 OS=Mus musculus OX=10090 GN=Spon1 PE=1 SV=1	FALSE	Mouse	0	17.344	0	9	7	19	2	7	807	90.8	6.02		0	6.28	2.28		3	9	5		3	12	4		2	7	4	1
FALSE		High	IsMasterProtein	-7.69258e+18	582	Q9D6L8	Peptidyl-prolyl cis-trans isomerase-like 3 OS=Mus musculus OX=10090 GN=Ppil3 PE=1 SV=1	>sp|Q9D6L8|PPIL3_MOUSE Peptidyl-prolyl cis-trans isomerase-like 3 OS=Mus musculus OX=10090 GN=Ppil3 PE=1 SV=1	FALSE	Mouse	0	10.606	0	16	2	2	1	2	161	18.1	6.79	3.14				16				2				2				1	Met-loss+Acetyl [N-Term]
FALSE		High	IsMasterProtein	-7.68761e+18	583	Q9D071	MMS19 nucleotide excision repair protein homolog OS=Mus musculus OX=10090 GN=Mms19 PE=1 SV=1	>sp|Q9D071|MMS19_MOUSE MMS19 nucleotide excision repair protein homolog OS=Mus musculus OX=10090 GN=Mms19 PE=1 SV=1	FALSE	Mouse	0	8.489	0	3	3	3	0	3	1031	113	6.21	4.32				3				3				3				1
FALSE		High	IsMasterProtein	-7.68144e+18	585	Q9QVP9	Protein-tyrosine kinase 2-beta OS=Mus musculus OX=10090 GN=Ptk2b PE=1 SV=2	>sp|Q9QVP9|FAK2_MOUSE Protein-tyrosine kinase 2-beta OS=Mus musculus OX=10090 GN=Ptk2b PE=1 SV=2	FALSE	Mouse	0	103.931	0	41	31	41	0	30	1009	115.7	6.35	55.74			0	41			3	38			3	31			3	1
FALSE		High	IsMasterProtein	-7.68104e+18	586	E9PWE8	Dihydropyrimidinase-like 3 OS=Mus musculus OX=10090 GN=Dpysl3 PE=1 SV=1	>tr|E9PWE8|E9PWE8_MOUSE Dihydropyrimidinase-like 3 OS=Mus musculus OX=10090 GN=Dpysl3 PE=1 SV=1	FALSE	Mouse	0	230.355	0	63	28	199	1	23	683	73.8	6.46	313.08	0	7.64	13.94	63	7	18	21	167	3	15	14	28	3	9	10	1
FALSE		High	IsMasterProtein	-7.67935e+18	587	Q61146	Occludin OS=Mus musculus OX=10090 GN=Ocln PE=1 SV=1	>sp|Q61146|OCLN_MOUSE Occludin OS=Mus musculus OX=10090 GN=Ocln PE=1 SV=1	FALSE	Mouse	0	11.229	0	6	3	3	0	3	521	59	6.48	4.2				6				3				3				1
FALSE		High	IsMasterProtein	-7.67525e+18	588	Q9CQ86	Migration and invasion enhancer 1 OS=Mus musculus OX=10090 GN=Mien1 PE=1 SV=1	>sp|Q9CQ86|MIEN1_MOUSE Migration and invasion enhancer 1 OS=Mus musculus OX=10090 GN=Mien1 PE=1 SV=1	FALSE	Mouse	0	10.318	0	24	3	11	3	3	115	12.3	4.51	16.06				24				11				3				1
FALSE		High	IsMasterProtein	-7.67087e+18	589	Q91YI0	Argininosuccinate lyase OS=Mus musculus OX=10090 GN=Asl PE=1 SV=1	>sp|Q91YI0|ARLY_MOUSE Argininosuccinate lyase OS=Mus musculus OX=10090 GN=Asl PE=1 SV=1	FALSE	Mouse	0	40.954	0	30	12	20	0	12	464	51.7	6.96	24.55				30				20				12				1
FALSE		High	IsMasterProtein	-7.66569e+18	590	Q99K67	Alpha-aminoadipic semialdehyde synthase, mitochondrial OS=Mus musculus OX=10090 GN=Aass PE=1 SV=1	>sp|Q99K67|AASS_MOUSE Alpha-aminoadipic semialdehyde synthase, mitochondrial OS=Mus musculus OX=10090 GN=Aass PE=1 SV=1	FALSE	Mouse	0.001	4.461	9	3	2	2	2	2	926	102.9	6.87	0				3				2				2				1
FALSE		High	IsMasterProtein	-7.65896e+18	591	Q9Z1Z2	Serine-threonine kinase receptor-associated protein OS=Mus musculus OX=10090 GN=Strap PE=1 SV=2	>sp|Q9Z1Z2|STRAP_MOUSE Serine-threonine kinase receptor-associated protein OS=Mus musculus OX=10090 GN=Strap PE=1 SV=2	FALSE	Mouse	0	83.465	0	53	13	29	13	13	350	38.4	5.12	44.59			0	53			18	25			4	13			4	1
FALSE		High	IsMasterProtein	-7.65698e+18	592	B1ART2	Vacuolar protein sorting 13D OS=Mus musculus OX=10090 GN=Vps13d PE=1 SV=2	>tr|B1ART2|B1ART2_MOUSE Vacuolar protein sorting 13D OS=Mus musculus OX=10090 GN=Vps13d PE=1 SV=2	FALSE	Mouse	0	115.807	0	11	39	40	0	39	4390	490.7	6.55	41.57				11				40				39				1
FALSE		High	IsMasterProtein	-7.65367e+18	593	Q8BXZ1	Protein disulfide-isomerase TMX3 OS=Mus musculus OX=10090 GN=Tmx3 PE=1 SV=2	>sp|Q8BXZ1|TMX3_MOUSE Protein disulfide-isomerase TMX3 OS=Mus musculus OX=10090 GN=Tmx3 PE=1 SV=2	FALSE	Mouse	0	131.621	0	47	16	47	4	16	456	51.8	5.16	80.53				47				47				16				1
FALSE		High	IsMasterProtein	-7.65257e+18	594	Q8CGB6	Tensin-2 OS=Mus musculus OX=10090 GN=Tns2 PE=1 SV=1	>sp|Q8CGB6|TENS2_MOUSE Tensin-2 OS=Mus musculus OX=10090 GN=Tns2 PE=1 SV=1	FALSE	Mouse	0	7.893	0	2	2	4	0	1	1400	151.9	8.48	4.61				2				4				2				1
FALSE		High	IsMasterProtein	-7.65171e+18	595	Q62288	Testican-1 OS=Mus musculus OX=10090 GN=Spock1 PE=2 SV=2	>sp|Q62288|TICN1_MOUSE Testican-1 OS=Mus musculus OX=10090 GN=Spock1 PE=2 SV=2	FALSE	Mouse	0.003	3.165	47	2	1	2	0	1	442	49.5	6.01	1.79				2				2				1				1
FALSE		High	IsMasterProtein	-7.64921e+18	596	Q8BZ81	Leucine-rich repeat transmembrane neuronal protein 3 OS=Mus musculus OX=10090 GN=Lrrtm3 PE=2 SV=2	>sp|Q8BZ81|LRRT3_MOUSE Leucine-rich repeat transmembrane neuronal protein 3 OS=Mus musculus OX=10090 GN=Lrrtm3 PE=2 SV=2	FALSE	Mouse	0	4.877	6	3	2	4	0	2	582	66	9.19			0	1.76			1	3			2	2			1	2	1
FALSE		High	IsMasterProtein	-7.64633e+18	597	Q8BHS6	Armadillo repeat-containing X-linked protein 3 OS=Mus musculus OX=10090 GN=Armcx3 PE=1 SV=1	>sp|Q8BHS6|ARMX3_MOUSE Armadillo repeat-containing X-linked protein 3 OS=Mus musculus OX=10090 GN=Armcx3 PE=1 SV=1	FALSE	Mouse	0	11.741	0	15	5	5	5	5	379	42.6	8.68	5.49				15				5				5				1
FALSE		High	IsMasterProtein	-7.64413e+18	599	A0A571BG24	LIM and calponin homology domains 1 OS=Mus musculus OX=10090 GN=Limch1 PE=1 SV=1	>tr|A0A571BG24|A0A571BG24_MOUSE LIM and calponin homology domains 1 OS=Mus musculus OX=10090 GN=Limch1 PE=1 SV=1	FALSE	Mouse	0	31.59	0	11	12	12	0	12	1511	168.4	5.41	7.35				11				12				12				1
FALSE		High	IsMasterProtein	-7.63983e+18	600	Q80UE6	Serine/threonine-protein kinase WNK4 OS=Mus musculus OX=10090 GN=Wnk4 PE=1 SV=1	>sp|Q80UE6|WNK4_MOUSE Serine/threonine-protein kinase WNK4 OS=Mus musculus OX=10090 GN=Wnk4 PE=1 SV=1	FALSE	Mouse	0	12.444	0	3	5	11	0	1	1222	132.3	5.52	13.04		0		2		1		10		1		4		1		1
FALSE		High	IsMasterProtein	-7.63073e+18	601	Q9ER35	Fructosamine-3-kinase OS=Mus musculus OX=10090 GN=Fn3k PE=1 SV=1	>sp|Q9ER35|FN3K_MOUSE Fructosamine-3-kinase OS=Mus musculus OX=10090 GN=Fn3k PE=1 SV=1	FALSE	Mouse	0	10.435	0	13	3	5	0	3	309	35	8.4	1.83				13				5				3				1
FALSE		High	IsMasterProtein	-7.62856e+18	602	P47758	Signal recognition particle receptor subunit beta OS=Mus musculus OX=10090 GN=Srprb PE=1 SV=1	>sp|P47758|SRPRB_MOUSE Signal recognition particle receptor subunit beta OS=Mus musculus OX=10090 GN=Srprb PE=1 SV=1	FALSE	Mouse	0	47.057	0	58	12	21	9	12	269	29.6	9.28	18.86				58				21				12				1
FALSE		High	IsMasterProtein	-7.62104e+18	603	P08551	Neurofilament light polypeptide OS=Mus musculus OX=10090 GN=Nefl PE=1 SV=5	>sp|P08551|NFL_MOUSE Neurofilament light polypeptide OS=Mus musculus OX=10090 GN=Nefl PE=1 SV=5	FALSE	Mouse	0	380.905	0	78	46	438	41	41	543	61.5	4.64	636.36	9.12	54.81	51.49	78	20	52	49	333	14	48	43	46	11	23	23	1	Met-loss+Acetyl [N-Term]
FALSE		High	IsMasterProtein	-7.61591e+18	604	P48036	Annexin A5 OS=Mus musculus OX=10090 GN=Anxa5 PE=1 SV=1	>sp|P48036|ANXA5_MOUSE Annexin A5 OS=Mus musculus OX=10090 GN=Anxa5 PE=1 SV=1	FALSE	Mouse	0	146.904	0	79	25	78	7	25	319	35.7	4.96	109.15	0	0	1.7	79	5	6	12	72	1	2	3	25	1	2	3	1
FALSE		High	IsMasterProtein	-7.61477e+18	605	Q64520	Guanylate kinase OS=Mus musculus OX=10090 GN=Guk1 PE=1 SV=2	>sp|Q64520|KGUA_MOUSE Guanylate kinase OS=Mus musculus OX=10090 GN=Guk1 PE=1 SV=2	FALSE	Mouse	0	47.687	0	61	9	20	0	1	198	21.9	6.55	21.21				61				20				9				1	Met-loss+Acetyl [N-Term]
FALSE		High	IsMasterProtein	-7.61434e+18	606	A0AAQ4VMQ6	Cyclic nucleotide-binding domain-containing protein OS=Mus musculus OX=10090 PE=3 SV=1	>tr|A0AAQ4VMQ6|A0AAQ4VMQ6_MOUSE Cyclic nucleotide-binding domain-containing protein OS=Mus musculus OX=10090 PE=3 SV=1	FALSE	Mouse	0.001	3.773	17	2	2	2	2	2	1138	130.8	8.32	0				2				2				2				1
FALSE		High	IsMasterProtein	-7.61408e+18	607	P14148	Large ribosomal subunit protein uL30 OS=Mus musculus OX=10090 GN=Rpl7 PE=1 SV=2	>sp|P14148|RL7_MOUSE Large ribosomal subunit protein uL30 OS=Mus musculus OX=10090 GN=Rpl7 PE=1 SV=2	FALSE	Mouse	0	38.984	0	50	15	32	2	15	270	31.4	10.89	29.4		4.01	1.89	50		14	8	24		6	2	15		4	2	1
FALSE		High	IsMasterProtein	-7.61207e+18	608	P28658	Ataxin-10 OS=Mus musculus OX=10090 GN=Atxn10 PE=1 SV=2	>sp|P28658|ATX10_MOUSE Ataxin-10 OS=Mus musculus OX=10090 GN=Atxn10 PE=1 SV=2	FALSE	Mouse	0	109.634	0	54	23	46	23	23	475	53.7	5.25	72.4				54				46				23				1
FALSE		High	IsMasterProtein	-7.61159e+18	609	Q8BRF7	Sec1 family domain-containing protein 1 OS=Mus musculus OX=10090 GN=Scfd1 PE=1 SV=1	>sp|Q8BRF7|SCFD1_MOUSE Sec1 family domain-containing protein 1 OS=Mus musculus OX=10090 GN=Scfd1 PE=1 SV=1	FALSE	Mouse	0	45.04	0	24	11	11	0	11	639	72.3	6.38	16.27				24				11				11				1
FALSE		High	IsMasterProtein	-7.60776e+18	610	Q8BGB5	LIM domain-containing protein 2 OS=Mus musculus OX=10090 GN=Limd2 PE=1 SV=1	>sp|Q8BGB5|LIMD2_MOUSE LIM domain-containing protein 2 OS=Mus musculus OX=10090 GN=Limd2 PE=1 SV=1	FALSE	Mouse	0.007	2.22	136	7	1	1	1	1	128	14.2	9.04	0				7				1				1				1
FALSE		High	IsMasterProtein	-7.60763e+18	611	Q9D0A3	Arpin OS=Mus musculus OX=10090 GN=Arpin PE=1 SV=1	>sp|Q9D0A3|ARPIN_MOUSE Arpin OS=Mus musculus OX=10090 GN=Arpin PE=1 SV=1	FALSE	Mouse	0	47.017	0	58	13	26	13	13	226	25.2	5.19	28.48				58				26				13				1
FALSE		High	IsMasterProtein	-7.60057e+18	612	G3X983	T cell activation inhibitor, mitochondrial OS=Mus musculus OX=10090 GN=Tcaim PE=1 SV=1	>tr|G3X983|G3X983_MOUSE T cell activation inhibitor, mitochondrial OS=Mus musculus OX=10090 GN=Tcaim PE=1 SV=1	FALSE	Mouse	0	7.109	0	5	2	2	0	2	509	58.5	9.25	0				5				2				2				1
FALSE		High	IsMasterProtein	-7.59731e+18	613	Q3U2V3	8-oxo-dGDP phosphatase NUDT18 OS=Mus musculus OX=10090 GN=Nudt18 PE=1 SV=1	>sp|Q3U2V3|NUD18_MOUSE 8-oxo-dGDP phosphatase NUDT18 OS=Mus musculus OX=10090 GN=Nudt18 PE=1 SV=1	FALSE	Mouse	0	8.754	0	8	2	2	0	2	323	35.7	6.62	2.61				8				2				2				1	Met-loss+Acetyl [N-Term]
FALSE		High	IsMasterProtein	-7.59727e+18	614	B2RXQ2	Ppfia1 protein OS=Mus musculus OX=10090 GN=Ppfia1 PE=1 SV=1	>tr|B2RXQ2|B2RXQ2_MOUSE Ppfia1 protein OS=Mus musculus OX=10090 GN=Ppfia1 PE=1 SV=1	FALSE	Mouse	0	27.093	0	9	10	13	0	4	1266	142.6	6.25	5.63				9				13				10				1
FALSE		High	IsMasterProtein	-7.59281e+18	615	Q64522	Histone H2A type 2-B OS=Mus musculus OX=10090 GN=H2ac21 PE=1 SV=3	>sp|Q64522|H2A2B_MOUSE Histone H2A type 2-B OS=Mus musculus OX=10090 GN=H2ac21 PE=1 SV=3	FALSE	Mouse	0	46.062	0	52	4	84	1	3	130	14	10.89	59.16	10.96	14.51	6.06	52	29	7	29	39	17	17	11	4	2	1	2	1
FALSE		High	IsMasterProtein	-7.59199e+18	616	O88543	COP9 signalosome complex subunit 3 OS=Mus musculus OX=10090 GN=Cops3 PE=1 SV=3	>sp|O88543|CSN3_MOUSE COP9 signalosome complex subunit 3 OS=Mus musculus OX=10090 GN=Cops3 PE=1 SV=3	FALSE	Mouse	0	63.71	0	35	12	23	7	12	423	47.8	6.65	37.56				35				23				12				1	Met-loss+Acetyl [N-Term]
FALSE		High	IsMasterProtein	-7.58901e+18	617	E9Q586	Dynactin subunit 1 OS=Mus musculus OX=10090 GN=Dctn1 PE=1 SV=1	>tr|E9Q586|E9Q586_MOUSE Dynactin subunit 1 OS=Mus musculus OX=10090 GN=Dctn1 PE=1 SV=1	FALSE	Mouse	0	203.945	0	51	48	69	0	1	1239	136.8	5.45	83.65		0		51		1		68		1		47		1		1
FALSE		High	IsMasterProtein	-7.5861e+18	618	Q6ZWY3	Small ribosomal subunit protein eS27-like OS=Mus musculus OX=10090 GN=Rps27l PE=1 SV=3	>sp|Q6ZWY3|RS27L_MOUSE Small ribosomal subunit protein eS27-like OS=Mus musculus OX=10090 GN=Rps27l PE=1 SV=3	FALSE	Mouse	0	23.472	0	39	4	15	0	2	84	9.5	9.45	11.55				39				15				4				1
FALSE		High	IsMasterProtein	-7.58488e+18	619	Q61001	Laminin subunit alpha-5 OS=Mus musculus OX=10090 GN=Lama5 PE=1 SV=4	>sp|Q61001|LAMA5_MOUSE Laminin subunit alpha-5 OS=Mus musculus OX=10090 GN=Lama5 PE=1 SV=4	FALSE	Mouse	0.001	3.765	17	1	1	2	1	1	3718	403.8	6.73			0	0			1	1			1	1			1	1	1
FALSE		High	IsMasterProtein	-7.57772e+18	620	O54865	Guanylate cyclase soluble subunit beta-1 OS=Mus musculus OX=10090 GN=Gucy1b1 PE=1 SV=1	>sp|O54865|GCYB1_MOUSE Guanylate cyclase soluble subunit beta-1 OS=Mus musculus OX=10090 GN=Gucy1b1 PE=1 SV=1	FALSE	Mouse	0	114.383	0	46	26	39	2	26	620	70.6	5.31	57.97			0	46			2	38			1	26			1	1
FALSE		High	IsMasterProtein	-7.57418e+18	621	Q8CHX7	Raftlin-2 OS=Mus musculus OX=10090 GN=Rftn2 PE=1 SV=3	>sp|Q8CHX7|RFTN2_MOUSE Raftlin-2 OS=Mus musculus OX=10090 GN=Rftn2 PE=1 SV=3	FALSE	Mouse	0	37.198	0	21	7	11	4	7	500	54.9	5.5	22.39				21				11				7				1
FALSE		High	IsMasterProtein	-7.57391e+18	622	P54116	Stomatin OS=Mus musculus OX=10090 GN=Stom PE=1 SV=3	>sp|P54116|STOM_MOUSE Stomatin OS=Mus musculus OX=10090 GN=Stom PE=1 SV=3	FALSE	Mouse	0	32.222	0	42	9	15	8	9	284	31.4	6.93	9.75		5.1		42		34		9		6		9		6		1
FALSE		High	IsMasterProtein	-7.57108e+18	623	Q3U3Q1	Serine/threonine-protein kinase ULK3 OS=Mus musculus OX=10090 GN=Ulk3 PE=2 SV=1	>sp|Q3U3Q1|ULK3_MOUSE Serine/threonine-protein kinase ULK3 OS=Mus musculus OX=10090 GN=Ulk3 PE=2 SV=1	FALSE	Mouse	0	11.283	0	11	4	4	0	4	472	53.5	7.03	4.41				11				4				4				1
FALSE		High	IsMasterProtein	-7.56773e+18	624	P62812	Gamma-aminobutyric acid receptor subunit alpha-1 OS=Mus musculus OX=10090 GN=Gabra1 PE=1 SV=1	>sp|P62812|GBRA1_MOUSE Gamma-aminobutyric acid receptor subunit alpha-1 OS=Mus musculus OX=10090 GN=Gabra1 PE=1 SV=1	FALSE	Mouse	0	57.925	0	30	15	60	5	9	455	51.7	9.31	77.64			0	30			2	59			1	15			1	1
FALSE		High	IsMasterProtein	-7.56528e+18	625	P01869	Ig gamma-1 chain C region, membrane-bound form OS=Mus musculus OX=10090 GN=Ighg1 PE=1 SV=2	>sp|P01869|IGH1M_MOUSE Ig gamma-1 chain C region, membrane-bound form OS=Mus musculus OX=10090 GN=Ighg1 PE=1 SV=2	FALSE	Mouse	0	106.219	0	50	13	465	0	13	393	43.4	6.44	12.81	189.24	340.42	281.71	21	32	44	40	9	130	170	156	6	9	12	11	1
FALSE		High	IsMasterProtein	-7.56456e+18	626	P97434	Myosin phosphatase Rho-interacting protein OS=Mus musculus OX=10090 GN=Mprip PE=1 SV=2	>sp|P97434|MPRIP_MOUSE Myosin phosphatase Rho-interacting protein OS=Mus musculus OX=10090 GN=Mprip PE=1 SV=2	FALSE	Mouse	0	150.203	0	42	33	56	0	2	1024	116.3	6.21	74.11			0	42			2	54			2	33			2	1
FALSE		High	IsMasterProtein	-7.56237e+18	627	Q8BFZ9	Erlin-2 OS=Mus musculus OX=10090 GN=Erlin2 PE=1 SV=1	>sp|Q8BFZ9|ERLN2_MOUSE Erlin-2 OS=Mus musculus OX=10090 GN=Erlin2 PE=1 SV=1	FALSE	Mouse	0	67.738	0	59	16	24	1	13	340	37.8	5.5	38.2				59				24				16				1
FALSE		High	IsMasterProtein	-7.55859e+18	629	C0HKE5	Histone H2A type 1-G OS=Mus musculus OX=10090 GN=H2ac11 PE=1 SV=1	>sp|C0HKE5|H2A1G_MOUSE Histone H2A type 1-G OS=Mus musculus OX=10090 GN=H2ac11 PE=1 SV=1;>sp|C0HKE3|H2A1D_MOUSE Histone H2A type 1-D OS=Mus musculus OX=10090 GN=H2ac7 PE=1 SV=1;>sp|C0HKE8|H2A1O_MOUSE Histone H2A type 1-O OS=Mus musculus OX=10090 GN=Hist1h2ao PE=1 SV=1;>sp|C0HKE6|H2A1I_MOUSE Histone H2A type 1-I OS=Mus musculus OX=10090 GN=H2ac13 PE=1 SV=1;>sp|C0HKE2|H2A1C_MOUSE Histone H2A type 1…	FALSE	Mouse	0	30.849	0	49	4	218	0	2	130	14.1	11.05	122.37	20.54	37.43	13.15	49	35	27	27	133	29	33	23	4	3	3	3	1
FALSE		High	IsMasterProtein	-7.55624e+18	630	Q3UPL0	Protein transport protein Sec31A OS=Mus musculus OX=10090 GN=Sec31a PE=1 SV=2	>sp|Q3UPL0|SC31A_MOUSE Protein transport protein Sec31A OS=Mus musculus OX=10090 GN=Sec31a PE=1 SV=2	FALSE	Mouse	0	100.842	0	28	28	35	2	28	1230	133.5	6.76	34.4				28				35				28				1
FALSE		High	IsMasterProtein	-7.55491e+18	631	P61080	Ubiquitin-conjugating enzyme E2 D1 OS=Mus musculus OX=10090 GN=Ube2d1 PE=1 SV=1	>sp|P61080|UB2D1_MOUSE Ubiquitin-conjugating enzyme E2 D1 OS=Mus musculus OX=10090 GN=Ube2d1 PE=1 SV=1	FALSE	Mouse	0	7.903	0	20	2	2	1	1	147	16.6	7.42	4.47				20				2				2				1
FALSE		High	IsMasterProtein	-7.55039e+18	633	Q9D172	Glutamine amidotransferase-like class 1 domain-containing protein 3, mitochondrial OS=Mus musculus OX=10090 GN=Gatd3 PE=1 SV=1	>sp|Q9D172|GAL3A_MOUSE Glutamine amidotransferase-like class 1 domain-containing protein 3, mitochondrial OS=Mus musculus OX=10090 GN=Gatd3 PE=1 SV=1	FALSE	Mouse	0	78.648	0	67	12	87	3	12	266	28.1	8.78	113.75		0		67		3		86		1		12		1		1
FALSE		High	IsMasterProtein	-7.5466e+18	634	P59648	FXYD domain-containing ion transport regulator 7 OS=Mus musculus OX=10090 GN=Fxyd7 PE=1 SV=1	>sp|P59648|FXYD7_MOUSE FXYD domain-containing ion transport regulator 7 OS=Mus musculus OX=10090 GN=Fxyd7 PE=1 SV=1	FALSE	Mouse	0.001	3.742	17	25	2	4	1	2	80	8.5	7.84	3.55				25				4				2				1
FALSE		High	IsMasterProtein	-7.54319e+18	635	A0A338P769	Septin OS=Mus musculus OX=10090 GN=Septin5 PE=1 SV=1	>tr|A0A338P769|A0A338P769_MOUSE Septin OS=Mus musculus OX=10090 GN=Septin5 PE=1 SV=1	FALSE	Mouse	0	127.166	0	62	23	88	0	1	378	43.8	6.67	109.4	0	2.02	6.23	62	7	13	25	72	2	4	10	23	2	4	9	1
FALSE		High	IsMasterProtein	-7.53738e+18	637	Q8C129	Leucyl-cystinyl aminopeptidase OS=Mus musculus OX=10090 GN=Lnpep PE=1 SV=1	>sp|Q8C129|LCAP_MOUSE Leucyl-cystinyl aminopeptidase OS=Mus musculus OX=10090 GN=Lnpep PE=1 SV=1	FALSE	Mouse	0	31.344	0	16	13	13	13	13	1025	117.2	5.96	10.82				16				13				13				1
FALSE		High	IsMasterProtein	-7.5356e+18	638	O76013	Keratin, type I cuticular Ha6 OS=Homo sapiens GN=KRT36 PE=1 SV=1	>sp|O76013|KRT36_HUMAN Keratin, type I cuticular Ha6 OS=Homo sapiens GN=KRT36 PE=1 SV=1	TRUE	Contaminants	0	19.908	0	16	7	208	3	4	467	52.2	4.94	8.63	75.85	115.59	49.98	1	5	16	3	13	64	86	45	1	3	7	2	1
FALSE		High	IsMasterProtein	-7.53396e+18	639	Q3TFQ1	SPRY domain-containing protein 7 OS=Mus musculus OX=10090 GN=Spryd7 PE=1 SV=2	>sp|Q3TFQ1|SPRY7_MOUSE SPRY domain-containing protein 7 OS=Mus musculus OX=10090 GN=Spryd7 PE=1 SV=2	FALSE	Mouse	0	6.241	0	16	3	4	0	3	196	21.7	6.7	2.04				16				4				3				1
FALSE		High	IsMasterProtein	-7.53266e+18	640	Q9JKL5	Calcineurin B homologous protein 3 OS=Mus musculus OX=10090 GN=Tesc PE=1 SV=2	>sp|Q9JKL5|CHP3_MOUSE Calcineurin B homologous protein 3 OS=Mus musculus OX=10090 GN=Tesc PE=1 SV=2	FALSE	Mouse	0	28.484	0	37	8	14	2	8	214	24.6	4.98	12.46				37				14				8				1
FALSE		High	IsMasterProtein	-7.53215e+18	641	Q91ZM2	SH2B adapter protein 1 OS=Mus musculus OX=10090 GN=Sh2b1 PE=1 SV=2	>sp|Q91ZM2|SH2B1_MOUSE SH2B adapter protein 1 OS=Mus musculus OX=10090 GN=Sh2b1 PE=1 SV=2	FALSE	Mouse	0	19.174	0	11	4	6	0	4	756	79.6	5.25	7.65				11				6				4				1
FALSE		High	IsMasterProtein	-7.53203e+18	642	A0A075B5U7	Immunoglobulin heavy variable 1-22 (Fragment) OS=Mus musculus OX=10090 GN=Ighv1-22 PE=1 SV=1	>tr|A0A075B5U7|A0A075B5U7_MOUSE Immunoglobulin heavy variable 1-22 (Fragment) OS=Mus musculus OX=10090 GN=Ighv1-22 PE=1 SV=1	FALSE	Mouse	0	16.533	0	33	3	38	0	1	117	13	8.76		10.37	14.45	14.25		21	21	33		7	19	12		2	2	3	1
FALSE		High	IsMasterProtein	-7.52848e+18	643	Q6NZN0	RNA-binding protein 26 OS=Mus musculus OX=10090 GN=Rbm26 PE=1 SV=2	>sp|Q6NZN0|RBM26_MOUSE RNA-binding protein 26 OS=Mus musculus OX=10090 GN=Rbm26 PE=1 SV=2	FALSE	Mouse	0	10.174	0	5	4	4	0	4	1012	114.1	9.16	3.9				5				4				4				1
FALSE		High	IsMasterProtein	-7.52437e+18	644	G5E8J3	WD repeat-containing protein 11 OS=Mus musculus OX=10090 GN=Wdr11 PE=1 SV=1	>tr|G5E8J3|G5E8J3_MOUSE WD repeat-containing protein 11 OS=Mus musculus OX=10090 GN=Wdr11 PE=1 SV=1	FALSE	Mouse	0	19.332	0	9	7	7	0	7	1223	135.9	7.11	3.86				9				7				7				1
FALSE		High	IsMasterProtein	-7.52191e+18	645	Q8CGV2	Tryptophan 5-hydroxylase 2 OS=Mus musculus OX=10090 GN=Tph2 PE=1 SV=2	>sp|Q8CGV2|TPH2_MOUSE Tryptophan 5-hydroxylase 2 OS=Mus musculus OX=10090 GN=Tph2 PE=1 SV=2	FALSE	Mouse	0	54.85	0	31	12	16	12	12	488	55.8	6.24	24.2				31				16				12				1
FALSE		High	IsMasterProtein	-7.52001e+18	647	P49813	Tropomodulin-1 OS=Mus musculus OX=10090 GN=Tmod1 PE=1 SV=2	>sp|P49813|TMOD1_MOUSE Tropomodulin-1 OS=Mus musculus OX=10090 GN=Tmod1 PE=1 SV=2	FALSE	Mouse	0	53.334	0	50	13	14	12	13	359	40.4	5.1	22.77				50				14				13				1
FALSE		High	IsMasterProtein	-7.51874e+18	648	Q922J3	CAP-Gly domain-containing linker protein 1 OS=Mus musculus OX=10090 GN=Clip1 PE=1 SV=1	>sp|Q922J3|CLIP1_MOUSE CAP-Gly domain-containing linker protein 1 OS=Mus musculus OX=10090 GN=Clip1 PE=1 SV=1	FALSE	Mouse	0	103.848	0	25	32	33	0	1	1391	155.7	5.24	37.79				25				33				32				1	Met-loss+Acetyl [N-Term]
FALSE		High	IsMasterProtein	-7.51579e+18	649	P61205	ADP-ribosylation factor 3 OS=Mus musculus OX=10090 GN=Arf3 PE=2 SV=2	>sp|P61205|ARF3_MOUSE ADP-ribosylation factor 3 OS=Mus musculus OX=10090 GN=Arf3 PE=2 SV=2	FALSE	Mouse	0	88.325	0	72	10	140	1	2	181	20.6	7.43	164.55	5.86	6.1	14.18	72	36	36	34	117	6	6	11	10	5	5	5	1
FALSE		High	IsMasterProtein	-7.51182e+18	650	Q3UH45	Tectonin beta-propeller repeat containing 2 OS=Mus musculus OX=10090 GN=Tecpr2 PE=1 SV=1	>tr|Q3UH45|Q3UH45_MOUSE Tectonin beta-propeller repeat containing 2 OS=Mus musculus OX=10090 GN=Tecpr2 PE=1 SV=1	FALSE	Mouse	0	6.432	0	2	2	3	1	2	1423	154.8	5.38	4				2				3				2				1
FALSE		High	IsMasterProtein	-7.51143e+18	651	P57784	U2 small nuclear ribonucleoprotein A' OS=Mus musculus OX=10090 GN=Snrpa1 PE=1 SV=2	>sp|P57784|RU2A_MOUSE U2 small nuclear ribonucleoprotein A' OS=Mus musculus OX=10090 GN=Snrpa1 PE=1 SV=2	FALSE	Mouse	0	46.745	0	51	11	25	4	11	255	28.3	8.62	22.44		0		51		4		24		1		11		1		1
FALSE		High	IsMasterProtein	-7.51108e+18	652	Q9DBX3	Sushi domain-containing protein 2 OS=Mus musculus OX=10090 GN=Susd2 PE=1 SV=1	>sp|Q9DBX3|SUSD2_MOUSE Sushi domain-containing protein 2 OS=Mus musculus OX=10090 GN=Susd2 PE=1 SV=1	FALSE	Mouse	0	6.758	0	2	2	3	1	2	820	90.6	6.62	5.56				2				3				2				1
FALSE		High	IsMasterProtein	-7.50493e+18	653	Q80TL0	Protein phosphatase 1E OS=Mus musculus OX=10090 GN=Ppm1e PE=1 SV=2	>sp|Q80TL0|PPM1E_MOUSE Protein phosphatase 1E OS=Mus musculus OX=10090 GN=Ppm1e PE=1 SV=2	FALSE	Mouse	0	74.874	0	24	14	33	14	14	749	83.4	4.97	44.06				24				33				14				1	Met-loss+Acetyl [N-Term]
FALSE		High	IsMasterProtein	-7.5027e+18	654	Q7M739	Nucleoprotein TPR OS=Mus musculus OX=10090 GN=Tpr PE=1 SV=1	>tr|Q7M739|Q7M739_MOUSE Nucleoprotein TPR OS=Mus musculus OX=10090 GN=Tpr PE=1 SV=1	FALSE	Mouse	0	345.729	0	37	75	131	1	1	2357	266.8	5.01	207.7				37				131				75				1	Met-loss+Acetyl [N-Term]
FALSE		High	IsMasterProtein	-7.49998e+18	656	Q3TEA8	Heterochromatin protein 1-binding protein 3 OS=Mus musculus OX=10090 GN=Hp1bp3 PE=1 SV=1	>sp|Q3TEA8|HP1B3_MOUSE Heterochromatin protein 1-binding protein 3 OS=Mus musculus OX=10090 GN=Hp1bp3 PE=1 SV=1	FALSE	Mouse	0	60.98	0	34	15	33	0	15	554	60.8	9.7	40.31		5.89	0	34		8	3	25		6	2	15		4	2	1	Met-loss+Acetyl [N-Term]
FALSE		High	IsMasterProtein	-7.49929e+18	657	B9EJA2	Cortactin-binding protein 2 OS=Mus musculus OX=10090 GN=Cttnbp2 PE=1 SV=2	>sp|B9EJA2|CTTB2_MOUSE Cortactin-binding protein 2 OS=Mus musculus OX=10090 GN=Cttnbp2 PE=1 SV=2	FALSE	Mouse	0	87.141	0	15	20	24	0	20	1648	178.7	8.19	41.52				15				24				20				1
FALSE		High	IsMasterProtein	-7.49774e+18	658	Q64521	Glycerol-3-phosphate dehydrogenase, mitochondrial OS=Mus musculus OX=10090 GN=Gpd2 PE=1 SV=2	>sp|Q64521|GPDM_MOUSE Glycerol-3-phosphate dehydrogenase, mitochondrial OS=Mus musculus OX=10090 GN=Gpd2 PE=1 SV=2	FALSE	Mouse	0	294.744	0	78	44	128	1	44	727	80.9	6.61	261.37		0		78		3		126		2		44		2		1
FALSE		High	IsMasterProtein	-7.49521e+18	659	Q5NCQ5	2-(3-amino-3-carboxypropyl)histidine synthase subunit 1 OS=Mus musculus OX=10090 GN=Dph1 PE=1 SV=1	>sp|Q5NCQ5|DPH1_MOUSE 2-(3-amino-3-carboxypropyl)histidine synthase subunit 1 OS=Mus musculus OX=10090 GN=Dph1 PE=1 SV=1	FALSE	Mouse	0	5.315	6	3	1	1	1	1	438	48	6.84	2.29				3				1				1				1	Met-loss+Acetyl [N-Term]
FALSE		High	IsMasterProtein	-7.49346e+18	661	Q61753	D-3-phosphoglycerate dehydrogenase OS=Mus musculus OX=10090 GN=Phgdh PE=1 SV=3	>sp|Q61753|SERA_MOUSE D-3-phosphoglycerate dehydrogenase OS=Mus musculus OX=10090 GN=Phgdh PE=1 SV=3	FALSE	Mouse	0	176.434	0	52	26	105	18	26	533	56.5	6.54	163.81				52				105				26				1	Met-loss+Acetyl [N-Term]
FALSE		High	IsMasterProtein	-7.49264e+18	662	Q9Z2V5	Protein deacetylase HDAC6 OS=Mus musculus OX=10090 GN=Hdac6 PE=1 SV=3	>sp|Q9Z2V5|HDAC6_MOUSE Protein deacetylase HDAC6 OS=Mus musculus OX=10090 GN=Hdac6 PE=1 SV=3	FALSE	Mouse	0	18.385	0	8	7	7	0	7	1149	125.7	5.78	5.48				8				7				7				1
FALSE		High	IsMasterProtein	-7.49234e+18	663	Q9CQJ1	HIG1 domain family member 2A OS=Mus musculus OX=10090 GN=Higd2a PE=3 SV=1	>sp|Q9CQJ1|HIG2A_MOUSE HIG1 domain family member 2A OS=Mus musculus OX=10090 GN=Higd2a PE=3 SV=1	FALSE	Mouse	0	16.722	0	54	2	3	2	2	106	11.4	9.57	8.85				54				3				2				1	Met-loss+Acetyl [N-Term]
FALSE		High	IsMasterProtein	-7.48147e+18	664	O09174	Alpha-methylacyl-CoA racemase OS=Mus musculus OX=10090 GN=Amacr PE=1 SV=4	>sp|O09174|AMACR_MOUSE Alpha-methylacyl-CoA racemase OS=Mus musculus OX=10090 GN=Amacr PE=1 SV=4	FALSE	Mouse	0	7.877	0	13	4	4	4	4	381	41.7	7.4	0				13				4				4				1
FALSE		High	IsMasterProtein	-7.47944e+18	665	P02769	Serum albumin OS=Bos taurus GN=ALB PE=1 SV=4	>sp|P02769|ALBU_BOVIN Serum albumin OS=Bos taurus GN=ALB PE=1 SV=4	TRUE	Contaminants	0	67.415	0	38	19	44	14	17	607	69.2	6.18	28.69		2.34	23.21	4		5	36	10		2	32	2		2	18	1
FALSE		High	IsMasterProtein	-7.46938e+18	667	E9Q4K0	Actin-binding LIM protein 2 OS=Mus musculus OX=10090 GN=Ablim2 PE=1 SV=1	>tr|E9Q4K0|E9Q4K0_MOUSE Actin-binding LIM protein 2 OS=Mus musculus OX=10090 GN=Ablim2 PE=1 SV=1	FALSE	Mouse	0	46.845	0	23	10	20	0	10	664	73.6	8.07	32.47				23				20				10				1
FALSE		High	IsMasterProtein	-7.46744e+18	668	P28651	Carbonic anhydrase-related protein OS=Mus musculus OX=10090 GN=Ca8 PE=1 SV=5	>sp|P28651|CAH8_MOUSE Carbonic anhydrase-related protein OS=Mus musculus OX=10090 GN=Ca8 PE=1 SV=5	FALSE	Mouse	0	71.991	0	51	11	32	11	11	291	33.1	4.78	44.43			4.22	51			26	25			7	11			5	1	Met-loss+Acetyl [N-Term]
FALSE		High	IsMasterProtein	-7.46729e+18	669	Q5SV85-2	Isoform 2 of Synergin gamma OS=Mus musculus OX=10090 GN=Synrg	>sp|Q5SV85-2|SYNRG_MOUSE Isoform 2 of Synergin gamma OS=Mus musculus OX=10090 GN=Synrg	FALSE	Mouse	0	52.444	0	17	13	16	1	13	1138	122	5	21.54				17				16				13				1
FALSE		High	IsMasterProtein	-7.46434e+18	670	Q9D110	5-formyltetrahydrofolate cyclo-ligase OS=Mus musculus OX=10090 GN=Mthfs PE=2 SV=2	>sp|Q9D110|MTHFS_MOUSE 5-formyltetrahydrofolate cyclo-ligase OS=Mus musculus OX=10090 GN=Mthfs PE=2 SV=2	FALSE	Mouse	0.002	3.18	42	7	2	3	0	1	203	23.2	7.02	0				7				3				2				1
FALSE		High	IsMasterProtein	-7.46287e+18	671	P01831	Thy-1 membrane glycoprotein OS=Mus musculus OX=10090 GN=Thy1 PE=1 SV=1	>sp|P01831|THY1_MOUSE Thy-1 membrane glycoprotein OS=Mus musculus OX=10090 GN=Thy1 PE=1 SV=1	FALSE	Mouse	0	37.445	0	33	6	98	0	6	162	18.1	8.97	96.77	0	1.86		33	6	23		92	2	4		6	1	3		1
FALSE		High	IsMasterProtein	-7.46195e+18	672	A0A075B5X4	Immunoglobulin heavy variable V8-11 (Fragment) OS=Mus musculus OX=10090 GN=Ighv8-11 PE=1 SV=2	>tr|A0A075B5X4|A0A075B5X4_MOUSE Immunoglobulin heavy variable V8-11 (Fragment) OS=Mus musculus OX=10090 GN=Ighv8-11 PE=1 SV=2	FALSE	Mouse	0	17.489	0	28	3	29	2	2	119	13.1	8.48		7.75	11.45	14.36		14	28	28		7	13	9		2	3	3	1
FALSE		High	IsMasterProtein	-7.46012e+18	673	P37804	Transgelin OS=Mus musculus OX=10090 GN=Tagln PE=1 SV=3	>sp|P37804|TAGL_MOUSE Transgelin OS=Mus musculus OX=10090 GN=Tagln PE=1 SV=3	FALSE	Mouse	0	37.045	0	52	11	25	3	10	201	22.6	8.81	20.29				52				25				11				1
FALSE		High	IsMasterProtein	-7.45982e+18	674	Q9CXI0	2-methoxy-6-polyprenyl-1,4-benzoquinol methylase, mitochondrial OS=Mus musculus OX=10090 GN=Coq5 PE=1 SV=2	>sp|Q9CXI0|COQ5_MOUSE 2-methoxy-6-polyprenyl-1,4-benzoquinol methylase, mitochondrial OS=Mus musculus OX=10090 GN=Coq5 PE=1 SV=2	FALSE	Mouse	0	17.009	0	24	6	9	5	6	327	37.3	7.49	4.11				24				9				6				1
FALSE		High	IsMasterProtein	-7.45717e+18	675	O35465	Peptidyl-prolyl cis-trans isomerase FKBP8 OS=Mus musculus OX=10090 GN=Fkbp8 PE=1 SV=2	>sp|O35465|FKBP8_MOUSE Peptidyl-prolyl cis-trans isomerase FKBP8 OS=Mus musculus OX=10090 GN=Fkbp8 PE=1 SV=2	FALSE	Mouse	0	82.997	0	38	10	17	0	10	402	43.5	5.16	47.52				38				17				10				1
FALSE		High	IsMasterProtein	-7.45613e+18	676	O08842	GDNF family receptor alpha-2 OS=Mus musculus OX=10090 GN=Gfra2 PE=1 SV=2	>sp|O08842|GFRA2_MOUSE GDNF family receptor alpha-2 OS=Mus musculus OX=10090 GN=Gfra2 PE=1 SV=2	FALSE	Mouse	0	7.669	0	5	2	5	0	2	464	51.7	7.75	2.51		1.63		5		5		2		3		2		2		1
FALSE		High	IsMasterProtein	-7.45572e+18	677	D3YYT1	Cytokine-like nuclear factor N-PAC OS=Mus musculus OX=10090 GN=Glyr1 PE=1 SV=1	>tr|D3YYT1|D3YYT1_MOUSE Cytokine-like nuclear factor N-PAC OS=Mus musculus OX=10090 GN=Glyr1 PE=1 SV=1	FALSE	Mouse	0	24.039	0	13	6	7	0	6	552	60.4	9.13	13.5				13				7				6				1
FALSE		High	IsMasterProtein	-7.45505e+18	678	Q9QZ88	Vacuolar protein sorting-associated protein 29 OS=Mus musculus OX=10090 GN=Vps29 PE=1 SV=1	>sp|Q9QZ88|VPS29_MOUSE Vacuolar protein sorting-associated protein 29 OS=Mus musculus OX=10090 GN=Vps29 PE=1 SV=1	FALSE	Mouse	0	26.395	0	48	8	14	0	1	182	20.5	6.79	13.22				48				14				8				1
FALSE		High	IsMasterProtein	-7.45331e+18	679	Q9CQA3	Succinate dehydrogenase [ubiquinone] iron-sulfur subunit, mitochondrial OS=Mus musculus OX=10090 GN=Sdhb PE=1 SV=1	>sp|Q9CQA3|SDHB_MOUSE Succinate dehydrogenase [ubiquinone] iron-sulfur subunit, mitochondrial OS=Mus musculus OX=10090 GN=Sdhb PE=1 SV=1	FALSE	Mouse	0	71.361	0	52	15	87	15	15	282	31.8	8.68	73.86				52				87				15				1
FALSE		High	IsMasterProtein	-7.45227e+18	680	P13439	Uridine 5'-monophosphate synthase OS=Mus musculus OX=10090 GN=Umps PE=1 SV=3	>sp|P13439|UMPS_MOUSE Uridine 5'-monophosphate synthase OS=Mus musculus OX=10090 GN=Umps PE=1 SV=3	FALSE	Mouse	0	42.993	0	31	14	17	12	14	481	52.3	6.61	28.38				31				17				14				1	Acetyl [N-Term]
FALSE		High	IsMasterProtein	-7.45225e+18	681	Q9D3B1	Very-long-chain (3R)-3-hydroxyacyl-CoA dehydratase 2 OS=Mus musculus OX=10090 GN=Hacd2 PE=1 SV=1	>sp|Q9D3B1|HACD2_MOUSE Very-long-chain (3R)-3-hydroxyacyl-CoA dehydratase 2 OS=Mus musculus OX=10090 GN=Hacd2 PE=1 SV=1	FALSE	Mouse	0	5.173	6	5	1	1	1	1	254	28.4	9.58	2.17				5				1				1				1
FALSE		High	IsMasterProtein	-7.44814e+18	682	Q80WM5	Hyaluronan and proteoglycan link protein 3 OS=Mus musculus OX=10090 GN=Hapln3 PE=2 SV=3	>sp|Q80WM5|HPLN3_MOUSE Hyaluronan and proteoglycan link protein 3 OS=Mus musculus OX=10090 GN=Hapln3 PE=2 SV=3	FALSE	Mouse	0.005	2.37	101	2	1	1	1	1	359	40.7	6.52	0				2				1				1				1
FALSE		High	IsMasterProtein	-7.44369e+18	685	Q9Z210	Peroxisomal membrane protein 11B OS=Mus musculus OX=10090 GN=Pex11b PE=1 SV=1	>sp|Q9Z210|PX11B_MOUSE Peroxisomal membrane protein 11B OS=Mus musculus OX=10090 GN=Pex11b PE=1 SV=1	FALSE	Mouse	0	47.759	0	50	10	13	0	10	259	28.7	9.95	12.33				50				13				10				1
FALSE		High	IsMasterProtein	-7.43789e+18	687	P97930	Thymidylate kinase OS=Mus musculus OX=10090 GN=Dtymk PE=1 SV=2	>sp|P97930|KTHY_MOUSE Thymidylate kinase OS=Mus musculus OX=10090 GN=Dtymk PE=1 SV=2	FALSE	Mouse	0	17.6	0	27	6	8	0	6	212	23.9	7.9	8.02				27				8				6				1
FALSE		High	IsMasterProtein	-7.43783e+18	688	Q8BG02	Serine/threonine-protein phosphatase 2A 55 kDa regulatory subunit B gamma isoform OS=Mus musculus OX=10090 GN=Ppp2r2c PE=1 SV=1	>sp|Q8BG02|2ABG_MOUSE Serine/threonine-protein phosphatase 2A 55 kDa regulatory subunit B gamma isoform OS=Mus musculus OX=10090 GN=Ppp2r2c PE=1 SV=1	FALSE	Mouse	0	29.203	0	21	7	12	3	4	447	51.4	6.37	20.92				21				12				7				1
FALSE		High	IsMasterProtein	-7.43106e+18	689	P62892	Large ribosomal subunit protein eL39 OS=Mus musculus OX=10090 GN=Rpl39 PE=1 SV=2	>sp|P62892|RL39_MOUSE Large ribosomal subunit protein eL39 OS=Mus musculus OX=10090 GN=Rpl39 PE=1 SV=2	FALSE	Mouse	0.004	2.577	79	20	1	4	1	1	51	6.4	12.56	2.03		0	0	20		20	20	2		1	1	1		1	1	1
FALSE		High	IsMasterProtein	-7.43105e+18	690	A0A1D5RLL3	Protein EFR3 homolog A OS=Mus musculus OX=10090 GN=Efr3a PE=1 SV=1	>tr|A0A1D5RLL3|A0A1D5RLL3_MOUSE Protein EFR3 homolog A OS=Mus musculus OX=10090 GN=Efr3a PE=1 SV=1	FALSE	Mouse	0	28.71	0	12	9	12	0	8	846	95.6	6.7	11.45				12				12				9				1
FALSE		High	IsMasterProtein	-7.4282e+18	691	P47968	Ribose-5-phosphate isomerase OS=Mus musculus OX=10090 GN=Rpia PE=1 SV=2	>sp|P47968|RPIA_MOUSE Ribose-5-phosphate isomerase OS=Mus musculus OX=10090 GN=Rpia PE=1 SV=2	FALSE	Mouse	0	5.029	6	11	2	2	2	2	303	32.4	8.02	0				11				2				2				1
FALSE		High	IsMasterProtein	-7.42428e+18	692	Q60738	Proton-coupled zinc antiporter SLC30A1 OS=Mus musculus OX=10090 GN=Slc30a1 PE=1 SV=1	>sp|Q60738|ZNT1_MOUSE Proton-coupled zinc antiporter SLC30A1 OS=Mus musculus OX=10090 GN=Slc30a1 PE=1 SV=1	FALSE	Mouse	0	8.539	0	4	2	2	2	2	503	54.7	6.62	2.51				4				2				2				1
FALSE		High	IsMasterProtein	-7.422e+18	693	Q9JJZ2	Tubulin alpha-8 chain OS=Mus musculus OX=10090 GN=Tuba8 PE=1 SV=1	>sp|Q9JJZ2|TBA8_MOUSE Tubulin alpha-8 chain OS=Mus musculus OX=10090 GN=Tuba8 PE=1 SV=1	FALSE	Mouse	0	255.051	0	60	26	1027	7	7	449	50	5.1	1415.74	6.13	31.03	172	60	18	33	41	859	11	38	119	26	6	12	17	1
FALSE		High	IsMasterProtein	-7.41999e+18	694	Q7TSY6	CUGBP Elav-like family member 4 OS=Mus musculus OX=10090 GN=Celf4 PE=1 SV=2	>sp|Q7TSY6|CELF4_MOUSE CUGBP Elav-like family member 4 OS=Mus musculus OX=10090 GN=Celf4 PE=1 SV=2	FALSE	Mouse	0	13.765	0	12	4	8	0	3	486	51.9	8	3.9				12				8				4				1
FALSE		High	IsMasterProtein	-7.41604e+18	696	P70444	BH3-interacting domain death agonist OS=Mus musculus OX=10090 GN=Bid PE=1 SV=2	>sp|P70444|BID_MOUSE BH3-interacting domain death agonist OS=Mus musculus OX=10090 GN=Bid PE=1 SV=2	FALSE	Mouse	0.004	2.805	68	14	2	2	1	2	195	21.9	4.81	0				14				2				2				1
FALSE		High	IsMasterProtein	-7.41545e+18	697	A0A0R4J038	Kininogen 1 OS=Mus musculus OX=10090 GN=Kng1 PE=1 SV=1	>tr|A0A0R4J038|A0A0R4J038_MOUSE Kininogen 1 OS=Mus musculus OX=10090 GN=Kng1 PE=1 SV=1	FALSE	Mouse	0	5.845	0	3	2	3	0	2	661	73.1	6.6	1.78				3				3				2				1
FALSE		High	IsMasterProtein	-7.41509e+18	698	Q640R3	Hepatic and glial cell adhesion molecule OS=Mus musculus OX=10090 GN=Hepacam PE=1 SV=2	>sp|Q640R3|HECAM_MOUSE Hepatic and glial cell adhesion molecule OS=Mus musculus OX=10090 GN=Hepacam PE=1 SV=2	FALSE	Mouse	0	54.688	0	35	13	53	13	13	418	46.3	9.42	62.43	0			35	3			51	2			13	1			1
FALSE		High	IsMasterProtein	-7.41484e+18	699	A0A286YDF5	Myoferlin OS=Mus musculus OX=10090 GN=Myof PE=1 SV=1	>tr|A0A286YDF5|A0A286YDF5_MOUSE Myoferlin OS=Mus musculus OX=10090 GN=Myof PE=1 SV=1	FALSE	Mouse	0	202.058	0	31	52	53	0	50	2061	234.4	6.14	87.87				31				53				52				1
FALSE		High	IsMasterProtein	-7.41203e+18	700	B5TVM2	Immunoglobulin-like domain-containing receptor 2 OS=Mus musculus OX=10090 GN=Ildr2 PE=1 SV=2	>sp|B5TVM2|ILDR2_MOUSE Immunoglobulin-like domain-containing receptor 2 OS=Mus musculus OX=10090 GN=Ildr2 PE=1 SV=2	FALSE	Mouse	0	21.809	0	15	8	9	0	8	661	73.2	7.68	7.11				15				9				8				1
FALSE		High	IsMasterProtein	-7.40995e+18	701	Q543M9	non-specific serine/threonine protein kinase OS=Mus musculus OX=10090 GN=Trp53rkb PE=1 SV=1	>tr|Q543M9|Q543M9_MOUSE non-specific serine/threonine protein kinase OS=Mus musculus OX=10090 GN=Trp53rkb PE=1 SV=1	FALSE	Mouse	0	20.59	0	31	5	6	1	5	244	27.4	9.23	8.4				31				6				5				1	Met-loss+Acetyl [N-Term]
FALSE		High	IsMasterProtein	-7.40853e+18	702	Q62446	Peptidyl-prolyl cis-trans isomerase FKBP3 OS=Mus musculus OX=10090 GN=Fkbp3 PE=1 SV=2	>sp|Q62446|FKBP3_MOUSE Peptidyl-prolyl cis-trans isomerase FKBP3 OS=Mus musculus OX=10090 GN=Fkbp3 PE=1 SV=2	FALSE	Mouse	0	30.593	0	40	9	26	1	9	224	25.1	9.28	20.14		0		40		5		25		1		9		1		1	Met-loss+Acetyl [N-Term]
FALSE		High	IsMasterProtein	-7.40702e+18	703	Q9DCC8	Mitochondrial import receptor subunit TOM20 homolog OS=Mus musculus OX=10090 GN=Tomm20 PE=1 SV=1	>sp|Q9DCC8|TOM20_MOUSE Mitochondrial import receptor subunit TOM20 homolog OS=Mus musculus OX=10090 GN=Tomm20 PE=1 SV=1	FALSE	Mouse	0	12.385	0	28	3	14	1	3	145	16.3	8.6	10.45				28				14				3				1
FALSE		High	IsMasterProtein	-7.40649e+18	704	Q64676	2-hydroxyacylsphingosine 1-beta-galactosyltransferase OS=Mus musculus OX=10090 GN=Ugt8 PE=1 SV=2	>sp|Q64676|CGT_MOUSE 2-hydroxyacylsphingosine 1-beta-galactosyltransferase OS=Mus musculus OX=10090 GN=Ugt8 PE=1 SV=2	FALSE	Mouse	0	9.035	0	7	3	4	3	3	541	61.2	9.42	0				7				4				3				1
FALSE		High	IsMasterProtein	-7.40118e+18	705	Q61335	B-cell receptor-associated protein 31 OS=Mus musculus OX=10090 GN=Bcap31 PE=1 SV=4	>sp|Q61335|BAP31_MOUSE B-cell receptor-associated protein 31 OS=Mus musculus OX=10090 GN=Bcap31 PE=1 SV=4	FALSE	Mouse	0	48.431	0	42	14	26	14	14	245	27.9	8.7	12.34				42				26				14				1
FALSE		High	IsMasterProtein	-7.39887e+18	707	P48962	ADP/ATP translocase 1 OS=Mus musculus OX=10090 GN=Slc25a4 PE=1 SV=4	>sp|P48962|ADT1_MOUSE ADP/ATP translocase 1 OS=Mus musculus OX=10090 GN=Slc25a4 PE=1 SV=4	FALSE	Mouse	0	190.749	0	70	24	716	13	13	298	32.9	9.72	692.81	9.19	32.01	59.81	70	22	51	59	548	21	65	82	24	7	13	16	1	Met-loss+Acetyl [N-Term]
FALSE		High	IsMasterProtein	-7.39565e+18	708	O88342	WD repeat-containing protein 1 OS=Mus musculus OX=10090 GN=Wdr1 PE=1 SV=3	>sp|O88342|WDR1_MOUSE WD repeat-containing protein 1 OS=Mus musculus OX=10090 GN=Wdr1 PE=1 SV=3	FALSE	Mouse	0	188.982	0	65	27	102	14	27	606	66.4	6.6	142.09		3.64	4.96	65		11	21	84		5	13	27		5	9	1
FALSE		High	IsMasterProtein	-7.39548e+18	709	Q5DU31-2	Isoform 2 of Interactor protein for cytohesin exchange factors 1 OS=Mus musculus OX=10090 GN=Ipcef1	>sp|Q5DU31-2|ICEF1_MOUSE Isoform 2 of Interactor protein for cytohesin exchange factors 1 OS=Mus musculus OX=10090 GN=Ipcef1	FALSE	Mouse	0	42.361	0	29	10	17	1	10	410	46.3	6.73	23.89				29				17				10				1
FALSE		High	IsMasterProtein	-7.39213e+18	710	Q7TNV0	Protein DEK OS=Mus musculus OX=10090 GN=Dek PE=1 SV=1	>sp|Q7TNV0|DEK_MOUSE Protein DEK OS=Mus musculus OX=10090 GN=Dek PE=1 SV=1	FALSE	Mouse	0	45.801	0	23	9	17	4	9	380	43.1	6.86	28.51				23				17				9				1
FALSE		High	IsMasterProtein	-7.38902e+18	711	Q8C2E7	WASH complex subunit 5 OS=Mus musculus OX=10090 GN=Washc5 PE=1 SV=2	>sp|Q8C2E7|WASC5_MOUSE WASH complex subunit 5 OS=Mus musculus OX=10090 GN=Washc5 PE=1 SV=2	FALSE	Mouse	0	24.01	0	8	9	9	3	9	1159	134	7.12	3.86				8				9				9				1
FALSE		High	IsMasterProtein	-7.3885e+18	712	P68404	Protein kinase C beta type OS=Mus musculus OX=10090 GN=Prkcb PE=1 SV=4	>sp|P68404|KPCB_MOUSE Protein kinase C beta type OS=Mus musculus OX=10090 GN=Prkcb PE=1 SV=4	FALSE	Mouse	0	168.673	0	48	27	111	1	1	671	76.7	7.01	152.3		0	5.16	48		3	8	104		1	6	27		1	4	1	Met-loss+Acetyl [N-Term]
FALSE		High	IsMasterProtein	-7.38836e+18	713	P63028	Translationally-controlled tumor protein OS=Mus musculus OX=10090 GN=Tpt1 PE=1 SV=1	>sp|P63028|TCTP_MOUSE Translationally-controlled tumor protein OS=Mus musculus OX=10090 GN=Tpt1 PE=1 SV=1	FALSE	Mouse	0	49.728	0	63	7	19	2	7	172	19.5	4.86	22.63				63				19				7				1
FALSE		High	IsMasterProtein	-7.38404e+18	714	Q9CPY7	Cytosol aminopeptidase OS=Mus musculus OX=10090 GN=Lap3 PE=1 SV=3	>sp|Q9CPY7|AMPL_MOUSE Cytosol aminopeptidase OS=Mus musculus OX=10090 GN=Lap3 PE=1 SV=3	FALSE	Mouse	0	282.486	0	75	31	127	0	31	519	56.1	7.72	219.79				75				127				31				1
FALSE		High	IsMasterProtein	-7.37789e+18	716	Q6P5E8	Diacylglycerol kinase theta OS=Mus musculus OX=10090 GN=Dgkq PE=1 SV=1	>sp|Q6P5E8|DGKQ_MOUSE Diacylglycerol kinase theta OS=Mus musculus OX=10090 GN=Dgkq PE=1 SV=1	FALSE	Mouse	0	19.874	0	9	6	6	3	6	934	102.2	7.52	8.57				9				6				6				1
FALSE		High	IsMasterProtein	-7.37442e+18	717	A2AHB8	Potassium channel, subfamily T, member 1 OS=Mus musculus OX=10090 GN=Kcnt1 PE=1 SV=1	>tr|A2AHB8|A2AHB8_MOUSE Potassium channel, subfamily T, member 1 OS=Mus musculus OX=10090 GN=Kcnt1 PE=1 SV=1	FALSE	Mouse	0.006	2.284	122	2	2	2	0	2	1238	139.6	7.31	0				2				2				2				1
FALSE		High	IsMasterProtein	-7.36868e+18	719	P62869	Elongin-B OS=Mus musculus OX=10090 GN=Elob PE=1 SV=1	>sp|P62869|ELOB_MOUSE Elongin-B OS=Mus musculus OX=10090 GN=Elob PE=1 SV=1	FALSE	Mouse	0	16.796	0	60	8	26	1	8	118	13.2	5.01	20.59		0		60		14		23		3		8		2		1
FALSE		High	IsMasterProtein	-7.36532e+18	720	P23492	Purine nucleoside phosphorylase OS=Mus musculus OX=10090 GN=Pnp PE=1 SV=2	>sp|P23492|PNPH_MOUSE Purine nucleoside phosphorylase OS=Mus musculus OX=10090 GN=Pnp PE=1 SV=2	FALSE	Mouse	0	46.69	0	56	12	33	0	12	289	32.3	6.16	21.7				56				33				12				1
FALSE		High	IsMasterProtein	-7.36392e+18	721	Q62277	Synaptophysin OS=Mus musculus OX=10090 GN=Syp PE=1 SV=2	>sp|Q62277|SYPH_MOUSE Synaptophysin OS=Mus musculus OX=10090 GN=Syp PE=1 SV=2	FALSE	Mouse	0	46.949	0	27	7	108	4	7	314	34	4.94	104.46	1.78	4.39	23.02	27	3	13	18	83	2	6	17	7	1	4	5	1	Acetyl [N-Term]
FALSE		High	IsMasterProtein	-7.3615e+18	722	P0C7L0	WAS/WASL-interacting protein family member 3 OS=Mus musculus OX=10090 GN=Wipf3 PE=1 SV=1	>sp|P0C7L0|WIPF3_MOUSE WAS/WASL-interacting protein family member 3 OS=Mus musculus OX=10090 GN=Wipf3 PE=1 SV=1	FALSE	Mouse	0	26.108	0	24	8	11	0	8	485	49.4	10.18	14.79				24				11				8				1
FALSE		High	IsMasterProtein	-7.36107e+18	723	Q8CF66	Ragulator complex protein LAMTOR4 OS=Mus musculus OX=10090 GN=Lamtor4 PE=1 SV=2	>sp|Q8CF66|LTOR4_MOUSE Ragulator complex protein LAMTOR4 OS=Mus musculus OX=10090 GN=Lamtor4 PE=1 SV=2	FALSE	Mouse	0	8.033	0	29	2	3	2	2	99	10.7	5.76	5.16				29				3				2				1	Met-loss+Acetyl [N-Term]
FALSE		High	IsMasterProtein	-7.35771e+18	724	Q8K0D7	Guided entry of tail-anchored proteins factor 1 OS=Mus musculus OX=10090 GN=Get1 PE=1 SV=1	>sp|Q8K0D7|GET1_MOUSE Guided entry of tail-anchored proteins factor 1 OS=Mus musculus OX=10090 GN=Get1 PE=1 SV=1	FALSE	Mouse	0	6.063	0	11	2	2	1	2	174	19.9	9.79	4.1				11				2				2				1
FALSE		High	IsMasterProtein	-7.35713e+18	725	A0A0R4IZY9	tRNA-dihydrouridine(47) synthase [NAD(P)(+)] OS=Mus musculus OX=10090 GN=Dus3l PE=1 SV=1	>tr|A0A0R4IZY9|A0A0R4IZY9_MOUSE tRNA-dihydrouridine(47) synthase [NAD(P)(+)] OS=Mus musculus OX=10090 GN=Dus3l PE=1 SV=1	FALSE	Mouse	0	14.091	0	9	4	4	1	4	637	71.1	7.9	5.23				9				4				4				1
FALSE		High	IsMasterProtein	-7.35204e+18	727	Q3TDX8	Cytochrome b5 reductase 4 OS=Mus musculus OX=10090 GN=Cyb5r4 PE=2 SV=3	>sp|Q3TDX8|NB5R4_MOUSE Cytochrome b5 reductase 4 OS=Mus musculus OX=10090 GN=Cyb5r4 PE=2 SV=3	FALSE	Mouse	0.007	2.194	142	2	1	2	0	1	528	59.7	6.35	0				2				2				1				1
FALSE		High	IsMasterProtein	-7.34954e+18	728	Q9D1I2	Caspase recruitment domain-containing protein 19 OS=Mus musculus OX=10090 GN=Card19 PE=1 SV=1	>sp|Q9D1I2|CAR19_MOUSE Caspase recruitment domain-containing protein 19 OS=Mus musculus OX=10090 GN=Card19 PE=1 SV=1	FALSE	Mouse	0.002	3.218	29	6	1	1	1	1	183	20.9	8.03	0				6				1				1				1
FALSE		High	IsMasterProtein	-7.34688e+18	729	Q8C5P7	Testis development-related protein OS=Mus musculus OX=10090 GN=Tdrp PE=1 SV=1	>sp|Q8C5P7|TDRP_MOUSE Testis development-related protein OS=Mus musculus OX=10090 GN=Tdrp PE=1 SV=1	FALSE	Mouse	0	11.799	0	33	4	5	2	4	182	20.2	5.73	4.11				33				5				4				1
FALSE		High	IsMasterProtein	-7.34105e+18	731	Q3U5F4	Threonylcarbamoyl-AMP synthase OS=Mus musculus OX=10090 GN=Yrdc PE=1 SV=1	>sp|Q3U5F4|YRDC_MOUSE Threonylcarbamoyl-AMP synthase OS=Mus musculus OX=10090 GN=Yrdc PE=1 SV=1	FALSE	Mouse	0.001	4.276	9	15	3	4	2	3	280	29.4	6.07	0				15				4				3				1
FALSE		High	IsMasterProtein	-7.34018e+18	732	Q9DBT5	AMP deaminase 2 OS=Mus musculus OX=10090 GN=Ampd2 PE=1 SV=2	>sp|Q9DBT5|AMPD2_MOUSE AMP deaminase 2 OS=Mus musculus OX=10090 GN=Ampd2 PE=1 SV=2	FALSE	Mouse	0	46.754	0	18	14	17	1	14	824	94.6	6.51	27.43				18				17				14				1
FALSE		High	IsMasterProtein	-7.33804e+18	733	Q3U0V1	Far upstream element-binding protein 2 OS=Mus musculus OX=10090 GN=Khsrp PE=1 SV=2	>sp|Q3U0V1|FUBP2_MOUSE Far upstream element-binding protein 2 OS=Mus musculus OX=10090 GN=Khsrp PE=1 SV=2	FALSE	Mouse	0	114.546	0	40	21	37	0	20	748	76.7	7.33	74.68				40				37				21				1	Met-loss+Acetyl [N-Term]
FALSE		High	IsMasterProtein	-7.32298e+18	734	P57746	V-type proton ATPase subunit D OS=Mus musculus OX=10090 GN=Atp6v1d PE=1 SV=1	>sp|P57746|VATD_MOUSE V-type proton ATPase subunit D OS=Mus musculus OX=10090 GN=Atp6v1d PE=1 SV=1	FALSE	Mouse	0	74.134	0	64	16	69	16	16	247	28.4	9.45	75.95				64				69				16				1
FALSE		High	IsMasterProtein	-7.31172e+18	735	Q9CPU0	Lactoylglutathione lyase OS=Mus musculus OX=10090 GN=Glo1 PE=1 SV=3	>sp|Q9CPU0|LGUL_MOUSE Lactoylglutathione lyase OS=Mus musculus OX=10090 GN=Glo1 PE=1 SV=3	FALSE	Mouse	0	58.707	0	70	12	52	3	12	184	20.8	5.47	56.87				70				52				12				1
FALSE		High	IsMasterProtein	-7.31155e+18	736	B7ZNF6	Catenin delta 2 OS=Mus musculus OX=10090 GN=Ctnnd2 PE=1 SV=1	>tr|B7ZNF6|B7ZNF6_MOUSE Catenin delta 2 OS=Mus musculus OX=10090 GN=Ctnnd2 PE=1 SV=1	FALSE	Mouse	0	117.594	0	35	31	43	1	28	1221	132.3	7.84	55.48				35				43				31				1
FALSE		High	IsMasterProtein	-7.30667e+18	737	Q8VBX6	Multiple PDZ domain protein OS=Mus musculus OX=10090 GN=Mpdz PE=1 SV=2	>sp|Q8VBX6|MPDZ_MOUSE Multiple PDZ domain protein OS=Mus musculus OX=10090 GN=Mpdz PE=1 SV=2	FALSE	Mouse	0	284.6	0	40	54	61	0	1	2055	218.6	5.02	122.24				40				61				54				1
FALSE		High	IsMasterProtein	-7.3046e+18	738	Q9DC23	DnaJ homolog subfamily C member 10 OS=Mus musculus OX=10090 GN=Dnajc10 PE=1 SV=2	>sp|Q9DC23|DJC10_MOUSE DnaJ homolog subfamily C member 10 OS=Mus musculus OX=10090 GN=Dnajc10 PE=1 SV=2	FALSE	Mouse	0.001	4.24	11	1	1	1	1	1	793	90.5	6.96	1.87				1				1				1				1
FALSE		High	IsMasterProtein	-7.30252e+18	739	E9Q496	Vesicle transport protein USE1 OS=Mus musculus OX=10090 GN=Use1 PE=1 SV=1	>tr|E9Q496|E9Q496_MOUSE Vesicle transport protein USE1 OS=Mus musculus OX=10090 GN=Use1 PE=1 SV=1	FALSE	Mouse	0	5.224	6	10	3	4	0	3	284	32.2	9.07	0				10				4				3				1
FALSE		High	IsMasterProtein	-7.29958e+18	740	Q78T54	Vacuolar ATPase assembly integral membrane protein Vma21 OS=Mus musculus OX=10090 GN=Vma21 PE=1 SV=1	>sp|Q78T54|VMA21_MOUSE Vacuolar ATPase assembly integral membrane protein Vma21 OS=Mus musculus OX=10090 GN=Vma21 PE=1 SV=1	FALSE	Mouse	0	14.129	0	35	3	11	0	3	101	11.4	7.24	17.31				35				11				3				1
FALSE		High	IsMasterProtein	-7.29649e+18	741	P70303	CTP synthase 2 OS=Mus musculus OX=10090 GN=Ctps2 PE=1 SV=1	>sp|P70303|PYRG2_MOUSE CTP synthase 2 OS=Mus musculus OX=10090 GN=Ctps2 PE=1 SV=1	FALSE	Mouse	0	21.569	0	12	6	6	0	4	586	65.5	6.49	8.29				12				6				6				1
FALSE		High	IsMasterProtein	-7.29625e+18	742	Q9CR56	NF-kappa-B inhibitor-interacting Ras-like protein 2 OS=Mus musculus OX=10090 GN=Nkiras2 PE=1 SV=1	>sp|Q9CR56|KBRS2_MOUSE NF-kappa-B inhibitor-interacting Ras-like protein 2 OS=Mus musculus OX=10090 GN=Nkiras2 PE=1 SV=1	FALSE	Mouse	0	9.31	0	12	2	2	1	2	191	21.5	8.05	4.06				12				2				2				1
FALSE		High	IsMasterProtein	-7.29339e+18	743	Q91Z67	SLIT-ROBO Rho GTPase-activating protein 2 OS=Mus musculus OX=10090 GN=Srgap2 PE=1 SV=2	>sp|Q91Z67|SRGP2_MOUSE SLIT-ROBO Rho GTPase-activating protein 2 OS=Mus musculus OX=10090 GN=Srgap2 PE=1 SV=2	FALSE	Mouse	0	67.295	0	22	16	25	2	14	1071	120.7	6.64	27.47				22				25				16				1
FALSE		High	IsMasterProtein	-7.29082e+18	744	Q3URE9	Leucine-rich repeat and immunoglobulin-like domain-containing nogo receptor-interacting protein 2 OS=Mus musculus OX=10090 GN=Lingo2 PE=2 SV=1	>sp|Q3URE9|LIGO2_MOUSE Leucine-rich repeat and immunoglobulin-like domain-containing nogo receptor-interacting protein 2 OS=Mus musculus OX=10090 GN=Lingo2 PE=2 SV=1	FALSE	Mouse	0	9.164	0	4	2	4	1	1	606	68	8.13	6.4				4				4				2				1
FALSE		High	IsMasterProtein	-7.28888e+18	746	Q9EQC5	N-terminal kinase-like protein OS=Mus musculus OX=10090 GN=Scyl1 PE=1 SV=1	>sp|Q9EQC5|SCYL1_MOUSE N-terminal kinase-like protein OS=Mus musculus OX=10090 GN=Scyl1 PE=1 SV=1	FALSE	Mouse	0	41.148	0	16	10	10	0	10	806	89.1	6.44	14.29				16				10				10				1
FALSE		High	IsMasterProtein	-7.27187e+18	749	A0A6I8MX27	L-lactate dehydrogenase OS=Mus musculus OX=10090 GN=Ldhb PE=1 SV=1	>tr|A0A6I8MX27|A0A6I8MX27_MOUSE L-lactate dehydrogenase OS=Mus musculus OX=10090 GN=Ldhb PE=1 SV=1	FALSE	Mouse	0	213.591	0	68	24	248	0	23	341	37.3	6.25	295.95	1.93	17.29	18.51	68	18	32	30	204	6	21	17	24	5	9	9	1
FALSE		High	IsMasterProtein	-7.26662e+18	750	Q99J47	Dehydrogenase/reductase SDR family member 7B OS=Mus musculus OX=10090 GN=Dhrs7b PE=1 SV=1	>sp|Q99J47|DRS7B_MOUSE Dehydrogenase/reductase SDR family member 7B OS=Mus musculus OX=10090 GN=Dhrs7b PE=1 SV=1	FALSE	Mouse	0	31.687	0	27	7	7	0	7	323	35	9.63	10.82				27				7				7				1
FALSE		High	IsMasterProtein	-7.26521e+18	751	E9PVA6	GIT ArfGAP 2 OS=Mus musculus OX=10090 GN=Git2 PE=1 SV=1	>tr|E9PVA6|E9PVA6_MOUSE GIT ArfGAP 2 OS=Mus musculus OX=10090 GN=Git2 PE=1 SV=1	FALSE	Mouse	0	26.165	0	11	7	9	0	3	759	84.4	7.59	8.71				11				9				7				1
FALSE		High	IsMasterProtein	-7.26466e+18	752	Q7TQK5	Coiled-coil domain-containing protein 93 OS=Mus musculus OX=10090 GN=Ccdc93 PE=1 SV=1	>sp|Q7TQK5|CCD93_MOUSE Coiled-coil domain-containing protein 93 OS=Mus musculus OX=10090 GN=Ccdc93 PE=1 SV=1	FALSE	Mouse	0	35.132	0	21	13	13	0	13	629	72.6	8.29	14.18				21				13				13				1
FALSE		High	IsMasterProtein	-7.26167e+18	753	Q99NB8	Ubiquilin-4 OS=Mus musculus OX=10090 GN=Ubqln4 PE=1 SV=1	>sp|Q99NB8|UBQL4_MOUSE Ubiquilin-4 OS=Mus musculus OX=10090 GN=Ubqln4 PE=1 SV=1	FALSE	Mouse	0	21.521	0	12	5	5	2	3	596	63.5	5.03	10.48				12				5				5				1
FALSE		High	IsMasterProtein	-7.26049e+18	754	Q64012	RNA-binding protein Raly OS=Mus musculus OX=10090 GN=Raly PE=1 SV=3	>sp|Q64012|RALY_MOUSE RNA-binding protein Raly OS=Mus musculus OX=10090 GN=Raly PE=1 SV=3	FALSE	Mouse	0	35.714	0	36	9	10	0	9	312	33.2	8.84	20.89				36				10				9				1
FALSE		High	IsMasterProtein	-7.25607e+18	756	Q99JX7	Nuclear RNA export factor 1 OS=Mus musculus OX=10090 GN=Nxf1 PE=1 SV=3	>sp|Q99JX7|NXF1_MOUSE Nuclear RNA export factor 1 OS=Mus musculus OX=10090 GN=Nxf1 PE=1 SV=3	FALSE	Mouse	0	9.98	0	8	4	4	1	4	618	70.3	8.73	5.09				8				4				4				1
FALSE		High	IsMasterProtein	-7.24572e+18	759	Q9CXS4	Centromere protein V OS=Mus musculus OX=10090 GN=Cenpv PE=1 SV=2	>sp|Q9CXS4|CENPV_MOUSE Centromere protein V OS=Mus musculus OX=10090 GN=Cenpv PE=1 SV=2	FALSE	Mouse	0	41.358	0	45	9	45	4	9	252	27.5	9.79	21.69	0	2.04	10.17	40	11	28	43	17	1	13	14	8	1	6	8	1
FALSE		High	IsMasterProtein	-7.24015e+18	760	O08914	Fatty-acid amide hydrolase 1 OS=Mus musculus OX=10090 GN=Faah PE=1 SV=1	>sp|O08914|FAAH1_MOUSE Fatty-acid amide hydrolase 1 OS=Mus musculus OX=10090 GN=Faah PE=1 SV=1	FALSE	Mouse	0	49.399	0	30	11	12	11	11	579	63.2	7.87	14.81				30				12				11				1
FALSE		High	IsMasterProtein	-7.23804e+18	761	B2RTJ2	Potassium channel tetramerisation domain containing 21 OS=Mus musculus OX=10090 GN=Kctd21 PE=1 SV=1	>tr|B2RTJ2|B2RTJ2_MOUSE Potassium channel tetramerisation domain containing 21 OS=Mus musculus OX=10090 GN=Kctd21 PE=1 SV=1	FALSE	Mouse	0	6.671	0	14	3	4	0	3	260	29.6	6.79	2.21				14				4				3				1	Met-loss+Acetyl [N-Term]
FALSE		High	IsMasterProtein	-7.23048e+18	762	P48774	Glutathione S-transferase Mu 5 OS=Mus musculus OX=10090 GN=Gstm5 PE=1 SV=1	>sp|P48774|GSTM5_MOUSE Glutathione S-transferase Mu 5 OS=Mus musculus OX=10090 GN=Gstm5 PE=1 SV=1	FALSE	Mouse	0	115.109	0	75	18	129	0	17	224	26.6	7.21	155.39		3.86		75		8		126		3		18		2		1
FALSE		High	IsMasterProtein	-7.22353e+18	763	P70408	Cadherin-10 OS=Mus musculus OX=10090 GN=Cdh10 PE=1 SV=3	>sp|P70408|CAD10_MOUSE Cadherin-10 OS=Mus musculus OX=10090 GN=Cdh10 PE=1 SV=3	FALSE	Mouse	0	25.718	0	9	5	5	0	5	788	88.3	4.94	11.17				9				5				5				1
FALSE		High	IsMasterProtein	-7.22217e+18	764	P60898	DNA-directed RNA polymerase II subunit RPB9 OS=Mus musculus OX=10090 GN=Polr2i PE=1 SV=1	>sp|P60898|RPB9_MOUSE DNA-directed RNA polymerase II subunit RPB9 OS=Mus musculus OX=10090 GN=Polr2i PE=1 SV=1	FALSE	Mouse	0	11.85	0	24	2	3	0	2	125	14.5	5.14	3.63				24				3				2				1
FALSE		High	IsMasterProtein	-7.22002e+18	765	Q9CQX8	Alpha-ketoglutarate dehydrogenase component 4 OS=Mus musculus OX=10090 GN=Kgd4 PE=1 SV=1	>sp|Q9CQX8|KGD4_MOUSE Alpha-ketoglutarate dehydrogenase component 4 OS=Mus musculus OX=10090 GN=Kgd4 PE=1 SV=1	FALSE	Mouse	0	24.259	0	71	5	17	1	1	102	11.1	9.99	10.87				71				17				5				1
FALSE		High	IsMasterProtein	-7.21407e+18	766	Q8BHJ6	Serine incorporator 5 OS=Mus musculus OX=10090 GN=Serinc5 PE=2 SV=1	>sp|Q8BHJ6|SERC5_MOUSE Serine incorporator 5 OS=Mus musculus OX=10090 GN=Serinc5 PE=2 SV=1	FALSE	Mouse	0.004	2.621	72	2	1	1	1	1	461	51.8	8.07	2.01				2				1				1				1
FALSE		High	IsMasterProtein	-7.21295e+18	767	Q9R049	E3 ubiquitin-protein ligase AMFR OS=Mus musculus OX=10090 GN=Amfr PE=1 SV=2	>sp|Q9R049|AMFR_MOUSE E3 ubiquitin-protein ligase AMFR OS=Mus musculus OX=10090 GN=Amfr PE=1 SV=2	FALSE	Mouse	0	16.765	0	10	4	5	0	4	643	73.1	6.46	4.73	0	0		9	1	1		3	1	1		3	1	1		1
FALSE		High	IsMasterProtein	-7.20464e+18	768	A0A286YCX6	Trafficking protein particle complex 8 OS=Mus musculus OX=10090 GN=Trappc8 PE=1 SV=2	>tr|A0A286YCX6|A0A286YCX6_MOUSE Trafficking protein particle complex 8 OS=Mus musculus OX=10090 GN=Trappc8 PE=1 SV=2	FALSE	Mouse	0	86.844	0	21	21	28	6	21	1437	160.8	7.01	39.6				21				28				21				1
FALSE		High	IsMasterProtein	-7.20256e+18	769	Q9R1L5	Microtubule-associated serine/threonine-protein kinase 1 OS=Mus musculus OX=10090 GN=Mast1 PE=1 SV=3	>sp|Q9R1L5|MAST1_MOUSE Microtubule-associated serine/threonine-protein kinase 1 OS=Mus musculus OX=10090 GN=Mast1 PE=1 SV=3	FALSE	Mouse	0	18.793	0	7	9	12	7	8	1570	170.9	8.44	2.05				7				12				9				1
FALSE		High	IsMasterProtein	-7.19444e+18	770	Q99L04	Dehydrogenase/reductase SDR family member 1 OS=Mus musculus OX=10090 GN=Dhrs1 PE=1 SV=1	>sp|Q99L04|DHRS1_MOUSE Dehydrogenase/reductase SDR family member 1 OS=Mus musculus OX=10090 GN=Dhrs1 PE=1 SV=1	FALSE	Mouse	0	66.012	0	55	15	24	15	15	313	34	8.35	29.79				55				24				15				1
FALSE		High	IsMasterProtein	-7.19086e+18	771	Q9JM76	Actin-related protein 2/3 complex subunit 3 OS=Mus musculus OX=10090 GN=Arpc3 PE=1 SV=3	>sp|Q9JM76|ARPC3_MOUSE Actin-related protein 2/3 complex subunit 3 OS=Mus musculus OX=10090 GN=Arpc3 PE=1 SV=3	FALSE	Mouse	0	19.738	0	31	5	17	1	5	178	20.5	8.59	14.88				31				17				5				1	Met-loss [N-Term]
FALSE		High	IsMasterProtein	-7.19037e+18	772	Q8BHG2	CXXC motif containing zinc binding protein OS=Mus musculus OX=10090 GN=Czib PE=1 SV=1	>sp|Q8BHG2|CZIB_MOUSE CXXC motif containing zinc binding protein OS=Mus musculus OX=10090 GN=Czib PE=1 SV=1	FALSE	Mouse	0	10.398	0	33	4	5	0	4	160	18	5.12	2.41				33				5				4				1
FALSE		High	IsMasterProtein	-7.18897e+18	773	A0AA74KTB8	2-aminoethanethiol dioxygenase OS=Mus musculus OX=10090 GN=Ado PE=1 SV=1	>tr|A0AA74KTB8|A0AA74KTB8_MOUSE 2-aminoethanethiol dioxygenase OS=Mus musculus OX=10090 GN=Ado PE=1 SV=1	FALSE	Mouse	0	10.587	0	13	3	6	0	3	282	31	6.93	4.48				13				6				3				1
FALSE		High	IsMasterProtein	-7.18371e+18	774	Q9DCC4	Pyrroline-5-carboxylate reductase 3 OS=Mus musculus OX=10090 GN=Pycr3 PE=1 SV=2	>sp|Q9DCC4|P5CR3_MOUSE Pyrroline-5-carboxylate reductase 3 OS=Mus musculus OX=10090 GN=Pycr3 PE=1 SV=2	FALSE	Mouse	0	27.082	0	30	7	14	7	7	274	28.7	7.27	8.48		0	0	30		4	4	12		1	1	7		1	1	1	Met-loss+Acetyl [N-Term]
FALSE		High	IsMasterProtein	-7.18323e+18	775	Q9JHU4	Cytoplasmic dynein 1 heavy chain 1 OS=Mus musculus OX=10090 GN=Dync1h1 PE=1 SV=2	>sp|Q9JHU4|DYHC1_MOUSE Cytoplasmic dynein 1 heavy chain 1 OS=Mus musculus OX=10090 GN=Dync1h1 PE=1 SV=2	FALSE	Mouse	0	1929.46	0	73	288	1165	269	288	4644	531.7	6.42	1805.51	0	8.8	0	73	0	6	1	1133	1	24	7	288	1	23	7	1	Met-loss+Acetyl [N-Term]
FALSE		High	IsMasterProtein	-7.18234e+18	776	Q8R123	FAD synthase OS=Mus musculus OX=10090 GN=Flad1 PE=1 SV=1	>sp|Q8R123|FAD1_MOUSE FAD synthase OS=Mus musculus OX=10090 GN=Flad1 PE=1 SV=1	FALSE	Mouse	0	80.987	0	48	19	26	0	19	492	54.7	6.64	41.84				48				26				19				1
FALSE		High	IsMasterProtein	-7.18103e+18	777	P00493	Hypoxanthine-guanine phosphoribosyltransferase OS=Mus musculus OX=10090 GN=Hprt1 PE=1 SV=3	>sp|P00493|HPRT_MOUSE Hypoxanthine-guanine phosphoribosyltransferase OS=Mus musculus OX=10090 GN=Hprt1 PE=1 SV=3	FALSE	Mouse	0	95.053	0	76	12	59	12	12	218	24.6	6.68	79.96				76				59				12				1
FALSE		High	IsMasterProtein	-7.17818e+18	778	Q8R1I1	Cytochrome b-c1 complex subunit 9 OS=Mus musculus OX=10090 GN=Uqcr10 PE=1 SV=1	>sp|Q8R1I1|QCR9_MOUSE Cytochrome b-c1 complex subunit 9 OS=Mus musculus OX=10090 GN=Uqcr10 PE=1 SV=1	FALSE	Mouse	0	15.889	0	78	4	34	4	4	64	7.4	9.19	25.44				78				34				4				1	Met-loss [N-Term]; Met-loss+Acetyl [N-Term]
FALSE		High	IsMasterProtein	-7.1763e+18	780	Q3TP92	CTD nuclear envelope phosphatase 1 OS=Mus musculus OX=10090 GN=Ctdnep1 PE=1 SV=2	>sp|Q3TP92|CNEP1_MOUSE CTD nuclear envelope phosphatase 1 OS=Mus musculus OX=10090 GN=Ctdnep1 PE=1 SV=2	FALSE	Mouse	0.001	4.038	16	13	2	2	1	2	244	28.4	9.76	0				13				2				2				1
FALSE		High	IsMasterProtein	-7.1739e+18	781	Q8CCF0	U4/U6 small nuclear ribonucleoprotein Prp31 OS=Mus musculus OX=10090 GN=Prpf31 PE=1 SV=3	>sp|Q8CCF0|PRP31_MOUSE U4/U6 small nuclear ribonucleoprotein Prp31 OS=Mus musculus OX=10090 GN=Prpf31 PE=1 SV=3	FALSE	Mouse	0	14.421	0	14	4	5	0	4	499	55.4	5.67	11.22				14				5				4				1
FALSE		High	IsMasterProtein	-7.17387e+18	782	P39054	Dynamin-2 OS=Mus musculus OX=10090 GN=Dnm2 PE=1 SV=2	>sp|P39054|DYN2_MOUSE Dynamin-2 OS=Mus musculus OX=10090 GN=Dnm2 PE=1 SV=2	FALSE	Mouse	0	125.045	0	36	30	144	0	1	870	98.1	7.43	145.93	0	12.14	20.99	36	4	6	6	108	6	13	17	30	4	6	6	1
FALSE		High	IsMasterProtein	-7.17118e+18	783	F8WHT3	Proline-rich coiled-coil 2B OS=Mus musculus OX=10090 GN=Prrc2b PE=1 SV=1	>tr|F8WHT3|F8WHT3_MOUSE Proline-rich coiled-coil 2B OS=Mus musculus OX=10090 GN=Prrc2b PE=1 SV=1	FALSE	Mouse	0	8.367	0	2	3	4	1	3	2230	243	8.47	0				2				4				3				1
FALSE		High	IsMasterProtein	-7.171e+18	784	P01642	Immunoglobulin kappa variable 5-48 (Fragment) OS=Mus musculus OX=10090 GN=Igkv5-48 PE=1 SV=1	>sp|P01642|KV5A9_MOUSE Immunoglobulin kappa variable 5-48 (Fragment) OS=Mus musculus OX=10090 GN=Igkv5-48 PE=1 SV=1	FALSE	Mouse	0	6.677	0	10	1	11	1	1	115	12.6	5.94		5.74	5.45	2.13		10	10	10		5	3	3		1	1	1	1
FALSE		High	IsMasterProtein	-7.16872e+18	785	Q9CPU4	Glutathione S-transferase 3, mitochondrial OS=Mus musculus OX=10090 GN=Mgst3 PE=1 SV=1	>sp|Q9CPU4|MGST3_MOUSE Glutathione S-transferase 3, mitochondrial OS=Mus musculus OX=10090 GN=Mgst3 PE=1 SV=1	FALSE	Mouse	0	35.091	0	50	6	50	6	6	153	16.9	9.5	100.52			0	50			8	49			1	6			1	1
FALSE		High	IsMasterProtein	-7.16625e+18	786	P70699	Lysosomal alpha-glucosidase OS=Mus musculus OX=10090 GN=Gaa PE=1 SV=2	>sp|P70699|LYAG_MOUSE Lysosomal alpha-glucosidase OS=Mus musculus OX=10090 GN=Gaa PE=1 SV=2	FALSE	Mouse	0	33.4	0	13	11	15	4	11	953	106.2	5.83	10.06				13				15				11				1
FALSE		High	IsMasterProtein	-7.16472e+18	787	P27048	Small nuclear ribonucleoprotein-associated protein B OS=Mus musculus OX=10090 GN=Snrpb PE=1 SV=1	>sp|P27048|RSMB_MOUSE Small nuclear ribonucleoprotein-associated protein B OS=Mus musculus OX=10090 GN=Snrpb PE=1 SV=1	FALSE	Mouse	0	23.288	0	23	5	21	1	5	231	23.6	10.9	18.48		0		23		6		19		2		5		2		1
FALSE		High	IsMasterProtein	-7.16221e+18	788	Q9R1T2	SUMO-activating enzyme subunit 1 OS=Mus musculus OX=10090 GN=Sae1 PE=1 SV=1	>sp|Q9R1T2|SAE1_MOUSE SUMO-activating enzyme subunit 1 OS=Mus musculus OX=10090 GN=Sae1 PE=1 SV=1	FALSE	Mouse	0	69.152	0	55	15	20	1	15	350	38.6	5.36	33.36				55				20				15				1
FALSE		High	IsMasterProtein	-7.15811e+18	789	F6RWR5	Glutathione S-transferase OS=Mus musculus OX=10090 GN=Gstp3 PE=1 SV=1	>tr|F6RWR5|F6RWR5_MOUSE Glutathione S-transferase OS=Mus musculus OX=10090 GN=Gstp3 PE=1 SV=1	FALSE	Mouse	0	5.656	0	10	2	3	0	1	210	24.1	7.88	5.55				10				3				2				1
FALSE		High	IsMasterProtein	-7.15793e+18	790	P58252	Elongation factor 2 OS=Mus musculus OX=10090 GN=Eef2 PE=1 SV=2	>sp|P58252|EF2_MOUSE Elongation factor 2 OS=Mus musculus OX=10090 GN=Eef2 PE=1 SV=2	FALSE	Mouse	0	281.63	0	60	46	136	45	45	858	95.3	6.83	207.36	0	1.76	9.48	60	5	3	16	113	2	5	16	46	2	3	13	1	Met-loss [N-Term]; Met-loss+Acetyl [N-Term]
FALSE		High	IsMasterProtein	-7.15777e+18	791	O35621	Phosphomannomutase 1 OS=Mus musculus OX=10090 GN=Pmm1 PE=1 SV=1	>sp|O35621|PMM1_MOUSE Phosphomannomutase 1 OS=Mus musculus OX=10090 GN=Pmm1 PE=1 SV=1	FALSE	Mouse	0	34.55	0	46	11	17	0	9	262	29.8	5.47	16.9				46				17				11				1	Met-loss+Acetyl [N-Term]
FALSE		High	IsMasterProtein	-7.15511e+18	792	Q91X97	Neurocalcin-delta OS=Mus musculus OX=10090 GN=Ncald PE=1 SV=4	>sp|Q91X97|NCALD_MOUSE Neurocalcin-delta OS=Mus musculus OX=10090 GN=Ncald PE=1 SV=4	FALSE	Mouse	0	49.117	0	45	9	31	1	4	193	22.2	5.35	50.94				45				31				9				1
FALSE		High	IsMasterProtein	-7.14979e+18	793	Q8BFQ8	Glutamine amidotransferase-like class 1 domain-containing protein 1 OS=Mus musculus OX=10090 GN=Gatd1 PE=1 SV=1	>sp|Q8BFQ8|GALD1_MOUSE Glutamine amidotransferase-like class 1 domain-containing protein 1 OS=Mus musculus OX=10090 GN=Gatd1 PE=1 SV=1	FALSE	Mouse	0	27.431	0	45	6	10	6	6	220	23.3	7.05	15.92				45				10				6				1
FALSE		High	IsMasterProtein	-7.14712e+18	794	A0A6I8MWZ7	Tripartite motif-containing 9 OS=Mus musculus OX=10090 GN=Trim9 PE=1 SV=1	>tr|A0A6I8MWZ7|A0A6I8MWZ7_MOUSE Tripartite motif-containing 9 OS=Mus musculus OX=10090 GN=Trim9 PE=1 SV=1	FALSE	Mouse	0	42.662	0	18	7	10	1	1	550	61.3	7.46	24.64				18				10				7				1
FALSE		High	IsMasterProtein	-7.14588e+18	795	Q5SWP3	NAC-alpha domain-containing protein 1 OS=Mus musculus OX=10090 GN=Nacad PE=1 SV=1	>sp|Q5SWP3|NACAD_MOUSE NAC-alpha domain-containing protein 1 OS=Mus musculus OX=10090 GN=Nacad PE=1 SV=1	FALSE	Mouse	0	79.372	0	20	17	17	11	17	1504	156.7	4.56	27.19				20				17				17				1
FALSE		High	IsMasterProtein	-7.14108e+18	796	O88531	Palmitoyl-protein thioesterase 1 OS=Mus musculus OX=10090 GN=Ppt1 PE=1 SV=2	>sp|O88531|PPT1_MOUSE Palmitoyl-protein thioesterase 1 OS=Mus musculus OX=10090 GN=Ppt1 PE=1 SV=2	FALSE	Mouse	0	27.383	0	28	7	8	4	7	306	34.5	8	8.62				28				8				7				1
FALSE		High	IsMasterProtein	-7.14053e+18	797	Q9D710	Thioredoxin-related transmembrane protein 2 OS=Mus musculus OX=10090 GN=Tmx2 PE=1 SV=1	>sp|Q9D710|TMX2_MOUSE Thioredoxin-related transmembrane protein 2 OS=Mus musculus OX=10090 GN=Tmx2 PE=1 SV=1	FALSE	Mouse	0	48.168	0	49	12	19	2	12	295	33.9	8.75	18.39			1.86	45			7	17			2	11			2	1	Met-loss [N-Term]
FALSE		High	IsMasterProtein	-7.13989e+18	798	I7HJS5	Multiple PDZ domain crumbs cell polarity complex component (Fragment) OS=Mus musculus OX=10090 GN=Mpdz PE=1 SV=1	>tr|I7HJS5|I7HJS5_MOUSE Multiple PDZ domain crumbs cell polarity complex component (Fragment) OS=Mus musculus OX=10090 GN=Mpdz PE=1 SV=1	FALSE	Mouse	0	28.265	0	23	4	5	1	1	348	37.3	4.37	9.65				23				5				4				1
FALSE		High	IsMasterProtein	-7.13804e+18	799	Q9CQE8	RNA transcription, translation and transport factor protein OS=Mus musculus OX=10090 GN=RTRAF PE=1 SV=1	>sp|Q9CQE8|RTRAF_MOUSE RNA transcription, translation and transport factor protein OS=Mus musculus OX=10090 GN=RTRAF PE=1 SV=1	FALSE	Mouse	0	79.855	0	73	16	34	16	16	244	28.1	6.89	40.21				73				34				16				1
FALSE		High	IsMasterProtein	-7.13739e+18	800	Q8R4X3	RNA-binding protein 12 OS=Mus musculus OX=10090 GN=Rbm12 PE=1 SV=3	>sp|Q8R4X3|RBM12_MOUSE RNA-binding protein 12 OS=Mus musculus OX=10090 GN=Rbm12 PE=1 SV=3	FALSE	Mouse	0	9.759	0	4	4	4	0	4	992	102.7	8.32	3.57				4				4				4				1
FALSE		High	IsMasterProtein	-7.13481e+18	801	A0A0A6YVS2	Calcium load-activated calcium channel (Fragment) OS=Mus musculus OX=10090 GN=Tmco1 PE=1 SV=1	>tr|A0A0A6YVS2|A0A0A6YVS2_MOUSE Calcium load-activated calcium channel (Fragment) OS=Mus musculus OX=10090 GN=Tmco1 PE=1 SV=1	FALSE	Mouse	0	11.078	0	23	4	10	0	4	200	22.4	10.01	5.66				23				10				4				1
FALSE		High	IsMasterProtein	-7.13167e+18	803	Q01147-1	Isoform 2 of Cyclic AMP-responsive element-binding protein 1 OS=Mus musculus OX=10090 GN=Creb1	>sp|Q01147-1|CREB1_MOUSE Isoform 2 of Cyclic AMP-responsive element-binding protein 1 OS=Mus musculus OX=10090 GN=Creb1	FALSE	Mouse	0	10.656	0	7	2	3	0	2	341	36.7	5.57	7.16				7				3				2				1
FALSE		High	IsMasterProtein	-7.12905e+18	804	P03888	NADH-ubiquinone oxidoreductase chain 1 OS=Mus musculus OX=10090 GN=Mtnd1 PE=1 SV=3	>sp|P03888|NU1M_MOUSE NADH-ubiquinone oxidoreductase chain 1 OS=Mus musculus OX=10090 GN=Mtnd1 PE=1 SV=3	FALSE	Mouse	0	33.677	0	14	5	31	5	5	318	36	6.93	35.76				14				31				5				1
FALSE		High	IsMasterProtein	-7.12656e+18	805	Q91YR7	Pre-mRNA-processing factor 6 OS=Mus musculus OX=10090 GN=Prpf6 PE=1 SV=1	>sp|Q91YR7|PRP6_MOUSE Pre-mRNA-processing factor 6 OS=Mus musculus OX=10090 GN=Prpf6 PE=1 SV=1	FALSE	Mouse	0	23.895	0	9	8	8	5	8	941	106.7	8.09	8.44				9				8				8				1
FALSE		High	IsMasterProtein	-7.11693e+18	807	Q6GQS1	Mitochondrial adenyl nucleotide antiporter SLC25A23 OS=Mus musculus OX=10090 GN=Slc25a23 PE=1 SV=1	>sp|Q6GQS1|SCMC3_MOUSE Mitochondrial adenyl nucleotide antiporter SLC25A23 OS=Mus musculus OX=10090 GN=Slc25a23 PE=1 SV=1	FALSE	Mouse	0	57.525	0	36	14	27	8	11	467	52.5	7.59	36.16				36				27				14				1
FALSE		High	IsMasterProtein	-7.11591e+18	808	Q8BZQ7	Anaphase-promoting complex subunit 2 OS=Mus musculus OX=10090 GN=Anapc2 PE=1 SV=2	>sp|Q8BZQ7|ANC2_MOUSE Anaphase-promoting complex subunit 2 OS=Mus musculus OX=10090 GN=Anapc2 PE=1 SV=2	FALSE	Mouse	0	16.036	0	9	7	8	5	6	837	95.2	5.31	3.97				9				8				7				1
FALSE		High	IsMasterProtein	-7.11279e+18	809	Q9D428	Golgin subfamily A member 7B OS=Mus musculus OX=10090 GN=GOLGA7B PE=1 SV=1	>sp|Q9D428|GOG7B_MOUSE Golgin subfamily A member 7B OS=Mus musculus OX=10090 GN=GOLGA7B PE=1 SV=1	FALSE	Mouse	0	15.592	0	26	4	6	4	4	167	18.3	6.01	4.84				26				6				4				1	Met-loss+Acetyl [N-Term]
FALSE		High	IsMasterProtein	-7.11102e+18	810	B2RY56	RNA-binding protein 25 OS=Mus musculus OX=10090 GN=Rbm25 PE=1 SV=2	>sp|B2RY56|RBM25_MOUSE RNA-binding protein 25 OS=Mus musculus OX=10090 GN=Rbm25 PE=1 SV=2	FALSE	Mouse	0	8.583	0	5	3	3	0	3	838	99.5	6.32	3.75				5				3				3				1
FALSE		High	IsMasterProtein	-7.11097e+18	811	Q8BU33	2-hydroxyacyl-CoA lyase 2 OS=Mus musculus OX=10090 GN=Ilvbl PE=1 SV=1	>sp|Q8BU33|HACL2_MOUSE 2-hydroxyacyl-CoA lyase 2 OS=Mus musculus OX=10090 GN=Ilvbl PE=1 SV=1	FALSE	Mouse	0	13.881	0	11	3	4	0	3	632	68.1	8.69	4.15				11				4				3				1
FALSE		High	IsMasterProtein	-7.09869e+18	812	Q9CR86	Calcium-regulated heat stable protein 1 OS=Mus musculus OX=10090 GN=Carhsp1 PE=1 SV=1	>sp|Q9CR86|CHSP1_MOUSE Calcium-regulated heat stable protein 1 OS=Mus musculus OX=10090 GN=Carhsp1 PE=1 SV=1	FALSE	Mouse	0	12.887	0	58	4	5	4	4	148	16.1	8.21	5.99				58				5				4				1	Met-loss+Acetyl [N-Term]
FALSE		High	IsMasterProtein	-7.09704e+18	813	A0A1L1SVJ6	Actinin alpha 4 (Fragment) OS=Mus musculus OX=10090 GN=Actn4 PE=1 SV=1	>tr|A0A1L1SVJ6|A0A1L1SVJ6_MOUSE Actinin alpha 4 (Fragment) OS=Mus musculus OX=10090 GN=Actn4 PE=1 SV=1	FALSE	Mouse	0	120.524	0	80	20	48	1	1	323	36.8	5.21	90.8		0		80		4		47		1		20		1		1
FALSE		High	IsMasterProtein	-7.09456e+18	814	Q7TPD2	Protein FAM185A OS=Mus musculus OX=10090 GN=Fam185a PE=2 SV=1	>sp|Q7TPD2|F185A_MOUSE Protein FAM185A OS=Mus musculus OX=10090 GN=Fam185a PE=2 SV=1	FALSE	Mouse	0.001	4.084	16	4	1	1	0	1	378	40	6.38	1.82				4				1				1				1
FALSE		High	IsMasterProtein	-7.08797e+18	815	Q9QZ73	DCN1-like protein 1 OS=Mus musculus OX=10090 GN=Dcun1d1 PE=1 SV=1	>sp|Q9QZ73|DCNL1_MOUSE DCN1-like protein 1 OS=Mus musculus OX=10090 GN=Dcun1d1 PE=1 SV=1	FALSE	Mouse	0	33.195	0	32	9	18	0	8	259	30.1	5.34	8.26				32				18				9				1
FALSE		High	IsMasterProtein	-7.08326e+18	816	Q9R013	Cathepsin F OS=Mus musculus OX=10090 GN=Ctsf PE=1 SV=1	>sp|Q9R013|CATF_MOUSE Cathepsin F OS=Mus musculus OX=10090 GN=Ctsf PE=1 SV=1	FALSE	Mouse	0.001	3.844	16	5	2	2	2	2	462	51.6	6.55	0				5				2				2				1
FALSE		High	IsMasterProtein	-7.08146e+18	817	Q8R4S0	Protein phosphatase 1 regulatory subunit 14C OS=Mus musculus OX=10090 GN=Ppp1r14c PE=1 SV=1	>sp|Q8R4S0|PP14C_MOUSE Protein phosphatase 1 regulatory subunit 14C OS=Mus musculus OX=10090 GN=Ppp1r14c PE=1 SV=1	FALSE	Mouse	0.001	4.336	9	16	2	2	0	2	164	17.7	5.27	0				16				2				2				1
FALSE		High	IsMasterProtein	-7.0812e+18	818	P50171	(3R)-3-hydroxyacyl-CoA dehydrogenase OS=Mus musculus OX=10090 GN=Hsd17b8 PE=1 SV=2	>sp|P50171|DHB8_MOUSE (3R)-3-hydroxyacyl-CoA dehydrogenase OS=Mus musculus OX=10090 GN=Hsd17b8 PE=1 SV=2	FALSE	Mouse	0	41.246	0	40	7	13	0	7	259	26.6	6.54	18.69				40				13				7				1
FALSE		High	IsMasterProtein	-7.07672e+18	819	P49586	Choline-phosphate cytidylyltransferase A OS=Mus musculus OX=10090 GN=Pcyt1a PE=1 SV=1	>sp|P49586|PCY1A_MOUSE Choline-phosphate cytidylyltransferase A OS=Mus musculus OX=10090 GN=Pcyt1a PE=1 SV=1	FALSE	Mouse	0	15.022	0	14	4	4	0	4	367	41.6	7.03	4.34				14				4				4				1
FALSE		High	IsMasterProtein	-7.07095e+18	820	Q6A058	Armadillo repeat-containing X-linked protein 2 OS=Mus musculus OX=10090 GN=Armcx2 PE=2 SV=2	>sp|Q6A058|ARMX2_MOUSE Armadillo repeat-containing X-linked protein 2 OS=Mus musculus OX=10090 GN=Armcx2 PE=2 SV=2	FALSE	Mouse	0.001	3.875	16	2	1	1	1	1	784	81	9.33	0				2				1				1				1
FALSE		High	IsMasterProtein	-7.06188e+18	822	Q8VHQ9	Acyl-coenzyme A thioesterase 11 OS=Mus musculus OX=10090 GN=Acot11 PE=1 SV=1	>sp|Q8VHQ9|ACO11_MOUSE Acyl-coenzyme A thioesterase 11 OS=Mus musculus OX=10090 GN=Acot11 PE=1 SV=1	FALSE	Mouse	0	33.107	0	17	9	13	0	9	594	67.3	6.8	25.94				17				13				9				1
FALSE		High	IsMasterProtein	-7.06119e+18	823	Q8C878	NEDD8-activating enzyme E1 catalytic subunit OS=Mus musculus OX=10090 GN=Uba3 PE=1 SV=2	>sp|Q8C878|UBA3_MOUSE NEDD8-activating enzyme E1 catalytic subunit OS=Mus musculus OX=10090 GN=Uba3 PE=1 SV=2	FALSE	Mouse	0	43.041	0	34	10	19	0	10	462	51.7	5.45	40.84				34				19				10				1
FALSE		High	IsMasterProtein	-7.05757e+18	825	P14206	Small ribosomal subunit protein uS2 OS=Mus musculus OX=10090 GN=Rpsa PE=1 SV=4	>sp|P14206|RSSA_MOUSE Small ribosomal subunit protein uS2 OS=Mus musculus OX=10090 GN=Rpsa PE=1 SV=4	FALSE	Mouse	0	99	0	58	13	38	2	13	295	32.8	4.87	53.57		0	0	58		13	4	33		4	1	13		3	1	1	Met-loss+Acetyl [N-Term]
FALSE		High	IsMasterProtein	-7.05548e+18	826	Q9JKC8	AP-3 complex subunit mu-1 OS=Mus musculus OX=10090 GN=Ap3m1 PE=1 SV=1	>sp|Q9JKC8|AP3M1_MOUSE AP-3 complex subunit mu-1 OS=Mus musculus OX=10090 GN=Ap3m1 PE=1 SV=1	FALSE	Mouse	0	51.05	0	45	13	25	0	9	418	46.9	6.93	14.2			0	45			5	23			2	13			2	1
FALSE		High	IsMasterProtein	-7.05399e+18	827	Q3V384	AFG1-like ATPase OS=Mus musculus OX=10090 GN=Afg1l PE=1 SV=1	>sp|Q3V384|AFG1L_MOUSE AFG1-like ATPase OS=Mus musculus OX=10090 GN=Afg1l PE=1 SV=1	FALSE	Mouse	0	11.817	0	9	4	4	0	4	480	54.3	8.03	4.19				9				4				4				1
FALSE		High	IsMasterProtein	-7.05254e+18	828	D3YZW1	SLIT-ROBO Rho GTPase-activating protein 1 OS=Mus musculus OX=10090 GN=Srgap1 PE=1 SV=1	>tr|D3YZW1|D3YZW1_MOUSE SLIT-ROBO Rho GTPase-activating protein 1 OS=Mus musculus OX=10090 GN=Srgap1 PE=1 SV=1	FALSE	Mouse	0	31.387	0	8	8	11	0	1	1085	124	6.87	15.06				8				11				8				1
FALSE		High	IsMasterProtein	-7.05241e+18	829	Q61625	Glutamate receptor ionotropic, delta-2 OS=Mus musculus OX=10090 GN=Grid2 PE=1 SV=1	>sp|Q61625|GRID2_MOUSE Glutamate receptor ionotropic, delta-2 OS=Mus musculus OX=10090 GN=Grid2 PE=1 SV=1	FALSE	Mouse	0	98.187	0	26	19	33	18	18	1007	113	6.1	54.22				26				33				19				1
FALSE		High	IsMasterProtein	-7.05222e+18	830	Q9CQM5	Thioredoxin domain-containing protein 17 OS=Mus musculus OX=10090 GN=Txndc17 PE=1 SV=1	>sp|Q9CQM5|TXD17_MOUSE Thioredoxin domain-containing protein 17 OS=Mus musculus OX=10090 GN=Txndc17 PE=1 SV=1	FALSE	Mouse	0	25.536	0	46	5	15	5	5	123	14	4.77	18.1				46				15				5				1	Met-loss+Acetyl [N-Term]
FALSE		High	IsMasterProtein	-7.05128e+18	831	A2AL50	Alkylglycerone-phosphate synthase OS=Mus musculus OX=10090 GN=Agps PE=1 SV=1	>tr|A2AL50|A2AL50_MOUSE Alkylglycerone-phosphate synthase OS=Mus musculus OX=10090 GN=Agps PE=1 SV=1	FALSE	Mouse	0	11.997	0	8	3	3	0	3	671	74.3	7.66	5.2				8				3				3				1
FALSE		High	IsMasterProtein	-7.04859e+18	832	Q7TMM9	Tubulin beta-2A chain OS=Mus musculus OX=10090 GN=Tubb2a PE=1 SV=1	>sp|Q7TMM9|TBB2A_MOUSE Tubulin beta-2A chain OS=Mus musculus OX=10090 GN=Tubb2a PE=1 SV=1	FALSE	Mouse	0	669.484	0	84	34	2379	3	3	445	49.9	4.89	3531.61	49.68	135.78	410.59	84	42	49	75	1894	92	116	277	34	16	17	27	1	Met-loss [N-Term]; Acetyl [N-Term]
FALSE		High	IsMasterProtein	-7.04794e+18	833	Q8BH69	Selenide, water dikinase 1 OS=Mus musculus OX=10090 GN=Sephs1 PE=1 SV=1	>sp|Q8BH69|SPS1_MOUSE Selenide, water dikinase 1 OS=Mus musculus OX=10090 GN=Sephs1 PE=1 SV=1	FALSE	Mouse	0	15.971	0	21	6	6	6	6	392	42.9	5.97	6.06				21				6				6				1
FALSE		High	IsMasterProtein	-7.04755e+18	835	Q8R0H9	ADP-ribosylation factor-binding protein GGA1 OS=Mus musculus OX=10090 GN=Gga1 PE=1 SV=1	>sp|Q8R0H9|GGA1_MOUSE ADP-ribosylation factor-binding protein GGA1 OS=Mus musculus OX=10090 GN=Gga1 PE=1 SV=1	FALSE	Mouse	0	34.371	0	26	10	16	3	9	635	69.9	5.27	19.18				26				16				10				1
FALSE		High	IsMasterProtein	-7.0448e+18	836	A0A1W2P832	Ral GTPase activating protein, alpha subunit 1 OS=Mus musculus OX=10090 GN=Ralgapa1 PE=1 SV=1	>tr|A0A1W2P832|A0A1W2P832_MOUSE Ral GTPase activating protein, alpha subunit 1 OS=Mus musculus OX=10090 GN=Ralgapa1 PE=1 SV=1	FALSE	Mouse	0	349.566	0	36	60	92	1	1	2082	234.3	6.14	174.44				36				92				60				1
FALSE		High	IsMasterProtein	-7.03959e+18	837	Q6QD59	Vesicle transport protein SEC20 OS=Mus musculus OX=10090 GN=Bnip1 PE=1 SV=1	>sp|Q6QD59|SEC20_MOUSE Vesicle transport protein SEC20 OS=Mus musculus OX=10090 GN=Bnip1 PE=1 SV=1	FALSE	Mouse	0	22.273	0	38	9	17	0	9	228	26.2	8.75	11.53				38				17				9				1	Met-loss+Acetyl [N-Term]
FALSE		High	IsMasterProtein	-7.03654e+18	838	F7BJK1	Protocadherin 1 (Fragment) OS=Mus musculus OX=10090 GN=Pcdh1 PE=1 SV=1	>tr|F7BJK1|F7BJK1_MOUSE Protocadherin 1 (Fragment) OS=Mus musculus OX=10090 GN=Pcdh1 PE=1 SV=1	FALSE	Mouse	0	87.828	0	28	20	29	1	3	1077	116.4	5.08	34.31				28				29				20				1
FALSE		High	IsMasterProtein	-7.03276e+18	839	Q3UHD6	Sorting nexin-27 OS=Mus musculus OX=10090 GN=Snx27 PE=1 SV=2	>sp|Q3UHD6|SNX27_MOUSE Sorting nexin-27 OS=Mus musculus OX=10090 GN=Snx27 PE=1 SV=2	FALSE	Mouse	0	61.898	0	39	16	24	0	16	539	61	6.4	39.77			0	39			6	21			3	16			3	1	Met-loss+Acetyl [N-Term]
FALSE		High	IsMasterProtein	-7.032e+18	840	A0AA74KSS9	Protein phosphatase 4, regulatory subunit 2 OS=Mus musculus OX=10090 GN=Ppp4r2 PE=1 SV=1	>tr|A0AA74KSS9|A0AA74KSS9_MOUSE Protein phosphatase 4, regulatory subunit 2 OS=Mus musculus OX=10090 GN=Ppp4r2 PE=1 SV=1	FALSE	Mouse	0	9.071	0	8	2	2	0	2	451	49.3	4.61	4.12				8				2				2				1
FALSE		High	IsMasterProtein	-7.02936e+18	841	P10852	Amino acid transporter heavy chain SLC3A2 OS=Mus musculus OX=10090 GN=Slc3a2 PE=1 SV=1	>sp|P10852|4F2_MOUSE Amino acid transporter heavy chain SLC3A2 OS=Mus musculus OX=10090 GN=Slc3a2 PE=1 SV=1	FALSE	Mouse	0	96.47	0	44	20	69	0	1	526	58.3	5.91	107.43			0	44			5	66			3	20			2	1	Met-loss+Acetyl [N-Term]
FALSE		High	IsMasterProtein	-7.01625e+18	842	Q8BHS3	Pre-mRNA-splicing factor RBM22 OS=Mus musculus OX=10090 GN=Rbm22 PE=1 SV=1	>sp|Q8BHS3|RBM22_MOUSE Pre-mRNA-splicing factor RBM22 OS=Mus musculus OX=10090 GN=Rbm22 PE=1 SV=1	FALSE	Mouse	0	8.177	0	9	3	3	3	3	420	46.9	8.54	2.3				9				3				3				1
FALSE		High	IsMasterProtein	-7.00808e+18	843	Q8BVE3	V-type proton ATPase subunit H OS=Mus musculus OX=10090 GN=Atp6v1h PE=1 SV=1	>sp|Q8BVE3|VATH_MOUSE V-type proton ATPase subunit H OS=Mus musculus OX=10090 GN=Atp6v1h PE=1 SV=1	FALSE	Mouse	0	229.147	0	67	27	168	0	27	483	55.8	6.61	263.58		0	4.28	67		3	6	164		1	3	27		1	3	1
FALSE		High	IsMasterProtein	-7.00347e+18	844	Q60963	Platelet-activating factor acetylhydrolase OS=Mus musculus OX=10090 GN=Pla2g7 PE=1 SV=2	>sp|Q60963|PAFA_MOUSE Platelet-activating factor acetylhydrolase OS=Mus musculus OX=10090 GN=Pla2g7 PE=1 SV=2	FALSE	Mouse	0	28.809	0	23	7	9	2	7	440	49.2	7.12	19.13				23				9				7				1
FALSE		High	IsMasterProtein	-6.99865e+18	847	E9PUL5	Proline-rich transmembrane protein 2 OS=Mus musculus OX=10090 GN=Prrt2 PE=1 SV=1	>sp|E9PUL5|PRRT2_MOUSE Proline-rich transmembrane protein 2 OS=Mus musculus OX=10090 GN=Prrt2 PE=1 SV=1	FALSE	Mouse	0	78.382	0	53	10	40	9	10	346	35.9	4.63	91.13				53				40				10				1	Met-loss+Acetyl [N-Term]
FALSE		High	IsMasterProtein	-6.99647e+18	848	Q9QUR8	Semaphorin-7A OS=Mus musculus OX=10090 GN=Sema7a PE=1 SV=1	>sp|Q9QUR8|SEM7A_MOUSE Semaphorin-7A OS=Mus musculus OX=10090 GN=Sema7a PE=1 SV=1	FALSE	Mouse	0.001	3.442	23	4	2	2	2	2	664	74.9	7.74	0				4				2				2				1
FALSE		High	IsMasterProtein	-6.99449e+18	850	P56212	cAMP-regulated phosphoprotein 19 OS=Mus musculus OX=10090 GN=Arpp19 PE=1 SV=2	>sp|P56212|ARP19_MOUSE cAMP-regulated phosphoprotein 19 OS=Mus musculus OX=10090 GN=Arpp19 PE=1 SV=2	FALSE	Mouse	0	10.877	0	54	4	5	0	3	112	12.3	9.09	1.63				54				5				4				1
FALSE		High	IsMasterProtein	-6.99292e+18	851	Q9Z2M6	Ubiquitin-like protein 3 OS=Mus musculus OX=10090 GN=Ubl3 PE=1 SV=1	>sp|Q9Z2M6|UBL3_MOUSE Ubiquitin-like protein 3 OS=Mus musculus OX=10090 GN=Ubl3 PE=1 SV=1	FALSE	Mouse	0	6.588	0	25	3	4	3	3	117	13.2	6.92	2.05				25				4				3				1
FALSE		High	IsMasterProtein	-6.99229e+18	852	P35700	Peroxiredoxin-1 OS=Mus musculus OX=10090 GN=Prdx1 PE=1 SV=1	>sp|P35700|PRDX1_MOUSE Peroxiredoxin-1 OS=Mus musculus OX=10090 GN=Prdx1 PE=1 SV=1	FALSE	Mouse	0	68.002	0	79	17	101	1	15	199	22.2	8.12	108.01	0		0	79	5		9	98	1		2	17	1		2	1
FALSE		High	IsMasterProtein	-6.98996e+18	853	E9Q1P8	Interferon regulatory factor 2-binding protein 2 OS=Mus musculus OX=10090 GN=Irf2bp2 PE=1 SV=1	>sp|E9Q1P8|I2BP2_MOUSE Interferon regulatory factor 2-binding protein 2 OS=Mus musculus OX=10090 GN=Irf2bp2 PE=1 SV=1	FALSE	Mouse	0.003	3.168	47	6	2	2	2	2	570	59.3	8.69	0				6				2				2				1
FALSE		High	IsMasterProtein	-6.98885e+18	854	Q9R0P5	Destrin OS=Mus musculus OX=10090 GN=Dstn PE=1 SV=3	>sp|Q9R0P5|DEST_MOUSE Destrin OS=Mus musculus OX=10090 GN=Dstn PE=1 SV=3	FALSE	Mouse	0	88.13	0	76	17	62	16	16	165	18.5	7.97	75.48	0		0	76	16		23	56	2		4	17	2		3	1	Met-loss+Acetyl [N-Term]
FALSE		High	IsMasterProtein	-6.98632e+18	855	Q8VCH5	Rab9 effector protein with kelch motifs OS=Mus musculus OX=10090 GN=Rabepk PE=1 SV=2	>sp|Q8VCH5|RABEK_MOUSE Rab9 effector protein with kelch motifs OS=Mus musculus OX=10090 GN=Rabepk PE=1 SV=2	FALSE	Mouse	0	5.46	1	9	2	2	0	2	380	41.1	5.95	0				9				2				2				1
FALSE		High	IsMasterProtein	-6.98596e+18	856	P62715	Serine/threonine-protein phosphatase 2A catalytic subunit beta isoform OS=Mus musculus OX=10090 GN=Ppp2cb PE=1 SV=1	>sp|P62715|PP2AB_MOUSE Serine/threonine-protein phosphatase 2A catalytic subunit beta isoform OS=Mus musculus OX=10090 GN=Ppp2cb PE=1 SV=1	FALSE	Mouse	0	140.728	0	83	18	53	2	2	309	35.6	5.43	99.76		1.97		83		4		51		2		18		1		1
FALSE		High	IsMasterProtein	-6.98506e+18	857	Q9DBG5	Perilipin-3 OS=Mus musculus OX=10090 GN=Plin3 PE=1 SV=1	>sp|Q9DBG5|PLIN3_MOUSE Perilipin-3 OS=Mus musculus OX=10090 GN=Plin3 PE=1 SV=1	FALSE	Mouse	0	90.474	0	59	16	26	10	16	437	47.2	5.62	42.47				59				26				16				1
FALSE		High	IsMasterProtein	-6.98306e+18	858	A0A087WQS2	Basic leucine zipper and W2 domains 1 OS=Mus musculus OX=10090 GN=Bzw1 PE=1 SV=1	>tr|A0A087WQS2|A0A087WQS2_MOUSE Basic leucine zipper and W2 domains 1 OS=Mus musculus OX=10090 GN=Bzw1 PE=1 SV=1	FALSE	Mouse	0	36.854	0	43	17	19	0	14	451	51.2	6.95	21.77				43				19				17				1
FALSE		High	IsMasterProtein	-6.98177e+18	859	A0AAQ4VMY5	Ribosomal protein S6 kinase OS=Mus musculus OX=10090 GN=Rps6ka2 PE=1 SV=1	>tr|A0AAQ4VMY5|A0AAQ4VMY5_MOUSE Ribosomal protein S6 kinase OS=Mus musculus OX=10090 GN=Rps6ka2 PE=1 SV=1	FALSE	Mouse	0	25.894	0	12	10	12	0	3	761	85.7	6.28	12.6				12				12				10				1
FALSE		High	IsMasterProtein	-6.97055e+18	860	Q9D0M3	Cytochrome c1, heme protein, mitochondrial OS=Mus musculus OX=10090 GN=Cyc1 PE=1 SV=1	>sp|Q9D0M3|CY1_MOUSE Cytochrome c1, heme protein, mitochondrial OS=Mus musculus OX=10090 GN=Cyc1 PE=1 SV=1	FALSE	Mouse	0	116.161	0	57	12	126	0	12	325	35.3	9.16	120.54		0		57		4		125		1		12		1		1
FALSE		High	IsMasterProtein	-6.96779e+18	861	Q9DCJ1	Target of rapamycin complex subunit LST8 OS=Mus musculus OX=10090 GN=Mlst8 PE=1 SV=1	>sp|Q9DCJ1|LST8_MOUSE Target of rapamycin complex subunit LST8 OS=Mus musculus OX=10090 GN=Mlst8 PE=1 SV=1	FALSE	Mouse	0	5.34	6	7	2	2	1	2	326	35.8	5.86	0				7				2				2				1
FALSE		High	IsMasterProtein	-6.96714e+18	862	Q99KK7	Dipeptidyl peptidase 3 OS=Mus musculus OX=10090 GN=Dpp3 PE=1 SV=2	>sp|Q99KK7|DPP3_MOUSE Dipeptidyl peptidase 3 OS=Mus musculus OX=10090 GN=Dpp3 PE=1 SV=2	FALSE	Mouse	0	93.631	0	33	16	27	7	16	738	82.8	5.38	45.29				33				27				16				1	Met-loss+Acetyl [N-Term]
FALSE		High	IsMasterProtein	-6.96201e+18	863	Q8BXV2	BRI3-binding protein OS=Mus musculus OX=10090 GN=Bri3bp PE=1 SV=1	>sp|Q8BXV2|BRI3B_MOUSE BRI3-binding protein OS=Mus musculus OX=10090 GN=Bri3bp PE=1 SV=1	FALSE	Mouse	0	16.767	0	17	4	7	2	4	253	28.2	9.52	4.12				17				7				4				1
FALSE		High	IsMasterProtein	-6.95385e+18	864	Q80ZS3	Small ribosomal subunit protein mS26 OS=Mus musculus OX=10090 GN=Mrps26 PE=1 SV=1	>sp|Q80ZS3|RT26_MOUSE Small ribosomal subunit protein mS26 OS=Mus musculus OX=10090 GN=Mrps26 PE=1 SV=1	FALSE	Mouse	0	18.093	0	32	6	8	6	6	200	23.4	9.96	3.41				32				8				6				1
FALSE		High	IsMasterProtein	-6.94492e+18	865	P47791-2	Isoform Cytoplasmic of Glutathione reductase, mitochondrial OS=Mus musculus OX=10090 GN=Gsr	>sp|P47791-2|GSHR_MOUSE Isoform Cytoplasmic of Glutathione reductase, mitochondrial OS=Mus musculus OX=10090 GN=Gsr	FALSE	Mouse	0	102.423	0	61	19	44	1	1	474	51	7.39	82.67				61				44				19				1	Met-loss+Acetyl [N-Term]
FALSE		High	IsMasterProtein	-6.94467e+18	866	Q6PGE7	Sodium-dependent proline transporter OS=Mus musculus OX=10090 GN=Slc6a7 PE=1 SV=1	>sp|Q6PGE7|SC6A7_MOUSE Sodium-dependent proline transporter OS=Mus musculus OX=10090 GN=Slc6a7 PE=1 SV=1	FALSE	Mouse	0	36.056	0	14	8	13	8	8	637	71	6.61	16.81				14				13				8				1
FALSE		High	IsMasterProtein	-6.94455e+18	867	G3UW46	Mitochondrial inner membrane protease ATP23 OS=Mus musculus OX=10090 GN=Atp23 PE=1 SV=1	>tr|G3UW46|G3UW46_MOUSE Mitochondrial inner membrane protease ATP23 OS=Mus musculus OX=10090 GN=Atp23 PE=1 SV=1	FALSE	Mouse	0.001	3.271	27	10	2	2	1	2	246	27.4	7.9	0				10				2				2				1
FALSE		High	IsMasterProtein	-6.93674e+18	869	F8WJ93	Echinoderm microtubule-associated protein-like 4 OS=Mus musculus OX=10090 GN=Eml4 PE=1 SV=1	>tr|F8WJ93|F8WJ93_MOUSE Echinoderm microtubule-associated protein-like 4 OS=Mus musculus OX=10090 GN=Eml4 PE=1 SV=1	FALSE	Mouse	0	8.666	0	2	2	2	0	2	988	109.9	6.49	4.12				2				2				2				1
FALSE		High	IsMasterProtein	-6.93638e+18	870	Q8CJH3	Plexin-B1 OS=Mus musculus OX=10090 GN=Plxnb1 PE=1 SV=2	>sp|Q8CJH3|PLXB1_MOUSE Plexin-B1 OS=Mus musculus OX=10090 GN=Plxnb1 PE=1 SV=2	FALSE	Mouse	0	62.237	0	12	21	38	18	19	2119	231.2	5.55	41.6				12				38				21				1
FALSE		High	IsMasterProtein	-6.93637e+18	871	Q3SXD3	5'-deoxynucleotidase HDDC2 OS=Mus musculus OX=10090 GN=Hddc2 PE=1 SV=1	>sp|Q3SXD3|HDDC2_MOUSE 5'-deoxynucleotidase HDDC2 OS=Mus musculus OX=10090 GN=Hddc2 PE=1 SV=1	FALSE	Mouse	0	25.794	0	42	6	11	2	6	199	22.7	5.02	11.5				42				11				6				1
FALSE		High	IsMasterProtein	-6.93623e+18	872	Q9CPU2	NADH dehydrogenase [ubiquinone] 1 beta subcomplex subunit 2, mitochondrial OS=Mus musculus OX=10090 GN=Ndufb2 PE=1 SV=1	>sp|Q9CPU2|NDUB2_MOUSE NADH dehydrogenase [ubiquinone] 1 beta subcomplex subunit 2, mitochondrial OS=Mus musculus OX=10090 GN=Ndufb2 PE=1 SV=1	FALSE	Mouse	0.006	2.268	122	9	2	4	2	2	105	12	6.52	0				9				4				2				1
FALSE		High	IsMasterProtein	-6.93413e+18	873	Q9CXA2	Trans-L-3-hydroxyproline dehydratase OS=Mus musculus OX=10090 GN=L3hypdh PE=1 SV=1	>sp|Q9CXA2|T3HPD_MOUSE Trans-L-3-hydroxyproline dehydratase OS=Mus musculus OX=10090 GN=L3hypdh PE=1 SV=1	FALSE	Mouse	0	7.532	0	10	2	3	2	2	354	37.8	6.7	2.75				10				3				2				1
FALSE		High	IsMasterProtein	-6.93051e+18	874	Q8BHN7	RNA ligase 1 OS=Mus musculus OX=10090 GN=Rlig1 PE=2 SV=1	>sp|Q8BHN7|RLIG1_MOUSE RNA ligase 1 OS=Mus musculus OX=10090 GN=Rlig1 PE=2 SV=1	FALSE	Mouse	0.006	2.274	122	3	1	1	0	1	327	37.4	7.33	0				3				1				1				1
FALSE		High	IsMasterProtein	-6.92858e+18	875	Q9D1C3	Protein preY, mitochondrial OS=Mus musculus OX=10090 GN=Pyurf PE=1 SV=1	>sp|Q9D1C3|PREY_MOUSE Protein preY, mitochondrial OS=Mus musculus OX=10090 GN=Pyurf PE=1 SV=1	FALSE	Mouse	0	6.971	0	47	2	2	2	2	112	12.5	8.34	0				47				2				2				1
FALSE		High	IsMasterProtein	-6.92802e+18	876	Q8R516	E3 ubiquitin-protein ligase MIB2 OS=Mus musculus OX=10090 GN=Mib2 PE=1 SV=2	>sp|Q8R516|MIB2_MOUSE E3 ubiquitin-protein ligase MIB2 OS=Mus musculus OX=10090 GN=Mib2 PE=1 SV=2	FALSE	Mouse	0	5.582	0	2	2	2	0	2	973	105.9	8.09	3.74				2				2				2				1
FALSE		High	IsMasterProtein	-6.92496e+18	877	Q91XW9	Protocadherin gamma-C5 OS=Mus musculus OX=10090 GN=Pcdhgc5 PE=1 SV=1	>tr|Q91XW9|Q91XW9_MOUSE Protocadherin gamma-C5 OS=Mus musculus OX=10090 GN=Pcdhgc5 PE=1 SV=1	FALSE	Mouse	0	16.631	0	9	5	6	4	4	944	101.8	5.27	5.19				9				6				5				1
FALSE		High	IsMasterProtein	-6.92231e+18	878	Q9CX56	26S proteasome non-ATPase regulatory subunit 8 OS=Mus musculus OX=10090 GN=Psmd8 PE=1 SV=2	>sp|Q9CX56|PSMD8_MOUSE 26S proteasome non-ATPase regulatory subunit 8 OS=Mus musculus OX=10090 GN=Psmd8 PE=1 SV=2	FALSE	Mouse	0	25.685	0	29	8	10	0	8	353	39.9	9.58	8.25				29				10				8				1
FALSE		High	IsMasterProtein	-6.91836e+18	879	Q9JIG8	PRA1 family protein 2 OS=Mus musculus OX=10090 GN=Praf2 PE=1 SV=1	>sp|Q9JIG8|PRAF2_MOUSE PRA1 family protein 2 OS=Mus musculus OX=10090 GN=Praf2 PE=1 SV=1	FALSE	Mouse	0	10.726	0	19	3	10	2	3	178	19.5	9.6	4.95				19				10				3				1
FALSE		High	IsMasterProtein	-6.91755e+18	880	Q61548	Clathrin coat assembly protein AP180 OS=Mus musculus OX=10090 GN=Snap91 PE=1 SV=1	>sp|Q61548|AP180_MOUSE Clathrin coat assembly protein AP180 OS=Mus musculus OX=10090 GN=Snap91 PE=1 SV=1	FALSE	Mouse	0	206.999	0	33	25	159	0	23	901	91.8	4.88	226.4	0	4.37		33	1	9		152	1	6		25	1	5		1	Met-loss+Acetyl [N-Term]
FALSE		High	IsMasterProtein	-6.91593e+18	881	Q8BMF3	NADP-dependent malic enzyme, mitochondrial OS=Mus musculus OX=10090 GN=Me3 PE=1 SV=2	>sp|Q8BMF3|MAON_MOUSE NADP-dependent malic enzyme, mitochondrial OS=Mus musculus OX=10090 GN=Me3 PE=1 SV=2	FALSE	Mouse	0	186.302	0	70	29	78	25	28	604	67.1	7.83	127.22		0		70		1		77		1		29		1		1
FALSE		High	IsMasterProtein	-6.91449e+18	882	Q9DCU6	Large ribosomal subunit protein uL4m OS=Mus musculus OX=10090 GN=Mrpl4 PE=1 SV=1	>sp|Q9DCU6|RM04_MOUSE Large ribosomal subunit protein uL4m OS=Mus musculus OX=10090 GN=Mrpl4 PE=1 SV=1	FALSE	Mouse	0	11.48	0	23	5	5	1	5	294	33.1	9.82	2.08				23				5				5				1
FALSE		High	IsMasterProtein	-6.91303e+18	883	Q6P5F9	Exportin-1 OS=Mus musculus OX=10090 GN=Xpo1 PE=1 SV=1	>sp|Q6P5F9|XPO1_MOUSE Exportin-1 OS=Mus musculus OX=10090 GN=Xpo1 PE=1 SV=1	FALSE	Mouse	0	159.278	0	44	36	51	26	36	1071	123	6.07	75.26				44				51				36				1
FALSE		High	IsMasterProtein	-6.90988e+18	885	A0A0R4J138	Arylsulfatase B OS=Mus musculus OX=10090 GN=Arsb PE=1 SV=1	>tr|A0A0R4J138|A0A0R4J138_MOUSE Arylsulfatase B OS=Mus musculus OX=10090 GN=Arsb PE=1 SV=1	FALSE	Mouse	0	34.699	0	16	8	14	0	8	534	59.7	7.14	25.37				16				14				8				1
FALSE		High	IsMasterProtein	-6.90336e+18	886	Q9R1J0	Sterol-4-alpha-carboxylate 3-dehydrogenase, decarboxylating OS=Mus musculus OX=10090 GN=Nsdhl PE=1 SV=1	>sp|Q9R1J0|NSDHL_MOUSE Sterol-4-alpha-carboxylate 3-dehydrogenase, decarboxylating OS=Mus musculus OX=10090 GN=Nsdhl PE=1 SV=1	FALSE	Mouse	0	10.895	0	16	4	4	4	4	362	40.7	7.85	4.06				16				4				4				1
FALSE		High	IsMasterProtein	-6.89695e+18	888	Q01853	Transitional endoplasmic reticulum ATPase OS=Mus musculus OX=10090 GN=Vcp PE=1 SV=4	>sp|Q01853|TERA_MOUSE Transitional endoplasmic reticulum ATPase OS=Mus musculus OX=10090 GN=Vcp PE=1 SV=4	FALSE	Mouse	0	388.582	0	73	52	143	51	52	806	89.3	5.26	271.98		3.31		73		9		135		8		52		7		1	Met-loss+Acetyl [N-Term]
FALSE		High	IsMasterProtein	-6.89662e+18	889	O35643	AP-1 complex subunit beta-1 OS=Mus musculus OX=10090 GN=Ap1b1 PE=1 SV=2	>sp|O35643|AP1B1_MOUSE AP-1 complex subunit beta-1 OS=Mus musculus OX=10090 GN=Ap1b1 PE=1 SV=2	FALSE	Mouse	0	372.501	0	67	55	212	1	32	943	103.9	5.17	348.2		0	5.33	67		4	16	191		4	17	55		4	11	1
FALSE		High	IsMasterProtein	-6.8948e+18	890	G3X9J0	Signal-induced proliferation-associated 1-like protein 3 OS=Mus musculus OX=10090 GN=Sipa1l3 PE=1 SV=1	>sp|G3X9J0|SI1L3_MOUSE Signal-induced proliferation-associated 1-like protein 3 OS=Mus musculus OX=10090 GN=Sipa1l3 PE=1 SV=1	FALSE	Mouse	0	50.318	0	10	15	17	5	13	1776	194.9	8.32	18.16				10				17				15				1
FALSE		High	IsMasterProtein	-6.89268e+18	891	Q6DVA0	LEM domain-containing protein 2 OS=Mus musculus OX=10090 GN=Lemd2 PE=1 SV=1	>sp|Q6DVA0|LEMD2_MOUSE LEM domain-containing protein 2 OS=Mus musculus OX=10090 GN=Lemd2 PE=1 SV=1	FALSE	Mouse	0	22.227	0	12	5	5	5	5	511	57.5	9.01	6.34				12				5				5				1	Met-loss+Acetyl [N-Term]
FALSE		High	IsMasterProtein	-6.89204e+18	892	P23116	Eukaryotic translation initiation factor 3 subunit A OS=Mus musculus OX=10090 GN=Eif3a PE=1 SV=5	>sp|P23116|EIF3A_MOUSE Eukaryotic translation initiation factor 3 subunit A OS=Mus musculus OX=10090 GN=Eif3a PE=1 SV=5	FALSE	Mouse	0	115.804	0	26	30	43	26	30	1344	161.8	6.77	50.69			1.63	26			2	41			2	30			2	1
FALSE		High	IsMasterProtein	-6.89199e+18	893	P01787	Ig heavy chain V regions TEPC 15/S107/HPCM1/HPCM2/HPCM3 OS=Mus musculus OX=10090 PE=1 SV=1	>sp|P01787|HVM18_MOUSE Ig heavy chain V regions TEPC 15/S107/HPCM1/HPCM2/HPCM3 OS=Mus musculus OX=10090 PE=1 SV=1	FALSE	Mouse	0	37.497	0	51	5	80	0	5	123	13.8	6.62		11.57	43.03	36.08		51	51	51		15	36	29		5	5	5	1
FALSE		High	IsMasterProtein	-6.88916e+18	894	Q8BVU5	ADP-ribose pyrophosphatase, mitochondrial OS=Mus musculus OX=10090 GN=Nudt9 PE=1 SV=1	>sp|Q8BVU5|NUDT9_MOUSE ADP-ribose pyrophosphatase, mitochondrial OS=Mus musculus OX=10090 GN=Nudt9 PE=1 SV=1	FALSE	Mouse	0	8.772	0	10	3	3	0	3	350	38.6	6.76	2.3				10				3				3				1
FALSE		High	IsMasterProtein	-6.88687e+18	895	Q9CQQ7	ATP synthase peripheral stalk subunit b, mitochondrial OS=Mus musculus OX=10090 GN=Atp5pb PE=1 SV=1	>sp|Q9CQQ7|AT5F1_MOUSE ATP synthase peripheral stalk subunit b, mitochondrial OS=Mus musculus OX=10090 GN=Atp5pb PE=1 SV=1	FALSE	Mouse	0	93.4	0	66	21	158	8	20	256	28.9	9.06	164.39		0		66		7		156		2		21		2		1
FALSE		High	IsMasterProtein	-6.88667e+18	896	Q8R1U1	Conserved oligomeric Golgi complex subunit 4 OS=Mus musculus OX=10090 GN=Cog4 PE=1 SV=1	>sp|Q8R1U1|COG4_MOUSE Conserved oligomeric Golgi complex subunit 4 OS=Mus musculus OX=10090 GN=Cog4 PE=1 SV=1	FALSE	Mouse	0	4.951	6	3	2	2	0	2	785	88.6	5.15	0				3				2				2				1
FALSE		High	IsMasterProtein	-6.88661e+18	897	A2AQ89	Src homology 2 domain containing F (Fragment) OS=Mus musculus OX=10090 GN=Shf PE=1 SV=1	>tr|A2AQ89|A2AQ89_MOUSE Src homology 2 domain containing F (Fragment) OS=Mus musculus OX=10090 GN=Shf PE=1 SV=1	FALSE	Mouse	0.001	3.882	16	7	2	3	1	1	320	35.3	4.86	2.19				7				3				2				1
FALSE		High	IsMasterProtein	-6.88176e+18	898	Q6P4T2	U5 small nuclear ribonucleoprotein 200 kDa helicase OS=Mus musculus OX=10090 GN=Snrnp200 PE=1 SV=1	>sp|Q6P4T2|U520_MOUSE U5 small nuclear ribonucleoprotein 200 kDa helicase OS=Mus musculus OX=10090 GN=Snrnp200 PE=1 SV=1	FALSE	Mouse	0	659.734	0	59	99	180	99	99	2136	244.4	6.06	361.8			1.61	59			5	172			8	99			8	1
FALSE		High	IsMasterProtein	-6.87402e+18	899	Q9WTN0	Geranylgeranyl pyrophosphate synthase OS=Mus musculus OX=10090 GN=Ggps1 PE=1 SV=1	>sp|Q9WTN0|GGPPS_MOUSE Geranylgeranyl pyrophosphate synthase OS=Mus musculus OX=10090 GN=Ggps1 PE=1 SV=1	FALSE	Mouse	0	10.525	0	11	4	6	0	4	300	34.7	6.46	1.74				11				6				4				1
FALSE		High	IsMasterProtein	-6.87308e+18	900	Q6ZQ73	Cullin-associated NEDD8-dissociated protein 2 OS=Mus musculus OX=10090 GN=Cand2 PE=1 SV=2	>sp|Q6ZQ73|CAND2_MOUSE Cullin-associated NEDD8-dissociated protein 2 OS=Mus musculus OX=10090 GN=Cand2 PE=1 SV=2	FALSE	Mouse	0	9.18	0	3	3	7	1	1	1235	135.5	5.58	3.6				3				7				3				1
FALSE		High	IsMasterProtein	-6.86986e+18	901	P01839	Ig kappa-b4 chain C region OS=Oryctolagus cuniculus OX=9986 GN=K-BAS PE=4 SV=1	>sp|P01839|KACB_RABIT Ig kappa-b4 chain C region OS=Oryctolagus cuniculus OX=9986 GN=K-BAS PE=4 SV=1	FALSE	Immunoglobulin Rabit	0	34.437	0	53	5	113	5	5	106	11.3	4.59			178.01	0			53	29			110	3			5	1	1
FALSE		High	IsMasterProtein	-6.86866e+18	902	Q91YD9	Actin nucleation-promoting factor WASL OS=Mus musculus OX=10090 GN=Wasl PE=1 SV=1	>sp|Q91YD9|WASL_MOUSE Actin nucleation-promoting factor WASL OS=Mus musculus OX=10090 GN=Wasl PE=1 SV=1	FALSE	Mouse	0	35.119	0	31	10	13	6	10	501	54.2	7.93	20.23				31				13				10				1
FALSE		High	IsMasterProtein	-6.86713e+18	903	P55302	Alpha-2-macroglobulin receptor-associated protein OS=Mus musculus OX=10090 GN=Lrpap1 PE=1 SV=1	>sp|P55302|AMRP_MOUSE Alpha-2-macroglobulin receptor-associated protein OS=Mus musculus OX=10090 GN=Lrpap1 PE=1 SV=1	FALSE	Mouse	0	45.425	0	40	13	13	8	13	360	42.2	7.87	18.02				40				13				13				1
FALSE		High	IsMasterProtein	-6.86067e+18	904	Q64105	Sepiapterin reductase OS=Mus musculus OX=10090 GN=Spr PE=1 SV=1	>sp|Q64105|SPRE_MOUSE Sepiapterin reductase OS=Mus musculus OX=10090 GN=Spr PE=1 SV=1	FALSE	Mouse	0	128.783	0	70	16	64	1	1	261	27.9	5.74	96.57				70				64				16				1
FALSE		High	IsMasterProtein	-6.86052e+18	905	Q61550	Double-strand-break repair protein rad21 homolog OS=Mus musculus OX=10090 GN=Rad21 PE=1 SV=3	>sp|Q61550|RAD21_MOUSE Double-strand-break repair protein rad21 homolog OS=Mus musculus OX=10090 GN=Rad21 PE=1 SV=3	FALSE	Mouse	0	11.137	0	6	3	3	2	3	635	72	4.64	4.98				6				3				3				1
FALSE		High	IsMasterProtein	-6.85382e+18	907	P34928	Apolipoprotein C-I OS=Mus musculus OX=10090 GN=Apoc1 PE=1 SV=1	>sp|P34928|APOC1_MOUSE Apolipoprotein C-I OS=Mus musculus OX=10090 GN=Apoc1 PE=1 SV=1	FALSE	Mouse	0.001	3.393	23	18	2	2	2	2	88	9.7	9.09	0				18				2				2				1
FALSE		High	IsMasterProtein	-6.8499e+18	908	P26041	Moesin OS=Mus musculus OX=10090 GN=Msn PE=1 SV=3	>sp|P26041|MOES_MOUSE Moesin OS=Mus musculus OX=10090 GN=Msn PE=1 SV=3	FALSE	Mouse	0	55.098	0	34	20	65	10	10	577	67.7	6.6	22.46	3.34	27.99	7.95	26	6	27	12	18	7	28	12	15	4	15	8	1
FALSE		High	IsMasterProtein	-6.84267e+18	910	Q91X96	Guanine nucleotide exchange factor MSS4 OS=Mus musculus OX=10090 GN=Rabif PE=1 SV=1	>sp|Q91X96|MSS4_MOUSE Guanine nucleotide exchange factor MSS4 OS=Mus musculus OX=10090 GN=Rabif PE=1 SV=1	FALSE	Mouse	0	7.338	0	16	2	4	2	2	123	13.9	5.52	2.15				16				4				2				1
FALSE		High	IsMasterProtein	-6.83361e+18	911	Q8CFE4	SCY1-like protein 2 OS=Mus musculus OX=10090 GN=Scyl2 PE=1 SV=1	>sp|Q8CFE4|SCYL2_MOUSE SCY1-like protein 2 OS=Mus musculus OX=10090 GN=Scyl2 PE=1 SV=1	FALSE	Mouse	0	47.291	0	17	10	10	0	10	930	103.3	8.02	11.36				17				10				10				1
FALSE		High	IsMasterProtein	-6.82531e+18	912	P68510	14-3-3 protein eta OS=Mus musculus OX=10090 GN=Ywhah PE=1 SV=2	>sp|P68510|1433F_MOUSE 14-3-3 protein eta OS=Mus musculus OX=10090 GN=Ywhah PE=1 SV=2	FALSE	Mouse	0	161.734	0	76	21	342	14	14	246	28.2	4.89	371.53	12.09	24.83	21.31	76	11	22	16	288	15	19	20	21	3	6	4	1	Met-loss+Acetyl [N-Term]
FALSE		High	IsMasterProtein	-6.82465e+18	913	Q9QXL8	Nucleoside diphosphate kinase homolog 7 OS=Mus musculus OX=10090 GN=Nme7 PE=1 SV=2	>sp|Q9QXL8|NDK7_MOUSE Nucleoside diphosphate kinase homolog 7 OS=Mus musculus OX=10090 GN=Nme7 PE=1 SV=2	FALSE	Mouse	0	9.347	0	9	3	3	0	3	395	44.4	7.12	2				9				3				3				1
FALSE		High	IsMasterProtein	-6.8245e+18	914	Q8C4Q6	Axin interactor, dorsalization-associated protein OS=Mus musculus OX=10090 GN=Aida PE=1 SV=1	>sp|Q8C4Q6|AIDA_MOUSE Axin interactor, dorsalization-associated protein OS=Mus musculus OX=10090 GN=Aida PE=1 SV=1	FALSE	Mouse	0	4.865	6	6	1	1	1	1	305	34.9	6.74	2.37				6				1				1				1
FALSE		High	IsMasterProtein	-6.81893e+18	916	E9Q3J1	E3 ubiquitin-protein ligase OS=Mus musculus OX=10090 GN=Dtx3 PE=1 SV=1	>tr|E9Q3J1|E9Q3J1_MOUSE E3 ubiquitin-protein ligase OS=Mus musculus OX=10090 GN=Dtx3 PE=1 SV=1	FALSE	Mouse	0	8.877	0	9	3	3	0	3	395	42.9	8.54	0				9				3				3				1
FALSE		High	IsMasterProtein	-6.81502e+18	917	Q7TSE6	Serine/threonine-protein kinase 38-like OS=Mus musculus OX=10090 GN=Stk38l PE=1 SV=2	>sp|Q7TSE6|ST38L_MOUSE Serine/threonine-protein kinase 38-like OS=Mus musculus OX=10090 GN=Stk38l PE=1 SV=2	FALSE	Mouse	0	76.145	0	43	16	25	1	14	464	53.7	6.96	39.86				43				25				16				1
FALSE		High	IsMasterProtein	-6.81447e+18	918	Q3TIV5	Zinc finger CCCH domain-containing protein 15 OS=Mus musculus OX=10090 GN=Zc3h15 PE=1 SV=2	>sp|Q3TIV5|ZC3HF_MOUSE Zinc finger CCCH domain-containing protein 15 OS=Mus musculus OX=10090 GN=Zc3h15 PE=1 SV=2	FALSE	Mouse	0	27.413	0	16	5	5	0	5	426	48.3	5.3	7.86				16				5				5				1
FALSE		High	IsMasterProtein	-6.81313e+18	919	Q8BJU0	Small glutamine-rich tetratricopeptide repeat-containing protein alpha OS=Mus musculus OX=10090 GN=Sgta PE=1 SV=2	>sp|Q8BJU0|SGTA_MOUSE Small glutamine-rich tetratricopeptide repeat-containing protein alpha OS=Mus musculus OX=10090 GN=Sgta PE=1 SV=2	FALSE	Mouse	0	60.784	0	37	10	19	0	10	315	34.3	5.06	25.96				37				19				10				1
FALSE		High	IsMasterProtein	-6.80965e+18	920	Q0V8T9	Contactin-associated protein like 5-1 OS=Mus musculus OX=10090 GN=Cntnap5a PE=1 SV=1	>sp|Q0V8T9|CTP5A_MOUSE Contactin-associated protein like 5-1 OS=Mus musculus OX=10090 GN=Cntnap5a PE=1 SV=1	FALSE	Mouse	0	6.442	0	2	2	2	1	2	1304	145.6	6.28	1.76				2				2				2				1
FALSE		High	IsMasterProtein	-6.80525e+18	921	Q8R3G1	Nuclear inhibitor of protein phosphatase 1 OS=Mus musculus OX=10090 GN=Ppp1r8 PE=1 SV=1	>sp|Q8R3G1|PP1R8_MOUSE Nuclear inhibitor of protein phosphatase 1 OS=Mus musculus OX=10090 GN=Ppp1r8 PE=1 SV=1	FALSE	Mouse	0	13.386	0	14	4	5	0	4	351	38.5	7.37	2.45				14				5				4				1
FALSE		High	IsMasterProtein	-6.80214e+18	922	Q8BVL3	Sorting nexin-17 OS=Mus musculus OX=10090 GN=Snx17 PE=1 SV=2	>sp|Q8BVL3|SNX17_MOUSE Sorting nexin-17 OS=Mus musculus OX=10090 GN=Snx17 PE=1 SV=2	FALSE	Mouse	0	28.217	0	23	7	10	1	7	470	52.8	7.49	19				23				10				7				1	Acetyl [N-Term]
FALSE		High	IsMasterProtein	-6.80145e+18	923	Q8K1B8	Fermitin family homolog 3 OS=Mus musculus OX=10090 GN=Fermt3 PE=1 SV=1	>sp|Q8K1B8|URP2_MOUSE Fermitin family homolog 3 OS=Mus musculus OX=10090 GN=Fermt3 PE=1 SV=1	FALSE	Mouse	0.004	2.507	81	2	1	1	0	1	665	75.6	7.05	1.82				2				1				1				1
FALSE		High	IsMasterProtein	-6.79573e+18	925	P11031	Activated RNA polymerase II transcriptional coactivator p15 OS=Mus musculus OX=10090 GN=Sub1 PE=1 SV=3	>sp|P11031|TCP4_MOUSE Activated RNA polymerase II transcriptional coactivator p15 OS=Mus musculus OX=10090 GN=Sub1 PE=1 SV=3	FALSE	Mouse	0	15.782	0	34	5	7	5	5	127	14.4	9.6	12.2				34				7				5				1
FALSE		High	IsMasterProtein	-6.79406e+18	926	Q922H1	Protein arginine N-methyltransferase 3 OS=Mus musculus OX=10090 GN=Prmt3 PE=1 SV=3	>sp|Q922H1|ANM3_MOUSE Protein arginine N-methyltransferase 3 OS=Mus musculus OX=10090 GN=Prmt3 PE=1 SV=3	FALSE	Mouse	0.003	3.152	48	3	1	1	1	1	528	59.4	5.3	0				3				1				1				1
FALSE		High	IsMasterProtein	-6.79217e+18	927	A2ARP8	Microtubule-associated protein 1 A OS=Mus musculus OX=10090 GN=Map1a PE=1 SV=1	>tr|A2ARP8|A2ARP8_MOUSE Microtubule-associated protein 1 A OS=Mus musculus OX=10090 GN=Map1a PE=1 SV=1	FALSE	Mouse	0	753.672	0	50	123	614	0	121	3014	325.7	5.01	798.99	5.95	54.31	5.09	50	4	16	6	501	14	81	18	123	10	38	14	1
FALSE		High	IsMasterProtein	-6.7914e+18	928	Q8K0C4	Lanosterol 14-alpha demethylase OS=Mus musculus OX=10090 GN=Cyp51a1 PE=1 SV=1	>sp|Q8K0C4|CP51A_MOUSE Lanosterol 14-alpha demethylase OS=Mus musculus OX=10090 GN=Cyp51a1 PE=1 SV=1	FALSE	Mouse	0	16.581	0	16	7	7	7	7	503	56.7	8.41	9.61				16				7				7				1
FALSE		High	IsMasterProtein	-6.79104e+18	929	A0A075B5N4	Immunoglobulin kappa chain variable 8-27 OS=Mus musculus OX=10090 GN=Igkv8-27 PE=1 SV=1	>tr|A0A075B5N4|A0A075B5N4_MOUSE Immunoglobulin kappa chain variable 8-27 OS=Mus musculus OX=10090 GN=Igkv8-27 PE=1 SV=1	FALSE	Mouse	0	17.299	0	54	4	22	1	2	100	11	7.96		5.05	11.04	3.76		39	39	42		5	11	6		3	3	3	1
FALSE		High	IsMasterProtein	-6.789e+18	930	P56387	Dynein light chain Tctex-type 3 OS=Mus musculus OX=10090 GN=Dynlt3 PE=1 SV=1	>sp|P56387|DYLT3_MOUSE Dynein light chain Tctex-type 3 OS=Mus musculus OX=10090 GN=Dynlt3 PE=1 SV=1	FALSE	Mouse	0	18.486	0	29	2	6	2	2	116	12.9	5.12	11.58				29				6				2				1
FALSE		High	IsMasterProtein	-6.78766e+18	931	Q3U7R1	Extended synaptotagmin-1 OS=Mus musculus OX=10090 GN=Esyt1 PE=1 SV=2	>sp|Q3U7R1|ESYT1_MOUSE Extended synaptotagmin-1 OS=Mus musculus OX=10090 GN=Esyt1 PE=1 SV=2	FALSE	Mouse	0	20.483	0	14	10	11	2	10	1092	121.5	5.95	2.37				14				11				10				1
FALSE		High	IsMasterProtein	-6.78728e+18	932	Q9CQM9	Glutaredoxin-3 OS=Mus musculus OX=10090 GN=Glrx3 PE=1 SV=1	>sp|Q9CQM9|GLRX3_MOUSE Glutaredoxin-3 OS=Mus musculus OX=10090 GN=Glrx3 PE=1 SV=1	FALSE	Mouse	0	67.216	0	51	12	24	2	12	337	37.8	5.59	41.52			0	51			9	22			2	12			1	1	Met-loss+Acetyl [N-Term]
FALSE		High	IsMasterProtein	-6.78709e+18	933	Q8R1N4	NudC domain-containing protein 3 OS=Mus musculus OX=10090 GN=Nudcd3 PE=1 SV=3	>sp|Q8R1N4|NUDC3_MOUSE NudC domain-containing protein 3 OS=Mus musculus OX=10090 GN=Nudcd3 PE=1 SV=3	FALSE	Mouse	0	59.881	0	49	15	17	1	15	363	40.9	5.26	22.35				49				17				15				1
FALSE		High	IsMasterProtein	-6.78258e+18	934	Q99JP6	Homer protein homolog 3 OS=Mus musculus OX=10090 GN=Homer3 PE=1 SV=2	>sp|Q99JP6|HOME3_MOUSE Homer protein homolog 3 OS=Mus musculus OX=10090 GN=Homer3 PE=1 SV=2	FALSE	Mouse	0	91.482	0	60	18	49	0	17	356	39.7	5.36	63.34		3.94	0	58		20	10	39		7	3	17		7	3	1
FALSE		High	IsMasterProtein	-6.77738e+18	935	Q9EPU0	Regulator of nonsense transcripts 1 OS=Mus musculus OX=10090 GN=Upf1 PE=1 SV=2	>sp|Q9EPU0|RENT1_MOUSE Regulator of nonsense transcripts 1 OS=Mus musculus OX=10090 GN=Upf1 PE=1 SV=2	FALSE	Mouse	0	101.869	0	39	33	67	0	33	1124	123.9	6.61	21.09			12.79	31			27	30			37	27			24	1
FALSE		High	IsMasterProtein	-6.77238e+18	936	Q8BFS6	Serine/threonine-protein phosphatase CPPED1 OS=Mus musculus OX=10090 GN=Cpped1 PE=1 SV=1	>sp|Q8BFS6|CPPED_MOUSE Serine/threonine-protein phosphatase CPPED1 OS=Mus musculus OX=10090 GN=Cpped1 PE=1 SV=1	FALSE	Mouse	0	17.197	0	18	5	7	0	5	312	35.2	5.34	11.83				18				7				5				1	Met-loss+Acetyl [N-Term]
FALSE		High	IsMasterProtein	-6.77016e+18	937	P53702	Holocytochrome c-type synthase OS=Mus musculus OX=10090 GN=Hccs PE=1 SV=2	>sp|P53702|CCHL_MOUSE Holocytochrome c-type synthase OS=Mus musculus OX=10090 GN=Hccs PE=1 SV=2	FALSE	Mouse	0	7.385	0	11	2	2	1	2	272	31	7.12	2.25				11				2				2				1
FALSE		High	IsMasterProtein	-6.76818e+18	938	A2A791	Zinc finger MYM-type protein 4 OS=Mus musculus OX=10090 GN=Zmym4 PE=1 SV=1	>sp|A2A791|ZMYM4_MOUSE Zinc finger MYM-type protein 4 OS=Mus musculus OX=10090 GN=Zmym4 PE=1 SV=1	FALSE	Mouse	0	14.342	0	4	5	5	0	5	1549	172.3	6.8	4.09				4				5				5				1
FALSE		High	IsMasterProtein	-6.76669e+18	939	Q924L1	LETM1 domain-containing protein 1 OS=Mus musculus OX=10090 GN=Letmd1 PE=1 SV=1	>sp|Q924L1|LTMD1_MOUSE LETM1 domain-containing protein 1 OS=Mus musculus OX=10090 GN=Letmd1 PE=1 SV=1	FALSE	Mouse	0	18.196	0	19	6	6	0	6	360	41.7	10.54	2.09				19				6				6				1
FALSE		High	IsMasterProtein	-6.76561e+18	940	B2RQR2	Multiple PDZ domain protein OS=Mus musculus OX=10090 GN=Mpdz PE=1 SV=1	>tr|B2RQR2|B2RQR2_MOUSE Multiple PDZ domain protein OS=Mus musculus OX=10090 GN=Mpdz PE=1 SV=1	FALSE	Mouse	0	287.425	0	40	54	61	1	1	2069	220.1	5.02	124.07				40				61				54				1
FALSE		High	IsMasterProtein	-6.76428e+18	941	Q9CQH7	Transcription factor BTF3 homolog 4 OS=Mus musculus OX=10090 GN=Btf3l4 PE=1 SV=1	>sp|Q9CQH7|BT3L4_MOUSE Transcription factor BTF3 homolog 4 OS=Mus musculus OX=10090 GN=Btf3l4 PE=1 SV=1	FALSE	Mouse	0.001	4.068	16	22	2	2	2	2	158	17.3	6.35	1.73				22				2				2				1
FALSE		High	IsMasterProtein	-6.76043e+18	942	P50608	Fibromodulin OS=Mus musculus OX=10090 GN=Fmod PE=2 SV=1	>sp|P50608|FMOD_MOUSE Fibromodulin OS=Mus musculus OX=10090 GN=Fmod PE=2 SV=1	FALSE	Mouse	0	5.579	0	10	3	3	3	3	376	43	6.04	0				10				3				3				1
FALSE		High	IsMasterProtein	-6.75926e+18	943	A0A0B4J1I1	Immunoglobulin kappa variable 16-104 (Fragment) OS=Mus musculus OX=10090 GN=Igkv16-104 PE=1 SV=1	>tr|A0A0B4J1I1|A0A0B4J1I1_MOUSE Immunoglobulin kappa variable 16-104 (Fragment) OS=Mus musculus OX=10090 GN=Igkv16-104 PE=1 SV=1	FALSE	Mouse	0	6.304	0	14	1	9	1	1	116	12.9	7.08		2.03	12.24	0		14	14	14		1	6	2		1	1	1	1
FALSE		High	IsMasterProtein	-6.75839e+18	944	Q8VE88	Protein FAM114A2 OS=Mus musculus OX=10090 GN=Fam114a2 PE=1 SV=2	>sp|Q8VE88|F1142_MOUSE Protein FAM114A2 OS=Mus musculus OX=10090 GN=Fam114a2 PE=1 SV=2	FALSE	Mouse	0	18.875	0	13	6	8	0	6	497	54	4.93	6.98				13				8				6				1
FALSE		High	IsMasterProtein	-6.75805e+18	945	E9QMK9	D-glutamate cyclase, mitochondrial OS=Mus musculus OX=10090 GN=Dglucy PE=1 SV=1	>tr|E9QMK9|E9QMK9_MOUSE D-glutamate cyclase, mitochondrial OS=Mus musculus OX=10090 GN=Dglucy PE=1 SV=1	FALSE	Mouse	0	15.114	0	8	4	4	0	4	647	69.9	7.34	5.14				8				4				4				1
FALSE		High	IsMasterProtein	-6.75678e+18	946	Q9R1T4	Septin-6 OS=Mus musculus OX=10090 GN=Septin6 PE=1 SV=4	>sp|Q9R1T4|SEPT6_MOUSE Septin-6 OS=Mus musculus OX=10090 GN=Septin6 PE=1 SV=4	FALSE	Mouse	0	180.884	0	61	26	175	0	16	434	49.6	6.43	299.43			1.76	61			15	168			7	26			5	1
FALSE		High	IsMasterProtein	-6.75597e+18	947	P56375	Acylphosphatase-2 OS=Mus musculus OX=10090 GN=Acyp2 PE=1 SV=2	>sp|P56375|ACYP2_MOUSE Acylphosphatase-2 OS=Mus musculus OX=10090 GN=Acyp2 PE=1 SV=2	FALSE	Mouse	0	24.801	0	37	4	12	4	4	106	11.9	9.26	14.34				37				12				4				1
FALSE		High	IsMasterProtein	-6.75575e+18	948	Q9D5V6	Synapse-associated protein 1 OS=Mus musculus OX=10090 GN=Syap1 PE=1 SV=1	>sp|Q9D5V6|SYAP1_MOUSE Synapse-associated protein 1 OS=Mus musculus OX=10090 GN=Syap1 PE=1 SV=1	FALSE	Mouse	0	63.795	0	44	14	18	14	14	365	41.3	4.54	36.58				44				18				14				1	Acetyl [N-Term]
FALSE		High	IsMasterProtein	-6.74859e+18	949	Q9R1K9	Centrin-2 OS=Mus musculus OX=10090 GN=Cetn2 PE=1 SV=1	>sp|Q9R1K9|CETN2_MOUSE Centrin-2 OS=Mus musculus OX=10090 GN=Cetn2 PE=1 SV=1	FALSE	Mouse	0	9.495	0	15	2	2	0	2	172	19.8	5	2.8				15				2				2				1
FALSE		High	IsMasterProtein	-6.74374e+18	950	P01810	Ig heavy chain V region J539 OS=Mus musculus OX=10090 PE=1 SV=1	>sp|P01810|HVM40_MOUSE Ig heavy chain V region J539 OS=Mus musculus OX=10090 PE=1 SV=1	FALSE	Mouse	0	25.412	0	34	4	56	1	2	119	13.2	7.96		14.13	51.49	29.56		33	33	34		12	25	19		3	3	4	1
FALSE		High	IsMasterProtein	-6.73664e+18	952	Q9D9M5	Pyridoxal phosphate phosphatase PHOSPHO2 OS=Mus musculus OX=10090 GN=Phospho2 PE=1 SV=1	>sp|Q9D9M5|PHOP2_MOUSE Pyridoxal phosphate phosphatase PHOSPHO2 OS=Mus musculus OX=10090 GN=Phospho2 PE=1 SV=1	FALSE	Mouse	0	8.712	0	15	3	3	2	3	241	27.5	6.54	3.99				15				3				3				1
FALSE		High	IsMasterProtein	-6.73631e+18	953	Q61133	Glutathione S-transferase theta-2 OS=Mus musculus OX=10090 GN=Gstt2 PE=1 SV=4	>sp|Q61133|GSTT2_MOUSE Glutathione S-transferase theta-2 OS=Mus musculus OX=10090 GN=Gstt2 PE=1 SV=4	FALSE	Mouse	0	14.265	0	20	4	6	0	3	244	27.6	7.55	1.98				20				6				4				1
FALSE		High	IsMasterProtein	-6.73508e+18	954	Q6P1Y9	Exocyst complex component 1 OS=Mus musculus OX=10090 GN=Exoc1 PE=1 SV=1	>tr|Q6P1Y9|Q6P1Y9_MOUSE Exocyst complex component 1 OS=Mus musculus OX=10090 GN=Exoc1 PE=1 SV=1	FALSE	Mouse	0	24.116	0	7	6	7	1	6	901	102.6	6.47	11.04				7				7				6				1
FALSE		High	IsMasterProtein	-6.73293e+18	955	Q9D2P8	Myelin-associated oligodendrocyte basic protein OS=Mus musculus OX=10090 GN=Mobp PE=1 SV=1	>sp|Q9D2P8|MOBP_MOUSE Myelin-associated oligodendrocyte basic protein OS=Mus musculus OX=10090 GN=Mobp PE=1 SV=1	FALSE	Mouse	0	16.699	0	38	6	20	2	6	170	19.2	11.14	5.08		0		38		5		18		2		6		1		1
FALSE		High	IsMasterProtein	-6.7325e+18	956	O08795	Glucosidase 2 subunit beta OS=Mus musculus OX=10090 GN=Prkcsh PE=1 SV=1	>sp|O08795|GLU2B_MOUSE Glucosidase 2 subunit beta OS=Mus musculus OX=10090 GN=Prkcsh PE=1 SV=1	FALSE	Mouse	0	22.895	0	14	6	8	0	6	521	58.8	4.46	14.44				14				8				6				1
FALSE		High	IsMasterProtein	-6.72661e+18	957	Q0VF55	Calcium-transporting ATPase OS=Mus musculus OX=10090 GN=Atp2b3 PE=1 SV=1	>tr|Q0VF55|Q0VF55_MOUSE Calcium-transporting ATPase OS=Mus musculus OX=10090 GN=Atp2b3 PE=1 SV=1	FALSE	Mouse	0	337.773	0	48	46	287	1	1	1220	134.3	5.69	399.23	0	3.63	5.29	48	1	4	14	265	1	6	15	46	1	5	12	1	Met-loss+Acetyl [N-Term]
FALSE		High	IsMasterProtein	-6.72397e+18	958	Q9JJL8	Serine--tRNA ligase, mitochondrial OS=Mus musculus OX=10090 GN=Sars2 PE=1 SV=2	>sp|Q9JJL8|SYSM_MOUSE Serine--tRNA ligase, mitochondrial OS=Mus musculus OX=10090 GN=Sars2 PE=1 SV=2	FALSE	Mouse	0	45.715	0	28	12	17	11	12	518	58.3	7.9	21.84				28				17				12				1
FALSE		High	IsMasterProtein	-6.70685e+18	961	Q99K46	Ubiquitin carboxyl-terminal hydrolase 11 OS=Mus musculus OX=10090 GN=Usp11 PE=1 SV=4	>sp|Q99K46|UBP11_MOUSE Ubiquitin carboxyl-terminal hydrolase 11 OS=Mus musculus OX=10090 GN=Usp11 PE=1 SV=4	FALSE	Mouse	0	25.823	0	11	9	12	7	7	921	105.3	4.96	12.77				11				12				9				1
FALSE		High	IsMasterProtein	-6.70314e+18	962	P61460	GATOR1 complex protein DEPDC5 OS=Mus musculus OX=10090 GN=Depdc5 PE=1 SV=2	>sp|P61460|DEPD5_MOUSE GATOR1 complex protein DEPDC5 OS=Mus musculus OX=10090 GN=Depdc5 PE=1 SV=2	FALSE	Mouse	0.001	3.599	17	2	3	3	0	3	1591	180.3	6.74	0				2				3				3				1
FALSE		High	IsMasterProtein	-6.70282e+18	963	A0A6I8MX07	Golgin A2 OS=Mus musculus OX=10090 GN=Golga2 PE=1 SV=1	>tr|A0A6I8MX07|A0A6I8MX07_MOUSE Golgin A2 OS=Mus musculus OX=10090 GN=Golga2 PE=1 SV=1	FALSE	Mouse	0	9.895	0	4	4	4	0	4	1026	116.2	5.05	1.89				4				4				4				1
FALSE		High	IsMasterProtein	-6.70183e+18	964	Q80SW1	S-adenosylhomocysteine hydrolase-like protein 1 OS=Mus musculus OX=10090 GN=Ahcyl1 PE=1 SV=1	>sp|Q80SW1|SAHH2_MOUSE S-adenosylhomocysteine hydrolase-like protein 1 OS=Mus musculus OX=10090 GN=Ahcyl1 PE=1 SV=1	FALSE	Mouse	0	247.136	0	65	32	208	11	18	530	58.9	6.89	261.67	0	0	1.74	65	2	10	21	187	1	5	15	32	1	5	11	1
FALSE		High	IsMasterProtein	-6.7018e+18	965	A0A0N4SVB5	Proline-rich transmembrane protein 3 OS=Mus musculus OX=10090 GN=Prrt3 PE=1 SV=1	>tr|A0A0N4SVB5|A0A0N4SVB5_MOUSE Proline-rich transmembrane protein 3 OS=Mus musculus OX=10090 GN=Prrt3 PE=1 SV=1	FALSE	Mouse	0	16.492	0	8	6	11	0	6	972	101.2	7.52	6.4				8				11				6				1
FALSE		High	IsMasterProtein	-6.69897e+18	966	Q9D8B3	Charged multivesicular body protein 4b OS=Mus musculus OX=10090 GN=Chmp4b PE=1 SV=2	>sp|Q9D8B3|CHM4B_MOUSE Charged multivesicular body protein 4b OS=Mus musculus OX=10090 GN=Chmp4b PE=1 SV=2	FALSE	Mouse	0	21.584	0	33	5	8	5	5	224	24.9	4.82	16				33				8				5				1
FALSE		High	IsMasterProtein	-6.69833e+18	967	Q9Z1D1	Eukaryotic translation initiation factor 3 subunit G OS=Mus musculus OX=10090 GN=Eif3g PE=1 SV=2	>sp|Q9Z1D1|EIF3G_MOUSE Eukaryotic translation initiation factor 3 subunit G OS=Mus musculus OX=10090 GN=Eif3g PE=1 SV=2	FALSE	Mouse	0	29.19	0	26	7	8	7	7	320	35.6	5.9	12.87			0	26			3	7			1	7			1	1
FALSE		High	IsMasterProtein	-6.69307e+18	968	H7BX05	Obscurin OS=Mus musculus OX=10090 GN=Obscn PE=1 SV=2	>tr|H7BX05|H7BX05_MOUSE Obscurin OS=Mus musculus OX=10090 GN=Obscn PE=1 SV=2	FALSE	Mouse	0.007	2.173	147	0	2	2	0	2	8032	874	5.96	0				0				2				2				1
FALSE		High	IsMasterProtein	-6.69088e+18	969	Q7TSQ8	Pyruvate dehydrogenase phosphatase regulatory subunit, mitochondrial OS=Mus musculus OX=10090 GN=Pdpr PE=1 SV=1	>sp|Q7TSQ8|PDPR_MOUSE Pyruvate dehydrogenase phosphatase regulatory subunit, mitochondrial OS=Mus musculus OX=10090 GN=Pdpr PE=1 SV=1	FALSE	Mouse	0	20.025	0	8	7	7	1	7	878	99.2	6.35	6.42				8				7				7				1
FALSE		High	IsMasterProtein	-6.6895e+18	970	P09528	Ferritin heavy chain OS=Mus musculus OX=10090 GN=Fth1 PE=1 SV=2	>sp|P09528|FRIH_MOUSE Ferritin heavy chain OS=Mus musculus OX=10090 GN=Fth1 PE=1 SV=2	FALSE	Mouse	0	31.93	0	55	10	40	5	10	182	21.1	5.88	16.33				55				40				10				1	Met-loss+Acetyl [N-Term]
FALSE		High	IsMasterProtein	-6.67919e+18	971	Q9DBX6	Cytochrome P450 2S1 OS=Mus musculus OX=10090 GN=Cyp2s1 PE=1 SV=1	>sp|Q9DBX6|CP2S1_MOUSE Cytochrome P450 2S1 OS=Mus musculus OX=10090 GN=Cyp2s1 PE=1 SV=1	FALSE	Mouse	0	5.309	6	5	2	3	0	2	501	55.6	8.78	1.63				5				3				2				1
FALSE		High	IsMasterProtein	-6.67681e+18	972	P0C0S6	Histone H2A.Z OS=Mus musculus OX=10090 GN=H2az1 PE=1 SV=2	>sp|P0C0S6|H2AZ_MOUSE Histone H2A.Z OS=Mus musculus OX=10090 GN=H2az1 PE=1 SV=2	FALSE	Mouse	0	32.772	0	54	5	202	0	3	128	13.5	10.58	128.21	16.83	26.42	6.01	54	43	20	20	131	30	25	16	5	4	3	3	1
FALSE		High	IsMasterProtein	-6.67677e+18	973	P70290	55 kDa erythrocyte membrane protein OS=Mus musculus OX=10090 GN=Mpp1 PE=1 SV=1	>sp|P70290|EM55_MOUSE 55 kDa erythrocyte membrane protein OS=Mus musculus OX=10090 GN=Mpp1 PE=1 SV=1	FALSE	Mouse	0	116.942	0	64	22	47	0	22	466	52.2	7.2	74.61				64				47				22				1
FALSE		High	IsMasterProtein	-6.67448e+18	974	Q9WVF8	Tumor suppressor candidate 2 OS=Mus musculus OX=10090 GN=Tusc2 PE=1 SV=3	>sp|Q9WVF8|TUSC2_MOUSE Tumor suppressor candidate 2 OS=Mus musculus OX=10090 GN=Tusc2 PE=1 SV=3	FALSE	Mouse	0	10.833	0	50	4	6	1	4	110	12.1	9.69	8.17				50				6				4				1
FALSE		High	IsMasterProtein	-6.67199e+18	975	A2BDX3	Adenylyltransferase and sulfurtransferase MOCS3 OS=Mus musculus OX=10090 GN=Mocs3 PE=1 SV=1	>sp|A2BDX3|MOCS3_MOUSE Adenylyltransferase and sulfurtransferase MOCS3 OS=Mus musculus OX=10090 GN=Mocs3 PE=1 SV=1	FALSE	Mouse	0	7.714	0	8	3	5	3	3	460	49.3	7.49	6.28			0	8			2	4			1	3			1	1
FALSE		High	IsMasterProtein	-6.66888e+18	976	A0A140LHN0	Protein YIF1 (Fragment) OS=Mus musculus OX=10090 GN=Yif1b PE=1 SV=1	>tr|A0A140LHN0|A0A140LHN0_MOUSE Protein YIF1 (Fragment) OS=Mus musculus OX=10090 GN=Yif1b PE=1 SV=1	FALSE	Mouse	0.001	3.73	17	4	1	2	0	1	315	34.3	7.03	0				4				2				1				1
FALSE		High	IsMasterProtein	-6.66872e+18	977	Q5U4E0	LHFPL tetraspan subfamily member 4 protein OS=Mus musculus OX=10090 GN=Lhfpl4 PE=1 SV=1	>sp|Q5U4E0|LHPL4_MOUSE LHFPL tetraspan subfamily member 4 protein OS=Mus musculus OX=10090 GN=Lhfpl4 PE=1 SV=1	FALSE	Mouse	0	6.361	0	8	2	3	0	2	247	27	7.18	2.74				8				3				2				1
FALSE		High	IsMasterProtein	-6.66645e+18	978	Q3U5C7	Prickle-like protein 1 OS=Mus musculus OX=10090 GN=Prickle1 PE=1 SV=1	>sp|Q3U5C7|PRIC1_MOUSE Prickle-like protein 1 OS=Mus musculus OX=10090 GN=Prickle1 PE=1 SV=1	FALSE	Mouse	0.001	3.956	16	2	1	1	1	1	832	94.1	6.28	0				2				1				1				1
FALSE		High	IsMasterProtein	-6.6596e+18	979	F7BGR7	RNA-binding protein 14 OS=Mus musculus OX=10090 GN=Gm21992 PE=4 SV=1	>tr|F7BGR7|F7BGR7_MOUSE RNA-binding protein 14 OS=Mus musculus OX=10090 GN=Gm21992 PE=4 SV=1	FALSE	Mouse	0	18.43	0	11	5	5	0	3	477	52.8	7.3	4.96				11				5				5				1
FALSE		High	IsMasterProtein	-6.6583e+18	980	Q9D6K8	FUN14 domain-containing protein 2 OS=Mus musculus OX=10090 GN=Fundc2 PE=1 SV=1	>sp|Q9D6K8|FUND2_MOUSE FUN14 domain-containing protein 2 OS=Mus musculus OX=10090 GN=Fundc2 PE=1 SV=1	FALSE	Mouse	0	30.472	0	45	6	8	5	6	151	16.6	9.7	18.83				45				8				6				1	Met-loss+Acetyl [N-Term]
FALSE		High	IsMasterProtein	-6.64786e+18	981	F6WHQ7	glutathione transferase (Fragment) OS=Mus musculus OX=10090 GN=Gstm1 PE=1 SV=1	>tr|F6WHQ7|F6WHQ7_MOUSE glutathione transferase (Fragment) OS=Mus musculus OX=10090 GN=Gstm1 PE=1 SV=1	FALSE	Mouse	0	60.45	0	49	11	148	1	1	194	22.6	9.07	143.66		3.97		49		15		144		4		11		3		1
FALSE		High	IsMasterProtein	-6.6472e+18	982	A7TU71	SHROOM2 OS=Mus musculus OX=10090 GN=Shroom2 PE=1 SV=1	>tr|A7TU71|A7TU71_MOUSE SHROOM2 OS=Mus musculus OX=10090 GN=Shroom2 PE=1 SV=1	FALSE	Mouse	0	108.602	0	18	22	38	0	22	1487	165.2	6.7	53.17				18				38				22				1
FALSE		High	IsMasterProtein	-6.64623e+18	983	E9Q7P2	Voltage-dependent T-type calcium channel subunit alpha OS=Mus musculus OX=10090 GN=Cacna1i PE=1 SV=1	>tr|E9Q7P2|E9Q7P2_MOUSE Voltage-dependent T-type calcium channel subunit alpha OS=Mus musculus OX=10090 GN=Cacna1i PE=1 SV=1	FALSE	Mouse	0	15.542	0	3	5	7	2	5	2199	242.7	6.47	12.37				3				7				5				1
FALSE		High	IsMasterProtein	-6.64586e+18	984	O35226	26S proteasome non-ATPase regulatory subunit 4 OS=Mus musculus OX=10090 GN=Psmd4 PE=1 SV=1	>sp|O35226|PSMD4_MOUSE 26S proteasome non-ATPase regulatory subunit 4 OS=Mus musculus OX=10090 GN=Psmd4 PE=1 SV=1	FALSE	Mouse	0	84.793	0	43	13	29	0	1	376	40.7	4.79	76.89				43				29				13				1
FALSE		High	IsMasterProtein	-6.6443e+18	985	Q8K0S0	Phytanoyl-CoA hydroxylase-interacting protein OS=Mus musculus OX=10090 GN=Phyhip PE=1 SV=1	>sp|Q8K0S0|PHYIP_MOUSE Phytanoyl-CoA hydroxylase-interacting protein OS=Mus musculus OX=10090 GN=Phyhip PE=1 SV=1	FALSE	Mouse	0	83.583	0	65	16	60	9	12	330	37.5	7.01	63.65		1.77	3.51	65		5	4	55		3	2	16		2	1	1
FALSE		High	IsMasterProtein	-6.64418e+18	986	O54724	Caveolae-associated protein 1 OS=Mus musculus OX=10090 GN=Cavin1 PE=1 SV=1	>sp|O54724|CAVN1_MOUSE Caveolae-associated protein 1 OS=Mus musculus OX=10090 GN=Cavin1 PE=1 SV=1	FALSE	Mouse	0	56.734	0	35	12	24	12	12	392	43.9	5.52	44.53				35				24				12				1
FALSE		High	IsMasterProtein	-6.64335e+18	987	Q60766	Immunity-related GTPase family M protein 1 OS=Mus musculus OX=10090 GN=Irgm1 PE=1 SV=1	>sp|Q60766|IRGM1_MOUSE Immunity-related GTPase family M protein 1 OS=Mus musculus OX=10090 GN=Irgm1 PE=1 SV=1	FALSE	Mouse	0	10.429	0	7	3	3	0	3	409	46.5	8.28	4.59				7				3				3				1
FALSE		High	IsMasterProtein	-6.64275e+18	988	P25911	Tyrosine-protein kinase Lyn OS=Mus musculus OX=10090 GN=Lyn PE=1 SV=4	>sp|P25911|LYN_MOUSE Tyrosine-protein kinase Lyn OS=Mus musculus OX=10090 GN=Lyn PE=1 SV=4	FALSE	Mouse	0	56.862	0	32	12	29	1	1	512	58.8	7.15	32.78		0	0	32		2	3	25		1	3	12		1	2	1
FALSE		High	IsMasterProtein	-6.63932e+18	989	Q8BXL7	ADP-ribosylation factor-related protein 1 OS=Mus musculus OX=10090 GN=Arfrp1 PE=1 SV=2	>sp|Q8BXL7|ARFRP_MOUSE ADP-ribosylation factor-related protein 1 OS=Mus musculus OX=10090 GN=Arfrp1 PE=1 SV=2	FALSE	Mouse	0	11.757	0	21	3	3	0	3	201	22.6	6.55	6.25				21				3				3				1
FALSE		High	IsMasterProtein	-6.63928e+18	990	Q8C863	E3 ubiquitin-protein ligase Itchy OS=Mus musculus OX=10090 GN=Itch PE=1 SV=2	>sp|Q8C863|ITCH_MOUSE E3 ubiquitin-protein ligase Itchy OS=Mus musculus OX=10090 GN=Itch PE=1 SV=2	FALSE	Mouse	0	24.033	0	7	4	4	1	4	864	98.9	6.28	8.88				7				4				4				1
FALSE		High	IsMasterProtein	-6.63621e+18	991	Q8BH79	Anoctamin-10 OS=Mus musculus OX=10090 GN=Ano10 PE=1 SV=1	>sp|Q8BH79|ANO10_MOUSE Anoctamin-10 OS=Mus musculus OX=10090 GN=Ano10 PE=1 SV=1	FALSE	Mouse	0	8	0	3	2	2	0	2	659	76.1	6.7	2.13				3				2				2				1
FALSE		High	IsMasterProtein	-6.63405e+18	992	P62320	Small nuclear ribonucleoprotein Sm D3 OS=Mus musculus OX=10090 GN=Snrpd3 PE=1 SV=1	>sp|P62320|SMD3_MOUSE Small nuclear ribonucleoprotein Sm D3 OS=Mus musculus OX=10090 GN=Snrpd3 PE=1 SV=1	FALSE	Mouse	0	25.166	0	48	4	17	2	4	126	13.9	10.32	20.57		0		48		8		15		2		4		1		1
FALSE		High	IsMasterProtein	-6.63375e+18	993	Q5EBJ4	Ermin OS=Mus musculus OX=10090 GN=Ermn PE=1 SV=1	>sp|Q5EBJ4|ERMIN_MOUSE Ermin OS=Mus musculus OX=10090 GN=Ermn PE=1 SV=1	FALSE	Mouse	0	42.772	0	45	10	12	10	10	281	32.1	4.59	13.71				45				12				10				1
FALSE		High	IsMasterProtein	-6.62868e+18	994	E9QKE4	RAB3 GTPase activating protein subunit 2 OS=Mus musculus OX=10090 GN=Rab3gap2 PE=1 SV=1	>tr|E9QKE4|E9QKE4_MOUSE RAB3 GTPase activating protein subunit 2 OS=Mus musculus OX=10090 GN=Rab3gap2 PE=1 SV=1	FALSE	Mouse	0	83.344	0	22	25	27	0	25	1387	154.5	6.07	31.4				22				27				25				1
FALSE		High	IsMasterProtein	-6.62206e+18	995	G3UZM4	Cell adhesion molecule 2 (Fragment) OS=Mus musculus OX=10090 GN=Cadm2 PE=1 SV=1	>tr|G3UZM4|G3UZM4_MOUSE Cell adhesion molecule 2 (Fragment) OS=Mus musculus OX=10090 GN=Cadm2 PE=1 SV=1	FALSE	Mouse	0	91.524	0	47	16	71	0	16	435	47.3	5.41	147.35				47				71				16				1
FALSE		High	IsMasterProtein	-6.62142e+18	996	D3Z067	ADP-ribosylation factor-like protein 6 (Fragment) OS=Mus musculus OX=10090 GN=Arl6 PE=1 SV=1	>tr|D3Z067|D3Z067_MOUSE ADP-ribosylation factor-like protein 6 (Fragment) OS=Mus musculus OX=10090 GN=Arl6 PE=1 SV=1	FALSE	Mouse	0	24.312	0	40	7	8	0	7	194	22.2	9.31	12.55				40				8				7				1
FALSE		High	IsMasterProtein	-6.61453e+18	998	Q9D6Y4	BLOC-1-related complex subunit 8 OS=Mus musculus OX=10090 GN=Borcs8 PE=1 SV=1	>sp|Q9D6Y4|BORC8_MOUSE BLOC-1-related complex subunit 8 OS=Mus musculus OX=10090 GN=Borcs8 PE=1 SV=1	FALSE	Mouse	0	4.845	6	27	2	2	0	2	120	13.6	6.54	0				27				2				2				1
FALSE		High	IsMasterProtein	-6.61275e+18	999	G5E8I8	Calcium homeostasis endoplasmic reticulum protein OS=Mus musculus OX=10090 GN=Cherp PE=1 SV=2	>tr|G5E8I8|G5E8I8_MOUSE Calcium homeostasis endoplasmic reticulum protein OS=Mus musculus OX=10090 GN=Cherp PE=1 SV=2	FALSE	Mouse	0	5.862	0	3	3	3	0	3	949	107.6	9.33	1.73				3				3				3				1
FALSE		High	IsMasterProtein	-6.60519e+18	1001	P35908	Keratin, type II cytoskeletal 2 epidermal OS=Homo sapiens GN=KRT2 PE=1 SV=2	>sp|P35908|K22E_HUMAN Keratin, type II cytoskeletal 2 epidermal OS=Homo sapiens GN=KRT2 PE=1 SV=2	TRUE	Contaminants	0	322.666	0	82	54	2250	33	39	639	65.4	8	366.17	666.16	1345.64	487.88	74	70	76	81	266	560	952	472	41	37	46	44	1
FALSE		High	IsMasterProtein	-6.60403e+18	1002	P41241	Tyrosine-protein kinase CSK OS=Mus musculus OX=10090 GN=Csk PE=1 SV=2	>sp|P41241|CSK_MOUSE Tyrosine-protein kinase CSK OS=Mus musculus OX=10090 GN=Csk PE=1 SV=2	FALSE	Mouse	0	31.911	0	25	10	13	4	9	450	50.7	7.06	17.03				25				13				10				1
FALSE		High	IsMasterProtein	-6.60343e+18	1003	Q9QZB7	Actin-related protein 10 OS=Mus musculus OX=10090 GN=Actr10 PE=1 SV=2	>sp|Q9QZB7|ARP10_MOUSE Actin-related protein 10 OS=Mus musculus OX=10090 GN=Actr10 PE=1 SV=2	FALSE	Mouse	0	67.566	0	52	16	25	11	16	417	46.2	7.61	19.52				52				25				16				1	Met-loss [N-Term]
FALSE		High	IsMasterProtein	-6.59851e+18	1004	B1Q2W7	Transcription initiation factor TFIID subunit OS=Mus musculus OX=10090 GN=Taf1 PE=1 SV=1	>tr|B1Q2W7|B1Q2W7_MOUSE Transcription initiation factor TFIID subunit OS=Mus musculus OX=10090 GN=Taf1 PE=1 SV=1	FALSE	Mouse	0	15.094	0	3	3	3	0	3	1893	214.5	5.12	2.82				3				3				3				1
FALSE		High	IsMasterProtein	-6.59196e+18	1005	Q64314	Hematopoietic progenitor cell antigen CD34 OS=Mus musculus OX=10090 GN=Cd34 PE=1 SV=1	>sp|Q64314|CD34_MOUSE Hematopoietic progenitor cell antigen CD34 OS=Mus musculus OX=10090 GN=Cd34 PE=1 SV=1	FALSE	Mouse	0	5.845	0	5	3	4	0	3	382	41	5.3	5.8				5				4				3				1
FALSE		High	IsMasterProtein	-6.58953e+18	1006	A0A7N9VR94	AHNAK nucleoprotein 2 OS=Mus musculus OX=10090 GN=Ahnak2 PE=1 SV=1	>tr|A0A7N9VR94|A0A7N9VR94_MOUSE AHNAK nucleoprotein 2 OS=Mus musculus OX=10090 GN=Ahnak2 PE=1 SV=1	FALSE	Mouse	0	38.388	0	34	7	13	7	7	3501	368.2	5.88	28.98				34				13				7				1
FALSE		High	IsMasterProtein	-6.57817e+18	1009	Q8CHG3	GRIP and coiled-coil domain-containing protein 2 OS=Mus musculus OX=10090 GN=Gcc2 PE=1 SV=3	>sp|Q8CHG3|GCC2_MOUSE GRIP and coiled-coil domain-containing protein 2 OS=Mus musculus OX=10090 GN=Gcc2 PE=1 SV=3	FALSE	Mouse	0.005	2.386	97	1	2	2	0	2	1680	194.4	5.14	0				1				2				2				1
FALSE		High	IsMasterProtein	-6.57259e+18	1010	Q91YY4	ATP synthase mitochondrial F1 complex assembly factor 2 OS=Mus musculus OX=10090 GN=Atpaf2 PE=1 SV=1	>sp|Q91YY4|ATPF2_MOUSE ATP synthase mitochondrial F1 complex assembly factor 2 OS=Mus musculus OX=10090 GN=Atpaf2 PE=1 SV=1	FALSE	Mouse	0	37.847	0	47	10	12	8	10	289	33.3	6.32	8.49				47				12				10				1
FALSE		High	IsMasterProtein	-6.572e+18	1011	P07091	Protein S100-A4 OS=Mus musculus OX=10090 GN=S100a4 PE=1 SV=1	>sp|P07091|S10A4_MOUSE Protein S100-A4 OS=Mus musculus OX=10090 GN=S100a4 PE=1 SV=1	FALSE	Mouse	0.005	2.386	97	18	1	2	0	1	101	11.7	5.31	0	0			18	18			1	1			1	1			1	Met-loss+Acetyl [N-Term]
FALSE		High	IsMasterProtein	-6.56909e+18	1012	P08556	GTPase NRas OS=Mus musculus OX=10090 GN=Nras PE=1 SV=1	>sp|P08556|RASN_MOUSE GTPase NRas OS=Mus musculus OX=10090 GN=Nras PE=1 SV=1	FALSE	Mouse	0	48.594	0	59	9	22	0	1	189	21.2	5.17	43.17				59				22				9				1
FALSE		High	IsMasterProtein	-6.56132e+18	1013	Q9ERG2	Striatin-3 OS=Mus musculus OX=10090 GN=Strn3 PE=1 SV=1	>sp|Q9ERG2|STRN3_MOUSE Striatin-3 OS=Mus musculus OX=10090 GN=Strn3 PE=1 SV=1	FALSE	Mouse	0	82.467	0	28	16	19	1	14	796	87.1	5.29	34.92				28				19				16				1
FALSE		High	IsMasterProtein	-6.55545e+18	1015	Q3UIU2	NADH dehydrogenase [ubiquinone] 1 beta subcomplex subunit 6 OS=Mus musculus OX=10090 GN=Ndufb6 PE=1 SV=3	>sp|Q3UIU2|NDUB6_MOUSE NADH dehydrogenase [ubiquinone] 1 beta subcomplex subunit 6 OS=Mus musculus OX=10090 GN=Ndufb6 PE=1 SV=3	FALSE	Mouse	0	17.39	0	52	7	22	1	7	128	15.5	9.79	10.77				52				22				7				1	Met-loss+Acetyl [N-Term]
FALSE		High	IsMasterProtein	-6.55322e+18	1016	Q6PEB6	MOB-like protein phocein OS=Mus musculus OX=10090 GN=Mob4 PE=1 SV=1	>sp|Q6PEB6|PHOCN_MOUSE MOB-like protein phocein OS=Mus musculus OX=10090 GN=Mob4 PE=1 SV=1	FALSE	Mouse	0	57.547	0	65	11	31	1	11	225	26	5.78	36.96				65				31				11				1	Met-loss [N-Term]
FALSE		High	IsMasterProtein	-6.55029e+18	1017	P0C027	Diphosphoinositol polyphosphate phosphohydrolase 3-alpha OS=Mus musculus OX=10090 GN=Nudt10 PE=1 SV=1	>sp|P0C027|NUD10_MOUSE Diphosphoinositol polyphosphate phosphohydrolase 3-alpha OS=Mus musculus OX=10090 GN=Nudt10 PE=1 SV=1;>sp|P0C028|NUD11_MOUSE Diphosphoinositol polyphosphate phosphohydrolase 3-beta OS=Mus musculus OX=10090 GN=Nudt11 PE=1 SV=1	FALSE	Mouse	0	13.065	0	41	7	10	5	5	164	18.6	5.69	7.12				41				10				7				1
FALSE		High	IsMasterProtein	-6.54781e+18	1018	P03984	Ig kappa chain b5 variant C region OS=Oryctolagus cuniculus OX=9986 PE=2 SV=1	>sp|P03984|KAC6_RABIT Ig kappa chain b5 variant C region OS=Oryctolagus cuniculus OX=9986 PE=2 SV=1	FALSE	Immunoglobulin Rabit	0	32.805	0	68	3	37	3	3	104	11.1	4.78			50.48				68				37				3		1
FALSE		High	IsMasterProtein	-6.54647e+18	1019	P61922	4-aminobutyrate aminotransferase, mitochondrial OS=Mus musculus OX=10090 GN=Abat PE=1 SV=1	>sp|P61922|GABT_MOUSE 4-aminobutyrate aminotransferase, mitochondrial OS=Mus musculus OX=10090 GN=Abat PE=1 SV=1	FALSE	Mouse	0	326.724	0	81	31	233	5	31	500	56.4	8.09	473.7			3.79	81			12	222			11	31			6	1
FALSE		High	IsMasterProtein	-6.54501e+18	1020	P00405	Cytochrome c oxidase subunit 2 OS=Mus musculus OX=10090 GN=Mtco2 PE=1 SV=1	>sp|P00405|COX2_MOUSE Cytochrome c oxidase subunit 2 OS=Mus musculus OX=10090 GN=Mtco2 PE=1 SV=1	FALSE	Mouse	0	48.091	0	45	6	48	6	6	227	26	4.73	56.56				45				48				6				1
FALSE		High	IsMasterProtein	-6.53861e+18	1021	E0CZ78	Serine/threonine-protein phosphatase OS=Mus musculus OX=10090 GN=Ppp3cb PE=1 SV=1	>tr|E0CZ78|E0CZ78_MOUSE Serine/threonine-protein phosphatase OS=Mus musculus OX=10090 GN=Ppp3cb PE=1 SV=1	FALSE	Mouse	0	148.055	0	56	22	178	1	12	524	59	5.91	278.02	0	4.45	1.99	56	2	4	6	170	1	3	4	22	1	2	3	1
FALSE		High	IsMasterProtein	-6.53459e+18	1022	Q9DAR7	m7GpppX diphosphatase OS=Mus musculus OX=10090 GN=Dcps PE=1 SV=1	>sp|Q9DAR7|DCPS_MOUSE m7GpppX diphosphatase OS=Mus musculus OX=10090 GN=Dcps PE=1 SV=1	FALSE	Mouse	0	48.677	0	59	15	18	5	15	338	39	6.48	15.7				59				18				15				1	Met-loss+Acetyl [N-Term]
FALSE		High	IsMasterProtein	-6.53328e+18	1023	F6ZYH6	GABRB3, gamma-aminobutyric acid type A receptor subunit beta 3 OS=Mus musculus OX=10090 GN=Gabrb3 PE=1 SV=1	>tr|F6ZYH6|F6ZYH6_MOUSE GABRB3, gamma-aminobutyric acid type A receptor subunit beta 3 OS=Mus musculus OX=10090 GN=Gabrb3 PE=1 SV=1	FALSE	Mouse	0	33.523	0	18	8	31	0	5	495	56.9	8.6	37.42				18				31				8				1
FALSE		High	IsMasterProtein	-6.52966e+18	1024	Q9Z1E4	Glycogen [starch] synthase, muscle OS=Mus musculus OX=10090 GN=Gys1 PE=1 SV=2	>sp|Q9Z1E4|GYS1_MOUSE Glycogen [starch] synthase, muscle OS=Mus musculus OX=10090 GN=Gys1 PE=1 SV=2	FALSE	Mouse	0	12.54	0	10	5	5	0	5	738	83.9	6.11	5.64				10				5				5				1
FALSE		High	IsMasterProtein	-6.52658e+18	1026	Q8JZK9	Hydroxymethylglutaryl-CoA synthase, cytoplasmic OS=Mus musculus OX=10090 GN=Hmgcs1 PE=1 SV=1	>sp|Q8JZK9|HMCS1_MOUSE Hydroxymethylglutaryl-CoA synthase, cytoplasmic OS=Mus musculus OX=10090 GN=Hmgcs1 PE=1 SV=1	FALSE	Mouse	0	100.208	0	41	17	33	16	16	520	57.5	5.99	58.37				41				33				17				1
FALSE		High	IsMasterProtein	-6.52464e+18	1027	Q9ESN4	Complement C1q-like protein 3 OS=Mus musculus OX=10090 GN=C1ql3 PE=1 SV=1	>sp|Q9ESN4|C1QL3_MOUSE Complement C1q-like protein 3 OS=Mus musculus OX=10090 GN=C1ql3 PE=1 SV=1	FALSE	Mouse	0	10.753	0	16	3	4	2	3	255	26.7	6.79	2.26				16				4				3				1
FALSE		High	IsMasterProtein	-6.52263e+18	1028	Q9QXV0	ProSAAS OS=Mus musculus OX=10090 GN=Pcsk1n PE=1 SV=2	>sp|Q9QXV0|PCS1N_MOUSE ProSAAS OS=Mus musculus OX=10090 GN=Pcsk1n PE=1 SV=2	FALSE	Mouse	0	26.637	0	40	7	20	7	7	258	27.3	5.85	20.88				40				20				7				1
FALSE		High	IsMasterProtein	-6.51919e+18	1029	Q8VDI7	Ubiquitin-associated domain-containing protein 1 OS=Mus musculus OX=10090 GN=Ubac1 PE=1 SV=2	>sp|Q8VDI7|UBAC1_MOUSE Ubiquitin-associated domain-containing protein 1 OS=Mus musculus OX=10090 GN=Ubac1 PE=1 SV=2	FALSE	Mouse	0	7.359	0	6	2	2	0	2	409	45.5	4.97	1.66				6				2				2				1
FALSE		High	IsMasterProtein	-6.51818e+18	1031	E9PYJ7	Phosphatidylinositol transfer protein, membrane-associated 2 OS=Mus musculus OX=10090 GN=Pitpnm2 PE=1 SV=1	>tr|E9PYJ7|E9PYJ7_MOUSE Phosphatidylinositol transfer protein, membrane-associated 2 OS=Mus musculus OX=10090 GN=Pitpnm2 PE=1 SV=1	FALSE	Mouse	0	61.544	0	21	19	20	0	19	1331	147.5	7.34	13.55			0	20			1	18			2	18			2	1
FALSE		High	IsMasterProtein	-6.51788e+18	1032	Q3UZP4	Small VCP/p97-interacting protein OS=Mus musculus OX=10090 GN=Svip PE=2 SV=1	>sp|Q3UZP4|SVIP_MOUSE Small VCP/p97-interacting protein OS=Mus musculus OX=10090 GN=Svip PE=2 SV=1	FALSE	Mouse	0	5.567	0	14	1	1	1	1	77	8.4	8.91	2.66				14				1				1				1
FALSE		High	IsMasterProtein	-6.51653e+18	1033	Q3UD01	Ataxin-7-like protein 3B OS=Mus musculus OX=10090 GN=Atxn7l3b PE=1 SV=1	>sp|Q3UD01|A7L3B_MOUSE Ataxin-7-like protein 3B OS=Mus musculus OX=10090 GN=Atxn7l3b PE=1 SV=1	FALSE	Mouse	0.003	3.15	48	10	1	2	1	1	97	10.7	4.32	1.92				10				2				1				1
FALSE		High	IsMasterProtein	-6.51552e+18	1034	Q8WTY4	Anamorsin OS=Mus musculus OX=10090 GN=Ciapin1 PE=1 SV=1	>sp|Q8WTY4|CPIN1_MOUSE Anamorsin OS=Mus musculus OX=10090 GN=Ciapin1 PE=1 SV=1	FALSE	Mouse	0	24.196	0	32	6	8	1	6	309	33.4	5.2	10.27				32				8				6				1
FALSE		High	IsMasterProtein	-6.5153e+18	1035	Q61699	Heat shock protein 105 kDa OS=Mus musculus OX=10090 GN=Hsph1 PE=1 SV=2	>sp|Q61699|HS105_MOUSE Heat shock protein 105 kDa OS=Mus musculus OX=10090 GN=Hsph1 PE=1 SV=2	FALSE	Mouse	0	273.57	0	69	43	85	0	40	858	96.3	5.53	154.69				69				85				43				1	Met-loss+Acetyl [N-Term]
FALSE		High	IsMasterProtein	-6.50105e+18	1037	Q7TNR6	Immunoglobulin superfamily member 21 OS=Mus musculus OX=10090 GN=Igsf21 PE=1 SV=1	>sp|Q7TNR6|IGS21_MOUSE Immunoglobulin superfamily member 21 OS=Mus musculus OX=10090 GN=Igsf21 PE=1 SV=1	FALSE	Mouse	0	15.349	0	9	4	6	4	4	468	51.9	6.95	5.13				9				6				4				1
FALSE		High	IsMasterProtein	-6.49961e+18	1038	Q8VDN2	Sodium/potassium-transporting ATPase subunit alpha-1 OS=Mus musculus OX=10090 GN=Atp1a1 PE=1 SV=1	>sp|Q8VDN2|AT1A1_MOUSE Sodium/potassium-transporting ATPase subunit alpha-1 OS=Mus musculus OX=10090 GN=Atp1a1 PE=1 SV=1	FALSE	Mouse	0	447.802	0	55	59	811	34	35	1023	112.9	5.45	1235.71	11.98	27.82	46.22	55	16	27	33	674	20	52	65	59	13	22	27	1
FALSE		High	IsMasterProtein	-6.49919e+18	1039	O70585	Dystrobrevin beta OS=Mus musculus OX=10090 GN=Dtnb PE=1 SV=3	>sp|O70585|DTNB_MOUSE Dystrobrevin beta OS=Mus musculus OX=10090 GN=Dtnb PE=1 SV=3	FALSE	Mouse	0	12.579	0	6	5	8	0	2	659	74.4	8.62	13.09				6				8				5				1
FALSE		High	IsMasterProtein	-6.49876e+18	1040	Q61768	Kinesin-1 heavy chain OS=Mus musculus OX=10090 GN=Kif5b PE=1 SV=3	>sp|Q61768|KINH_MOUSE Kinesin-1 heavy chain OS=Mus musculus OX=10090 GN=Kif5b PE=1 SV=3	FALSE	Mouse	0	185.962	0	56	46	203	11	33	963	109.5	6.44	82.17	18.33	69.53	22.18	38	22	53	26	54	38	84	27	29	18	41	19	1	Met-loss+Acetyl [N-Term]
FALSE		High	IsMasterProtein	-6.49348e+18	1041	G5E8R4	Protein phosphatase 6, regulatory subunit 3 OS=Mus musculus OX=10090 GN=Ppp6r3 PE=1 SV=1	>tr|G5E8R4|G5E8R4_MOUSE Protein phosphatase 6, regulatory subunit 3 OS=Mus musculus OX=10090 GN=Ppp6r3 PE=1 SV=1	FALSE	Mouse	0	47.466	0	16	13	16	0	12	873	97.8	4.58	13.7				16				16				13				1
FALSE		High	IsMasterProtein	-6.49266e+18	1042	G3X932	Rho GTPase-activating protein 39 OS=Mus musculus OX=10090 GN=Arhgap39 PE=1 SV=1	>tr|G3X932|G3X932_MOUSE Rho GTPase-activating protein 39 OS=Mus musculus OX=10090 GN=Arhgap39 PE=1 SV=1	FALSE	Mouse	0	15.341	0	10	9	9	0	9	1109	125.3	7.97	0				10				9				9				1
FALSE		High	IsMasterProtein	-6.48648e+18	1043	Q9JJ59	ABC-type oligopeptide transporter ABCB9 OS=Mus musculus OX=10090 GN=Abcb9 PE=1 SV=1	>sp|Q9JJ59|ABCB9_MOUSE ABC-type oligopeptide transporter ABCB9 OS=Mus musculus OX=10090 GN=Abcb9 PE=1 SV=1	FALSE	Mouse	0.001	4.122	16	4	3	6	0	2	762	83.9	7.62	0				4				6				3				1
FALSE		High	IsMasterProtein	-6.48361e+18	1044	A0A1L1SQU7	FAT atypical cadherin 1 OS=Mus musculus OX=10090 GN=Fat1 PE=1 SV=1	>tr|A0A1L1SQU7|A0A1L1SQU7_MOUSE FAT atypical cadherin 1 OS=Mus musculus OX=10090 GN=Fat1 PE=1 SV=1	FALSE	Mouse	0	51.127	0	6	23	23	0	22	4645	511.9	5	14.68				6				23				23				1
FALSE		High	IsMasterProtein	-6.48135e+18	1046	P14211	Calreticulin OS=Mus musculus OX=10090 GN=Calr PE=1 SV=1	>sp|P14211|CALR_MOUSE Calreticulin OS=Mus musculus OX=10090 GN=Calr PE=1 SV=1	FALSE	Mouse	0	202.384	0	77	28	144	28	28	416	48	4.49	233				77				144				28				1
FALSE		High	IsMasterProtein	-6.47819e+18	1047	A0A1D5RM83	IQ motif and Sec7 domain 1 OS=Mus musculus OX=10090 GN=Iqsec1 PE=1 SV=1	>tr|A0A1D5RM83|A0A1D5RM83_MOUSE IQ motif and Sec7 domain 1 OS=Mus musculus OX=10090 GN=Iqsec1 PE=1 SV=1	FALSE	Mouse	0	112.801	0	32	28	72	3	3	1051	117.9	7.68	89.51			3.71	32			5	59			13	28			6	1	Met-loss+Acetyl [N-Term]
FALSE		High	IsMasterProtein	-6.47595e+18	1048	A0A0N4SW28	Guanine nucleotide-binding protein subunit gamma OS=Mus musculus OX=10090 GN=Gng12 PE=1 SV=1	>tr|A0A0N4SW28|A0A0N4SW28_MOUSE Guanine nucleotide-binding protein subunit gamma OS=Mus musculus OX=10090 GN=Gng12 PE=1 SV=1	FALSE	Mouse	0	53.075	0	60	5	28	0	5	83	9.2	9.25	48.65				60				28				5				1
FALSE		High	IsMasterProtein	-6.47554e+18	1049	Q8BHL8	Proteasome inhibitor PI31 subunit OS=Mus musculus OX=10090 GN=Psmf1 PE=1 SV=1	>sp|Q8BHL8|PSMF1_MOUSE Proteasome inhibitor PI31 subunit OS=Mus musculus OX=10090 GN=Psmf1 PE=1 SV=1	FALSE	Mouse	0.001	4.427	9	8	2	4	2	2	271	29.6	5.25	2.15			0	8			4	3			1	2			1	1
FALSE		High	IsMasterProtein	-6.47452e+18	1050	D3Z159	COP9 signalosome complex subunit 9 OS=Mus musculus OX=10090 GN=Cops9 PE=1 SV=1	>tr|D3Z159|D3Z159_MOUSE COP9 signalosome complex subunit 9 OS=Mus musculus OX=10090 GN=Cops9 PE=1 SV=1	FALSE	Mouse	0.003	3	59	20	1	1	0	1	100	10.8	5	2.28				20				1				1				1
FALSE		High	IsMasterProtein	-6.47394e+18	1051	Q5XPI3	E3 ubiquitin-protein ligase RNF123 OS=Mus musculus OX=10090 GN=Rnf123 PE=1 SV=1	>sp|Q5XPI3|RN123_MOUSE E3 ubiquitin-protein ligase RNF123 OS=Mus musculus OX=10090 GN=Rnf123 PE=1 SV=1	FALSE	Mouse	0	9.082	0	3	3	3	0	3	1314	148.6	6.7	0				3				3				3				1
FALSE		High	IsMasterProtein	-6.47219e+18	1052	Q80X32	UPF0461 protein C5orf24 homolog OS=Mus musculus OX=10090 PE=2 SV=1	>sp|Q80X32|CE024_MOUSE UPF0461 protein C5orf24 homolog OS=Mus musculus OX=10090 PE=2 SV=1	FALSE	Mouse	0.001	4.566	9	7	1	1	1	1	188	20.1	9.92	1.82				7				1				1				1
FALSE		High	IsMasterProtein	-6.46893e+18	1053	Q91YN0	FERRY endosomal RAB5 effector complex subunit 3 OS=Mus musculus OX=10090 GN=Ferry3 PE=1 SV=1	>sp|Q91YN0|FERY3_MOUSE FERRY endosomal RAB5 effector complex subunit 3 OS=Mus musculus OX=10090 GN=Ferry3 PE=1 SV=1	FALSE	Mouse	0	15.46	0	12	4	4	4	4	552	63.6	6.18	4.51				12				4				4				1
FALSE		High	IsMasterProtein	-6.46414e+18	1054	Q9WTP7	GTP:AMP phosphotransferase AK3, mitochondrial OS=Mus musculus OX=10090 GN=Ak3 PE=1 SV=3	>sp|Q9WTP7|KAD3_MOUSE GTP:AMP phosphotransferase AK3, mitochondrial OS=Mus musculus OX=10090 GN=Ak3 PE=1 SV=3	FALSE	Mouse	0	91.988	0	81	17	64	13	17	227	25.4	8.84	102.17				81				64				17				1
FALSE		High	IsMasterProtein	-6.46323e+18	1055	Q8QZT2	Centriole, cilia and spindle-associated protein OS=Mus musculus OX=10090 GN=Ccsap PE=1 SV=1	>sp|Q8QZT2|CCSAP_MOUSE Centriole, cilia and spindle-associated protein OS=Mus musculus OX=10090 GN=Ccsap PE=1 SV=1	FALSE	Mouse	0	17.696	0	21	5	7	5	5	252	28.4	9.22	4.12				21				7				5				1
FALSE		High	IsMasterProtein	-6.46094e+18	1056	B1AT82	Phosphoribosyl pyrophosphate synthetase-associated protein 1 OS=Mus musculus OX=10090 GN=Prpsap1 PE=1 SV=1	>tr|B1AT82|B1AT82_MOUSE Phosphoribosyl pyrophosphate synthetase-associated protein 1 OS=Mus musculus OX=10090 GN=Prpsap1 PE=1 SV=1	FALSE	Mouse	0	43.56	0	34	9	11	0	8	385	42.4	8.4	12.03				34				11				9				1
FALSE		High	IsMasterProtein	-6.45979e+18	1057	P46978	Dolichyl-diphosphooligosaccharide--protein glycosyltransferase subunit STT3A OS=Mus musculus OX=10090 GN=Stt3a PE=1 SV=1	>sp|P46978|STT3A_MOUSE Dolichyl-diphosphooligosaccharide--protein glycosyltransferase subunit STT3A OS=Mus musculus OX=10090 GN=Stt3a PE=1 SV=1	FALSE	Mouse	0	22.406	0	13	8	15	6	8	705	80.5	8.1	9.82				13				15				8				1
FALSE		High	IsMasterProtein	-6.45939e+18	1058	A2A841	Protein 4.1 OS=Mus musculus OX=10090 GN=Epb41 PE=1 SV=1	>tr|A2A841|A2A841_MOUSE Protein 4.1 OS=Mus musculus OX=10090 GN=Epb41 PE=1 SV=1	FALSE	Mouse	0	21.947	0	9	7	17	0	3	869	97.2	5.49	13.08				9				17				7				1
FALSE		High	IsMasterProtein	-6.45757e+18	1059	P02301	Histone H3.3C OS=Mus musculus OX=10090 GN=H3-5 PE=3 SV=3	>sp|P02301|H3C_MOUSE Histone H3.3C OS=Mus musculus OX=10090 GN=H3-5 PE=3 SV=3	FALSE	Mouse	0	37.45	0	50	7	286	0	1	136	15.3	11.14	53.18	27.1	87.72	46.78	50	17	21	45	62	60	96	68	7	3	4	5	1
FALSE		High	IsMasterProtein	-6.45734e+18	1060	Q9DCX2	ATP synthase peripheral stalk subunit d, mitochondrial OS=Mus musculus OX=10090 GN=Atp5pd PE=1 SV=3	>sp|Q9DCX2|ATP5H_MOUSE ATP synthase peripheral stalk subunit d, mitochondrial OS=Mus musculus OX=10090 GN=Atp5pd PE=1 SV=3	FALSE	Mouse	0	78.131	0	80	14	51	2	14	161	18.7	5.69	52.77				80				51				14				1
FALSE		High	IsMasterProtein	-6.44548e+18	1061	Q9Z2U0	Proteasome subunit alpha type-7 OS=Mus musculus OX=10090 GN=Psma7 PE=1 SV=1	>sp|Q9Z2U0|PSA7_MOUSE Proteasome subunit alpha type-7 OS=Mus musculus OX=10090 GN=Psma7 PE=1 SV=1	FALSE	Mouse	0	77.167	0	65	15	46	2	15	248	27.8	8.46	63.76		2.39		65		4		45		1		15		1		1
FALSE		High	IsMasterProtein	-6.44397e+18	1062	B1AQD4	Ras-related protein Rab-34 (Fragment) OS=Mus musculus OX=10090 GN=Rab34 PE=1 SV=1	>tr|B1AQD4|B1AQD4_MOUSE Ras-related protein Rab-34 (Fragment) OS=Mus musculus OX=10090 GN=Rab34 PE=1 SV=1	FALSE	Mouse	0	10.441	0	15	3	3	0	3	265	30	8.69	2.31				15				3				3				1
FALSE		High	IsMasterProtein	-6.44342e+18	1063	Q9Z266	SNARE-associated protein Snapin OS=Mus musculus OX=10090 GN=Snapin PE=1 SV=1	>sp|Q9Z266|SNAPN_MOUSE SNARE-associated protein Snapin OS=Mus musculus OX=10090 GN=Snapin PE=1 SV=1	FALSE	Mouse	0	16.931	0	34	3	5	0	3	136	14.9	9.31	11.06				34				5				3				1	Met-loss+Acetyl [N-Term]
FALSE		High	IsMasterProtein	-6.44307e+18	1064	Q61074	Protein phosphatase 1G OS=Mus musculus OX=10090 GN=Ppm1g PE=1 SV=3	>sp|Q61074|PPM1G_MOUSE Protein phosphatase 1G OS=Mus musculus OX=10090 GN=Ppm1g PE=1 SV=3	FALSE	Mouse	0	29.231	0	22	7	7	0	7	542	58.7	4.39	5.65				22				7				7				1
FALSE		High	IsMasterProtein	-6.43256e+18	1065	Q9WUR2	Enoyl-CoA delta isomerase 2 OS=Mus musculus OX=10090 GN=Eci2 PE=1 SV=2	>sp|Q9WUR2|ECI2_MOUSE Enoyl-CoA delta isomerase 2 OS=Mus musculus OX=10090 GN=Eci2 PE=1 SV=2	FALSE	Mouse	0	38.852	0	36	10	16	0	10	391	43.2	8.92	15.34				36				16				10				1
FALSE		High	IsMasterProtein	-6.42135e+18	1066	Q78JE5	F-box only protein 22 OS=Mus musculus OX=10090 GN=Fbxo22 PE=1 SV=2	>sp|Q78JE5|FBX22_MOUSE F-box only protein 22 OS=Mus musculus OX=10090 GN=Fbxo22 PE=1 SV=2	FALSE	Mouse	0	40.108	0	25	8	9	0	8	402	44.2	7.61	20.6				25				9				8				1
FALSE		High	IsMasterProtein	-6.41812e+18	1067	P97384	Annexin A11 OS=Mus musculus OX=10090 GN=Anxa11 PE=1 SV=2	>sp|P97384|ANX11_MOUSE Annexin A11 OS=Mus musculus OX=10090 GN=Anxa11 PE=1 SV=2	FALSE	Mouse	0	80.189	0	38	17	27	4	16	503	54	7.66	50.4			0	38			3	26			1	17			1	1
FALSE		High	IsMasterProtein	-6.40961e+18	1068	Q9CZ83	Large ribosomal subunit protein mL55 OS=Mus musculus OX=10090 GN=Mrpl55 PE=1 SV=1	>sp|Q9CZ83|RM55_MOUSE Large ribosomal subunit protein mL55 OS=Mus musculus OX=10090 GN=Mrpl55 PE=1 SV=1	FALSE	Mouse	0	7.266	0	24	3	5	0	3	127	15.1	10.51	0				24				5				3				1
FALSE		High	IsMasterProtein	-6.40799e+18	1069	Q8VD65	Phosphoinositide 3-kinase regulatory subunit 4 OS=Mus musculus OX=10090 GN=Pik3r4 PE=1 SV=3	>sp|Q8VD65|PI3R4_MOUSE Phosphoinositide 3-kinase regulatory subunit 4 OS=Mus musculus OX=10090 GN=Pik3r4 PE=1 SV=3	FALSE	Mouse	0	45.841	0	16	15	16	13	15	1358	152.5	7.12	7.99				16				16				15				1
FALSE		High	IsMasterProtein	-6.4074e+18	1070	A0A1Y7VN19	Dehydrogenase/reductase 7 (Fragment) OS=Mus musculus OX=10090 GN=Dhrs7 PE=1 SV=1	>tr|A0A1Y7VN19|A0A1Y7VN19_MOUSE Dehydrogenase/reductase 7 (Fragment) OS=Mus musculus OX=10090 GN=Dhrs7 PE=1 SV=1	FALSE	Mouse	0	21.785	0	18	6	6	0	6	362	40.7	8.32	12.81				18				6				6				1
FALSE		High	IsMasterProtein	-6.40672e+18	1071	Q8JZZ5	Phosphatidylinositol transfer protein beta isoform OS=Mus musculus OX=10090 GN=Pitpnb PE=1 SV=1	>tr|Q8JZZ5|Q8JZZ5_MOUSE Phosphatidylinositol transfer protein beta isoform OS=Mus musculus OX=10090 GN=Pitpnb PE=1 SV=1	FALSE	Mouse	0	32.261	0	40	12	16	0	9	272	31.6	6.37	8.02				40				16				12				1
FALSE		High	IsMasterProtein	-6.4009e+18	1072	Q8C165	N-fatty-acyl-amino acid synthase/hydrolase PM20D1 OS=Mus musculus OX=10090 GN=Pm20d1 PE=1 SV=1	>sp|Q8C165|P20D1_MOUSE N-fatty-acyl-amino acid synthase/hydrolase PM20D1 OS=Mus musculus OX=10090 GN=Pm20d1 PE=1 SV=1	FALSE	Mouse	0	10.579	0	11	4	4	2	4	503	55.6	6.43	2.08				11				4				4				1
FALSE		High	IsMasterProtein	-6.39884e+18	1073	Q9JKY0	CCR4-NOT transcription complex subunit 9 OS=Mus musculus OX=10090 GN=Cnot9 PE=1 SV=1	>sp|Q9JKY0|CNOT9_MOUSE CCR4-NOT transcription complex subunit 9 OS=Mus musculus OX=10090 GN=Cnot9 PE=1 SV=1	FALSE	Mouse	0	10.19	0	13	4	4	4	4	299	33.6	8.03	2.03				13				4				4				1
FALSE		High	IsMasterProtein	-6.38989e+18	1076	P35486	Pyruvate dehydrogenase E1 component subunit alpha, somatic form, mitochondrial OS=Mus musculus OX=10090 GN=Pdha1 PE=1 SV=1	>sp|P35486|ODPA_MOUSE Pyruvate dehydrogenase E1 component subunit alpha, somatic form, mitochondrial OS=Mus musculus OX=10090 GN=Pdha1 PE=1 SV=1	FALSE	Mouse	0	175.89	0	64	26	162	25	25	390	43.2	8.19	178.74	2.68	9.6	28.95	62	8	18	40	113	3	10	36	24	3	7	17	1
FALSE		High	IsMasterProtein	-6.3655e+18	1077	Q01730	Ras suppressor protein 1 OS=Mus musculus OX=10090 GN=Rsu1 PE=1 SV=3	>sp|Q01730|RSU1_MOUSE Ras suppressor protein 1 OS=Mus musculus OX=10090 GN=Rsu1 PE=1 SV=3	FALSE	Mouse	0	22.214	0	40	9	12	0	9	277	31.5	8.88	5.27				40				12				9				1
FALSE		High	IsMasterProtein	-6.36521e+18	1078	Q9JIW9	Ras-related protein Ral-B OS=Mus musculus OX=10090 GN=Ralb PE=1 SV=1	>sp|Q9JIW9|RALB_MOUSE Ras-related protein Ral-B OS=Mus musculus OX=10090 GN=Ralb PE=1 SV=1	FALSE	Mouse	0	47.312	0	48	10	37	1	5	206	23.3	6.62	36.73				48				37				10				1
FALSE		High	IsMasterProtein	-6.35799e+18	1079	P97300	Neuroplastin OS=Mus musculus OX=10090 GN=Nptn PE=1 SV=3	>sp|P97300|NPTN_MOUSE Neuroplastin OS=Mus musculus OX=10090 GN=Nptn PE=1 SV=3	FALSE	Mouse	0	96.688	0	37	17	143	5	7	397	44.3	7.74	137.36	0	0	0	37	6	9	3	137	2	3	1	17	2	3	1	1
FALSE		High	IsMasterProtein	-6.35056e+18	1080	P68254	14-3-3 protein theta OS=Mus musculus OX=10090 GN=Ywhaq PE=1 SV=1	>sp|P68254|1433T_MOUSE 14-3-3 protein theta OS=Mus musculus OX=10090 GN=Ywhaq PE=1 SV=1	FALSE	Mouse	0	213.367	0	75	23	375	1	16	245	27.8	4.78	413.69	12.09	27.45	16.94	75	11	33	11	321	15	21	18	23	3	7	3	1
FALSE		High	IsMasterProtein	-6.35017e+18	1081	P58137	Acyl-coenzyme A thioesterase 8 OS=Mus musculus OX=10090 GN=Acot8 PE=1 SV=1	>sp|P58137|ACOT8_MOUSE Acyl-coenzyme A thioesterase 8 OS=Mus musculus OX=10090 GN=Acot8 PE=1 SV=1	FALSE	Mouse	0	4.931	6	6	2	2	0	2	320	35.8	7.64	0				6				2				2				1
FALSE		High	IsMasterProtein	-6.34911e+18	1082	Q99LC8	Translation initiation factor eIF2B subunit alpha OS=Mus musculus OX=10090 GN=Eif2b1 PE=1 SV=1	>sp|Q99LC8|EI2BA_MOUSE Translation initiation factor eIF2B subunit alpha OS=Mus musculus OX=10090 GN=Eif2b1 PE=1 SV=1	FALSE	Mouse	0	12.665	0	17	4	4	2	4	305	33.8	8.32	2				17				4				4				1
FALSE		High	IsMasterProtein	-6.34814e+18	1083	A0A5K1VVS7	Protein unc-45 homolog A OS=Mus musculus OX=10090 GN=Unc45a PE=1 SV=1	>tr|A0A5K1VVS7|A0A5K1VVS7_MOUSE Protein unc-45 homolog A OS=Mus musculus OX=10090 GN=Unc45a PE=1 SV=1	FALSE	Mouse	0	12.801	0	6	5	5	0	5	1088	119.1	6.9	2.31				6				5				5				1
FALSE		High	IsMasterProtein	-6.34778e+18	1084	P08228	Superoxide dismutase [Cu-Zn] OS=Mus musculus OX=10090 GN=Sod1 PE=1 SV=2	>sp|P08228|SODC_MOUSE Superoxide dismutase [Cu-Zn] OS=Mus musculus OX=10090 GN=Sod1 PE=1 SV=2	FALSE	Mouse	0	29.377	0	37	6	35	6	6	154	15.9	6.51	44.41				37				35				6				1
FALSE		High	IsMasterProtein	-6.34512e+18	1086	A0A5F8MPY3	Focal adhesion kinase 1 OS=Mus musculus OX=10090 GN=Ptk2 PE=1 SV=1	>tr|A0A5F8MPY3|A0A5F8MPY3_MOUSE Focal adhesion kinase 1 OS=Mus musculus OX=10090 GN=Ptk2 PE=1 SV=1	FALSE	Mouse	0	21.431	0	9	8	13	0	7	1093	123.7	6.68	12.22			0	9			1	12			1	8			1	1
FALSE		High	IsMasterProtein	-6.34472e+18	1087	Q8BU88	Large ribosomal subunit protein uL22m OS=Mus musculus OX=10090 GN=Mrpl22 PE=1 SV=1	>sp|Q8BU88|RM22_MOUSE Large ribosomal subunit protein uL22m OS=Mus musculus OX=10090 GN=Mrpl22 PE=1 SV=1	FALSE	Mouse	0	12.49	0	24	4	6	4	4	206	23.8	9.86	2.52				24				6				4				1
FALSE		High	IsMasterProtein	-6.34256e+18	1088	Q9QYS9	KH domain-containing RNA-binding protein QKI OS=Mus musculus OX=10090 GN=Qki PE=1 SV=1	>sp|Q9QYS9|QKI_MOUSE KH domain-containing RNA-binding protein QKI OS=Mus musculus OX=10090 GN=Qki PE=1 SV=1	FALSE	Mouse	0	22.199	0	26	7	11	0	7	341	37.6	8.56	9.2				26				11				7				1
FALSE		High	IsMasterProtein	-6.34214e+18	1089	Q9CYI4	Putative RNA-binding protein Luc7-like 1 OS=Mus musculus OX=10090 GN=Luc7l PE=1 SV=2	>sp|Q9CYI4|LUC7L_MOUSE Putative RNA-binding protein Luc7-like 1 OS=Mus musculus OX=10090 GN=Luc7l PE=1 SV=2	FALSE	Mouse	0	10.368	0	9	3	4	0	1	371	43.9	9.88	3.63				9				4				3				1
FALSE		High	IsMasterProtein	-6.3329e+18	1090	P62071	Ras-related protein R-Ras2 OS=Mus musculus OX=10090 GN=Rras2 PE=1 SV=1	>sp|P62071|RRAS2_MOUSE Ras-related protein R-Ras2 OS=Mus musculus OX=10090 GN=Rras2 PE=1 SV=1	FALSE	Mouse	0	61.281	0	71	13	35	4	11	204	23.4	6.01	29.85				71				35				13				1
FALSE		High	IsMasterProtein	-6.32935e+18	1091	Q9DCM2	Glutathione S-transferase kappa 1 OS=Mus musculus OX=10090 GN=Gstk1 PE=1 SV=3	>sp|Q9DCM2|GSTK1_MOUSE Glutathione S-transferase kappa 1 OS=Mus musculus OX=10090 GN=Gstk1 PE=1 SV=3	FALSE	Mouse	0	64.897	0	69	14	31	7	14	226	25.7	8.88	34.13				69				31				14				1
FALSE		High	IsMasterProtein	-6.32915e+18	1092	Q3ULD5	Methylcrotonoyl-CoA carboxylase beta chain, mitochondrial OS=Mus musculus OX=10090 GN=Mccc2 PE=1 SV=1	>sp|Q3ULD5|MCCB_MOUSE Methylcrotonoyl-CoA carboxylase beta chain, mitochondrial OS=Mus musculus OX=10090 GN=Mccc2 PE=1 SV=1	FALSE	Mouse	0	125.553	0	62	24	49	11	24	563	61.3	8	72.22				62				49				24				1
FALSE		High	IsMasterProtein	-6.3279e+18	1093	Q9D8N0	Elongation factor 1-gamma OS=Mus musculus OX=10090 GN=Eef1g PE=1 SV=3	>sp|Q9D8N0|EF1G_MOUSE Elongation factor 1-gamma OS=Mus musculus OX=10090 GN=Eef1g PE=1 SV=3	FALSE	Mouse	0	153.626	0	79	27	96	27	27	437	50	6.74	143.4		2.75	1.92	79		8	8	90		3	3	27		3	3	1	Met-loss+Acetyl [N-Term]
FALSE		High	IsMasterProtein	-6.32258e+18	1094	P02754	Beta-lactoglobulin OS=Bos taurus GN=LGB PE=1 SV=3	>sp|P02754|LACB_BOVIN Beta-lactoglobulin OS=Bos taurus GN=LGB PE=1 SV=3	TRUE	Contaminants	0	11.358	0	28	4	16	4	4	178	19.9	5.02	4.65		0	1.66	28		12	12	4		9	3	4		2	2	1
FALSE		High	IsMasterProtein	-6.32229e+18	1095	Q78PG9	Coiled-coil domain-containing protein 25 OS=Mus musculus OX=10090 GN=Ccdc25 PE=1 SV=1	>sp|Q78PG9|CCD25_MOUSE Coiled-coil domain-containing protein 25 OS=Mus musculus OX=10090 GN=Ccdc25 PE=1 SV=1	FALSE	Mouse	0	17.667	0	31	7	9	7	7	208	24.5	6.95	3.38				31				9				7				1
FALSE		High	IsMasterProtein	-6.32186e+18	1096	Q8BPN8	DmX-like protein 2 OS=Mus musculus OX=10090 GN=Dmxl2 PE=1 SV=3	>sp|Q8BPN8|DMXL2_MOUSE DmX-like protein 2 OS=Mus musculus OX=10090 GN=Dmxl2 PE=1 SV=3	FALSE	Mouse	0	776.091	0	55	125	379	0	121	3032	338	6.42	568.87		0	0	55		1	1	374		3	2	125		3	2	1
FALSE		High	IsMasterProtein	-6.32009e+18	1098	Q60737	Casein kinase II subunit alpha OS=Mus musculus OX=10090 GN=Csnk2a1 PE=1 SV=2	>sp|Q60737|CSK21_MOUSE Casein kinase II subunit alpha OS=Mus musculus OX=10090 GN=Csnk2a1 PE=1 SV=2	FALSE	Mouse	0	87.667	0	46	15	39	9	14	391	45.1	7.74	45.87	0	0	1.61	43	2	8	15	30	1	3	5	13	1	3	5	1
FALSE		High	IsMasterProtein	-6.31976e+18	1099	Q8R0S4	Voltage-dependent L-type calcium channel subunit beta-4 OS=Mus musculus OX=10090 GN=Cacnb4 PE=1 SV=2	>sp|Q8R0S4|CACB4_MOUSE Voltage-dependent L-type calcium channel subunit beta-4 OS=Mus musculus OX=10090 GN=Cacnb4 PE=1 SV=2	FALSE	Mouse	0	109.256	0	46	17	63	1	12	519	57.9	9.28	73.13		0	7.62	46		2	14	52		2	9	17		1	6	1
FALSE		High	IsMasterProtein	-6.31378e+18	1101	Q61792	LIM and SH3 domain protein 1 OS=Mus musculus OX=10090 GN=Lasp1 PE=1 SV=1	>sp|Q61792|LASP1_MOUSE LIM and SH3 domain protein 1 OS=Mus musculus OX=10090 GN=Lasp1 PE=1 SV=1	FALSE	Mouse	0	55.816	0	47	13	45	1	11	263	30	7.05	43.94		0	5.4	47		5	16	35		1	9	13		1	4	1
FALSE		High	IsMasterProtein	-6.311e+18	1102	Q9D2P4	Ubiquitin-related modifier 1 OS=Mus musculus OX=10090 GN=Urm1 PE=1 SV=1	>sp|Q9D2P4|URM1_MOUSE Ubiquitin-related modifier 1 OS=Mus musculus OX=10090 GN=Urm1 PE=1 SV=1	FALSE	Mouse	0	9.38	0	38	4	4	4	4	101	11.3	4.74	2.22				38				4				4				1
FALSE		High	IsMasterProtein	-6.31007e+18	1103	P04370-9	Isoform 9 of Myelin basic protein OS=Mus musculus OX=10090 GN=Mbp	>sp|P04370-9|MBP_MOUSE Isoform 9 of Myelin basic protein OS=Mus musculus OX=10090 GN=Mbp	FALSE	Mouse	0	70.478	0	55	12	651	0	1	184	20.2	11.02	371.24	66.21	127.01	82.89	55	31	36	35	375	68	117	91	12	6	7	7	1
FALSE		High	IsMasterProtein	-6.30487e+18	1104	O70400	PDZ and LIM domain protein 1 OS=Mus musculus OX=10090 GN=Pdlim1 PE=1 SV=4	>sp|O70400|PDLI1_MOUSE PDZ and LIM domain protein 1 OS=Mus musculus OX=10090 GN=Pdlim1 PE=1 SV=4	FALSE	Mouse	0	9.676	0	19	4	4	1	4	327	35.8	6.84	1.62				19				4				4				1
FALSE		High	IsMasterProtein	-6.29607e+18	1106	A0A1D5RLN6	RIKEN cDNA 2900026A02 gene OS=Mus musculus OX=10090 GN=2900026A02Rik PE=1 SV=1	>tr|A0A1D5RLN6|A0A1D5RLN6_MOUSE RIKEN cDNA 2900026A02 gene OS=Mus musculus OX=10090 GN=2900026A02Rik PE=1 SV=1	FALSE	Mouse	0	13.86	0	16	4	7	1	1	385	43.2	7.96	7.11				16				7				4				1
FALSE		High	IsMasterProtein	-6.29424e+18	1107	Q64520-2	Isoform 2 of Guanylate kinase OS=Mus musculus OX=10090 GN=Guk1	>sp|Q64520-2|KGUA_MOUSE Isoform 2 of Guanylate kinase OS=Mus musculus OX=10090 GN=Guk1	FALSE	Mouse	0	47.417	0	63	10	22	2	2	219	24	7.44	23.65				63				22				10				1
FALSE		High	IsMasterProtein	-6.29415e+18	1108	Q9D0G0	Large ribosomal subunit protein mL65 OS=Mus musculus OX=10090 GN=Mrps30 PE=1 SV=1	>sp|Q9D0G0|RT30_MOUSE Large ribosomal subunit protein mL65 OS=Mus musculus OX=10090 GN=Mrps30 PE=1 SV=1	FALSE	Mouse	0	22.61	0	13	5	5	5	5	442	49.9	9.38	10.38				13				5				5				1
FALSE		High	IsMasterProtein	-6.29012e+18	1109	O88983	Syntaxin-8 OS=Mus musculus OX=10090 GN=Stx8 PE=1 SV=1	>sp|O88983|STX8_MOUSE Syntaxin-8 OS=Mus musculus OX=10090 GN=Stx8 PE=1 SV=1	FALSE	Mouse	0	15.202	0	19	4	7	2	4	236	26.9	5.01	11.52				19				7				4				1
FALSE		High	IsMasterProtein	-6.29e+18	1110	Q8R3P0	Aspartoacylase OS=Mus musculus OX=10090 GN=Aspa PE=1 SV=2	>sp|Q8R3P0|ACY2_MOUSE Aspartoacylase OS=Mus musculus OX=10090 GN=Aspa PE=1 SV=2	FALSE	Mouse	0	30.378	0	44	9	11	3	9	312	35.3	6.58	15.89				44				11				9				1
FALSE		High	IsMasterProtein	-6.28762e+18	1111	Q9CX00	IST1 homolog OS=Mus musculus OX=10090 GN=Ist1 PE=1 SV=1	>sp|Q9CX00|IST1_MOUSE IST1 homolog OS=Mus musculus OX=10090 GN=Ist1 PE=1 SV=1	FALSE	Mouse	0	28.065	0	23	10	11	10	10	362	39.4	5.44	17.37				23				11				10				1
FALSE		High	IsMasterProtein	-6.28304e+18	1113	Q6W8Q3	Purkinje cell protein 4-like protein 1 OS=Mus musculus OX=10090 GN=Pcp4l1 PE=1 SV=1	>sp|Q6W8Q3|PC4L1_MOUSE Purkinje cell protein 4-like protein 1 OS=Mus musculus OX=10090 GN=Pcp4l1 PE=1 SV=1	FALSE	Mouse	0	16.162	0	40	3	3	3	3	68	7.5	5.52	5.42				40				3				3				1
FALSE		High	IsMasterProtein	-6.27913e+18	1114	Q8BGS2	BolA-like protein 2 OS=Mus musculus OX=10090 GN=Bola2 PE=1 SV=1	>sp|Q8BGS2|BOLA2_MOUSE BolA-like protein 2 OS=Mus musculus OX=10090 GN=Bola2 PE=1 SV=1	FALSE	Mouse	0	16.846	0	55	4	7	2	4	86	10.2	6.16	7.91				55				7				4				1
FALSE		High	IsMasterProtein	-6.27635e+18	1115	P70245	3-beta-hydroxysteroid-Delta(8),Delta(7)-isomerase OS=Mus musculus OX=10090 GN=Ebp PE=1 SV=3	>sp|P70245|EBP_MOUSE 3-beta-hydroxysteroid-Delta(8),Delta(7)-isomerase OS=Mus musculus OX=10090 GN=Ebp PE=1 SV=3	FALSE	Mouse	0.004	2.668	70	10	2	3	0	2	230	26.2	7.56	1.69				10				3				2				1	Met-loss+Acetyl [N-Term]
FALSE		High	IsMasterProtein	-6.27413e+18	1116	Q5SWN2	Replication protein A subunit OS=Mus musculus OX=10090 GN=Rpa1 PE=1 SV=2	>tr|Q5SWN2|Q5SWN2_MOUSE Replication protein A subunit OS=Mus musculus OX=10090 GN=Rpa1 PE=1 SV=2	FALSE	Mouse	0	12.981	0	9	5	6	0	5	644	71.4	8.18	4.57				9				6				5				1
FALSE		High	IsMasterProtein	-6.27197e+18	1118	Q8K0Z7	Translational activator of cytochrome c oxidase 1 OS=Mus musculus OX=10090 GN=Taco1 PE=1 SV=1	>sp|Q8K0Z7|TACO1_MOUSE Translational activator of cytochrome c oxidase 1 OS=Mus musculus OX=10090 GN=Taco1 PE=1 SV=1	FALSE	Mouse	0	30.972	0	31	7	15	7	7	294	32.3	8.12	16.6			0	31			3	14			1	7			1	1
FALSE		High	IsMasterProtein	-6.25895e+18	1119	Q5XJF6	Ribosomal protein OS=Mus musculus OX=10090 GN=Rpl10a PE=1 SV=1	>tr|Q5XJF6|Q5XJF6_MOUSE Ribosomal protein OS=Mus musculus OX=10090 GN=Rpl10a PE=1 SV=1	FALSE	Mouse	0	49.846	0	45	11	41	0	11	217	24.8	9.94	17.7			0	45			4	40			1	11			1	1
FALSE		High	IsMasterProtein	-6.25559e+18	1120	B1AUN2	Translation initiation factor eIF2B subunit gamma OS=Mus musculus OX=10090 GN=Eif2b3 PE=1 SV=1	>tr|B1AUN2|B1AUN2_MOUSE Translation initiation factor eIF2B subunit gamma OS=Mus musculus OX=10090 GN=Eif2b3 PE=1 SV=1	FALSE	Mouse	0	38.838	0	30	10	12	0	10	452	50.5	6.74	13.65				30				12				10				1	Acetyl [N-Term]
FALSE		High	IsMasterProtein	-6.25419e+18	1121	Q08943	FACT complex subunit SSRP1 OS=Mus musculus OX=10090 GN=Ssrp1 PE=1 SV=2	>sp|Q08943|SSRP1_MOUSE FACT complex subunit SSRP1 OS=Mus musculus OX=10090 GN=Ssrp1 PE=1 SV=2	FALSE	Mouse	0	11.183	0	7	5	5	0	5	708	80.8	6.76	8.22				7				5				5				1
FALSE		High	IsMasterProtein	-6.25214e+18	1122	Q6P9Z1	SWI/SNF-related matrix-associated actin-dependent regulator of chromatin subfamily D member 3 OS=Mus musculus OX=10090 GN=Smarcd3 PE=1 SV=2	>sp|Q6P9Z1|SMRD3_MOUSE SWI/SNF-related matrix-associated actin-dependent regulator of chromatin subfamily D member 3 OS=Mus musculus OX=10090 GN=Smarcd3 PE=1 SV=2	FALSE	Mouse	0	11.541	0	7	3	3	0	2	483	55	9.35	3.13				7				3				3				1
FALSE		High	IsMasterProtein	-6.25198e+18	1123	Q0KL01	UBX domain-containing protein 2B OS=Mus musculus OX=10090 GN=Ubxn2b PE=1 SV=2	>sp|Q0KL01|UBX2B_MOUSE UBX domain-containing protein 2B OS=Mus musculus OX=10090 GN=Ubxn2b PE=1 SV=2	FALSE	Mouse	0	6.579	0	11	2	2	2	2	331	37.4	5.94	0				11				2				2				1
FALSE		High	IsMasterProtein	-6.24695e+18	1124	Q9CQI7	U2 small nuclear ribonucleoprotein B'' OS=Mus musculus OX=10090 GN=Snrpb2 PE=1 SV=1	>sp|Q9CQI7|RU2B_MOUSE U2 small nuclear ribonucleoprotein B'' OS=Mus musculus OX=10090 GN=Snrpb2 PE=1 SV=1	FALSE	Mouse	0	21.901	0	32	7	16	1	4	225	25.3	9.72	9.49		0		32		4		15		1		7		1		1
FALSE		High	IsMasterProtein	-6.24549e+18	1125	Q9WVK8	Cholesterol 24-hydroxylase OS=Mus musculus OX=10090 GN=Cyp46a1 PE=1 SV=1	>sp|Q9WVK8|CP46A_MOUSE Cholesterol 24-hydroxylase OS=Mus musculus OX=10090 GN=Cyp46a1 PE=1 SV=1	FALSE	Mouse	0	149.707	0	58	26	48	21	26	500	56.8	8.82	100.03				58				48				26				1
FALSE		High	IsMasterProtein	-6.24339e+18	1126	Q9CQ80	Vacuolar protein-sorting-associated protein 25 OS=Mus musculus OX=10090 GN=Vps25 PE=1 SV=1	>sp|Q9CQ80|VPS25_MOUSE Vacuolar protein-sorting-associated protein 25 OS=Mus musculus OX=10090 GN=Vps25 PE=1 SV=1	FALSE	Mouse	0	15.224	0	33	6	9	0	6	176	20.7	6.34	5.18				33				9				6				1
FALSE		High	IsMasterProtein	-6.23968e+18	1127	Q60829	Protein phosphatase 1 regulatory subunit 1B OS=Mus musculus OX=10090 GN=Ppp1r1b PE=1 SV=2	>sp|Q60829|PPR1B_MOUSE Protein phosphatase 1 regulatory subunit 1B OS=Mus musculus OX=10090 GN=Ppp1r1b PE=1 SV=2	FALSE	Mouse	0	39.31	0	58	8	21	1	8	194	21.8	4.65	25.22				58				21				8				1
FALSE		High	IsMasterProtein	-6.23956e+18	1128	Q06890	Clusterin OS=Mus musculus OX=10090 GN=Clu PE=1 SV=1	>sp|Q06890|CLUS_MOUSE Clusterin OS=Mus musculus OX=10090 GN=Clu PE=1 SV=1	FALSE	Mouse	0	37.537	0	23	10	25	4	10	448	51.6	5.67	22.07		0	0	23		5	4	21		2	2	10		2	2	1
FALSE		High	IsMasterProtein	-6.2385e+18	1130	Q99JT1	Glutamyl-tRNA(Gln) amidotransferase subunit B, mitochondrial OS=Mus musculus OX=10090 GN=Gatb PE=1 SV=1	>sp|Q99JT1|GATB_MOUSE Glutamyl-tRNA(Gln) amidotransferase subunit B, mitochondrial OS=Mus musculus OX=10090 GN=Gatb PE=1 SV=1	FALSE	Mouse	0	41.437	0	26	9	10	0	9	557	62.1	8.54	18.35				26				10				9				1
FALSE		High	IsMasterProtein	-6.23731e+18	1131	Q9WUB0	RanBP-type and C3HC4-type zinc finger-containing protein 1 OS=Mus musculus OX=10090 GN=Rbck1 PE=1 SV=2	>sp|Q9WUB0|HOIL1_MOUSE RanBP-type and C3HC4-type zinc finger-containing protein 1 OS=Mus musculus OX=10090 GN=Rbck1 PE=1 SV=2	FALSE	Mouse	0.008	2.088	166	2	1	1	1	1	508	57.5	6.19	0				2				1				1				1
FALSE		High	IsMasterProtein	-6.23707e+18	1132	Q7TME0	Phospholipid phosphatase-related protein type 4 OS=Mus musculus OX=10090 GN=Plppr4 PE=1 SV=2	>sp|Q7TME0|PLPR4_MOUSE Phospholipid phosphatase-related protein type 4 OS=Mus musculus OX=10090 GN=Plppr4 PE=1 SV=2	FALSE	Mouse	0	60.101	0	23	13	19	0	13	766	83.2	8.84	25.36				23				19				13				1
FALSE		High	IsMasterProtein	-6.23188e+18	1133	Q9CQE3	Small ribosomal subunit protein uS17m OS=Mus musculus OX=10090 GN=Mrps17 PE=1 SV=1	>sp|Q9CQE3|RT17_MOUSE Small ribosomal subunit protein uS17m OS=Mus musculus OX=10090 GN=Mrps17 PE=1 SV=1	FALSE	Mouse	0.004	2.639	72	8	1	1	0	1	120	13.4	9.89	2.46				8				1				1				1
FALSE		High	IsMasterProtein	-6.23058e+18	1134	Q9DA03	Complex III assembly factor LYRM7 OS=Mus musculus OX=10090 GN=Lyrm7 PE=3 SV=2	>sp|Q9DA03|LYRM7_MOUSE Complex III assembly factor LYRM7 OS=Mus musculus OX=10090 GN=Lyrm7 PE=3 SV=2	FALSE	Mouse	0	5.681	0	10	1	1	1	1	104	12	9.45	2.44				10				1				1				1
FALSE		High	IsMasterProtein	-6.22978e+18	1135	A0A2I3BPN8	Ral GTPase activating protein, alpha subunit 2 (catalytic) OS=Mus musculus OX=10090 GN=Ralgapa2 PE=1 SV=1	>tr|A0A2I3BPN8|A0A2I3BPN8_MOUSE Ral GTPase activating protein, alpha subunit 2 (catalytic) OS=Mus musculus OX=10090 GN=Ralgapa2 PE=1 SV=1	FALSE	Mouse	0	44.914	0	8	15	22	0	12	1957	218.9	6.39	14.54		0	0	8		0	0	19		1	2	15		1	1	1
FALSE		High	IsMasterProtein	-6.22236e+18	1139	Q9CQF7	Prefoldin subunit 1 OS=Mus musculus OX=10090 GN=Pfdn1 PE=1 SV=1	>tr|Q9CQF7|Q9CQF7_MOUSE Prefoldin subunit 1 OS=Mus musculus OX=10090 GN=Pfdn1 PE=1 SV=1	FALSE	Mouse	0	26.309	0	58	7	10	0	7	122	14.2	6.81	10.5				58				10				7				1	Met-loss+Acetyl [N-Term]
FALSE		High	IsMasterProtein	-6.22216e+18	1140	Q8K4Z5	Splicing factor 3A subunit 1 OS=Mus musculus OX=10090 GN=Sf3a1 PE=1 SV=1	>sp|Q8K4Z5|SF3A1_MOUSE Splicing factor 3A subunit 1 OS=Mus musculus OX=10090 GN=Sf3a1 PE=1 SV=1	FALSE	Mouse	0	79.293	0	32	18	22	18	18	791	88.5	5.22	39.61				32				22				18				1
FALSE		High	IsMasterProtein	-6.22204e+18	1141	Q61771	Kinesin-like protein KIF3B OS=Mus musculus OX=10090 GN=Kif3b PE=1 SV=1	>sp|Q61771|KIF3B_MOUSE Kinesin-like protein KIF3B OS=Mus musculus OX=10090 GN=Kif3b PE=1 SV=1	FALSE	Mouse	0	43.467	0	22	14	14	9	14	747	85.2	7.69	12.22				22				14				14				1
FALSE		High	IsMasterProtein	-6.22169e+18	1142	Q8VHL1	Histone-lysine N-methyltransferase SETD7 OS=Mus musculus OX=10090 GN=Setd7 PE=1 SV=2	>sp|Q8VHL1|SETD7_MOUSE Histone-lysine N-methyltransferase SETD7 OS=Mus musculus OX=10090 GN=Setd7 PE=1 SV=2	FALSE	Mouse	0	54.792	0	48	11	18	11	11	366	40.5	4.65	24.95				48				18				11				1
FALSE		High	IsMasterProtein	-6.22087e+18	1143	Q8VHM5	Heterogeneous nuclear ribonucleoprotein Q OS=Mus musculus OX=10090 GN=Hnrnpr PE=1 SV=1	>tr|Q8VHM5|Q8VHM5_MOUSE Heterogeneous nuclear ribonucleoprotein Q OS=Mus musculus OX=10090 GN=Hnrnpr PE=1 SV=1	FALSE	Mouse	0	97.889	0	40	22	57	0	16	632	70.8	8.13	72.86		0		40		4		52		5		22		2		1
FALSE		High	IsMasterProtein	-6.22073e+18	1144	A0A0N4SWI0	Inositol 1,4,5-trisphosphate receptor (Fragment) OS=Mus musculus OX=10090 GN=Itpr1 PE=1 SV=3	>tr|A0A0N4SWI0|A0A0N4SWI0_MOUSE Inositol 1,4,5-trisphosphate receptor (Fragment) OS=Mus musculus OX=10090 GN=Itpr1 PE=1 SV=3	FALSE	Mouse	0	78.964	0	76	15	50	1	1	215	24	6.54	70.03		0		76		5		49		1		15		1		1
FALSE		High	IsMasterProtein	-6.22071e+18	1145	B2RWC4	Leucine-rich repeat-containing protein 73 OS=Mus musculus OX=10090 GN=Lrrc73 PE=1 SV=1	>tr|B2RWC4|B2RWC4_MOUSE Leucine-rich repeat-containing protein 73 OS=Mus musculus OX=10090 GN=Lrrc73 PE=1 SV=1	FALSE	Mouse	0	15.568	0	15	3	3	0	3	316	33.4	4.84	6.2				15				3				3				1
FALSE		High	IsMasterProtein	-6.21321e+18	1146	Q08331	Calretinin OS=Mus musculus OX=10090 GN=Calb2 PE=1 SV=3	>sp|Q08331|CALB2_MOUSE Calretinin OS=Mus musculus OX=10090 GN=Calb2 PE=1 SV=3	FALSE	Mouse	0	112.327	0	62	16	79	3	15	271	31.4	5.02	90.42		1.92		62		4		78		1		16		1		1
FALSE		High	IsMasterProtein	-6.21158e+18	1147	P06880	Somatotropin OS=Mus musculus OX=10090 GN=Gh1 PE=2 SV=1	>sp|P06880|SOMA_MOUSE Somatotropin OS=Mus musculus OX=10090 GN=Gh1 PE=2 SV=1	FALSE	Mouse	0	14.658	0	23	5	6	5	5	216	24.7	6.34	3.71				23				6				5				1
FALSE		High	IsMasterProtein	-6.20551e+18	1149	Q9ERB0	Synaptosomal-associated protein 29 OS=Mus musculus OX=10090 GN=Snap29 PE=1 SV=1	>sp|Q9ERB0|SNP29_MOUSE Synaptosomal-associated protein 29 OS=Mus musculus OX=10090 GN=Snap29 PE=1 SV=1	FALSE	Mouse	0	28.478	0	31	7	7	7	7	260	29.6	5.38	10.47				31				7				7				1
FALSE		High	IsMasterProtein	-6.20473e+18	1150	P97427	Dihydropyrimidinase-related protein 1 OS=Mus musculus OX=10090 GN=Crmp1 PE=1 SV=1	>sp|P97427|DPYL1_MOUSE Dihydropyrimidinase-related protein 1 OS=Mus musculus OX=10090 GN=Crmp1 PE=1 SV=1	FALSE	Mouse	0	324.706	0	83	31	283	1	1	572	62.1	7.12	449.08	0	20.22	41.88	83	10	22	48	225	5	18	35	31	4	10	19	1
FALSE		High	IsMasterProtein	-6.20074e+18	1151	P01696	Ig kappa chain V region K29-213 OS=Oryctolagus cuniculus OX=9986 PE=1 SV=1	>sp|P01696|KV15_RABIT Ig kappa chain V region K29-213 OS=Oryctolagus cuniculus OX=9986 PE=1 SV=1	FALSE	Immunoglobulin Rabit	0	25.791	0	37	5	127	1	3	110	11.6	8.97		0	163.72	10.63		10	37	10		3	112	12		1	5	1	1	Acetyl [N-Term]
FALSE		High	IsMasterProtein	-6.19818e+18	1152	Q3UDE2	Tubulin--tyrosine ligase-like protein 12 OS=Mus musculus OX=10090 GN=Ttll12 PE=1 SV=1	>sp|Q3UDE2|TTL12_MOUSE Tubulin--tyrosine ligase-like protein 12 OS=Mus musculus OX=10090 GN=Ttll12 PE=1 SV=1	FALSE	Mouse	0	28.118	0	22	10	10	9	10	639	74	5.63	2.2				22				10				10				1
FALSE		High	IsMasterProtein	-6.19663e+18	1153	B1AXP6	Mitochondrial import receptor subunit TOM5 homolog OS=Mus musculus OX=10090 GN=Tomm5 PE=3 SV=1	>sp|B1AXP6|TOM5_MOUSE Mitochondrial import receptor subunit TOM5 homolog OS=Mus musculus OX=10090 GN=Tomm5 PE=3 SV=1	FALSE	Mouse	0	9.781	0	63	4	12	1	4	51	6	9.6	9.64				63				12				4				1
FALSE		High	IsMasterProtein	-6.19496e+18	1154	G3UZA7	Small ubiquitin-related modifier OS=Mus musculus OX=10090 GN=Sumo3 PE=1 SV=1	>tr|G3UZA7|G3UZA7_MOUSE Small ubiquitin-related modifier OS=Mus musculus OX=10090 GN=Sumo3 PE=1 SV=1	FALSE	Mouse	0	8.922	0	19	2	8	0	1	113	12.7	5.96	15.38				19				8				2				1
FALSE		High	IsMasterProtein	-6.1933e+18	1155	A0A1W2P872	RNA-binding protein Nova-2 OS=Mus musculus OX=10090 GN=Nova2 PE=1 SV=1	>sp|A0A1W2P872|NOVA2_MOUSE RNA-binding protein Nova-2 OS=Mus musculus OX=10090 GN=Nova2 PE=1 SV=1	FALSE	Mouse	0	52.541	0	39	13	29	0	8	492	49	8.16	43.21				39				29				13				1
FALSE		High	IsMasterProtein	-6.18882e+18	1156	Q8R0X7	Sphingosine-1-phosphate lyase 1 OS=Mus musculus OX=10090 GN=Sgpl1 PE=1 SV=1	>sp|Q8R0X7|SGPL1_MOUSE Sphingosine-1-phosphate lyase 1 OS=Mus musculus OX=10090 GN=Sgpl1 PE=1 SV=1	FALSE	Mouse	0	21.82	0	17	8	8	1	8	568	63.6	9.1	8.63				17				8				8				1
FALSE		High	IsMasterProtein	-6.18724e+18	1157	Q3TL44	NLR family member X1 OS=Mus musculus OX=10090 GN=Nlrx1 PE=1 SV=1	>sp|Q3TL44|NLRX1_MOUSE NLR family member X1 OS=Mus musculus OX=10090 GN=Nlrx1 PE=1 SV=1	FALSE	Mouse	0	19.738	0	8	6	6	5	6	975	107.8	7.37	6.11				8				6				6				1
FALSE		High	IsMasterProtein	-6.18397e+18	1158	Q9EQ20	Methylmalonate-semialdehyde/malonate-semialdehyde dehydrogenase [acylating], mitochondrial OS=Mus musculus OX=10090 GN=Aldh6a1 PE=1 SV=1	>sp|Q9EQ20|MMSA_MOUSE Methylmalonate-semialdehyde/malonate-semialdehyde dehydrogenase [acylating], mitochondrial OS=Mus musculus OX=10090 GN=Aldh6a1 PE=1 SV=1	FALSE	Mouse	0	256.016	0	73	30	118	24	30	535	57.9	8.07	214.17				73				118				30				1
FALSE		High	IsMasterProtein	-6.18333e+18	1159	P50580	Proliferation-associated protein 2G4 OS=Mus musculus OX=10090 GN=Pa2g4 PE=1 SV=3	>sp|P50580|PA2G4_MOUSE Proliferation-associated protein 2G4 OS=Mus musculus OX=10090 GN=Pa2g4 PE=1 SV=3	FALSE	Mouse	0	76.539	0	60	18	40	3	18	394	43.7	6.86	53.42			0	60			7	37			3	18			3	1	Met-loss+Acetyl [N-Term]
FALSE		High	IsMasterProtein	-6.17995e+18	1160	Q91YH5	Atlastin-3 OS=Mus musculus OX=10090 GN=Atl3 PE=1 SV=1	>sp|Q91YH5|ATLA3_MOUSE Atlastin-3 OS=Mus musculus OX=10090 GN=Atl3 PE=1 SV=1	FALSE	Mouse	0	89.365	0	46	18	27	0	16	541	60.5	6.1	31.78				46				27				18				1
FALSE		High	IsMasterProtein	-6.17932e+18	1161	A0A075B5R1	Immunoglobulin heavy variable 5-17 (Fragment) OS=Mus musculus OX=10090 GN=Ighv5-17 PE=1 SV=1	>tr|A0A075B5R1|A0A075B5R1_MOUSE Immunoglobulin heavy variable 5-17 (Fragment) OS=Mus musculus OX=10090 GN=Ighv5-17 PE=1 SV=1	FALSE	Mouse	0	17.789	0	38	3	55	2	2	117	12.9	8.28		11.84	36.73	30.55		19	38	19		13	24	18		2	3	2	1
FALSE		High	IsMasterProtein	-6.1756e+18	1162	Q8K3C3	Protein LZIC OS=Mus musculus OX=10090 GN=Lzic PE=1 SV=1	>sp|Q8K3C3|LZIC_MOUSE Protein LZIC OS=Mus musculus OX=10090 GN=Lzic PE=1 SV=1	FALSE	Mouse	0	6.358	0	11	2	3	2	2	190	21.5	4.96	2.08				11				3				2				1
FALSE		High	IsMasterProtein	-6.16793e+18	1164	Q9JI11	Serine/threonine-protein kinase 4 OS=Mus musculus OX=10090 GN=Stk4 PE=1 SV=1	>sp|Q9JI11|STK4_MOUSE Serine/threonine-protein kinase 4 OS=Mus musculus OX=10090 GN=Stk4 PE=1 SV=1	FALSE	Mouse	0	37.145	0	26	10	13	2	5	487	55.5	5.19	15.94				26				13				10				1
FALSE		High	IsMasterProtein	-6.16192e+18	1165	E9PVS5	MICOS complex subunit MIC60 (Fragment) OS=Mus musculus OX=10090 GN=Immt PE=1 SV=1	>tr|E9PVS5|E9PVS5_MOUSE MICOS complex subunit MIC60 (Fragment) OS=Mus musculus OX=10090 GN=Immt PE=1 SV=1	FALSE	Mouse	0	56.548	0	63	10	36	2	2	188	19.7	9.09	46.8			0	63			9	34			2	10			2	1
FALSE		High	IsMasterProtein	-6.15165e+18	1166	Q9CXE7	Transmembrane emp24 domain-containing protein 5 OS=Mus musculus OX=10090 GN=Tmed5 PE=1 SV=1	>sp|Q9CXE7|TMED5_MOUSE Transmembrane emp24 domain-containing protein 5 OS=Mus musculus OX=10090 GN=Tmed5 PE=1 SV=1	FALSE	Mouse	0.003	2.91	60	5	1	1	1	1	229	26.2	4.93	2.04				5				1				1				1
FALSE		High	IsMasterProtein	-6.15019e+18	1167	Q61696	Heat shock 70 kDa protein 1A OS=Mus musculus OX=10090 GN=Hspa1a PE=1 SV=2	>sp|Q61696|HS71A_MOUSE Heat shock 70 kDa protein 1A OS=Mus musculus OX=10090 GN=Hspa1a PE=1 SV=2	FALSE	Mouse	0	134.498	0	49	25	100	1	13	641	70	5.72	148.71	0	12.61	10.13	49	2	9	11	80	3	10	7	25	1	4	5	1
FALSE		High	IsMasterProtein	-6.14526e+18	1168	Q78PY7	Staphylococcal nuclease domain-containing protein 1 OS=Mus musculus OX=10090 GN=Snd1 PE=1 SV=1	>sp|Q78PY7|SND1_MOUSE Staphylococcal nuclease domain-containing protein 1 OS=Mus musculus OX=10090 GN=Snd1 PE=1 SV=1	FALSE	Mouse	0	124.838	0	39	25	44	10	25	910	102	7.43	64.54			0	39			7	40			4	25			4	1	Met-loss+Acetyl [N-Term]
FALSE		High	IsMasterProtein	-6.14501e+18	1169	P62488	DNA-directed RNA polymerase II subunit RPB7 OS=Mus musculus OX=10090 GN=Polr2g PE=1 SV=1	>sp|P62488|RPB7_MOUSE DNA-directed RNA polymerase II subunit RPB7 OS=Mus musculus OX=10090 GN=Polr2g PE=1 SV=1	FALSE	Mouse	0	8.059	0	19	3	3	3	3	172	19.3	5.54	1.67				19				3				3				1
FALSE		High	IsMasterProtein	-6.14185e+18	1170	E9QLB2	Lysophospholipase-like protein 1 OS=Mus musculus OX=10090 GN=Lyplal1 PE=1 SV=1	>tr|E9QLB2|E9QLB2_MOUSE Lysophospholipase-like protein 1 OS=Mus musculus OX=10090 GN=Lyplal1 PE=1 SV=1	FALSE	Mouse	0	17.343	0	27	5	10	0	5	239	26.3	7.88	11.76				27				10				5				1	Met-loss+Acetyl [N-Term]
FALSE		High	IsMasterProtein	-6.13896e+18	1171	E9QN92	STEAP family member 3 OS=Mus musculus OX=10090 GN=Steap3 PE=1 SV=1	>tr|E9QN92|E9QN92_MOUSE STEAP family member 3 OS=Mus musculus OX=10090 GN=Steap3 PE=1 SV=1	FALSE	Mouse	0	5.24	6	6	3	4	0	3	526	58.5	9.13	3.65				6				4				3				1
FALSE		High	IsMasterProtein	-6.13077e+18	1172	P17751	Triosephosphate isomerase OS=Mus musculus OX=10090 GN=Tpi1 PE=1 SV=5	>sp|P17751|TPIS_MOUSE Triosephosphate isomerase OS=Mus musculus OX=10090 GN=Tpi1 PE=1 SV=5	FALSE	Mouse	0	184.055	0	88	20	285	0	20	249	26.7	7.3	330.25	0	8.56		88	10	49		271	2	12		20	2	8		1
FALSE		High	IsMasterProtein	-6.12944e+18	1173	Q80ZI6	E3 ubiquitin-protein ligase LRSAM1 OS=Mus musculus OX=10090 GN=Lrsam1 PE=1 SV=1	>sp|Q80ZI6|LRSM1_MOUSE E3 ubiquitin-protein ligase LRSAM1 OS=Mus musculus OX=10090 GN=Lrsam1 PE=1 SV=1	FALSE	Mouse	0	11.522	0	6	4	5	4	4	727	83.9	6.14	6.6				6				5				4				1
FALSE		High	IsMasterProtein	-6.12636e+18	1175	A0A087WPR7	Dystonin (Fragment) OS=Mus musculus OX=10090 GN=Dst PE=1 SV=1	>tr|A0A087WPR7|A0A087WPR7_MOUSE Dystonin (Fragment) OS=Mus musculus OX=10090 GN=Dst PE=1 SV=1	FALSE	Mouse	0	100.834	0	12	30	84	1	1	2987	331.3	4.94	47.9		41.71	26.75	12		0	0	42		24	18	29		1	1	1
FALSE		High	IsMasterProtein	-6.12517e+18	1176	E9PY39	Predicted gene 20431 OS=Mus musculus OX=10090 GN=Gm20431 PE=3 SV=1	>tr|E9PY39|E9PY39_MOUSE Predicted gene 20431 OS=Mus musculus OX=10090 GN=Gm20431 PE=3 SV=1	FALSE	Mouse	0	42.385	0	29	10	26	0	4	371	42.1	6.76	32.04				29				26				10				1
FALSE		High	IsMasterProtein	-6.12344e+18	1177	E9PW37	RAS protein activator like 2 OS=Mus musculus OX=10090 GN=Rasal2 PE=1 SV=1	>tr|E9PW37|E9PW37_MOUSE RAS protein activator like 2 OS=Mus musculus OX=10090 GN=Rasal2 PE=1 SV=1	FALSE	Mouse	0	25.338	0	7	8	15	0	6	1286	144.5	7.46	11.99		0		7		1		13		2		8		1		1
FALSE		High	IsMasterProtein	-6.12169e+18	1178	Q9CPN9	trypsin OS=Mus musculus OX=10090 GN=Prss3b PE=1 SV=1	>tr|Q9CPN9|Q9CPN9_MOUSE trypsin OS=Mus musculus OX=10090 GN=Prss3b PE=1 SV=1	FALSE	Mouse	0.001	4.11	16	5	1	34	1	1	247	26.4	7.93	5.76	8.46	21.71	22.85	5	5	5	5	4	6	11	13	1	1	1	1	1
FALSE		High	IsMasterProtein	-6.12069e+18	1179	Q9CXK8	60S ribosome subunit biogenesis protein NIP7 homolog OS=Mus musculus OX=10090 GN=Nip7 PE=1 SV=1	>sp|Q9CXK8|NIP7_MOUSE 60S ribosome subunit biogenesis protein NIP7 homolog OS=Mus musculus OX=10090 GN=Nip7 PE=1 SV=1	FALSE	Mouse	0.008	2.092	166	8	1	1	0	1	180	20.4	8.24	0				8				1				1				1
FALSE		High	IsMasterProtein	-6.11962e+18	1180	P31786	Acyl-CoA-binding protein OS=Mus musculus OX=10090 GN=Dbi PE=1 SV=2	>sp|P31786|ACBP_MOUSE Acyl-CoA-binding protein OS=Mus musculus OX=10090 GN=Dbi PE=1 SV=2	FALSE	Mouse	0	25.653	0	67	5	45	0	5	87	10	8.82	45.07				67				45				5				1	Met-loss+Acetyl [N-Term]
FALSE		High	IsMasterProtein	-6.11736e+18	1181	Q6PAJ1	Breakpoint cluster region protein OS=Mus musculus OX=10090 GN=Bcr PE=1 SV=3	>sp|Q6PAJ1|BCR_MOUSE Breakpoint cluster region protein OS=Mus musculus OX=10090 GN=Bcr PE=1 SV=3	FALSE	Mouse	0	63.476	0	19	20	22	14	17	1270	143	6.92	19.04				19				22				20				1
FALSE		High	IsMasterProtein	-6.11722e+18	1182	Q99P30	Peroxisomal coenzyme A diphosphatase NUDT7 OS=Mus musculus OX=10090 GN=Nudt7 PE=1 SV=2	>sp|Q99P30|NUDT7_MOUSE Peroxisomal coenzyme A diphosphatase NUDT7 OS=Mus musculus OX=10090 GN=Nudt7 PE=1 SV=2	FALSE	Mouse	0	12.612	0	14	4	4	0	4	236	26.8	6.34	6.67				14				4				4				1
FALSE		High	IsMasterProtein	-6.1165e+18	1183	P51660	Peroxisomal multifunctional enzyme type 2 OS=Mus musculus OX=10090 GN=Hsd17b4 PE=1 SV=3	>sp|P51660|DHB4_MOUSE Peroxisomal multifunctional enzyme type 2 OS=Mus musculus OX=10090 GN=Hsd17b4 PE=1 SV=3	FALSE	Mouse	0	64.608	0	34	19	42	19	19	735	79.4	8.57	41.88			1.97	34			5	39			3	19			3	1
FALSE		High	IsMasterProtein	-6.11523e+18	1184	D3Z7Q2	Small integral membrane protein 20 OS=Mus musculus OX=10090 GN=Smim20 PE=1 SV=1	>sp|D3Z7Q2|SIM20_MOUSE Small integral membrane protein 20 OS=Mus musculus OX=10090 GN=Smim20 PE=1 SV=1	FALSE	Mouse	0	6.03	0	32	2	3	2	2	69	7.8	9.7	4.15				32				3				2				1
FALSE		High	IsMasterProtein	-6.11442e+18	1185	P61620	Protein transport protein Sec61 subunit alpha isoform 1 OS=Mus musculus OX=10090 GN=Sec61a1 PE=1 SV=2	>sp|P61620|S61A1_MOUSE Protein transport protein Sec61 subunit alpha isoform 1 OS=Mus musculus OX=10090 GN=Sec61a1 PE=1 SV=2	FALSE	Mouse	0	7.013	0	4	2	2	1	1	476	52.2	8.06	3.71				4				2				2				1
FALSE		High	IsMasterProtein	-6.10557e+18	1186	Q8BHG9	CGG triplet repeat-binding protein 1 OS=Mus musculus OX=10090 GN=Cggbp1 PE=1 SV=1	>sp|Q8BHG9|CGBP1_MOUSE CGG triplet repeat-binding protein 1 OS=Mus musculus OX=10090 GN=Cggbp1 PE=1 SV=1	FALSE	Mouse	0.001	3.644	17	14	2	2	2	2	167	18.8	8.95	1.8				14				2				2				1
FALSE		High	IsMasterProtein	-6.10369e+18	1187	P11404	Fatty acid-binding protein, heart OS=Mus musculus OX=10090 GN=Fabp3 PE=1 SV=5	>sp|P11404|FABPH_MOUSE Fatty acid-binding protein, heart OS=Mus musculus OX=10090 GN=Fabp3 PE=1 SV=5	FALSE	Mouse	0	42.98	0	80	10	58	6	10	133	14.8	6.57	45.9				80				58				10				1	Met-loss+Acetyl [N-Term]; Met-loss [N-Term]
FALSE		High	IsMasterProtein	-6.10127e+18	1188	Q80X80	Phospholipid transfer protein C2CD2L OS=Mus musculus OX=10090 GN=C2cd2l PE=1 SV=3	>sp|Q80X80|C2C2L_MOUSE Phospholipid transfer protein C2CD2L OS=Mus musculus OX=10090 GN=C2cd2l PE=1 SV=3	FALSE	Mouse	0	54.617	0	27	13	17	1	13	706	76.3	7.21	24.16				27				17				13				1
FALSE		High	IsMasterProtein	-6.08854e+18	1190	Q8C0L6	Peroxisomal N(1)-acetyl-spermine/spermidine oxidase OS=Mus musculus OX=10090 GN=Paox PE=1 SV=3	>sp|Q8C0L6|PAOX_MOUSE Peroxisomal N(1)-acetyl-spermine/spermidine oxidase OS=Mus musculus OX=10090 GN=Paox PE=1 SV=3	FALSE	Mouse	0	20.95	0	17	7	8	1	7	504	55.4	5.11	7.09				17				8				7				1
FALSE		High	IsMasterProtein	-6.08625e+18	1191	P02533	Keratin, type I cytoskeletal 14 OS=Homo sapiens GN=KRT14 PE=1 SV=4	>sp|P02533|K1C14_HUMAN Keratin, type I cytoskeletal 14 OS=Homo sapiens GN=KRT14 PE=1 SV=4	TRUE	Contaminants	0	117.915	0	58	27	948	2	10	472	51.5	5.16	72.1	317.24	425.22	183.58	50	56	56	52	78	313	356	201	20	24	26	21	1
FALSE		High	IsMasterProtein	-6.08359e+18	1193	Q9D8E6	Large ribosomal subunit protein uL4 OS=Mus musculus OX=10090 GN=Rpl4 PE=1 SV=3	>sp|Q9D8E6|RL4_MOUSE Large ribosomal subunit protein uL4 OS=Mus musculus OX=10090 GN=Rpl4 PE=1 SV=3	FALSE	Mouse	0	95.631	0	47	20	61	20	20	419	47.1	11	57.2	3.66	6.07	0	47	12	22	5	39	6	13	3	20	4	9	2	1
FALSE		High	IsMasterProtein	-6.08221e+18	1194	Q91WK5	Glycine cleavage system H protein, mitochondrial OS=Mus musculus OX=10090 GN=Gcsh PE=1 SV=2	>sp|Q91WK5|GCSH_MOUSE Glycine cleavage system H protein, mitochondrial OS=Mus musculus OX=10090 GN=Gcsh PE=1 SV=2	FALSE	Mouse	0.003	3.161	47	6	1	1	1	1	170	18.6	4.75	1.94				6				1				1				1
FALSE		High	IsMasterProtein	-6.08174e+18	1195	Q9WV03	Protein FAM50A OS=Mus musculus OX=10090 GN=Fam50a PE=1 SV=1	>sp|Q9WV03|FA50A_MOUSE Protein FAM50A OS=Mus musculus OX=10090 GN=Fam50a PE=1 SV=1	FALSE	Mouse	0	4.97	6	8	2	2	1	2	339	40.2	6.83	0				8				2				2				1
FALSE		High	IsMasterProtein	-6.08081e+18	1196	Q80XN0	D-beta-hydroxybutyrate dehydrogenase, mitochondrial OS=Mus musculus OX=10090 GN=Bdh1 PE=1 SV=2	>sp|Q80XN0|BDH_MOUSE D-beta-hydroxybutyrate dehydrogenase, mitochondrial OS=Mus musculus OX=10090 GN=Bdh1 PE=1 SV=2	FALSE	Mouse	0	123.694	0	53	15	59	7	15	343	38.3	9.01	65.12			1.63	53			7	57			2	15			2	1
FALSE		High	IsMasterProtein	-6.07603e+18	1197	A0AAQ4VMW9	Solute carrier family 35 member A4 OS=Mus musculus OX=10090 GN=Gm58354 PE=1 SV=1	>tr|A0AAQ4VMW9|A0AAQ4VMW9_MOUSE Solute carrier family 35 member A4 OS=Mus musculus OX=10090 GN=Gm58354 PE=1 SV=1	FALSE	Mouse	0	27.682	0	76	5	8	5	5	103	11.2	9.31	9.8				76				8				5				1	Met-loss+Acetyl [N-Term]
FALSE		High	IsMasterProtein	-6.06241e+18	1198	Q9Z268	RasGAP-activating-like protein 1 OS=Mus musculus OX=10090 GN=Rasal1 PE=1 SV=2	>sp|Q9Z268|RASL1_MOUSE RasGAP-activating-like protein 1 OS=Mus musculus OX=10090 GN=Rasal1 PE=1 SV=2	FALSE	Mouse	0	107.573	0	39	23	31	22	23	799	89.3	6.37	59.35				39				31				23				1
FALSE		High	IsMasterProtein	-6.06037e+18	1199	Q60771	Claudin-11 OS=Mus musculus OX=10090 GN=Cldn11 PE=1 SV=1	>sp|Q60771|CLD11_MOUSE Claudin-11 OS=Mus musculus OX=10090 GN=Cldn11 PE=1 SV=1	FALSE	Mouse	0	26.963	0	15	4	66	4	4	207	22.1	7.91	94.65			2.02	15			7	65			1	4			1	1
FALSE		High	IsMasterProtein	-6.05761e+18	1200	O88587	Catechol O-methyltransferase OS=Mus musculus OX=10090 GN=Comt PE=1 SV=2	>sp|O88587|COMT_MOUSE Catechol O-methyltransferase OS=Mus musculus OX=10090 GN=Comt PE=1 SV=2	FALSE	Mouse	0	71.783	0	65	13	29	0	13	265	29.5	5.83	20.54				65				29				13				1
FALSE		High	IsMasterProtein	-6.05218e+18	1201	A0A1Y7VLZ7	Phosphofurin acidic cluster sorting protein 2 OS=Mus musculus OX=10090 GN=Pacs2 PE=1 SV=1	>tr|A0A1Y7VLZ7|A0A1Y7VLZ7_MOUSE Phosphofurin acidic cluster sorting protein 2 OS=Mus musculus OX=10090 GN=Pacs2 PE=1 SV=1	FALSE	Mouse	0	15.383	0	7	5	5	0	4	894	98.4	6.64	7.06				7				5				5				1
FALSE		High	IsMasterProtein	-6.04991e+18	1202	Q6NZB0	DnaJ homolog subfamily C member 8 OS=Mus musculus OX=10090 GN=Dnajc8 PE=1 SV=2	>sp|Q6NZB0|DNJC8_MOUSE DnaJ homolog subfamily C member 8 OS=Mus musculus OX=10090 GN=Dnajc8 PE=1 SV=2	FALSE	Mouse	0	14.431	0	23	6	8	0	6	253	29.8	9.06	7.45				23				8				6				1
FALSE		High	IsMasterProtein	-6.04941e+18	1203	P17897	Lysozyme C-1 OS=Mus musculus OX=10090 GN=Lyz1 PE=1 SV=1	>sp|P17897|LYZ1_MOUSE Lysozyme C-1 OS=Mus musculus OX=10090 GN=Lyz1 PE=1 SV=1	FALSE	Mouse	0.001	3.973	16	13	2	3	0	1	148	16.8	9.41		0	1.8			5	13			1	2			1	2		1
FALSE		High	IsMasterProtein	-6.04346e+18	1204	A0A1W2P882	ATPase, Ca++ transporting, plasma membrane 1 (Fragment) OS=Mus musculus OX=10090 GN=Atp2b1 PE=1 SV=1	>tr|A0A1W2P882|A0A1W2P882_MOUSE ATPase, Ca++ transporting, plasma membrane 1 (Fragment) OS=Mus musculus OX=10090 GN=Atp2b1 PE=1 SV=1	FALSE	Mouse	0	33.258	0	23	5	34	0	1	279	31.3	6.61	40.76			0	23			7	33			1	5			1	1
FALSE		High	IsMasterProtein	-6.03075e+18	1205	A0A087WS96	SH3 domain-binding glutamic acid-rich-like protein OS=Mus musculus OX=10090 GN=Sh3bgrl2 PE=1 SV=1	>tr|A0A087WS96|A0A087WS96_MOUSE SH3 domain-binding glutamic acid-rich-like protein OS=Mus musculus OX=10090 GN=Sh3bgrl2 PE=1 SV=1	FALSE	Mouse	0	49.653	0	52	5	32	0	5	120	13.5	8.43	45.39				52				32				5				1
FALSE		High	IsMasterProtein	-6.02761e+18	1206	A0A1D5RML8	DNA-directed RNA polymerase II subunit RPB3 OS=Mus musculus OX=10090 GN=Polr2c PE=1 SV=1	>tr|A0A1D5RML8|A0A1D5RML8_MOUSE DNA-directed RNA polymerase II subunit RPB3 OS=Mus musculus OX=10090 GN=Polr2c PE=1 SV=1	FALSE	Mouse	0	5.676	0	11	3	3	0	3	439	48.3	6.05	0				11				3				3				1
FALSE		High	IsMasterProtein	-6.02113e+18	1208	Q9D8W5	26S proteasome non-ATPase regulatory subunit 12 OS=Mus musculus OX=10090 GN=Psmd12 PE=1 SV=4	>sp|Q9D8W5|PSD12_MOUSE 26S proteasome non-ATPase regulatory subunit 12 OS=Mus musculus OX=10090 GN=Psmd12 PE=1 SV=4	FALSE	Mouse	0	141.606	0	58	26	61	0	26	456	52.9	7.06	107.78				58				61				26				1
FALSE		High	IsMasterProtein	-6.01818e+18	1209	P98086	Complement C1q subcomponent subunit A OS=Mus musculus OX=10090 GN=C1qa PE=1 SV=2	>sp|P98086|C1QA_MOUSE Complement C1q subcomponent subunit A OS=Mus musculus OX=10090 GN=C1qa PE=1 SV=2	FALSE	Mouse	0	12.714	0	16	3	9	3	3	245	26	9.11		0	1.87	3.57		4	16	12		1	5	3		1	3	2	1
FALSE		High	IsMasterProtein	-6.0156e+18	1210	Q04758-2	Isoform 1 of cAMP-dependent protein kinase inhibitor beta OS=Mus musculus OX=10090 GN=Pkib	>sp|Q04758-2|IPKB_MOUSE Isoform 1 of cAMP-dependent protein kinase inhibitor beta OS=Mus musculus OX=10090 GN=Pkib	FALSE	Mouse	0	6.571	0	23	1	1	1	1	71	7.5	5.4	2.56				23				1				1				1	Met-loss+Acetyl [N-Term]
FALSE		High	IsMasterProtein	-6.01481e+18	1211	Q7TQD2	Tubulin polymerization-promoting protein OS=Mus musculus OX=10090 GN=Tppp PE=1 SV=1	>sp|Q7TQD2|TPPP_MOUSE Tubulin polymerization-promoting protein OS=Mus musculus OX=10090 GN=Tppp PE=1 SV=1	FALSE	Mouse	0	57.453	0	48	10	89	10	10	218	23.6	9.42	127.49	0	8.09	1.61	48	4	22	4	80	1	7	1	10	1	4	1	1
FALSE		High	IsMasterProtein	-6.01356e+18	1213	P56959	RNA-binding protein FUS OS=Mus musculus OX=10090 GN=Fus PE=1 SV=1	>sp|P56959|FUS_MOUSE RNA-binding protein FUS OS=Mus musculus OX=10090 GN=Fus PE=1 SV=1	FALSE	Mouse	0	44.086	0	20	8	61	0	8	518	52.6	9.36	22.31	7.34	33.19	9.6	19	7	14	12	17	8	28	8	7	5	7	5	1
FALSE		High	IsMasterProtein	-6.00555e+18	1217	O88738	Dual E2 ubiquitin-conjugating enzyme/E3 ubiquitin-protein ligase BIRC6 OS=Mus musculus OX=10090 GN=Birc6 PE=1 SV=2	>sp|O88738|BIRC6_MOUSE Dual E2 ubiquitin-conjugating enzyme/E3 ubiquitin-protein ligase BIRC6 OS=Mus musculus OX=10090 GN=Birc6 PE=1 SV=2	FALSE	Mouse	0	198.535	0	18	56	64	0	56	4882	531.8	6.07	61.74				18				64				56				1
FALSE		High	IsMasterProtein	-6.0002e+18	1218	P63271	Transcription elongation factor SPT4-A OS=Mus musculus OX=10090 GN=Supt4h1a PE=2 SV=1	>sp|P63271|SPT4A_MOUSE Transcription elongation factor SPT4-A OS=Mus musculus OX=10090 GN=Supt4h1a PE=2 SV=1	FALSE	Mouse	0	5.49	0	14	1	3	0	1	117	13.2	8.06	8.7				14				3				1				1
FALSE		High	IsMasterProtein	-5.99781e+18	1219	P10649	Glutathione S-transferase Mu 1 OS=Mus musculus OX=10090 GN=Gstm1 PE=1 SV=2	>sp|P10649|GSTM1_MOUSE Glutathione S-transferase Mu 1 OS=Mus musculus OX=10090 GN=Gstm1 PE=1 SV=2	FALSE	Mouse	0	141.243	0	76	19	250	1	8	218	26	7.94	281.25		6.08	0	76		26	8	243		6	1	19		5	1	1	Met-loss [N-Term]; Met-loss+Acetyl [N-Term]
FALSE		High	IsMasterProtein	-5.99755e+18	1220	P42227	Signal transducer and activator of transcription 3 OS=Mus musculus OX=10090 GN=Stat3 PE=1 SV=2	>sp|P42227|STAT3_MOUSE Signal transducer and activator of transcription 3 OS=Mus musculus OX=10090 GN=Stat3 PE=1 SV=2	FALSE	Mouse	0	21.726	0	14	7	7	0	6	770	88	6.3	7.08				14				7				7				1
FALSE		High	IsMasterProtein	-5.99713e+18	1221	Q7TS68	tRNA (cytosine(72)-C(5))-methyltransferase NSUN6 OS=Mus musculus OX=10090 GN=Nsun6 PE=2 SV=2	>sp|Q7TS68|NSUN6_MOUSE tRNA (cytosine(72)-C(5))-methyltransferase NSUN6 OS=Mus musculus OX=10090 GN=Nsun6 PE=2 SV=2	FALSE	Mouse	0.003	3.101	52	4	2	2	0	2	476	52.2	7.83	0				4				2				2				1
FALSE		High	IsMasterProtein	-5.9939e+18	1222	P63011	Ras-related protein Rab-3A OS=Mus musculus OX=10090 GN=Rab3a PE=1 SV=1	>sp|P63011|RAB3A_MOUSE Ras-related protein Rab-3A OS=Mus musculus OX=10090 GN=Rab3a PE=1 SV=1	FALSE	Mouse	0	112.594	0	77	14	403	4	4	220	25	5.03	502.8	1.92	4.11	3.53	77	16	36	29	380	4	12	7	14	3	7	5	1
FALSE		High	IsMasterProtein	-5.98891e+18	1223	A0A494BB75	WD repeat-containing protein 26 OS=Mus musculus OX=10090 GN=Wdr26 PE=1 SV=2	>tr|A0A494BB75|A0A494BB75_MOUSE WD repeat-containing protein 26 OS=Mus musculus OX=10090 GN=Wdr26 PE=1 SV=2	FALSE	Mouse	0	30.068	0	15	8	8	0	8	729	78.5	6.34	15.21				15				8				8				1
FALSE		High	IsMasterProtein	-5.98668e+18	1224	A0A1B0GR11	Transaldolase OS=Mus musculus OX=10090 GN=Taldo1 PE=1 SV=1	>tr|A0A1B0GR11|A0A1B0GR11_MOUSE Transaldolase OS=Mus musculus OX=10090 GN=Taldo1 PE=1 SV=1	FALSE	Mouse	0	62.771	0	39	17	43	0	17	382	42.1	7.02	60.89	0			39	3			42	1			17	1			1
FALSE		High	IsMasterProtein	-5.98635e+18	1225	P61514	Large ribosomal subunit protein eL43 OS=Mus musculus OX=10090 GN=Rpl37a PE=1 SV=2	>sp|P61514|RL37A_MOUSE Large ribosomal subunit protein eL43 OS=Mus musculus OX=10090 GN=Rpl37a PE=1 SV=2	FALSE	Mouse	0	32.326	0	59	6	13	4	6	92	10.3	10.43	11.29				59				13				6				1
FALSE		High	IsMasterProtein	-5.9854e+18	1226	Q9D415	Disks large-associated protein 1 OS=Mus musculus OX=10090 GN=Dlgap1 PE=1 SV=3	>sp|Q9D415|DLGP1_MOUSE Disks large-associated protein 1 OS=Mus musculus OX=10090 GN=Dlgap1 PE=1 SV=3	FALSE	Mouse	0	30.746	0	9	8	11	0	7	992	110.3	7.09	14.34				9				11				8				1
FALSE		High	IsMasterProtein	-5.98359e+18	1227	P63030	Mitochondrial pyruvate carrier 1 OS=Mus musculus OX=10090 GN=Mpc1 PE=1 SV=1	>sp|P63030|MPC1_MOUSE Mitochondrial pyruvate carrier 1 OS=Mus musculus OX=10090 GN=Mpc1 PE=1 SV=1	FALSE	Mouse	0	22.992	0	59	6	24	0	6	109	12.4	9.61	24.06				59				24				6				1
FALSE		High	IsMasterProtein	-5.98198e+18	1228	Q63844	Mitogen-activated protein kinase 3 OS=Mus musculus OX=10090 GN=Mapk3 PE=1 SV=5	>sp|Q63844|MK03_MOUSE Mitogen-activated protein kinase 3 OS=Mus musculus OX=10090 GN=Mapk3 PE=1 SV=5	FALSE	Mouse	0	95.633	0	70	20	59	0	14	380	43	6.61	72.63				70				59				20				1	Met-loss+Acetyl [N-Term]
FALSE		High	IsMasterProtein	-5.98067e+18	1229	E9QP00	Transformer-2 protein homolog alpha OS=Mus musculus OX=10090 GN=Tra2a PE=1 SV=1	>tr|E9QP00|E9QP00_MOUSE Transformer-2 protein homolog alpha OS=Mus musculus OX=10090 GN=Tra2a PE=1 SV=1	FALSE	Mouse	0	6.762	0	11	3	3	0	3	282	32.6	11.27	2.24				11				3				3				1
FALSE		High	IsMasterProtein	-5.97977e+18	1230	Q9CQ06	Large ribosomal subunit protein uL24m OS=Mus musculus OX=10090 GN=Mrpl24 PE=1 SV=1	>sp|Q9CQ06|RM24_MOUSE Large ribosomal subunit protein uL24m OS=Mus musculus OX=10090 GN=Mrpl24 PE=1 SV=1	FALSE	Mouse	0	9.513	0	25	5	11	4	5	216	24.9	9.5	0				25				11				5				1
FALSE		High	IsMasterProtein	-5.97054e+18	1231	P70188	Kinesin-associated protein 3 OS=Mus musculus OX=10090 GN=Kifap3 PE=1 SV=1	>sp|P70188|KIFA3_MOUSE Kinesin-associated protein 3 OS=Mus musculus OX=10090 GN=Kifap3 PE=1 SV=1	FALSE	Mouse	0	35.368	0	13	8	8	0	8	793	91.2	5.11	15.77				13				8				8				1
FALSE		High	IsMasterProtein	-5.96535e+18	1233	O54782	Epididymis-specific alpha-mannosidase OS=Mus musculus OX=10090 GN=Man2b2 PE=1 SV=2	>sp|O54782|MA2B2_MOUSE Epididymis-specific alpha-mannosidase OS=Mus musculus OX=10090 GN=Man2b2 PE=1 SV=2	FALSE	Mouse	0	5.314	6	2	2	3	1	2	1018	115.5	7.39	1.91				2				3				2				1
FALSE		High	IsMasterProtein	-5.96409e+18	1234	G3UXL2	Ribose-phosphate pyrophosphokinase 1 OS=Mus musculus OX=10090 GN=Prps1l3 PE=3 SV=1	>tr|G3UXL2|G3UXL2_MOUSE Ribose-phosphate pyrophosphokinase 1 OS=Mus musculus OX=10090 GN=Prps1l3 PE=3 SV=1	FALSE	Mouse	0	79.224	0	58	15	34	0	7	318	34.8	6.98	41.62			0	58			3	33			1	15			1	1
FALSE		High	IsMasterProtein	-5.96349e+18	1235	D9HP81	Regulating synaptic membrane exocytosis 2 OS=Mus musculus OX=10090 GN=Rims2 PE=1 SV=1	>tr|D9HP81|D9HP81_MOUSE Regulating synaptic membrane exocytosis 2 OS=Mus musculus OX=10090 GN=Rims2 PE=1 SV=1	FALSE	Mouse	0	7.486	0	5	6	6	0	5	1572	177.5	9.36	0				5				6				6				1
FALSE		High	IsMasterProtein	-5.9616e+18	1236	P54830	Tyrosine-protein phosphatase non-receptor type 5 OS=Mus musculus OX=10090 GN=Ptpn5 PE=1 SV=2	>sp|P54830|PTN5_MOUSE Tyrosine-protein phosphatase non-receptor type 5 OS=Mus musculus OX=10090 GN=Ptpn5 PE=1 SV=2	FALSE	Mouse	0	12.284	0	12	4	6	0	4	541	60.8	5.2	7.03				12				6				4				1
FALSE		High	IsMasterProtein	-5.95439e+18	1237	Q8CBY8-2	Isoform 2 of Dynactin subunit 4 OS=Mus musculus OX=10090 GN=Dctn4	>sp|Q8CBY8-2|DCTN4_MOUSE Isoform 2 of Dynactin subunit 4 OS=Mus musculus OX=10090 GN=Dctn4	FALSE	Mouse	0	79.506	0	47	15	33	1	15	460	52.2	7.69	67.33			1.67	47			8	30			3	15			3	1	Met-loss+Acetyl [N-Term]
FALSE		High	IsMasterProtein	-5.94606e+18	1238	B1AWD9	Clathrin light chain OS=Mus musculus OX=10090 GN=Clta PE=1 SV=1	>tr|B1AWD9|B1AWD9_MOUSE Clathrin light chain OS=Mus musculus OX=10090 GN=Clta PE=1 SV=1	FALSE	Mouse	0	19.855	0	22	7	22	0	6	248	27	4.5	16.18	0			22	4			21	1			7	1			1
FALSE		High	IsMasterProtein	-5.93957e+18	1239	P62075	Mitochondrial import inner membrane translocase subunit Tim13 OS=Mus musculus OX=10090 GN=Timm13 PE=1 SV=1	>sp|P62075|TIM13_MOUSE Mitochondrial import inner membrane translocase subunit Tim13 OS=Mus musculus OX=10090 GN=Timm13 PE=1 SV=1	FALSE	Mouse	0	24.449	0	37	3	14	0	3	95	10.5	8.18	20.24				37				14				3				1
FALSE		High	IsMasterProtein	-5.93794e+18	1240	E9Q6H8	Pleckstrin homology domain containing, family A member 5 OS=Mus musculus OX=10090 GN=Plekha5 PE=1 SV=1	>tr|E9Q6H8|E9Q6H8_MOUSE Pleckstrin homology domain containing, family A member 5 OS=Mus musculus OX=10090 GN=Plekha5 PE=1 SV=1	FALSE	Mouse	0	20.208	0	6	6	6	0	6	1269	144.3	7.39	6.09				6				6				6				1
FALSE		High	IsMasterProtein	-5.93599e+18	1241	O70311	Glycylpeptide N-tetradecanoyltransferase 2 OS=Mus musculus OX=10090 GN=Nmt2 PE=1 SV=1	>sp|O70311|NMT2_MOUSE Glycylpeptide N-tetradecanoyltransferase 2 OS=Mus musculus OX=10090 GN=Nmt2 PE=1 SV=1	FALSE	Mouse	0	45.615	0	30	11	19	0	8	529	60.4	7.8	24.86				30				19				11				1
FALSE		High	IsMasterProtein	-5.92984e+18	1242	Q8CFP6	DnaJ homolog subfamily C member 27 OS=Mus musculus OX=10090 GN=Dnajc27 PE=1 SV=1	>sp|Q8CFP6|DJC27_MOUSE DnaJ homolog subfamily C member 27 OS=Mus musculus OX=10090 GN=Dnajc27 PE=1 SV=1	FALSE	Mouse	0.001	3.833	16	5	1	1	1	1	273	30.8	8.47	1.67				5				1				1				1
FALSE		High	IsMasterProtein	-5.92793e+18	1243	A0A1B0GRT6	Receptor-type tyrosine-protein phosphatase OS=Mus musculus OX=10090 GN=Ptpre PE=1 SV=1	>tr|A0A1B0GRT6|A0A1B0GRT6_MOUSE Receptor-type tyrosine-protein phosphatase OS=Mus musculus OX=10090 GN=Ptpre PE=1 SV=1	FALSE	Mouse	0	22.844	0	12	8	8	0	7	719	82.6	7.64	10.3				12				8				8				1
FALSE		High	IsMasterProtein	-5.92576e+18	1244	Q9Z0H3	SWI/SNF-related matrix-associated actin-dependent regulator of chromatin subfamily B member 1 OS=Mus musculus OX=10090 GN=Smarcb1 PE=1 SV=1	>sp|Q9Z0H3|SNF5_MOUSE SWI/SNF-related matrix-associated actin-dependent regulator of chromatin subfamily B member 1 OS=Mus musculus OX=10090 GN=Smarcb1 PE=1 SV=1	FALSE	Mouse	0	10.662	0	11	3	3	1	3	385	44.1	6.23	5.09				11				3				3				1
FALSE		High	IsMasterProtein	-5.92282e+18	1245	Q9JLV5	Cullin-3 OS=Mus musculus OX=10090 GN=Cul3 PE=1 SV=1	>sp|Q9JLV5|CUL3_MOUSE Cullin-3 OS=Mus musculus OX=10090 GN=Cul3 PE=1 SV=1	FALSE	Mouse	0	119.716	0	41	27	35	0	26	768	88.9	8.46	62.6				41				35				27				1
FALSE		High	IsMasterProtein	-5.91415e+18	1246	P01657	Ig kappa chain V-III region PC 2413 OS=Mus musculus OX=10090 PE=1 SV=1	>sp|P01657|KV3A5_MOUSE Ig kappa chain V-III region PC 2413 OS=Mus musculus OX=10090 PE=1 SV=1	FALSE	Mouse	0	13.394	0	31	3	21	1	2	111	11.9	5.33		4.45	17.36	2.22		24	31	16		3	16	2		2	3	1	1
FALSE		High	IsMasterProtein	-5.91057e+18	1247	Q8R2R3	Alpha- and gamma-adaptin-binding protein p34 OS=Mus musculus OX=10090 GN=Aagab PE=1 SV=2	>sp|Q8R2R3|AAGAB_MOUSE Alpha- and gamma-adaptin-binding protein p34 OS=Mus musculus OX=10090 GN=Aagab PE=1 SV=2	FALSE	Mouse	0	10.601	0	12	2	2	2	2	316	34.5	4.64	4.35				12				2				2				1
FALSE		High	IsMasterProtein	-5.90428e+18	1249	Q9CX80	Cytoglobin OS=Mus musculus OX=10090 GN=Cygb PE=1 SV=1	>sp|Q9CX80|CYGB_MOUSE Cytoglobin OS=Mus musculus OX=10090 GN=Cygb PE=1 SV=1	FALSE	Mouse	0	36.421	0	51	9	13	9	9	190	21.5	6.8	13.03				51				13				9				1
FALSE		High	IsMasterProtein	-5.90413e+18	1250	P49442	Inositol polyphosphate 1-phosphatase OS=Mus musculus OX=10090 GN=Inpp1 PE=1 SV=2	>sp|P49442|INPP_MOUSE Inositol polyphosphate 1-phosphatase OS=Mus musculus OX=10090 GN=Inpp1 PE=1 SV=2	FALSE	Mouse	0	80.693	0	41	14	28	10	14	396	43.3	5.01	37.97			5.1	41			18	21			7	13			6	1	Met-loss+Acetyl [N-Term]
FALSE		High	IsMasterProtein	-5.9013e+18	1251	Q8JZQ2	Mitochondrial inner membrane m-AAA protease component AFG3L2 OS=Mus musculus OX=10090 GN=Afg3l2 PE=1 SV=1	>sp|Q8JZQ2|AFG32_MOUSE Mitochondrial inner membrane m-AAA protease component AFG3L2 OS=Mus musculus OX=10090 GN=Afg3l2 PE=1 SV=1	FALSE	Mouse	0	114.022	0	39	28	59	25	25	802	89.5	8.6	76.58		0	2.02	39		2	1	55		3	1	28		2	1	1
FALSE		High	IsMasterProtein	-5.90097e+18	1252	Q9D289	Trafficking protein particle complex subunit 6B OS=Mus musculus OX=10090 GN=Trappc6b PE=1 SV=1	>sp|Q9D289|TPC6B_MOUSE Trafficking protein particle complex subunit 6B OS=Mus musculus OX=10090 GN=Trappc6b PE=1 SV=1	FALSE	Mouse	0	22.381	0	54	8	8	0	8	158	17.9	8.68	6.92				54				8				8				1	Met-loss+Acetyl [N-Term]
FALSE		High	IsMasterProtein	-5.8981e+18	1253	P0DM40	Fer-1-like protein 5 OS=Mus musculus OX=10090 GN=Fer1l5 PE=1 SV=1	>sp|P0DM40|FR1L5_MOUSE Fer-1-like protein 5 OS=Mus musculus OX=10090 GN=Fer1l5 PE=1 SV=1	FALSE	Mouse	0.01	2.001	198	1	1	1	1	1	2038	235.7	7.83				0				1				1				1	1
FALSE		High	IsMasterProtein	-5.89472e+18	1255	Q60597-4	Isoform 4 of 2-oxoglutarate dehydrogenase complex component E1 OS=Mus musculus OX=10090 GN=Ogdh	>sp|Q60597-4|ODO1_MOUSE Isoform 4 of 2-oxoglutarate dehydrogenase complex component E1 OS=Mus musculus OX=10090 GN=Ogdh	FALSE	Mouse	0	326.67	0	56	49	157	1	1	1034	117.7	7.03	209.9		0	1.92	56		3	4	148		5	4	49		4	4	1
FALSE		High	IsMasterProtein	-5.88152e+18	1257	O88653	Ragulator complex protein LAMTOR3 OS=Mus musculus OX=10090 GN=Lamtor3 PE=1 SV=1	>sp|O88653|LTOR3_MOUSE Ragulator complex protein LAMTOR3 OS=Mus musculus OX=10090 GN=Lamtor3 PE=1 SV=1	FALSE	Mouse	0	11.359	0	44	3	10	2	3	124	13.5	7.34	4.49				44				10				3				1
FALSE		High	IsMasterProtein	-5.87768e+18	1259	Q9CQ25	Mitotic-spindle organizing protein 2 OS=Mus musculus OX=10090 GN=Mzt2 PE=1 SV=1	>sp|Q9CQ25|MZT2_MOUSE Mitotic-spindle organizing protein 2 OS=Mus musculus OX=10090 GN=Mzt2 PE=1 SV=1	FALSE	Mouse	0	7.4	0	38	3	3	1	3	159	16.5	10.18	0				38				3				3				1	Met-loss+Acetyl [N-Term]
FALSE		High	IsMasterProtein	-5.87677e+18	1260	Q8BJ71	Nuclear pore complex protein Nup93 OS=Mus musculus OX=10090 GN=Nup93 PE=1 SV=1	>sp|Q8BJ71|NUP93_MOUSE Nuclear pore complex protein Nup93 OS=Mus musculus OX=10090 GN=Nup93 PE=1 SV=1	FALSE	Mouse	0	50.337	0	20	13	14	4	13	819	93.2	5.72	20.6				20				14				13				1
FALSE		High	IsMasterProtein	-5.87284e+18	1261	Q9D1B9	Large ribosomal subunit protein bL28m OS=Mus musculus OX=10090 GN=Mrpl28 PE=1 SV=3	>sp|Q9D1B9|RM28_MOUSE Large ribosomal subunit protein bL28m OS=Mus musculus OX=10090 GN=Mrpl28 PE=1 SV=3	FALSE	Mouse	0	10.174	0	13	4	4	0	4	257	30.2	9.29	1.96				13				4				4				1
FALSE		High	IsMasterProtein	-5.86987e+18	1262	Q9JIA7	Sphingosine kinase 2 OS=Mus musculus OX=10090 GN=Sphk2 PE=1 SV=2	>sp|Q9JIA7|SPHK2_MOUSE Sphingosine kinase 2 OS=Mus musculus OX=10090 GN=Sphk2 PE=1 SV=2	FALSE	Mouse	0	20.014	0	13	5	6	4	5	617	65.6	6.57	6.55				13				6				5				1
FALSE		High	IsMasterProtein	-5.86897e+18	1263	D3YVE8	Solute carrier family 35 member G2 OS=Mus musculus OX=10090 GN=Slc35g2 PE=1 SV=1	>sp|D3YVE8|S35G2_MOUSE Solute carrier family 35 member G2 OS=Mus musculus OX=10090 GN=Slc35g2 PE=1 SV=1	FALSE	Mouse	0.004	2.552	80	3	1	1	1	1	412	46.4	7.87	1.83				3				1				1				1
FALSE		High	IsMasterProtein	-5.86828e+18	1264	Q6GU68	Immunoglobulin superfamily containing leucine-rich repeat protein OS=Mus musculus OX=10090 GN=Islr PE=1 SV=1	>sp|Q6GU68|ISLR_MOUSE Immunoglobulin superfamily containing leucine-rich repeat protein OS=Mus musculus OX=10090 GN=Islr PE=1 SV=1	FALSE	Mouse	0.001	4.374	9	3	1	1	0	1	428	45.6	5.38	2.24				3				1				1				1
FALSE		High	IsMasterProtein	-5.86556e+18	1265	Q9R111	Guanine deaminase OS=Mus musculus OX=10090 GN=Gda PE=1 SV=1	>sp|Q9R111|GUAD_MOUSE Guanine deaminase OS=Mus musculus OX=10090 GN=Gda PE=1 SV=1	FALSE	Mouse	0	205.377	0	76	27	113	4	27	454	51	5.53	217.45		0	0	76		3	7	109		1	3	27		1	3	1
FALSE		High	IsMasterProtein	-5.86374e+18	1266	Q7TQG1	Pleckstrin homology domain-containing family A member 6 OS=Mus musculus OX=10090 GN=Plekha6 PE=1 SV=1	>sp|Q7TQG1|PKHA6_MOUSE Pleckstrin homology domain-containing family A member 6 OS=Mus musculus OX=10090 GN=Plekha6 PE=1 SV=1	FALSE	Mouse	0	6.633	0	4	4	4	0	4	1173	131.3	8.97	0				4				4				4				1
FALSE		High	IsMasterProtein	-5.86131e+18	1267	A8Y5T6	Probable proline--tRNA ligase, mitochondrial OS=Mus musculus OX=10090 GN=Pars2 PE=1 SV=1	>tr|A8Y5T6|A8Y5T6_MOUSE Probable proline--tRNA ligase, mitochondrial OS=Mus musculus OX=10090 GN=Pars2 PE=1 SV=1	FALSE	Mouse	0	8.334	0	9	3	3	0	3	511	57.7	8.21	1.77				9				3				3				1
FALSE		High	IsMasterProtein	-5.86078e+18	1268	A0A1W2P6J7	Septin OS=Mus musculus OX=10090 GN=Septin10 PE=1 SV=1	>tr|A0A1W2P6J7|A0A1W2P6J7_MOUSE Septin OS=Mus musculus OX=10090 GN=Septin10 PE=1 SV=1	FALSE	Mouse	0	8.397	0	5	2	37	0	1	452	52.4	6.6	45.87		0	5.76	5		2	2	29		2	6	2		1	1	1
FALSE		High	IsMasterProtein	-5.85504e+18	1269	Q8BH60	Golgi-associated PDZ and coiled-coil motif-containing protein OS=Mus musculus OX=10090 GN=Gopc PE=1 SV=1	>sp|Q8BH60|GOPC_MOUSE Golgi-associated PDZ and coiled-coil motif-containing protein OS=Mus musculus OX=10090 GN=Gopc PE=1 SV=1	FALSE	Mouse	0	55.925	0	43	15	20	0	15	463	50.6	6.25	25.87				43				20				15				1
FALSE		High	IsMasterProtein	-5.85395e+18	1270	Q91V77	Protein S100 OS=Mus musculus OX=10090 GN=S100a1 PE=1 SV=1	>tr|Q91V77|Q91V77_MOUSE Protein S100 OS=Mus musculus OX=10090 GN=S100a1 PE=1 SV=1	FALSE	Mouse	0	35.582	0	56	4	10	0	4	94	10.5	4.59	27.82				56				10				4				1	Met-loss+Acetyl [N-Term]
FALSE		High	IsMasterProtein	-5.84912e+18	1271	Q99PV0	Pre-mRNA-processing-splicing factor 8 OS=Mus musculus OX=10090 GN=Prpf8 PE=1 SV=2	>sp|Q99PV0|PRP8_MOUSE Pre-mRNA-processing-splicing factor 8 OS=Mus musculus OX=10090 GN=Prpf8 PE=1 SV=2	FALSE	Mouse	0	279.938	0	39	77	119	51	77	2335	273.4	8.84	126.39				39				119				77				1
FALSE		High	IsMasterProtein	-5.84836e+18	1272	O35633	Vesicular inhibitory amino acid transporter OS=Mus musculus OX=10090 GN=Slc32a1 PE=1 SV=3	>sp|O35633|VIAAT_MOUSE Vesicular inhibitory amino acid transporter OS=Mus musculus OX=10090 GN=Slc32a1 PE=1 SV=3	FALSE	Mouse	0	71.01	0	36	14	84	0	13	525	57.3	6.64	87.73			0	36			1	83			1	14			1	1
FALSE		High	IsMasterProtein	-5.84209e+18	1273	Q61271	Activin receptor type-1B OS=Mus musculus OX=10090 GN=Acvr1b PE=1 SV=1	>sp|Q61271|ACV1B_MOUSE Activin receptor type-1B OS=Mus musculus OX=10090 GN=Acvr1b PE=1 SV=1	FALSE	Mouse	0	14.52	0	14	5	6	4	5	505	56.7	7.17	8.36				14				6				5				1
FALSE		High	IsMasterProtein	-5.84013e+18	1274	Q6NXZ5	ADP-ribosylation factor-like 5B OS=Mus musculus OX=10090 GN=Arl5b PE=2 SV=1	>tr|Q6NXZ5|Q6NXZ5_MOUSE ADP-ribosylation factor-like 5B OS=Mus musculus OX=10090 GN=Arl5b PE=2 SV=1	FALSE	Mouse	0.001	3.904	16	6	1	1	0	1	180	20.5	6.52	2.24				6				1				1				1
FALSE		High	IsMasterProtein	-5.8274e+18	1275	P70392	Ras-specific guanine nucleotide-releasing factor 2 OS=Mus musculus OX=10090 GN=Rasgrf2 PE=1 SV=2	>sp|P70392|RGRF2_MOUSE Ras-specific guanine nucleotide-releasing factor 2 OS=Mus musculus OX=10090 GN=Rasgrf2 PE=1 SV=2	FALSE	Mouse	0	56.14	0	17	16	19	2	15	1189	135.6	7.85	17.73				17				19				16				1
FALSE		High	IsMasterProtein	-5.82022e+18	1276	P61082	NEDD8-conjugating enzyme Ubc12 OS=Mus musculus OX=10090 GN=Ube2m PE=1 SV=1	>sp|P61082|UBC12_MOUSE NEDD8-conjugating enzyme Ubc12 OS=Mus musculus OX=10090 GN=Ube2m PE=1 SV=1	FALSE	Mouse	0	41.927	0	39	7	15	1	7	183	20.9	7.69	20.91				39				15				7				1
FALSE		High	IsMasterProtein	-5.81906e+18	1277	A0A338P6F7	Roundabout guidance receptor 1 (Fragment) OS=Mus musculus OX=10090 GN=Robo1 PE=1 SV=1	>tr|A0A338P6F7|A0A338P6F7_MOUSE Roundabout guidance receptor 1 (Fragment) OS=Mus musculus OX=10090 GN=Robo1 PE=1 SV=1	FALSE	Mouse	0	29.772	0	6	7	7	0	7	1622	177.2	5.94	10.59				6				7				7				1
FALSE		High	IsMasterProtein	-5.81814e+18	1278	Q9ET80	Junctophilin-1 OS=Mus musculus OX=10090 GN=Jph1 PE=1 SV=1	>sp|Q9ET80|JPH1_MOUSE Junctophilin-1 OS=Mus musculus OX=10090 GN=Jph1 PE=1 SV=1	FALSE	Mouse	0	6.324	0	5	2	3	2	2	660	71.9	9.22	3.76				5				3				2				1
FALSE		High	IsMasterProtein	-5.81665e+18	1279	Q5DQR4	Syntaxin-binding protein 5-like OS=Mus musculus OX=10090 GN=Stxbp5l PE=1 SV=1	>sp|Q5DQR4|STB5L_MOUSE Syntaxin-binding protein 5-like OS=Mus musculus OX=10090 GN=Stxbp5l PE=1 SV=1	FALSE	Mouse	0	100.302	0	26	21	44	0	20	1185	131.8	6.86	54.29				26				44				21				1
FALSE		High	IsMasterProtein	-5.81524e+18	1280	P46638	Ras-related protein Rab-11B OS=Mus musculus OX=10090 GN=Rab11b PE=1 SV=3	>sp|P46638|RB11B_MOUSE Ras-related protein Rab-11B OS=Mus musculus OX=10090 GN=Rab11b PE=1 SV=3	FALSE	Mouse	0	76.207	0	76	15	83	0	3	218	24.5	5.94	115.14				76				83				15				1	Met-loss+Acetyl [N-Term]
FALSE		High	IsMasterProtein	-5.81108e+18	1282	Q6DIC6	Melanoma-associated antigen D1 OS=Mus musculus OX=10090 GN=Tro PE=1 SV=1	>tr|Q6DIC6|Q6DIC6_MOUSE Melanoma-associated antigen D1 OS=Mus musculus OX=10090 GN=Tro PE=1 SV=1	FALSE	Mouse	0.005	2.377	99	0	1	1	1	1	2087	205.9	9.31	1.86				0				1				1				1
FALSE		High	IsMasterProtein	-5.81106e+18	1283	Q9CR16	Peptidyl-prolyl cis-trans isomerase D OS=Mus musculus OX=10090 GN=Ppid PE=1 SV=3	>sp|Q9CR16|PPID_MOUSE Peptidyl-prolyl cis-trans isomerase D OS=Mus musculus OX=10090 GN=Ppid PE=1 SV=3	FALSE	Mouse	0	70.295	0	51	16	27	12	16	370	40.7	7.43	45.62				51				27				16				1
FALSE		High	IsMasterProtein	-5.80907e+18	1284	H3BIV5	A kinase anchor protein 5 OS=Mus musculus OX=10090 GN=Akap5 PE=1 SV=1	>tr|H3BIV5|H3BIV5_MOUSE A kinase anchor protein 5 OS=Mus musculus OX=10090 GN=Akap5 PE=1 SV=1	FALSE	Mouse	0	164.504	0	66	27	39	0	27	752	80.2	4.77	76.31				66				39				27				1
FALSE		High	IsMasterProtein	-5.80844e+18	1285	Q9EQ06	Estradiol 17-beta-dehydrogenase 11 OS=Mus musculus OX=10090 GN=Hsd17b11 PE=1 SV=1	>sp|Q9EQ06|DHB11_MOUSE Estradiol 17-beta-dehydrogenase 11 OS=Mus musculus OX=10090 GN=Hsd17b11 PE=1 SV=1	FALSE	Mouse	0	20.764	0	20	6	12	1	6	298	32.9	8.66	6.63				20				12				6				1
FALSE		High	IsMasterProtein	-5.79983e+18	1286	Q99M04	Lipoyl synthase, mitochondrial OS=Mus musculus OX=10090 GN=Lias PE=1 SV=1	>sp|Q99M04|LIAS_MOUSE Lipoyl synthase, mitochondrial OS=Mus musculus OX=10090 GN=Lias PE=1 SV=1	FALSE	Mouse	0	28.887	0	34	9	19	1	9	373	41.9	8.88	0	0	11.16	6.36	6	2	34	28	1	1	10	7	1	1	9	7	1
FALSE		High	IsMasterProtein	-5.7982e+18	1287	Q80VD1	Protein FAM98B OS=Mus musculus OX=10090 GN=Fam98b PE=1 SV=1	>sp|Q80VD1|FA98B_MOUSE Protein FAM98B OS=Mus musculus OX=10090 GN=Fam98b PE=1 SV=1	FALSE	Mouse	0	57.914	0	38	12	16	10	10	429	45.3	8.5	30.69				38				16				12				1
FALSE		High	IsMasterProtein	-5.79392e+18	1289	P47753	F-actin-capping protein subunit alpha-1 OS=Mus musculus OX=10090 GN=Capza1 PE=1 SV=4	>sp|P47753|CAZA1_MOUSE F-actin-capping protein subunit alpha-1 OS=Mus musculus OX=10090 GN=Capza1 PE=1 SV=4	FALSE	Mouse	0	62.582	0	72	14	31	1	11	286	32.9	5.55	32.86			2.17	72			10	26			5	14			2	1
FALSE		High	IsMasterProtein	-5.78826e+18	1290	Q9Z2N8	Actin-like protein 6A OS=Mus musculus OX=10090 GN=Actl6a PE=1 SV=2	>sp|Q9Z2N8|ACL6A_MOUSE Actin-like protein 6A OS=Mus musculus OX=10090 GN=Actl6a PE=1 SV=2	FALSE	Mouse	0	14.569	0	21	6	6	0	3	429	47.4	5.6	7.27				21				6				6				1
FALSE		High	IsMasterProtein	-5.78566e+18	1291	P52760	2-iminobutanoate/2-iminopropanoate deaminase OS=Mus musculus OX=10090 GN=Rida PE=1 SV=3	>sp|P52760|RIDA_MOUSE 2-iminobutanoate/2-iminopropanoate deaminase OS=Mus musculus OX=10090 GN=Rida PE=1 SV=3	FALSE	Mouse	0	65.651	0	84	8	47	8	8	135	14.2	8.68	80.93		0		84		12		46		1		8		1		1
FALSE		High	IsMasterProtein	-5.78534e+18	1292	Q8VC42	Regulator of MON1-CCZ1 complex OS=Mus musculus OX=10090 GN=Rmc1 PE=2 SV=1	>sp|Q8VC42|RMC1_MOUSE Regulator of MON1-CCZ1 complex OS=Mus musculus OX=10090 GN=Rmc1 PE=2 SV=1	FALSE	Mouse	0	12.525	0	10	4	5	3	4	657	74.9	7.83	4.28				10				5				4				1
FALSE		High	IsMasterProtein	-5.78108e+18	1296	Q9CZ69	CKLF-like MARVEL transmembrane domain-containing protein 6 OS=Mus musculus OX=10090 GN=Cmtm6 PE=1 SV=1	>sp|Q9CZ69|CKLF6_MOUSE CKLF-like MARVEL transmembrane domain-containing protein 6 OS=Mus musculus OX=10090 GN=Cmtm6 PE=1 SV=1	FALSE	Mouse	0.004	2.485	82	6	1	2	1	1	183	19.8	6.29	0				6				2				1				1
FALSE		High	IsMasterProtein	-5.7792e+18	1297	P20065-2	Isoform Short of Thymosin beta-4 OS=Mus musculus OX=10090 GN=Tmsb4x	>sp|P20065-2|TYB4_MOUSE Isoform Short of Thymosin beta-4 OS=Mus musculus OX=10090 GN=Tmsb4x	FALSE	Mouse	0	21.252	0	34	2	10	2	2	44	5.1	5.06	5.96				34				10				2				1	Met-loss+Acetyl [N-Term]
FALSE		High	IsMasterProtein	-5.77284e+18	1298	K4DI77	WD repeat-containing protein 81 (Fragment) OS=Mus musculus OX=10090 GN=Wdr81 PE=1 SV=1	>tr|K4DI77|K4DI77_MOUSE WD repeat-containing protein 81 (Fragment) OS=Mus musculus OX=10090 GN=Wdr81 PE=1 SV=1	FALSE	Mouse	0	145.173	0	25	35	40	0	35	1934	211.8	5.77	66.8		0		25		1		39		1		35		1		1
FALSE		High	IsMasterProtein	-5.77025e+18	1299	A0A1W2P7Y9	Neuronal cell adhesion molecule OS=Mus musculus OX=10090 GN=Nrcam PE=1 SV=1	>tr|A0A1W2P7Y9|A0A1W2P7Y9_MOUSE Neuronal cell adhesion molecule OS=Mus musculus OX=10090 GN=Nrcam PE=1 SV=1	FALSE	Mouse	0	131.648	0	33	27	60	0	1	1134	125.4	6.38	71.98				33				60				27				1
FALSE		High	IsMasterProtein	-5.7685e+18	1300	Q8K093	Thyrotropin-releasing hormone-degrading ectoenzyme OS=Mus musculus OX=10090 GN=Trhde PE=1 SV=2	>sp|Q8K093|TRHDE_MOUSE Thyrotropin-releasing hormone-degrading ectoenzyme OS=Mus musculus OX=10090 GN=Trhde PE=1 SV=2	FALSE	Mouse	0.001	4.141	16	3	3	3	0	3	1066	122.1	7.49	0				3				3				3				1
FALSE		High	IsMasterProtein	-5.76719e+18	1301	P52912	Cytotoxic granule associated RNA binding protein TIA1 OS=Mus musculus OX=10090 GN=Tia1 PE=1 SV=1	>sp|P52912|TIA1_MOUSE Cytotoxic granule associated RNA binding protein TIA1 OS=Mus musculus OX=10090 GN=Tia1 PE=1 SV=1	FALSE	Mouse	0	9.597	0	9	3	3	0	1	386	42.8	7.74	4.21				9				3				3				1
FALSE		High	IsMasterProtein	-5.76401e+18	1302	Q9Z2C5	Myotubularin OS=Mus musculus OX=10090 GN=Mtm1 PE=1 SV=2	>sp|Q9Z2C5|MTM1_MOUSE Myotubularin OS=Mus musculus OX=10090 GN=Mtm1 PE=1 SV=2	FALSE	Mouse	0.001	4.432	9	2	1	1	0	1	603	69.5	7.75	1.89				2				1				1				1
FALSE		High	IsMasterProtein	-5.75801e+18	1304	Q9D938	Transmembrane protein 160 OS=Mus musculus OX=10090 GN=Tmem160 PE=2 SV=1	>sp|Q9D938|TM160_MOUSE Transmembrane protein 160 OS=Mus musculus OX=10090 GN=Tmem160 PE=2 SV=1	FALSE	Mouse	0.001	3.991	16	12	2	2	0	2	188	19.6	7.3	0				12				2				2				1
FALSE		High	IsMasterProtein	-5.75038e+18	1305	O08600	Endonuclease G, mitochondrial OS=Mus musculus OX=10090 GN=Endog PE=1 SV=1	>sp|O08600|NUCG_MOUSE Endonuclease G, mitochondrial OS=Mus musculus OX=10090 GN=Endog PE=1 SV=1	FALSE	Mouse	0	14.973	0	29	7	10	7	7	294	32.2	9.54	7.97				29				10				7				1
FALSE		High	IsMasterProtein	-5.74958e+18	1306	Q3TIX6	Far upstream element (FUSE) binding protein 3 OS=Mus musculus OX=10090 GN=Fubp3 PE=1 SV=1	>tr|Q3TIX6|Q3TIX6_MOUSE Far upstream element (FUSE) binding protein 3 OS=Mus musculus OX=10090 GN=Fubp3 PE=1 SV=1	FALSE	Mouse	0	27.186	0	22	9	11	0	8	575	61.9	8.38	14.45				22				11				9				1	Met-loss+Acetyl [N-Term]
FALSE		High	IsMasterProtein	-5.7467e+18	1307	P47962	Large ribosomal subunit protein uL18 OS=Mus musculus OX=10090 GN=Rpl5 PE=1 SV=3	>sp|P47962|RL5_MOUSE Large ribosomal subunit protein uL18 OS=Mus musculus OX=10090 GN=Rpl5 PE=1 SV=3	FALSE	Mouse	0	35.388	0	32	10	18	2	10	297	34.4	9.77	13.71				32				18				10				1
FALSE		High	IsMasterProtein	-5.74439e+18	1308	G3X9Y9	Unconventional myosin-Vb OS=Mus musculus OX=10090 GN=Myo5b PE=1 SV=1	>tr|G3X9Y9|G3X9Y9_MOUSE Unconventional myosin-Vb OS=Mus musculus OX=10090 GN=Myo5b PE=1 SV=1	FALSE	Mouse	0	71.533	0	9	17	56	0	6	1844	213.3	6.95	80.01	0	0	3.94	9	1	1	1	47	1	5	3	17	1	2	2	1
FALSE		High	IsMasterProtein	-5.74377e+18	1309	O88737	Protein bassoon OS=Mus musculus OX=10090 GN=Bsn PE=1 SV=4	>sp|O88737|BSN_MOUSE Protein bassoon OS=Mus musculus OX=10090 GN=Bsn PE=1 SV=4	FALSE	Mouse	0	906.643	0	56	147	562	3	142	3942	418.6	7.71	714.57	12.76	32.17	16.93	56	2	10	4	455	18	63	26	147	8	33	12	1
FALSE		High	IsMasterProtein	-5.74215e+18	1310	O35382	Exocyst complex component 4 OS=Mus musculus OX=10090 GN=Exoc4 PE=1 SV=2	>sp|O35382|EXOC4_MOUSE Exocyst complex component 4 OS=Mus musculus OX=10090 GN=Exoc4 PE=1 SV=2	FALSE	Mouse	0	120.14	0	34	27	28	12	27	975	110.5	6.49	33.77				34				28				27				1
FALSE		High	IsMasterProtein	-5.74209e+18	1311	Q9R0M5	Thiamine pyrophosphokinase 1 OS=Mus musculus OX=10090 GN=Tpk1 PE=1 SV=1	>sp|Q9R0M5|TPK1_MOUSE Thiamine pyrophosphokinase 1 OS=Mus musculus OX=10090 GN=Tpk1 PE=1 SV=1	FALSE	Mouse	0	10.524	0	25	4	4	1	4	243	27.1	5.76	0				25				4				4				1
FALSE		High	IsMasterProtein	-5.74117e+18	1312	Q8BHL3	TBC1 domain family member 10B OS=Mus musculus OX=10090 GN=Tbc1d10b PE=1 SV=2	>sp|Q8BHL3|TB10B_MOUSE TBC1 domain family member 10B OS=Mus musculus OX=10090 GN=Tbc1d10b PE=1 SV=2	FALSE	Mouse	0	25.474	0	13	6	8	4	6	798	87.2	8.9	13.25				13				8				6				1
FALSE		High	IsMasterProtein	-5.73886e+18	1313	Q8C0M9	Isoaspartyl peptidase/L-asparaginase OS=Mus musculus OX=10090 GN=Asrgl1 PE=1 SV=1	>sp|Q8C0M9|ASGL1_MOUSE Isoaspartyl peptidase/L-asparaginase OS=Mus musculus OX=10090 GN=Asrgl1 PE=1 SV=1	FALSE	Mouse	0	103.929	0	78	17	76	17	17	326	33.9	7.65	112.93				78				76				17				1
FALSE		High	IsMasterProtein	-5.73558e+18	1314	Q9Z1A1	TFG protein OS=Mus musculus OX=10090 GN=Tfg PE=1 SV=1	>tr|Q9Z1A1|Q9Z1A1_MOUSE TFG protein OS=Mus musculus OX=10090 GN=Tfg PE=1 SV=1	FALSE	Mouse	0	55.2	0	34	8	25	0	8	397	43	5.1	47.55				34				25				8				1
FALSE		High	IsMasterProtein	-5.73542e+18	1315	Q9Z1G4-2	Isoform A1-I of V-type proton ATPase 116 kDa subunit a 1 OS=Mus musculus OX=10090 GN=Atp6v0a1	>sp|Q9Z1G4-2|VPP1_MOUSE Isoform A1-I of V-type proton ATPase 116 kDa subunit a 1 OS=Mus musculus OX=10090 GN=Atp6v0a1	FALSE	Mouse	0	204.782	0	40	32	248	0	32	838	96.2	6.57	319.71		0	0	40		6	7	240		4	4	32		4	4	1
FALSE		High	IsMasterProtein	-5.72921e+18	1316	Q9CXT8	Mitochondrial-processing peptidase subunit beta OS=Mus musculus OX=10090 GN=Pmpcb PE=1 SV=1	>sp|Q9CXT8|MPPB_MOUSE Mitochondrial-processing peptidase subunit beta OS=Mus musculus OX=10090 GN=Pmpcb PE=1 SV=1	FALSE	Mouse	0	29.203	0	21	9	16	7	8	489	54.6	6.99	18.17			0	21			2	15			1	9			1	1
FALSE		High	IsMasterProtein	-5.72874e+18	1317	P21126	Ubiquitin-like protein 4A OS=Mus musculus OX=10090 GN=Ubl4a PE=1 SV=1	>sp|P21126|UBL4A_MOUSE Ubiquitin-like protein 4A OS=Mus musculus OX=10090 GN=Ubl4a PE=1 SV=1	FALSE	Mouse	0	21.813	0	52	7	9	6	7	157	17.8	8.44	7.92				52				9				7				1
FALSE		High	IsMasterProtein	-5.72624e+18	1318	Q8BHJ5	F-box-like/WD repeat-containing protein TBL1XR1 OS=Mus musculus OX=10090 GN=Tbl1xr1 PE=1 SV=1	>sp|Q8BHJ5|TBL1R_MOUSE F-box-like/WD repeat-containing protein TBL1XR1 OS=Mus musculus OX=10090 GN=Tbl1xr1 PE=1 SV=1	FALSE	Mouse	0	28.665	0	18	6	6	0	6	514	55.6	5.63	5.97				18				6				6				1	Met-loss+Acetyl [N-Term]
FALSE		High	IsMasterProtein	-5.72587e+18	1319	O54692	Centromere/kinetochore protein zw10 homolog OS=Mus musculus OX=10090 GN=Zw10 PE=1 SV=3	>sp|O54692|ZW10_MOUSE Centromere/kinetochore protein zw10 homolog OS=Mus musculus OX=10090 GN=Zw10 PE=1 SV=3	FALSE	Mouse	0	5.366	1	3	2	2	2	2	779	88	5.92	1.71				3				2				2				1
FALSE		High	IsMasterProtein	-5.71728e+18	1320	Q80UM7	Mannosyl-oligosaccharide glucosidase OS=Mus musculus OX=10090 GN=Mogs PE=1 SV=1	>sp|Q80UM7|MOGS_MOUSE Mannosyl-oligosaccharide glucosidase OS=Mus musculus OX=10090 GN=Mogs PE=1 SV=1	FALSE	Mouse	0	33.248	0	13	9	10	9	9	834	91.8	9	17.18				13				10				9				1
FALSE		High	IsMasterProtein	-5.71717e+18	1321	O08734	Bcl-2 homologous antagonist/killer OS=Mus musculus OX=10090 GN=Bak1 PE=1 SV=3	>sp|O08734|BAK_MOUSE Bcl-2 homologous antagonist/killer OS=Mus musculus OX=10090 GN=Bak1 PE=1 SV=3	FALSE	Mouse	0	6.224	0	10	2	2	1	2	209	23.3	6.18	3.53				10				2				2				1
FALSE		High	IsMasterProtein	-5.71371e+18	1322	Q8R146	Acylamino-acid-releasing enzyme OS=Mus musculus OX=10090 GN=Apeh PE=1 SV=3	>sp|Q8R146|ACPH_MOUSE Acylamino-acid-releasing enzyme OS=Mus musculus OX=10090 GN=Apeh PE=1 SV=3	FALSE	Mouse	0	35.014	0	12	8	10	0	8	732	81.5	5.59	16.62				12				10				8				1
FALSE		High	IsMasterProtein	-5.71303e+18	1323	P97371	Proteasome activator complex subunit 1 OS=Mus musculus OX=10090 GN=Psme1 PE=1 SV=2	>sp|P97371|PSME1_MOUSE Proteasome activator complex subunit 1 OS=Mus musculus OX=10090 GN=Psme1 PE=1 SV=2	FALSE	Mouse	0	36.004	0	52	12	18	0	12	249	28.7	5.97	19.61				52				18				12				1
FALSE		High	IsMasterProtein	-5.71054e+18	1324	P35802	Neuronal membrane glycoprotein M6-a OS=Mus musculus OX=10090 GN=Gpm6a PE=1 SV=1	>sp|P35802|GPM6A_MOUSE Neuronal membrane glycoprotein M6-a OS=Mus musculus OX=10090 GN=Gpm6a PE=1 SV=1	FALSE	Mouse	0	72.551	0	34	11	144	10	11	278	31.1	5.27	155.71		1.64		34		4		143		1		11		1		1	Acetyl [N-Term]
FALSE		High	IsMasterProtein	-5.70951e+18	1325	Q9CQF9	Prenylcysteine oxidase 1 OS=Mus musculus OX=10090 GN=Pcyox1 PE=1 SV=1	>sp|Q9CQF9|PCYOX_MOUSE Prenylcysteine oxidase 1 OS=Mus musculus OX=10090 GN=Pcyox1 PE=1 SV=1	FALSE	Mouse	0	146.599	0	61	20	67	4	20	505	56.5	6.92	97.66				61				67				20				1
FALSE		High	IsMasterProtein	-5.70284e+18	1326	Q15323	Keratin, type I cuticular Ha1 OS=Homo sapiens GN=KRT31 PE=2 SV=3	>sp|Q15323|K1H1_HUMAN Keratin, type I cuticular Ha1 OS=Homo sapiens GN=KRT31 PE=2 SV=3	TRUE	Contaminants	0	87.193	0	56	22	250	2	4	416	47.2	4.88	8.63	75.85	164.83	49.98	2	10	56	16	13	66	120	51	1	5	22	7	1	Met-loss [N-Term]
FALSE		High	IsMasterProtein	-5.70186e+18	1327	P63073	Eukaryotic translation initiation factor 4E OS=Mus musculus OX=10090 GN=Eif4e PE=1 SV=1	>sp|P63073|IF4E_MOUSE Eukaryotic translation initiation factor 4E OS=Mus musculus OX=10090 GN=Eif4e PE=1 SV=1	FALSE	Mouse	0	35.573	0	43	8	23	0	8	217	25	6.15	17.21				43				23				8				1	Met-loss+Acetyl [N-Term]
FALSE		High	IsMasterProtein	-5.70156e+18	1328	F8WHQ1	Tumor protein D52 OS=Mus musculus OX=10090 GN=Tpd52 PE=1 SV=1	>tr|F8WHQ1|F8WHQ1_MOUSE Tumor protein D52 OS=Mus musculus OX=10090 GN=Tpd52 PE=1 SV=1	FALSE	Mouse	0	54.326	0	53	12	29	1	12	247	26.9	4.96	47.85				53				29				12				1
FALSE		High	IsMasterProtein	-5.69791e+18	1330	P83870	PHD finger-like domain-containing protein 5A OS=Mus musculus OX=10090 GN=Phf5a PE=1 SV=1	>sp|P83870|PHF5A_MOUSE PHD finger-like domain-containing protein 5A OS=Mus musculus OX=10090 GN=Phf5a PE=1 SV=1	FALSE	Mouse	0	12.282	0	30	5	14	5	5	110	12.4	8.41	9.76				30				14				5				1
FALSE		High	IsMasterProtein	-5.69515e+18	1331	Q99P72	Reticulon-4 OS=Mus musculus OX=10090 GN=Rtn4 PE=1 SV=2	>sp|Q99P72|RTN4_MOUSE Reticulon-4 OS=Mus musculus OX=10090 GN=Rtn4 PE=1 SV=2	FALSE	Mouse	0	259.952	0	61	42	129	1	36	1162	126.5	4.54	147.24	0			61	1			128	1			42	1			1
FALSE		High	IsMasterProtein	-5.6929e+18	1332	Q9CRB9	MICOS complex subunit Mic19 OS=Mus musculus OX=10090 GN=Chchd3 PE=1 SV=1	>sp|Q9CRB9|MIC19_MOUSE MICOS complex subunit Mic19 OS=Mus musculus OX=10090 GN=Chchd3 PE=1 SV=1	FALSE	Mouse	0	64.26	0	51	15	47	0	3	227	26.3	8.37	71.24		3.48		51		12		44		3		15		3		1
FALSE		High	IsMasterProtein	-5.69184e+18	1333	Q9EPK6	Nucleotide exchange factor SIL1 OS=Mus musculus OX=10090 GN=Sil1 PE=1 SV=2	>sp|Q9EPK6|SIL1_MOUSE Nucleotide exchange factor SIL1 OS=Mus musculus OX=10090 GN=Sil1 PE=1 SV=2	FALSE	Mouse	0	7.083	0	6	2	2	0	2	465	52.4	5.27	4.33				6				2				2				1
FALSE		High	IsMasterProtein	-5.69047e+18	1334	Q9WV98	Mitochondrial import inner membrane translocase subunit Tim9 OS=Mus musculus OX=10090 GN=Timm9 PE=1 SV=1	>sp|Q9WV98|TIM9_MOUSE Mitochondrial import inner membrane translocase subunit Tim9 OS=Mus musculus OX=10090 GN=Timm9 PE=1 SV=1	FALSE	Mouse	0	27.185	0	79	6	14	2	6	89	10.3	7.21	19.96				79				14				6				1	Met-loss+Acetyl [N-Term]
FALSE		High	IsMasterProtein	-5.69017e+18	1335	Q8CI43	Myosin light chain 6B OS=Mus musculus OX=10090 GN=Myl6b PE=1 SV=1	>sp|Q8CI43|MYL6B_MOUSE Myosin light chain 6B OS=Mus musculus OX=10090 GN=Myl6b PE=1 SV=1	FALSE	Mouse	0	21.275	0	24	5	11	4	4	207	22.7	5.53	20.8				24				11				5				1
FALSE		High	IsMasterProtein	-5.68745e+18	1336	D3YVV3	Ankyrin repeat domain 29 OS=Mus musculus OX=10090 GN=Ankrd29 PE=1 SV=1	>tr|D3YVV3|D3YVV3_MOUSE Ankyrin repeat domain 29 OS=Mus musculus OX=10090 GN=Ankrd29 PE=1 SV=1	FALSE	Mouse	0	14.645	0	20	5	5	0	5	309	33.2	8.43	8.41				20				5				5				1
FALSE		High	IsMasterProtein	-5.68237e+18	1337	P26040	Ezrin OS=Mus musculus OX=10090 GN=Ezr PE=1 SV=3	>sp|P26040|EZRI_MOUSE Ezrin OS=Mus musculus OX=10090 GN=Ezr PE=1 SV=3	FALSE	Mouse	0	71.922	0	37	21	50	11	11	586	69.4	6.1	37.08	0	8.29	1.81	35	3	14	6	24	4	16	6	20	2	8	4	1
FALSE		High	IsMasterProtein	-5.68198e+18	1338	Q9ERR1	Nuclear distribution protein nudE-like 1 OS=Mus musculus OX=10090 GN=Ndel1 PE=1 SV=2	>sp|Q9ERR1|NDEL1_MOUSE Nuclear distribution protein nudE-like 1 OS=Mus musculus OX=10090 GN=Ndel1 PE=1 SV=2	FALSE	Mouse	0	36.176	0	25	7	8	0	7	345	38.3	5.24	21.63				25				8				7				1
FALSE		High	IsMasterProtein	-5.67496e+18	1339	A0A0R4J0L5	Conserved oligomeric Golgi complex subunit 6 OS=Mus musculus OX=10090 GN=Cog6 PE=1 SV=1	>tr|A0A0R4J0L5|A0A0R4J0L5_MOUSE Conserved oligomeric Golgi complex subunit 6 OS=Mus musculus OX=10090 GN=Cog6 PE=1 SV=1	FALSE	Mouse	0.004	2.503	81	2	1	1	0	1	657	73	6.14	0				2				1				1				1
FALSE		High	IsMasterProtein	-5.67231e+18	1340	P13634	Carbonic anhydrase 1 OS=Mus musculus OX=10090 GN=Ca1 PE=1 SV=4	>sp|P13634|CAH1_MOUSE Carbonic anhydrase 1 OS=Mus musculus OX=10090 GN=Ca1 PE=1 SV=4	FALSE	Mouse	0	20.828	0	28	6	11	3	6	261	28.3	6.96	8.02				28				11				6				1
FALSE		High	IsMasterProtein	-5.67212e+18	1341	Q9WU79	Proline dehydrogenase 1, mitochondrial OS=Mus musculus OX=10090 GN=Prodh PE=1 SV=2	>sp|Q9WU79|PROD_MOUSE Proline dehydrogenase 1, mitochondrial OS=Mus musculus OX=10090 GN=Prodh PE=1 SV=2	FALSE	Mouse	0	57.361	0	30	11	13	0	11	599	68	8.24	22.94				30				13				11				1
FALSE		High	IsMasterProtein	-5.66352e+18	1342	Q80YA9-2	Isoform 2 of Connector enhancer of kinase suppressor of ras 2 OS=Mus musculus OX=10090 GN=Cnksr2	>sp|Q80YA9-2|CNKR2_MOUSE Isoform 2 of Connector enhancer of kinase suppressor of ras 2 OS=Mus musculus OX=10090 GN=Cnksr2	FALSE	Mouse	0	79.273	0	27	19	30	1	1	983	111.8	6.47	37.29				27				30				19				1	Met-loss+Acetyl [N-Term]
FALSE		High	IsMasterProtein	-5.6618e+18	1343	Q8JZQ9	Eukaryotic translation initiation factor 3 subunit B OS=Mus musculus OX=10090 GN=Eif3b PE=1 SV=1	>sp|Q8JZQ9|EIF3B_MOUSE Eukaryotic translation initiation factor 3 subunit B OS=Mus musculus OX=10090 GN=Eif3b PE=1 SV=1	FALSE	Mouse	0	81.262	0	31	19	24	19	19	803	91.3	5.02	39.97				31				24				19				1
FALSE		High	IsMasterProtein	-5.6615e+18	1344	P12658	Calbindin OS=Mus musculus OX=10090 GN=Calb1 PE=1 SV=2	>sp|P12658|CALB1_MOUSE Calbindin OS=Mus musculus OX=10090 GN=Calb1 PE=1 SV=2	FALSE	Mouse	0	124.452	0	68	22	164	21	21	261	30	4.83	180.22		1.92		68		4		163		1		22		1		1
FALSE		High	IsMasterProtein	-5.66076e+18	1345	Q6P2B1	Transportin-3 OS=Mus musculus OX=10090 GN=Tnpo3 PE=1 SV=1	>sp|Q6P2B1|TNPO3_MOUSE Transportin-3 OS=Mus musculus OX=10090 GN=Tnpo3 PE=1 SV=1	FALSE	Mouse	0	42.331	0	18	11	12	1	11	923	104.1	5.57	10.94				18				12				11				1
FALSE		High	IsMasterProtein	-5.64972e+18	1346	Q60634	Flotillin-2 OS=Mus musculus OX=10090 GN=Flot2 PE=1 SV=2	>sp|Q60634|FLOT2_MOUSE Flotillin-2 OS=Mus musculus OX=10090 GN=Flot2 PE=1 SV=2	FALSE	Mouse	0	112.31	0	57	21	38	1	21	428	47	5.2	60.39			0	57			5	36			2	21			2	1
FALSE		High	IsMasterProtein	-5.64874e+18	1347	Q3U214	Microtubule-associated serine/threonine-protein kinase 3 OS=Mus musculus OX=10090 GN=Mast3 PE=1 SV=3	>sp|Q3U214|MAST3_MOUSE Microtubule-associated serine/threonine-protein kinase 3 OS=Mus musculus OX=10090 GN=Mast3 PE=1 SV=3	FALSE	Mouse	0	16.607	0	6	6	7	0	5	1321	144.1	8.44	4.18				6				7				6				1
FALSE		High	IsMasterProtein	-5.64773e+18	1348	Q9CZJ2	Heat shock 70 kDa protein 12B OS=Mus musculus OX=10090 GN=Hspa12b PE=1 SV=1	>sp|Q9CZJ2|HS12B_MOUSE Heat shock 70 kDa protein 12B OS=Mus musculus OX=10090 GN=Hspa12b PE=1 SV=1	FALSE	Mouse	0	32.48	0	14	9	18	6	6	685	76.1	8.47	26.38		0	1.64	14		2	2	14		2	2	9		1	1	1
FALSE		High	IsMasterProtein	-5.6424e+18	1350	Q9WVA4	Transgelin-2 OS=Mus musculus OX=10090 GN=Tagln2 PE=1 SV=4	>sp|Q9WVA4|TAGL2_MOUSE Transgelin-2 OS=Mus musculus OX=10090 GN=Tagln2 PE=1 SV=4	FALSE	Mouse	0	24.2	0	44	7	14	4	5	199	22.4	8.24	21.2				44				14				7				1
FALSE		High	IsMasterProtein	-5.64088e+18	1351	P02441	Keratin, high-sulfur matrix protein, IIIA3 OS=Ovis aries PE=1 SV=1	>sp|P02441|KRA3_SHEEP Keratin, high-sulfur matrix protein, IIIA3 OS=Ovis aries PE=1 SV=1	TRUE	Contaminants	0.005	2.349	105	8	1	1	0	1	131	14.2	8.12			2.12				8				1				1		1
FALSE		High	IsMasterProtein	-5.63912e+18	1352	Q9R1P0	Proteasome subunit alpha type-4 OS=Mus musculus OX=10090 GN=Psma4 PE=1 SV=1	>sp|Q9R1P0|PSA4_MOUSE Proteasome subunit alpha type-4 OS=Mus musculus OX=10090 GN=Psma4 PE=1 SV=1	FALSE	Mouse	0	43.178	0	61	11	31	2	11	261	29.5	7.72	24.91			0	61			3	30			1	11			1	1
FALSE		High	IsMasterProtein	-5.63817e+18	1353	Q3TWI9	Mechanosensitive cation channel TMEM63B OS=Mus musculus OX=10090 GN=Tmem63b PE=1 SV=1	>sp|Q3TWI9|TM63B_MOUSE Mechanosensitive cation channel TMEM63B OS=Mus musculus OX=10090 GN=Tmem63b PE=1 SV=1	FALSE	Mouse	0.003	2.923	60	3	2	2	0	2	832	94.7	7.49	0				3				2				2				1
FALSE		High	IsMasterProtein	-5.63719e+18	1354	Q9JKC6	Cell cycle exit and neuronal differentiation protein 1 OS=Mus musculus OX=10090 GN=Cend1 PE=1 SV=1	>sp|Q9JKC6|CEND_MOUSE Cell cycle exit and neuronal differentiation protein 1 OS=Mus musculus OX=10090 GN=Cend1 PE=1 SV=1	FALSE	Mouse	0	48.073	0	58	9	27	9	9	149	15	8.97	43.5				58				27				9				1
FALSE		High	IsMasterProtein	-5.62983e+18	1355	O09131	Glutathione S-transferase omega-1 OS=Mus musculus OX=10090 GN=Gsto1 PE=1 SV=2	>sp|O09131|GSTO1_MOUSE Glutathione S-transferase omega-1 OS=Mus musculus OX=10090 GN=Gsto1 PE=1 SV=2	FALSE	Mouse	0	26.498	0	50	10	23	2	10	240	27.5	7.36	19.35				50				23				10				1
FALSE		High	IsMasterProtein	-5.62744e+18	1356	Q99J27	Acetyl-coenzyme A transporter 1 OS=Mus musculus OX=10090 GN=Slc33a1 PE=1 SV=1	>sp|Q99J27|ACATN_MOUSE Acetyl-coenzyme A transporter 1 OS=Mus musculus OX=10090 GN=Slc33a1 PE=1 SV=1	FALSE	Mouse	0	6.143	0	3	1	1	1	1	550	61	8.16	2.16				3				1				1				1
FALSE		High	IsMasterProtein	-5.62559e+18	1357	O88851	Serine hydrolase RBBP9 OS=Mus musculus OX=10090 GN=Rbbp9 PE=1 SV=2	>sp|O88851|RBBP9_MOUSE Serine hydrolase RBBP9 OS=Mus musculus OX=10090 GN=Rbbp9 PE=1 SV=2	FALSE	Mouse	0	13.546	0	35	4	8	4	4	186	20.9	5.97	0				35				8				4				1
FALSE		High	IsMasterProtein	-5.62306e+18	1358	Q78J03	Methionine-R-sulfoxide reductase B2, mitochondrial OS=Mus musculus OX=10090 GN=Msrb2 PE=1 SV=1	>sp|Q78J03|MSRB2_MOUSE Methionine-R-sulfoxide reductase B2, mitochondrial OS=Mus musculus OX=10090 GN=Msrb2 PE=1 SV=1	FALSE	Mouse	0	7.977	0	17	3	3	3	3	175	19.1	9.06	3.57				17				3				3				1
FALSE		High	IsMasterProtein	-5.62078e+18	1359	O08599	Syntaxin-binding protein 1 OS=Mus musculus OX=10090 GN=Stxbp1 PE=1 SV=2	>sp|O08599|STXB1_MOUSE Syntaxin-binding protein 1 OS=Mus musculus OX=10090 GN=Stxbp1 PE=1 SV=2	FALSE	Mouse	0	449.341	0	80	47	585	3	3	594	67.5	6.96	854.93	2.19	50.42	69.29	80	16	42	56	471	13	35	66	47	8	21	27	1
FALSE		High	IsMasterProtein	-5.61979e+18	1360	O08807	Peroxiredoxin-4 OS=Mus musculus OX=10090 GN=Prdx4 PE=1 SV=1	>sp|O08807|PRDX4_MOUSE Peroxiredoxin-4 OS=Mus musculus OX=10090 GN=Prdx4 PE=1 SV=1	FALSE	Mouse	0	30.947	0	32	8	36	1	6	274	31	7.15	40.03			0	32			3	35			1	8			1	1
FALSE		High	IsMasterProtein	-5.61102e+18	1361	P70425	GTP-binding protein Rit2 OS=Mus musculus OX=10090 GN=Rit2 PE=1 SV=1	>sp|P70425|RIT2_MOUSE GTP-binding protein Rit2 OS=Mus musculus OX=10090 GN=Rit2 PE=1 SV=1	FALSE	Mouse	0	24.954	0	34	7	10	7	7	217	24.8	6.92	12.25				34				10				7				1
FALSE		High	IsMasterProtein	-5.60521e+18	1362	Q9D1M0	Protein SEC13 homolog OS=Mus musculus OX=10090 GN=Sec13 PE=1 SV=3	>sp|Q9D1M0|SEC13_MOUSE Protein SEC13 homolog OS=Mus musculus OX=10090 GN=Sec13 PE=1 SV=3	FALSE	Mouse	0	27.297	0	24	5	8	5	5	322	35.5	5.38	9.46			0	24			3	7			1	5			1	1
FALSE		High	IsMasterProtein	-5.59961e+18	1363	Q60960	Importin subunit alpha-5 OS=Mus musculus OX=10090 GN=Kpna1 PE=1 SV=2	>sp|Q60960|IMA5_MOUSE Importin subunit alpha-5 OS=Mus musculus OX=10090 GN=Kpna1 PE=1 SV=2	FALSE	Mouse	0	51.088	0	24	10	15	2	3	538	60.1	5.01	23.72				24				15				10				1
FALSE		High	IsMasterProtein	-5.5964e+18	1364	A0A338P6I9	Predicted gene, 56451 OS=Mus musculus OX=10090 GN=Gm56451 PE=1 SV=1	>tr|A0A338P6I9|A0A338P6I9_MOUSE Predicted gene, 56451 OS=Mus musculus OX=10090 GN=Gm56451 PE=1 SV=1	FALSE	Mouse	0	14.71	0	56	4	6	4	4	59	6.8	8.63	7.08				56				6				4				1	Met-loss [N-Term]
FALSE		High	IsMasterProtein	-5.5926e+18	1365	P60824	Cold-inducible RNA-binding protein OS=Mus musculus OX=10090 GN=Cirbp PE=1 SV=1	>sp|P60824|CIRBP_MOUSE Cold-inducible RNA-binding protein OS=Mus musculus OX=10090 GN=Cirbp PE=1 SV=1	FALSE	Mouse	0	21.133	0	38	5	11	1	5	172	18.6	9.61	10.35	0	1.73		38	27	15		6	3	2		5	3	2		1
FALSE		High	IsMasterProtein	-5.58432e+18	1366	G5E8R1	Tropomyosin 1, alpha OS=Mus musculus OX=10090 GN=Tpm1 PE=1 SV=1	>tr|G5E8R1|G5E8R1_MOUSE Tropomyosin 1, alpha OS=Mus musculus OX=10090 GN=Tpm1 PE=1 SV=1	FALSE	Mouse	0	64.543	0	50	18	53	0	3	248	28.5	4.77	63.65				50				53				18				1	Met-loss+Acetyl [N-Term]
FALSE		High	IsMasterProtein	-5.57976e+18	1367	Q569Z5	Probable ATP-dependent RNA helicase DDX46 OS=Mus musculus OX=10090 GN=Ddx46 PE=1 SV=2	>sp|Q569Z5|DDX46_MOUSE Probable ATP-dependent RNA helicase DDX46 OS=Mus musculus OX=10090 GN=Ddx46 PE=1 SV=2	FALSE	Mouse	0	22.289	0	8	8	10	1	8	1032	117.4	9.26	5.71				8				10				8				1
FALSE		High	IsMasterProtein	-5.57788e+18	1368	Q9DCG9	Multifunctional methyltransferase subunit TRM112-like protein OS=Mus musculus OX=10090 GN=Trmt112 PE=1 SV=1	>sp|Q9DCG9|TR112_MOUSE Multifunctional methyltransferase subunit TRM112-like protein OS=Mus musculus OX=10090 GN=Trmt112 PE=1 SV=1	FALSE	Mouse	0	11.21	0	47	4	4	0	4	125	14.1	5.27	4.61				47				4				4				1
FALSE		High	IsMasterProtein	-5.57698e+18	1369	Q925N0	Sideroflexin-5 OS=Mus musculus OX=10090 GN=Sfxn5 PE=1 SV=2	>sp|Q925N0|SFXN5_MOUSE Sideroflexin-5 OS=Mus musculus OX=10090 GN=Sfxn5 PE=1 SV=2	FALSE	Mouse	0	63.43	0	46	11	38	0	11	342	37.3	9.44	43.25				46				38				11				1	Met-loss+Acetyl [N-Term]
FALSE		High	IsMasterProtein	-5.57308e+18	1373	Q9D115	Zinc finger protein 706 OS=Mus musculus OX=10090 GN=Znf706 PE=1 SV=1	>sp|Q9D115|ZN706_MOUSE Zinc finger protein 706 OS=Mus musculus OX=10090 GN=Znf706 PE=1 SV=1	FALSE	Mouse	0.001	3.761	17	30	2	7	2	2	76	8.5	10.01		2.18	4.53			16	30			2	5			1	2		1
FALSE		High	IsMasterProtein	-5.57186e+18	1374	Q8K157	Galactose mutarotase OS=Mus musculus OX=10090 GN=Galm PE=1 SV=1	>sp|Q8K157|GALM_MOUSE Galactose mutarotase OS=Mus musculus OX=10090 GN=Galm PE=1 SV=1	FALSE	Mouse	0	6.296	0	8	2	2	2	2	342	37.8	6.74	1.69				8				2				2				1
FALSE		High	IsMasterProtein	-5.57086e+18	1375	Q3TZ89	Protein transport protein Sec31B OS=Mus musculus OX=10090 GN=Sec31b PE=1 SV=2	>sp|Q3TZ89|SC31B_MOUSE Protein transport protein Sec31B OS=Mus musculus OX=10090 GN=Sec31b PE=1 SV=2	FALSE	Mouse	0.001	4.033	16	1	2	13	0	1	1158	125.6	7.77	3.36		6.96	1.77	1		1	1	3		6	4	1		1	1	1
FALSE		High	IsMasterProtein	-5.56495e+18	1376	P35278	Ras-related protein Rab-5C OS=Mus musculus OX=10090 GN=Rab5c PE=1 SV=2	>sp|P35278|RAB5C_MOUSE Ras-related protein Rab-5C OS=Mus musculus OX=10090 GN=Rab5c PE=1 SV=2	FALSE	Mouse	0	76.887	0	72	10	73	1	7	216	23.4	8.41	95.04		0		72		5		72		1		10		1		1
FALSE		High	IsMasterProtein	-5.56262e+18	1377	E9QK41	Actin-binding LIM protein 1 OS=Mus musculus OX=10090 GN=Ablim1 PE=1 SV=1	>tr|E9QK41|E9QK41_MOUSE Actin-binding LIM protein 1 OS=Mus musculus OX=10090 GN=Ablim1 PE=1 SV=1	FALSE	Mouse	0	38.364	0	16	11	19	0	11	861	96.8	8.63	29.22		0		16		1		18		1		11		1		1
FALSE		High	IsMasterProtein	-5.56235e+18	1378	P47934	Carnitine O-acetyltransferase OS=Mus musculus OX=10090 GN=Crat PE=1 SV=3	>sp|P47934|CACP_MOUSE Carnitine O-acetyltransferase OS=Mus musculus OX=10090 GN=Crat PE=1 SV=3	FALSE	Mouse	0	73.744	0	29	16	22	0	16	626	70.8	8.44	35.02			0	29			2	20			2	16			2	1
FALSE		High	IsMasterProtein	-5.56054e+18	1379	B1AR17	DNA helicase OS=Mus musculus OX=10090 GN=Chd3 PE=1 SV=1	>tr|B1AR17|B1AR17_MOUSE DNA helicase OS=Mus musculus OX=10090 GN=Chd3 PE=1 SV=1	FALSE	Mouse	0	23.174	0	4	7	14	0	1	2055	232.6	6.27	16.18		0	0	3		0	0	12		1	1	6		1	1	1
FALSE		High	IsMasterProtein	-5.55995e+18	1380	D3Z0M9	Probable ATP-dependent RNA helicase DDX23 OS=Mus musculus OX=10090 GN=Ddx23 PE=1 SV=1	>tr|D3Z0M9|D3Z0M9_MOUSE Probable ATP-dependent RNA helicase DDX23 OS=Mus musculus OX=10090 GN=Ddx23 PE=1 SV=1	FALSE	Mouse	0	9.539	0	5	4	4	4	4	819	95.4	9.58	3.98				5				4				4				1
FALSE		High	IsMasterProtein	-5.559e+18	1381	Q9D032	Single-stranded DNA-binding protein 3 OS=Mus musculus OX=10090 GN=Ssbp3 PE=1 SV=2	>sp|Q9D032|SSBP3_MOUSE Single-stranded DNA-binding protein 3 OS=Mus musculus OX=10090 GN=Ssbp3 PE=1 SV=2	FALSE	Mouse	0.001	3.391	23	3	1	1	0	1	388	40.4	6.9	2.96				3				1				1				1
FALSE		High	IsMasterProtein	-5.55733e+18	1382	Q8C8N2	Protein SCAI OS=Mus musculus OX=10090 GN=Scai PE=1 SV=2	>sp|Q8C8N2|SCAI_MOUSE Protein SCAI OS=Mus musculus OX=10090 GN=Scai PE=1 SV=2	FALSE	Mouse	0	117.057	0	51	24	62	6	22	606	70.2	8.6	90.9				51				62				24				1
FALSE		High	IsMasterProtein	-5.54917e+18	1384	P26048	Gamma-aminobutyric acid receptor subunit alpha-2 OS=Mus musculus OX=10090 GN=Gabra2 PE=1 SV=1	>sp|P26048|GBRA2_MOUSE Gamma-aminobutyric acid receptor subunit alpha-2 OS=Mus musculus OX=10090 GN=Gabra2 PE=1 SV=1	FALSE	Mouse	0	28.769	0	17	8	35	2	2	451	51.1	9.06	36.31			0	17			2	34			1	8			1	1
FALSE		High	IsMasterProtein	-5.53924e+18	1385	P23927	Alpha-crystallin B chain OS=Mus musculus OX=10090 GN=Cryab PE=1 SV=2	>sp|P23927|CRYAB_MOUSE Alpha-crystallin B chain OS=Mus musculus OX=10090 GN=Cryab PE=1 SV=2	FALSE	Mouse	0	48.099	0	58	10	19	3	10	175	20.1	7.33	31.59				58				19				10				1
FALSE		High	IsMasterProtein	-5.53675e+18	1386	Q9CR62	Mitochondrial 2-oxoglutarate/malate carrier protein OS=Mus musculus OX=10090 GN=Slc25a11 PE=1 SV=3	>sp|Q9CR62|M2OM_MOUSE Mitochondrial 2-oxoglutarate/malate carrier protein OS=Mus musculus OX=10090 GN=Slc25a11 PE=1 SV=3	FALSE	Mouse	0	93.295	0	67	18	91	7	18	314	34.1	9.94	90.43			0	67			26	84			7	18			6	1	Met-loss+Acetyl [N-Term]
FALSE		High	IsMasterProtein	-5.5362e+18	1387	P11247	Myeloperoxidase OS=Mus musculus OX=10090 GN=Mpo PE=1 SV=2	>sp|P11247|PERM_MOUSE Myeloperoxidase OS=Mus musculus OX=10090 GN=Mpo PE=1 SV=2	FALSE	Mouse	0.001	4.649	9	3	2	3	2	2	718	81.1	9.55			1.91	0			3	1			2	1			2	1	1
FALSE		High	IsMasterProtein	-5.53491e+18	1388	Q922Q4	Pyrroline-5-carboxylate reductase 2 OS=Mus musculus OX=10090 GN=Pycr2 PE=1 SV=1	>sp|Q922Q4|P5CR2_MOUSE Pyrroline-5-carboxylate reductase 2 OS=Mus musculus OX=10090 GN=Pycr2 PE=1 SV=1	FALSE	Mouse	0	35.927	0	31	8	9	5	8	320	33.6	7.77	16.37				31				9				8				1
FALSE		High	IsMasterProtein	-5.53105e+18	1389	D3Z3M7	CAP-GLY domain containing linker protein 1 OS=Mus musculus OX=10090 GN=Clip1 PE=1 SV=1	>tr|D3Z3M7|D3Z3M7_MOUSE CAP-GLY domain containing linker protein 1 OS=Mus musculus OX=10090 GN=Clip1 PE=1 SV=1	FALSE	Mouse	0	103.535	0	26	32	33	1	1	1320	147.9	5.31	37.79		0		25		1		32		1		31		1		1	Met-loss+Acetyl [N-Term]
FALSE		High	IsMasterProtein	-5.52912e+18	1390	Q01279	Epidermal growth factor receptor OS=Mus musculus OX=10090 GN=Egfr PE=1 SV=1	>sp|Q01279|EGFR_MOUSE Epidermal growth factor receptor OS=Mus musculus OX=10090 GN=Egfr PE=1 SV=1	FALSE	Mouse	0	13.495	0	6	6	6	1	6	1210	134.8	6.86	0				6				6				6				1
FALSE		High	IsMasterProtein	-5.52737e+18	1391	A0A0A0MQ68	Glutaryl-CoA dehydrogenase, mitochondrial OS=Mus musculus OX=10090 GN=Gcdh PE=1 SV=1	>tr|A0A0A0MQ68|A0A0A0MQ68_MOUSE Glutaryl-CoA dehydrogenase, mitochondrial OS=Mus musculus OX=10090 GN=Gcdh PE=1 SV=1	FALSE	Mouse	0	14.025	0	20	5	7	0	5	447	49.5	8.72	5.52				20				7				5				1
FALSE		High	IsMasterProtein	-5.52661e+18	1392	Q8R5H6	Actin-binding protein WASF1 OS=Mus musculus OX=10090 GN=Wasf1 PE=1 SV=2	>sp|Q8R5H6|WASF1_MOUSE Actin-binding protein WASF1 OS=Mus musculus OX=10090 GN=Wasf1 PE=1 SV=2	FALSE	Mouse	0	79.775	0	29	15	24	14	14	559	61.5	6.37	45.72				29				24				15				1
FALSE		High	IsMasterProtein	-5.52637e+18	1393	P60122	RuvB-like 1 OS=Mus musculus OX=10090 GN=Ruvbl1 PE=1 SV=1	>sp|P60122|RUVB1_MOUSE RuvB-like 1 OS=Mus musculus OX=10090 GN=Ruvbl1 PE=1 SV=1	FALSE	Mouse	0	106.909	0	50	18	27	12	18	456	50.2	6.42	51.32				50				27				18				1
FALSE		High	IsMasterProtein	-5.51739e+18	1394	O54946	DnaJ homolog subfamily B member 6 OS=Mus musculus OX=10090 GN=Dnajb6 PE=1 SV=4	>sp|O54946|DNJB6_MOUSE DnaJ homolog subfamily B member 6 OS=Mus musculus OX=10090 GN=Dnajb6 PE=1 SV=4	FALSE	Mouse	0	38.349	0	28	9	20	0	8	365	39.8	9.36	32.66				28				20				9				1	Met-loss [N-Term]; Met-loss+Acetyl [N-Term]
FALSE		High	IsMasterProtein	-5.51735e+18	1395	P01688	Ig kappa chain V region K-25 OS=Oryctolagus cuniculus OX=9986 PE=1 SV=1	>sp|P01688|KV07_RABIT Ig kappa chain V region K-25 OS=Oryctolagus cuniculus OX=9986 PE=1 SV=1	FALSE	Immunoglobulin Rabit	0	9.636	0	35	3	57	1	2	108	11.4	7.81		0	78.33			10	35			1	56			1	3		1	Acetyl [N-Term]
FALSE		High	IsMasterProtein	-5.51309e+18	1396	Q99JT9	Acireductone dioxygenase OS=Mus musculus OX=10090 GN=Adi1 PE=1 SV=1	>sp|Q99JT9|MTND_MOUSE Acireductone dioxygenase OS=Mus musculus OX=10090 GN=Adi1 PE=1 SV=1	FALSE	Mouse	0.005	2.412	95	15	2	2	2	2	179	21.5	5.5	0				15				2				2				1
FALSE		High	IsMasterProtein	-5.51071e+18	1397	Q7M6Y3	Phosphatidylinositol-binding clathrin assembly protein OS=Mus musculus OX=10090 GN=Picalm PE=1 SV=1	>sp|Q7M6Y3|PICAL_MOUSE Phosphatidylinositol-binding clathrin assembly protein OS=Mus musculus OX=10090 GN=Picalm PE=1 SV=1	FALSE	Mouse	0	86.644	0	31	14	53	0	12	660	71.5	7.91	78.07	0	2.12		31	2	3		49	1	3		14	1	2		1
FALSE		High	IsMasterProtein	-5.50792e+18	1398	Q6NZL0	Microtubule cross-linking factor 3 OS=Mus musculus OX=10090 GN=Mtcl3 PE=1 SV=2	>sp|Q6NZL0|MTCL3_MOUSE Microtubule cross-linking factor 3 OS=Mus musculus OX=10090 GN=Mtcl3 PE=1 SV=2	FALSE	Mouse	0	76.385	0	22	19	35	15	17	945	103.4	6.14	50.23		0		21		4		31		4		18		4		1
FALSE		High	IsMasterProtein	-5.50745e+18	1399	Q80VM7	Ankyrin repeat domain-containing protein 24 OS=Mus musculus OX=10090 GN=Ankrd24 PE=1 SV=4	>sp|Q80VM7|ANR24_MOUSE Ankyrin repeat domain-containing protein 24 OS=Mus musculus OX=10090 GN=Ankrd24 PE=1 SV=4	FALSE	Mouse	0.001	3.483	18	3	2	2	2	2	985	106.2	4.89	4.07				3				2				2				1
FALSE		High	IsMasterProtein	-5.50027e+18	1400	Q5RJH3	Cadherin-12 OS=Mus musculus OX=10090 GN=Cdh12 PE=2 SV=1	>sp|Q5RJH3|CAD12_MOUSE Cadherin-12 OS=Mus musculus OX=10090 GN=Cdh12 PE=2 SV=1	FALSE	Mouse	0	7.333	0	5	2	2	2	2	794	88.4	4.83	1.62				5				2				2				1
FALSE		High	IsMasterProtein	-5.49896e+18	1401	Q7TMB8	Cytoplasmic FMR1-interacting protein 1 OS=Mus musculus OX=10090 GN=Cyfip1 PE=1 SV=1	>sp|Q7TMB8|CYFP1_MOUSE Cytoplasmic FMR1-interacting protein 1 OS=Mus musculus OX=10090 GN=Cyfip1 PE=1 SV=1	FALSE	Mouse	0	167.251	0	35	42	91	0	16	1253	145.1	6.9	104.48		0	2.23	35		1	6	84		1	6	42		1	6	1
FALSE		High	IsMasterProtein	-5.49426e+18	1402	O35409	Glutamate carboxypeptidase 2 OS=Mus musculus OX=10090 GN=Folh1 PE=1 SV=2	>sp|O35409|FOLH1_MOUSE Glutamate carboxypeptidase 2 OS=Mus musculus OX=10090 GN=Folh1 PE=1 SV=2	FALSE	Mouse	0	13.937	0	9	5	5	0	5	752	84.5	8.1	3.46				9				5				5				1
[truncated: 4,817 more rows]

## Sheet: Proteins, no contaminants
																						Input	IP Beads	IP IgG	IP UFM1	Input	IP Beads	IP IgG	IP UFM1	Input	IP Beads	IP IgG	IP UFM1	Input	IP Beads	IP IgG	IP UFM1
[truncated: 6,012 more rows]

[truncated: 2 more sheets: Proteins found only in IP UFM1, description]
