# Supplementary material for: Encephalopathy-linked UFM1 variants impede neuronal protein translation, development, and function
Source: EMBO Mol Med. 2026 Feb 23;18(4):1265–91. doi: 10.1038/s44321-026-00389-6 (PMC13083916; doi:10.1038/s44321-026-00389-6)
Supplement: Supplementary file 5 — Source data Fig. 1 [file 44321_2026_389_MOESM5_ESM.zip]

Archive with 23 entries (14 files):
- Figure_1/
- Figure_1/1H/
- Figure_1/1F/
- Figure_1/1A/
- Figure_1/1G/
- Figure_1/1B/
- Figure_1/1E/
- Figure_1/1D/
- Figure_1/1C/
- Figure_1/1H/1H.xlsx
- Figure_1/1F/1F.xlsx
- Figure_1/1A/WT.tif
- Figure_1/1A/KO.tif
- __MACOSX/Figure_1/1A/._KO.tif
- Figure_1/1G/1G.xlsx
- Figure_1/1B/WT.tif
- Figure_1/1B/KO.tif
- __MACOSX/Figure_1/1B/._KO.tif
- Figure_1/1E/WT.tif
- Figure_1/1E/KO.tif
- __MACOSX/Figure_1/1E/._KO.tif
- Figure_1/1D/1D.xlsx
- Figure_1/1C/1C.xlsx
