# Supplementary material for: Encephalopathy-linked UFM1 variants impede neuronal protein translation, development, and function
Source: EMBO Mol Med. 2026 Feb 23;18(4):1265–91. doi: 10.1038/s44321-026-00389-6 (PMC13083916; doi:10.1038/s44321-026-00389-6)
Supplement: Supplementary file 5 — Source data Fig. 1 [file 44321_2026_389_MOESM5_ESM.zip › Figure_1/1H/1H.xlsx]

## Sheet: 1C,D,F,G,H
Figure 1 H
Shank2/Syn1 number of colocalization
Control	KO
0.410078	0.0375427
0.210016	0.072705
0.805851	0.0525644
0.368443	0.253922
0.351046	0.231238
0.130484	0.421914
0.0308748	0.0512906
0.171036	0.148667
0,026935301*	0.279533
0.0280271	0.480009
0.205516	0.17307
0.435864	0.132114
0.334377	0.276828
0.451477	0.126495
0.271542	0.12599
0.0817131	0.178429
0.674154	0.197987
0.159293	0.170588
0.521739	0.0256024
0.0689655	0.227459
0.427056	0.00702247
0.530435
0.169231
