# Supplementary material for: Encephalopathy-linked UFM1 variants impede neuronal protein translation, development, and function
Source: EMBO Mol Med. 2026 Feb 23;18(4):1265–91. doi: 10.1038/s44321-026-00389-6 (PMC13083916; doi:10.1038/s44321-026-00389-6)
Supplement: Supplementary file 5 — Source data Fig. 1 [file 44321_2026_389_MOESM5_ESM.zip › Figure_1/1D/1D.xlsx]

## Sheet: 1C,D,F,G,H
Figure 1 D
Sholl - total intersections
Control	KO
336	388
231	82
410	350
455	102
476	257
588	261
488	268
378	239
535	226
621	314
309	150
288	598
400	573
394	389
385	526
634	415
222	289
189	172
223	336
304	870
	410
	504
	179
	274
	285
	306
	353
	353
	222
	298
	102
	174
