# Supplementary material for: Encephalopathy-linked UFM1 variants impede neuronal protein translation, development, and function
Source: EMBO Mol Med. 2026 Feb 23;18(4):1265–91. doi: 10.1038/s44321-026-00389-6 (PMC13083916; doi:10.1038/s44321-026-00389-6)
Supplement: Supplementary file 5 — Source data Fig. 1 [file 44321_2026_389_MOESM5_ESM.zip › Figure_1/1C/1C.xlsx]

## Sheet: Sheet1
Figure 1 C
Sholl XY plot
Radius (μm)	Control
0	2*	7*	3*	2*	6*	4*	2*	3*	8*	2*	5*	6*	8*	4*	4*	11*	1*	6*	2*	1*
5	5	11	8	2	9	9	2	11	10	7	5	7	8	6	8	15	5	6	6	7
10	5	11	8	7	9	9	24	11	10	7	5	7	8	6	8	15	5	6	7	7
15	5	11	11	7	10	9	15	12	10	8	8	7	8	6	11	19	7	10	10	10
20	8	12	13	9	15	14	14	17	12	10	8	10	12	10	9	21	7	11	15	12
25	12	13	15	13	18	23	14	19	17	11	13	10	10	11	11	21	10	12	13	14
30	10	14	15	16	18	22	17	18	14	14	13	11	12	13	16	26	16	12	15	13
35	12	12	15	21	20	28	17	20	15	10	13	11	12	13	20	24	12	13	15	15
40	14	10	18	34	20	25	16	18	19	17	14	10	12	15	24	27	11	12	14	16
45	12	13	19	27	27	31	17	18	19	20	14	12	12	14	23	31	10	11	12	17
50	12	11	20	24	23	28	18	20	20	21	14	11	11	17	21	35	8	10	12	19
55	12	11	21	23	21	27	17	20	21	24	14	9	12	15	20	34	8	8	10	16
60	11	9	21	22	18	31	16	21	21	23	14	9	13	20	23	33	9	6	9	15
65	9	13	21	22	23	28	18	16	21	24	14	8	14	15	18	32	8	5	8	14
70	10	6	17	21	19	28	16	16	20	27	14	9	14	14	18	30	6	3	8	13
75	10	6	17	23	21	28	16	16	20	25	14	9	14	15	17	27	6	3	7	13
80	10	6	20	20	19	28	13	15	19	24	14	9	14	15	15	25	6	2	7	12
85	8	5	16	19	18	31	14	14	18	23	12	8	12	12	14	24	9	2	6	8
90	7	4	14	16	19	28	14	11	17	23	11	7	12	12	10	26	7	3	4	7
95	7	4	9	17	18	23	14	11	17	24	10	7	10	12	6	20	7	1	4	4
100	8	3	8	14	14	22	13	9	18	21	10	7	10	13	6	17	6	2	2	4
105	6	3	7	13	9	13	12	9	17	22	8	6	10	8	5	13	6	2	1	5
110	5	2	6	8	12	12	13	9	18	19	6	6	10	10	5	13	4	2	1	4
115	5	2	6	9	6	8	12	8	17	18	6	6	9	6	4	11	3	2	1	5
120	5	2	5	8	5	7	11	5	16	18	6	4	9	6	4	8	3	2	1	3
125	5	1	5	8	4	5	8	4	18	17	5	3	6	4	6	8	1	2	1	3
130	6	1	5	4	4	6	6	2	9	13	5	3	5	4	3	8	1	1	3	3
135	7	2	5	3	5	5	5	2	9	11	4	4	5	3	3	10	1	1	1	3
140	8	2	4	4	6	4	5	1	8	10	4	4	4	3	3	4	1	1	2	2
145	8	2	3	3	3	5	4	1	10	10	4	4	4	3	2	5	1	1	2	4
150	8	2	2	3	3	5	4	1	7	9	3	4	4	2	3	4	1	1	2	2
155	8	2	2	3	2	5	3	1	6	8	3	4	4	2	3	4	2	1	2	2
160	8	3	2	3	2	8	3	1	5	6	3	4	4	1	3	3	2	1	3	2
165	8	2	2	4	2	5	3	1	4	4	3	5	6	1	3	3	2	1	3	2
170	7	2	2	3	2	5	3	1	4	4	3	5	4	1	2	3	1	1	3	2
175	7	2	2	3	2	3	2	1	4	6	3	5	3	1	3	3	1	1	3	2
180	7	1	3	2	2	2	2	1	8	4	2	5	3	1	3	3	1	1	3	2
185	6	1	3	2	2	1	2	1	4	3	1	5	8	1	3	3	1	1	2	2
190	5	1	3	2	2	1	2	1	4	4	1	4	4	1	3	3	1	2	1	2
195	4	1	3	1	2	4	2	1	5	4		4	4	1	3	3	1	2	1	2
200	4	1	3	1	3	4	2	1	4	2		4	4	1	2	2	1	2	1	4
205	4	1	3	1	3	1	2	1	4	2		3	4	1	2	2	1	2		1
210	3	1	3	1	3	1	2	1	6	5		2	5	2	2	2	1	1		1
215	3	1	3	1	3	1	2	1	2	4		1	3	2	2	1	1	1		2
220	3	1	3	1	2	1	2	1		6		1	3	2	2	1	1	1		2
225	1		3	1	2		3	1		4		1	3	2	2	1	1	1		2
230	1		2	1	2		3	1		6		1	3	2	1		2	1		2
235	1		2	1	2		3	1		4		1	3	4	1		2	1		1
240	1		2	1	2		3	1		3		1	3	4	1		2	1
245	1		2	1	2		3	1		3		1	2	4	1		2	1
250	1		2		2		5	1		3		1	2	5	1		4	1
255	1		1		2		5			5		1	2	3	1		2	1
260			1		2		11			3		1	2	6	1		3	1
265			1		2		4			2			3	4			1	1
270					2		4			1			3	6				1
275					1		2			1			2	5				1
280					1		2			1			2	4				1
285							2			1			2	8
290							2			1			1	3
295							2			1			3	3
300							4			1			1	2
							2			1				1
							2			1				1
							2			1				1
							2			1				1
							1			1
							1			1
							1			1
