# Supplementary material for: Encephalopathy-linked UFM1 variants impede neuronal protein translation, development, and function
Source: EMBO Mol Med. 2026 Feb 23;18(4):1265–91. doi: 10.1038/s44321-026-00389-6 (PMC13083916; doi:10.1038/s44321-026-00389-6)
Supplement: Supplementary file 6 — Source data Fig. 2 [file 44321_2026_389_MOESM6_ESM.zip]

Archive with 31 entries (18 files):
- Figure_2/
- Figure_2/.DS_Store
- __MACOSX/Figure_2/._.DS_Store
- Figure_2/2G/
- Figure_2/2I/
- Figure_2/2H/
- Figure_2/2F/
- Figure_2/2C/
- Figure_2/2D/
- Figure_2/2M/
- Figure_2/2J/
- __MACOSX/Figure_2/._2J
- Figure_2/2K/
- Figure_2/2L/
- Figure_2/2E/
- Figure_2/2B/
- Figure_2/2G/2G.xlsx
- Figure_2/2I/2I.xlsx
- Figure_2/2H/2H.xlsx
- Figure_2/2F/2F.xlsx
- Figure_2/2C/2C.xlsx
- Figure_2/2D/RFP.tif
- Figure_2/2D/CRE.tif
- __MACOSX/Figure_2/2D/._CRE.tif
- Figure_2/2M/2M.xlsx
- Figure_2/2J/RFP.tif
- Figure_2/2J/CRE.tif
- Figure_2/2K/2K.xlsx
- Figure_2/2L/2L.xlsx
- Figure_2/2E/2E.xlsx
- Figure_2/2B/blot_2B.pdf
