# Supplementary material for: Encephalopathy-linked UFM1 variants impede neuronal protein translation, development, and function
Source: EMBO Mol Med. 2026 Feb 23;18(4):1265–91. doi: 10.1038/s44321-026-00389-6 (PMC13083916; doi:10.1038/s44321-026-00389-6)
Supplement: Supplementary file 6 — Source data Fig. 2 [file 44321_2026_389_MOESM6_ESM.zip › Figure_2/2G/2G.xlsx]

## Sheet: 2C,E,F,G,H,I,K,L,M
Figure 2 G
Sholl-total intersections
RFP	CRE
208	131
96	103
212	115
183	112
123	108
136	61
121	43
195	154
174	139
92	97
320	108
281	67
193	61
180	55
165	109
117	119
90	40
49	79
175	100
164	53
114	45
104	118
83	129
242	68
169	140
110	72
121	72
186	90
	66
	202
	85
	84
