# Supplementary material for: Encephalopathy-linked UFM1 variants impede neuronal protein translation, development, and function
Source: EMBO Mol Med. 2026 Feb 23;18(4):1265–91. doi: 10.1038/s44321-026-00389-6 (PMC13083916; doi:10.1038/s44321-026-00389-6)
Supplement: Supplementary file 6 — Source data Fig. 2 [file 44321_2026_389_MOESM6_ESM.zip › Figure_2/2I/2I.xlsx]

## Sheet: 2C,E,F,G,H,I,K,L,M
Figure 2 I
Sholl-dendrite branching
	RFP																														CRE
1	20	19	17	14	9	14	8	16	10	11	12	7	10	17	11	17	26	15	11	17	15	11	22	14	4	13	12	27			12	19	12	5	15	15	7	10	18	5	12	10	11	8	13	22	11	15	18
2	21	21	15	13	8	13	9	18	9	10	12	7	18	21	11	26	34	14	10	23	19	14	17	15	12	12	13	35			10	17	8	2	13	14	1	5	12	8	8	9	10	14	11	26	15	12	22
3	8	10	13	8	6	7	7	15	6	6	11	6	22	21	3	19	26	7	5	23	8	7	9	6	16	5	9	20			2	4	4	0	4	3	0	0	3	7	3	4	4	11	9	18	13	7	15
[truncated: 9 more columns]
