# Supplementary material for: Encephalopathy-linked UFM1 variants impede neuronal protein translation, development, and function
Source: EMBO Mol Med. 2026 Feb 23;18(4):1265–91. doi: 10.1038/s44321-026-00389-6 (PMC13083916; doi:10.1038/s44321-026-00389-6)
Supplement: Supplementary file 6 — Source data Fig. 2 [file 44321_2026_389_MOESM6_ESM.zip › Figure_2/2H/2H.xlsx]

## Sheet: 2C,E,F,G,H,I,K,L,M
Figure 2 H
Sholl-dendrite length
RFP	CRE
1678	463
1102	561
663	429
823	1310
1244	492
2009	469
1181	376
1233	629
1126	683
828	252
568	485
319	557
1208	312
1013	235
670	789
587	810
517	432
1282	846
1112	412
666	619
2169	649
1260	395
588	370
1353	966
1222	675
730	767
805	668
	657
	331
	300
	1067
	859
