# Supplementary material for: Encephalopathy-linked UFM1 variants impede neuronal protein translation, development, and function
Source: EMBO Mol Med. 2026 Feb 23;18(4):1265–91. doi: 10.1038/s44321-026-00389-6 (PMC13083916; doi:10.1038/s44321-026-00389-6)
Supplement: Supplementary file 6 — Source data Fig. 2 [file 44321_2026_389_MOESM6_ESM.zip › Figure_2/2F/2F.xlsx]

## Sheet: 2C,E,F,G,H,I,K,L,M
Figure 2 F
Sholl XY plot
Radius (μm)	RFP																												CRE
0*	0*	0*	0*	0*	0*	0*	0*	0*	0*	0*	0*	0*	0*	0*	0*	0*	0*	0*	0*	0*	0*	0*	0*	0*	0*	0*	0*	0*	0*	0*	0*	0*	0*	0*	0*	0*	0*	0*	0*	0*	0*	0*	0*	0*	0*	0*	0*	0*	0*
5	0	0	0	0	0	0	2	5	1	0	0	0	3	6	2	1	0	1	0	1	0	0	1	3	3	2	3	4	2	0	1	1	2	0	1	0	5	2	1	3	1	0	1	4	1	5	4	0	4
10	4	7	0	3	1	2	4	5	6	7	1	6	7	10	4	6	1	2	7	4	3	4	6	12	7	2	9	7	3	5	4	6	6	7	3	0	10	7	4	3	3	4	6	7	4	5	7	6	6
15	7	8	0	4	4	7	4	6	6	9	3	9	9	11	6	7	1	2	8	7	4	6	6	13	11	3	11	8	9	7	7	7	13	9	4	1	12	9	4	4	3	5	12	7	3	7	9	5	6
20	8	9	1	4	4	15	4	6	6	10	4	10	9	12	6	8	5	2	9	6	6	7	6	16	12	4	11	9	8	7	10	8	13	6	2	6	15	8	4	5	3	5	10	7	4	7	9	4	4
25	9	7	6	5	4	14	4	6	7	9	9	14	10	11	8	11	6	4	10	8	6	8	6	15	11	5	14	18	8	7	10	7	16	4	4	10	10	9	4	5	3	5	10	7	2	6	8	5	5
30	10	6	6	4	7	11	4	6	8	11	14	14	10	11	8	11	7	4	13	8	6	6	6	15	12	5	11	20	5	5	7	6	13	3	5	16	9	8	4	4	3	5	11	6	2	4	7	5	2
35	11	6	6	4	5	9	4	8	8	12	13	11	11	13	8	13	8	4	14	6	4	7	8	15	17	5	13	23	7	5	12	5	11	3	4	14	7	7	4	4	3	4	10	6	2	3	8	4	2
40	10	4	7	4	5	7	4	8	7	10	15	11	11	11	7	11	7	6	16	6	4	7	8	14	13	5	14	18	8	5	18	6	8	4	6	9	4	11	4	4	3	4	4	6	2	3	6	3	2
45	12	4	8	5	6	4	5	7	8	8	21	10	13	11	6	9	8	8	13	4	4	10	7	10	13	6	11	18	5	5	11	5	6	4	4	8	4	7	3	2	3	5	5	6	2	1	6	2	2
50	12	4	7	5	5	4	5	9	10	5	23	6	11	14	6	7	4	7	14	4	7	10	6	9	10	6	13	18	7	4	11	5	3	4	3	8	2	13	3	2	3	3	4	5	2	1	5	2	2
55	10	5	10	5	5	3	6	13	12	3	23	6	11	9	6	7	5	5	12	5	6	8	5	8	9	6	5	12	6	5	8	5	1	3	2	9	3	5	3	2	4	2	4	5	2	1	6	2	2
60	9	4	12	6	6	3	6	12	11	3	20	6	12	12	5	6	5	4	9	4	7	8	2	7	9	6	2	6	5	4	7	5	1	3	2	9	2	4	3	2	4	2	4	5	2	1	4	1	3
65	7	4	7	5	5	3	7	9	12	2	22	6	10	14	5	5	5	0	4	4	7	8	2	6	6	4	1	5	3	4	4	4	1	3	1	7	2	3	3	2	3	3	5	5	2	1	5	1	3
70	8	4	8	4	8	3	8	9	11	2	20	6	9	11	5	3	4		3	4	5	6	2	6	4	4	1	4	3	3	2	4	1	2	1	5	2	2	4	2	3	4	4	5	2	1	5	1	2
75	8	4	10	4	4	4	8	8	7	1	15	6	8	8	5	3	3		3	4	5	4	1	8	4	4	1	4	4	3	1	4	1	2	1	5	2	1	4	2	3	1	4	5	1	2	2	1	0
80	7	3	10	4	4	5	9	7	5	0	12	7	8	5	4	3	2		2	4	4	4	2	10	4	6	1	3	8	3	1	4	1	2	0	6	3	1	5	2	3	1	4	4	1	2	2	1
85	7	1	11	4	5	2	10	7	6		11	7	7	4	9	2	2		2	4	4	1	1	6	5	5	0	3	6	4	1	4	1	1		4	2	0	5	2	2	1	4	3	1	3	2	1
90	8	1	14	4	5	1	5	8	6		9	7	4	4	3	3	1		2	4	5	0	1	8	4	5		2	6	3	0	8	1	1		3	2		4	2	2	1	4	3	1	3	2	1
95	8	1	11	4	3	1	7	9	5		8	7	5	2	4	1	1		1	4	3		2	6	4	4		1	6	6		7	2	0		2	2		4	2	2	0	2	6	1	3	2	1
100	6	1	8	6	3	2	5	7	4		6	8	4	1	3	0	1		1	4	2		2	8	3	6		1	4	5		4	2			2	4		4	3	2		1	5	1	2	1	1
105	6	1	9	6	3	2	3	8	4		5	8	4	0	3		1		2	4	2		1	6	4	4		2	3	3		3	2			1	2		5	3	1		0	4	1	2	0	1
110	5	1	10	6	3	1	3	7	4		4	7	3		3		1		2	4	2		1	5	3	3		0	3	3		2	2			1	4		5	3	1			3	1	4		1
115	6	1	7	7	4	1	1	6	2		3	7	4		3		2		2	4	2		1	5	1	3			1	2		1	1			1	4		3	2	1			3	0	5		1
120	5	1	4	7	4	1	1	7	2		5	8	5		3		2		2	4	2		0	4	0	3			1	2		1	0			1	1		3	2	1			1		3		1
125	2	1	3	5	3	1	1	3	2		4	10	2		3		1		2	4	2			4		1			1	1		0				1	3		4	0	1			1		3		2
130	2	1	3	5	4	1	1	4	1		3	9	1		3		1		2	5	2			4		1			2	1						1	4		3	0	0			0		1		0
135	3	1	3	6	3	3	0	3	1		3	8	1		3		1		2	8	2			2		1			2	1						1	3		2	0						0		0
140	3	1	3	8	2	3		1	2		3	5	1		3		1		2	5	1			3		1			1	0						1	1		2
145	2	1	3	7	2	3		1	2		3	4	0		2		1		2	5	1			2		0			1							1	2		2
150	2	1	3	6	2	3		0	2		4	4			2		1		2	5	1			2					1							1	2		2
155	3	1	3	4	1	3			2		4	5			2		1		2	4	1			1					2							1	2		2
160	3	1	4	6	1	3			2		4	5			2		1		2	4	1			1					0							1	1		1
165	4	1	5	5	1	4			2		4	5			3		0		1	3	1			1												1	1		0
170	1	0	5	4	1	4			0		4	5			3				1	2	1			1												2	1
175	0		4	2	0	2					4	7			5				1	2	1			1												2	1
180			1	2		1					3	7			4				1	2	0			1												4	1
185			0	5		0					2	5			3				1	2				1												3	1
190				3							4	5			2				1	1				1												2	1
195				2							2	5			2				1	1				1												2	1
200				3							3	5			1				1	0				1												2	1
205*				1*							1	5*			2*																					2*	1*
210*				0*							1	5*			2*																					1*	1*
215*											1	5*			1*																					1*	1*
220*											1	3*			1*																					2*	1*
225*											0	3*			1*																					2*	1*
230*												3*			1*																					2*	0*
235*												4*			1*																					1*
240*												3*			1*																					1*
245*												2*			1*																					0*
250*												1*			1*
255*												1*			1*
260*												1*			1*
265*												1*			0*
270*												1*
275*												1*
280*												0*
285*
290*
295*
300*
[truncated: 11 more columns]
