# Supplementary material for: Encephalopathy-linked UFM1 variants impede neuronal protein translation, development, and function
Source: EMBO Mol Med. 2026 Feb 23;18(4):1265–91. doi: 10.1038/s44321-026-00389-6 (PMC13083916; doi:10.1038/s44321-026-00389-6)
Supplement: Supplementary file 6 — Source data Fig. 2 [file 44321_2026_389_MOESM6_ESM.zip › Figure_2/2C/2C.xlsx]

## Sheet: 2C,E,F,G,H,I,K,L,M
Figure 2 C
UFM1 depletion
RFP	CRE
92.9	11.9
107.1	12
96	8.3
104	12.7
107	8.7
93	17.7
