# Supplementary material for: Encephalopathy-linked UFM1 variants impede neuronal protein translation, development, and function
Source: EMBO Mol Med. 2026 Feb 23;18(4):1265–91. doi: 10.1038/s44321-026-00389-6 (PMC13083916; doi:10.1038/s44321-026-00389-6)
Supplement: Supplementary file 6 — Source data Fig. 2 [file 44321_2026_389_MOESM6_ESM.zip › Figure_2/2M/2M.xlsx]

## Sheet: 2C,E,F,G,H,I,K,L,M
Figure 2 M
PSD95/Syn1 colocalization
RFP	CRE
128	27
159	83
237	75
175	36
165	25
166	46
43	8
345	102
180	22
134	49
201	104
288	18
701	68
241	40
170	15
137	201
90	100
	25
