# Supplementary material for: Encephalopathy-linked UFM1 variants impede neuronal protein translation, development, and function
Source: EMBO Mol Med. 2026 Feb 23;18(4):1265–91. doi: 10.1038/s44321-026-00389-6 (PMC13083916; doi:10.1038/s44321-026-00389-6)
Supplement: Supplementary file 6 — Source data Fig. 2 [file 44321_2026_389_MOESM6_ESM.zip › Figure_2/2K/2K.xlsx]

## Sheet: 2C,E,F,G,H,I,K,L,M
Figure 2 K
PSD95 number
RFP	CRE
187	33
196	113
241	75
226	48
197	59
188	57
169	25
345	124
256	85
149	61
236	139
399	36
512	85
357	45
276	24
156	267
271	148
	93
