# Supplementary material for: Encephalopathy-linked UFM1 variants impede neuronal protein translation, development, and function
Source: EMBO Mol Med. 2026 Feb 23;18(4):1265–91. doi: 10.1038/s44321-026-00389-6 (PMC13083916; doi:10.1038/s44321-026-00389-6)
Supplement: Supplementary file 6 — Source data Fig. 2 [file 44321_2026_389_MOESM6_ESM.zip › Figure_2/2L/2L.xlsx]

## Sheet: 2C,E,F,G,H,I,K,L,M
Figure 2 L
Syn1 number
RFP	CRE
212	93
346	131
318	162
383	38
173	104
292	78
194	36
402	237
247	123
305	105
261	409
285	54
832	94
308	47
170	33
225	373
239	175
	34
