# Supplementary material for: Encephalopathy-linked UFM1 variants impede neuronal protein translation, development, and function
Source: EMBO Mol Med. 2026 Feb 23;18(4):1265–91. doi: 10.1038/s44321-026-00389-6 (PMC13083916; doi:10.1038/s44321-026-00389-6)
Supplement: Supplementary file 6 — Source data Fig. 2 [file 44321_2026_389_MOESM6_ESM.zip › Figure_2/2E/2E.xlsx]

## Sheet: 2C,E,F,G,H,I,K,L,M
Figure 2 E
Soma area
RFP	CRE
158768	65835
144657	94843
238466	84552
130569	103763
191123	179013
133130	228827
106729
156925	80867
101471	117424
117919	62757
127940	55589
92034	92191
	97786
117486	117617
90364	55679
131178	115791
144087	111227
139523	134438
103795	134438
105360	84105
107201	103201
97157	68981
161666	67677
110279	117042
71774	72373
	76867
120053	53297
186270	80125
109627	72059
246083	55117
