# Supplementary material for: Encephalopathy-linked UFM1 variants impede neuronal protein translation, development, and function
Source: EMBO Mol Med. 2026 Feb 23;18(4):1265–91. doi: 10.1038/s44321-026-00389-6 (PMC13083916; doi:10.1038/s44321-026-00389-6)
Supplement: Supplementary file 7 — Source data Fig. 3 [file 44321_2026_389_MOESM7_ESM.zip]

Archive with 43 entries (25 files):
- Figure_3/
- Figure_3/3K/
- Figure_3/3L/
- Figure_3/3E/
- Figure_3/3B/
- Figure_3/3P/
- Figure_3/3C/
- Figure_3/3D/
- Figure_3/3M/
- Figure_3/3J/
- Figure_3/3Q/
- Figure_3/3O/
- Figure_3/3H/
- Figure_3/3A/
- Figure_3/3F/
- Figure_3/3G/
- Figure_3/3I/
- Figure_3/3N/
- Figure_3/3K/3K.xlsx
- Figure_3/3L/3L.xlsx
- Figure_3/3E/3E.xlsx
- Figure_3/3B/3B.xlsx
- Figure_3/3P/3P.xlsx
- Figure_3/3C/3C.xlsx
- Figure_3/3D/3D.xlsx
- Figure_3/3M/3M.xlsx
- Figure_3/3J/3J.xlsx
- Figure_3/3Q/3Q.xlsx
- Figure_3/3O/Fig_3O.xlsx
- Figure_3/3H/3H.xlsx
- Figure_3/3A/RFP_EPSC.tif
- __MACOSX/Figure_3/3A/._RFP_EPSC.tif
- Figure_3/3A/.DS_Store
- __MACOSX/Figure_3/3A/._.DS_Store
- Figure_3/3A/CRE_EPSC.tif
- __MACOSX/Figure_3/3A/._CRE_EPSC.tif
- Figure_3/3F/mEPSC_RFP.tif
- __MACOSX/Figure_3/3F/._mEPSC_RFP.tif
- Figure_3/3F/mEPSC_CRE.tif
- __MACOSX/Figure_3/3F/._mEPSC_CRE.tif
- Figure_3/3G/3G.xlsx
- Figure_3/3I/3I.xlsx
- Figure_3/3N/3N.xlsx
