# Supplementary material for: Encephalopathy-linked UFM1 variants impede neuronal protein translation, development, and function
Source: EMBO Mol Med. 2026 Feb 23;18(4):1265–91. doi: 10.1038/s44321-026-00389-6 (PMC13083916; doi:10.1038/s44321-026-00389-6)
Supplement: Supplementary file 7 — Source data Fig. 3 [file 44321_2026_389_MOESM7_ESM.zip › Figure_3/3K/3K.xlsx]

## Sheet: 3K,L,M,N,P,Q
Figure 3 K
10Hz EPSC amplitude
Stimulus	RFP
1	1	1	1	1	1	1	1	1	1	1	1	1	1	1	1	1	1	1	1	1	1	1	1	1	1	1	1	1	1	1	1	1	1	1	1	1	1	1	1	1	1	1	1	1
2	0.86257	0.918432	0.827971	0.821099	0.823509	0.807821	0.906045	1.00246	0.878766	1.00445	1.02063	0.862466	0.858025	0.733871	0.930958	1.15701	0.980606	0.933049	0.387208	0.613476	1.07056	0.527544	0.617636	0.644511	0.77591	0.684002	0.94624	0.889573	0.99823	0.877034	0.600325	0.91515	0.759217	0.976762	0.944717	0.755728	0.792338	1.04157	1.09711	0.779595	0.671321	0.791103	0.829031	0.837281
3	0.721637	0.852713	0.651362	0.59705	0.685652	0.508897	0.832492	0.947137	0.776754	0.894938	0.915183	0.821228	0.671888	0.523805	0.560483	1.1723	0.92172	0.801396	0.416577	0.341856	0.935892	0.339747	0.395176	0.478482	0.674782	0.575524	0.796327	0.656917	0.947544	0.750948	0.812225	0.880361	0.571334	0.879691	0.790313	0.654703	0.550596	0.944059	0.966908	0.675972	0.546228	0.658265	0.702019	0.647684
4	0.705337	0.783492	0.536871	0.618271	0.607552	0.352983	0.816892	0.98589	0.684308	0.867225	0.806681	0.722725	0.624893	0.629285	0.521279	0.92797	0.86037	0.674302	0.172783	0.333652	0.735867	0.391552	0.352037	0.359336	0.581372	0.496943	0.726614	0.676309	0.810941	0.695515	0.738528	1.00259	0.473913	0.729558	0.771899	0.53984	0.462219	0.842154	0.911178	0.715311	0.482782	0.546205	0.675293	0.51888
5	0.621646	0.714753	0.680111	0.45383	0.599291	0.298712	0.730583	0.860326	0.677985	0.808727	0.723616	0.702057	0.573965	0.44718	0.50107	0.798594	0.716911	0.463821	0.216313	0.283375	0.748377	0.317851	0.286848	0.399648	0.477789	0.425682	0.679873	0.560644	0.713095	0.650389	0.484359	0.873975	0.432135	0.611553	0.634021	0.476764	0.390881	0.778649	0.821191	0.591918	0.420652	0.521383	0.544273	0.392851
6	0.652543	0.691041	0.562261	0.461952	0.590294	0.261881	0.733022	0.689909	0.626778	0.77391	0.732817	0.728317	0.484072	0.548449	0.560682	0.804684	0.72543	0.535447	0.226466	0.374049	0.763611	0.341236	0.245891	0.33507	0.430364	0.374512	0.699616	0.573567	0.638245	0.605814	0.320942	0.958376	0.39761	0.80489	0.595567	0.461885	0.415714	0.789101	0.801504	0.566497	0.466913	0.501042	0.591929	0.415353
7	0.599881	0.723977	0.459546	0.440516	0.562813	0.37711	0.744172	0.813917	0.613057	0.807077	0.724542	0.690916	0.477	0.412563	0.544254	0.561794	0.650366	0.424068	0.21342	0.348152	0.640498	0.303277	0.235062	0.317299	0.386414	0.485002	0.649334	0.62112	0.521388	0.64506	0.298036	0.816882	0.351546	0.709203	0.634822	0.4401	0.393253	0.758916	0.811788	0.589174	0.407863	0.510035	0.548259	0.346494
8	0.651348	0.703872	0.510577	0.403153	0.557592	0.301012	0.723765	0.728475	0.650328	0.770951	0.738838	0.718706	0.430357	0.417678	0.597074	0.684631	0.652929	0.274097	0.256267	0.203707	0.70482	0.377825	0.213157	0.32484	0.327435	0.461649	0.650721	0.58755	0.519884	0.612785	0.271615	0.838459	0.33874	0.621609	0.652881	0.541668	0.400402	0.708588	0.781436	0.578632	0.415501	0.482725	0.455338	0.392365
9	0.629176	0.65954	0.625614	0.330431	0.565643	0.363264	0.729121	0.668025	0.615033	0.760661	0.66296	0.681012	0.437257	0.595622	0.519146	0.67371	0.723226	0.257176	0.235895	0.255805	0.599051	0.366491	0.20182	0.318966	0.33884	0.347669	0.615144	0.595517	0.561208	0.605448	0.490163	0.877123	0.265986	0.624684	0.620682	0.492376	0.429082	0.700715	0.745654	0.576761	0.397361	0.459766	0.517111	0.382472
10	0.627552	0.676535	0.520984	0.347211	0.558322	0.255271	0.682808	0.752963	0.628547	0.729585	0.625049	0.689746	0.429357	0.400007	0.554057	0.710688	0.618627	0.286894	0.314808	0.282989	0.562931	0.402893	0.188215	0.328342	0.323526	0.329961	0.623793	0.537131	0.397324	0.572024	0.352135	0.835682	0.244228	0.575473	0.56989	0.540331	0.404986	0.730255	0.748573	0.541579	0.43285	0.460081	0.533849	0.399946
11	0.610176	0.622838	0.580717	0.34247	0.55482	0.366829	0.706272	0.64853	0.604696	0.707917	0.724586	0.687271	0.400779	0.352916	0.56741	0.621329	0.666858	0.358222	0.237376	0.204726	0.518278	0.335859	0.210084	0.314011	0.310528	0.313701	0.598921	0.542314	0.424298	0.59027	0.407053	0.874356	0.264449	0.671432	0.604696	0.521575	0.4212	0.658964	0.779352	0.557087	0.34734	0.434621	0.501467	0.368241
12	0.638263	0.63432	0.502886	0.305589	0.543085	0.333273	0.666801	0.795893	0.601262	0.689084	0.652835	0.701478	0.342481	0.47089	0.569565	0.590633	0.653091	0.201056	0.227916	0.202632	0.586235	0.423301	0.240836	0.284243	0.338249	0.355565	0.60049	0.538504	0.462209	0.5583	0.408902	0.827978	0.275463	0.564119	0.619806	0.410814	0.398665	0.703535	0.770096	0.522986	0.390416	0.421093	0.56081	0.384053
13	0.612876	0.622654	0.406374	0.341951	0.564475	0.283663	0.658531	0.703474	0.611729	0.709114	0.669522	0.708286	0.369486	0.529885	0.570898	0.610599	0.691429	0.317661	0.189455	0.290307	0.526005	0.39362	0.230964	0.316125	0.28746	0.293111	0.564151	0.544244	0.324826	0.558854	0.458424	0.950721	0.23773	0.601568	0.573474	0.541105	0.393293	0.624346	0.75853	0.550145	0.403095	0.405221	0.47512	0.42256
14	0.548509	0.636396	0.570141	0.347152	0.573741	0.310501	0.643414	0.591347	0.619535	0.663683	0.628977	0.67784	0.383957	0.423978	0.591345	0.603475	0.634558	0.296186	0.249687	0.276662	0.539722	0.358031	0.182085	0.330188	0.308636	0.31514	0.569076	0.5904	0.345606	0.572508	0.239975	0.931791	0.235941	0.392336	0.618331	0.535859	0.350878	0.663217	0.775809	0.548141	0.313994	0.401848	0.500552	0.323816
15	0.588367	0.636086	0.6005	0.240062	0.551012	0.319199	0.647227	0.734742	0.54196	0.612987	0.699801	0.697429	0.342605	0.226406	0.546391	0.631524	0.688323	0.191856	0.235433	0.39399	0.58206	0.527977	0.188326	0.319065	0.275118	0.324872	0.553331	0.536202	0.402204	0.550327	0.297036	0.846723	0.186741	0.509505	0.590387	0.435932	0.35801	0.648084	0.728334	0.508557	0.355479	0.414428	0.489548	0.363289
16	0.566951	0.67241	0.464826	0.312393	0.57752	0.406127	0.652148	0.654652	0.605685	0.665058	0.644488	0.686967	0.325621	0.519573	0.579036	0.559883	0.657888	0.270803	0.201686	0.28862	0.568795	0.485674	0.193757	0.274263	0.281125	0.374779	0.569607	0.476342	0.330351	0.562295	0.309303	0.797135	0.245154	0.603597	0.58136	0.348008	0.330943	0.571901	0.761961	0.496227	0.366942	0.398643	0.518487	0.336355
17	0.516149	0.599999	0.593278	0.243126	0.552955	0.335878	0.634288	0.589893	0.549256	0.641884	0.661482	0.705241	0.326847	0.524231	0.590304	0.512525	0.664662	0.263723	0.263918	0.303307	0.396149	0.530425	0.247565	0.279705	0.315921	0.342253	0.560557	0.527803	0.334146	0.556637	0.275796	0.963195	0.142248	0.546204	0.596545	0.393429	0.371876	0.637681	0.747885	0.550439	0.349611	0.3899	0.493534	0.330536
18	0.562797	0.612098	0.616684	0.214874	0.53667	0.277586	0.603862	0.611279	0.57007	0.626865	0.67081	0.701505	0.337884	0.404794	0.602336	0.460069	0.71026	0.149569	0.271337	0.353642	0.525325	0.40885	0.220307	0.281834	0.302872	0.317308	0.554316	0.479751	0.369427	0.550409	0.286271	0.970102	0.200349	0.540045	0.585038	0.42856	0.365847	0.614749	0.71195	0.547663	0.35594	0.385751	0.442932	0.38023
19	0.546937	0.573856	0.614343	0.270903	0.503779	0.361863	0.609332	0.661956	0.570107	0.628186	0.664504	0.711429	0.368744	0.241852	0.55583	0.580011	0.660194	0.19503	0.205198	0.207558	0.549114	0.463211	0.211825	0.262001	0.280409	0.323144	0.544144	0.508824	0.311682	0.535694	0.315455	0.794229	0.18666	0.6121	0.611291	0.543019	0.325283	0.608992	0.748376	0.544801	0.42858	0.370551	0.451031	0.357786
20	0.526974	0.619886	0.546234	0.223843	0.557118	0.370652	0.581418	0.625336	0.53477	0.621215	0.635381	0.714658	0.284878	0.541377	0.58443	0.612302	0.688913	0.255446	0.187024	0.233707	0.503373	0.390201	0.175826	0.272644	0.278761	0.306684	0.53185	0.474105	0.335265	0.511019	0.280126	0.902019	0.167869	0.511043	0.570997	0.475201	0.352423	0.625449	0.714272	0.513513	0.360171	0.379789	0.428736	0.336665
21	0.522163	0.493345	0.570655	0.206072	0.532854	0.374704	0.638521	0.656278	0.571233	0.602559	0.614495	0.690099	0.288169	0.41018	0.579208	0.511111	0.663156	0.193723	0.208693	0.27846	0.497751	0.423458	0.210111	0.282573	0.27161	0.295683	0.552745	0.500042	0.305679	0.544261	0.269855	0.832532	0.194968	0.495777	0.627062	0.416059	0.335066	0.614098	0.723572	0.52385	0.354848	0.35912	0.49756	0.318471
22	0.607973	0.550528	0.568184	0.230099	0.548947	0.33405	0.626018	0.609333	0.540725	0.606301	0.628602	0.712606	0.311155	0.320274	0.599912	0.651334	0.782654	0.182047	0.191231	0.274006	0.465515	0.458028	0.229052	0.210744	0.248493	0.307243	0.547262	0.496704	0.32369	0.535035	0.262885	0.725337	0.181971	0.527799	0.545467	0.474116	0.334336	0.560317	0.750748	0.549124	0.304772	0.361573	0.503505	0.305212
23	0.522196	0.517266	0.450196	0.193462	0.559063	0.336594	0.630532	0.574927	0.525568	0.574501	0.644128	0.697021	0.330093	0.334419	0.625904	0.413886	0.703515	0.21474	0.201682	0.290214	0.449506	0.425638	0.208706	0.25265	0.233419	0.326276	0.560737	0.491967	0.307559	0.507507	0.26474	0.936599	0.173058	0.543789	0.560144	0.435401	0.297039	0.547853	0.75151	0.529404	0.376626	0.362834	0.476129	0.292328
24	0.553245	0.556342	0.456151	0.228357	0.531895	0.27428	0.595187	0.619802	0.516231	0.574708	0.657184	0.719762	0.340208	0.185372	0.602578	0.393103	0.694211	0.134457	0.26717	0.207493	0.452097	0.434311	0.202212	0.253389	0.239851	0.321491	0.535262	0.49748	0.337618	0.528986	0.320593	0.782222	0.178443	0.570996	0.529708	0.399882	0.322409	0.567505	0.7081	0.522162	0.356534	0.357673	0.478616	0.326708
25	0.544878	0.549948	0.533605	0.208969	0.549261	0.355344	0.578308	0.575173	0.554356	0.574053	0.651752	0.758063	0.350408	0.400982	0.539479	0.395292	0.607661	0.219466	0.266103	0.180052	0.400232	0.492906	0.190712	0.256334	0.2837	0.363303	0.554081	0.48638	0.308516	0.512908	0.262631	0.84937	0.204793	0.582655	0.592587	0.44029	0.299251	0.550035	0.714025	0.538772	0.33929	0.369644	0.426859	0.289307
26	0.573422	0.578038	0.625534	0.226072	0.545476	0.321788	0.586178	0.547824	0.555142	0.562384	0.636839	0.706033	0.291002	0.367784	0.57731	0.698116	0.801174	0.175202	0.205055	0.236674	0.377547	0.468963	0.220577	0.245558	0.248522	0.369409	0.518463	0.461363	0.291998	0.521223	0.240065	0.829698	0.117024	0.568299	0.528576	0.500689	0.310217	0.503653	0.662041	0.511896	0.300586	0.351499	0.488804	0.332269
27	0.588946	0.565893	0.604575	0.203901	0.520136	0.352648	0.584054	0.518713	0.514768	0.587244	0.663082	0.723934	0.330252	0.379266	0.576775	0.519455	0.682723	0.118316	0.195407	0.226394	0.434361	0.402059	0.193285	0.234066	0.259561	0.278017	0.514737	0.417594	0.334331	0.515976	0.300705	0.838225	0.156091	0.467314	0.602472	0.469828	0.364077	0.592384	0.718398	0.488109	0.378958	0.34249	0.447542	0.288405
28	0.502883	0.528389	0.524543	0.174226	0.498036	0.522055	0.579275	0.554652	0.550618	0.549436	0.566152	0.709089	0.284185	0.373041	0.569296	0.368571	0.581254	0.170271	0.214878	0.224706	0.442911	0.464046	0.192873	0.261758	0.265133	0.252163	0.515799	0.49825	0.339873	0.505638	0.264493	0.884423	0.184659	0.426363	0.54938	0.411375	0.313615	0.528721	0.66992	0.544881	0.340561	0.331524	0.443373	0.283201
29	0.520445	0.460753	0.558034	0.209201	0.522046	0.416972	0.572733	0.5127	0.524295	0.534843	0.599168	0.646402	0.295346	0.271622	0.567824	0.527328	0.708006	0.200941	0.244072	0.19289	0.382373	0.48144	0.241702	0.234468	0.266222	0.33449	0.475497	0.41954	0.351594	0.509635	0.279145	0.84146	0.163443	0.529176	0.59501	0.427021	0.314759	0.559557	0.662176	0.486482	0.356037	0.330028	0.505307	0.288013
30	0.547026	0.587276	0.44882	0.19066	0.537103	0.359731	0.566381	0.544466	0.523292	0.56897	0.548184	0.708503	0.310021	0.28976	0.638197	0.556188	0.673659	0.0801928	0.21193	0.143228	0.470863	0.498615	0.187341	0.244323	0.246431	0.319522	0.504778	0.475837	0.317018	0.475846	0.284492	0.746492	0.158865	0.540013	0.601653	0.432717	0.279339	0.551479	0.712385	0.540777	0.292915	0.339779	0.454059	0.287814
31	0.505253	0.528148	0.599171	0.164889	0.538731	0.370789	0.532418	0.573323	0.509108	0.555018	0.645418	0.709814	0.301261	0.291985	0.64989	0.347771	0.711773	0.160373	0.242035	0.168548	0.412639	0.472457	0.196087	0.256772	0.276376	0.300246	0.470433	0.440335	0.321678	0.49192	0.239599	0.890476	0.128247	0.562445	0.53403	0.376447	0.329341	0.58417	0.668707	0.507095	0.315201	0.33282	0.450963	0.293112
32	0.489005	0.544357	0.419041	0.219803	0.498185	0.357446	0.572662	0.503636	0.499593	0.524997	0.634912	0.705481	0.354979	0.413714	0.594081	0.496656	0.701471	0.184549	0.236572	0.282298	0.369475	0.490871	0.209162	0.234931	0.249168	0.305711	0.491324	0.397753	0.35104	0.515264	0.300397	0.829033	0.118589	0.454552	0.581719	0.50136	0.275912	0.550717	0.652809	0.485794	0.275694	0.332511	0.479835	0.298609
33	0.519768	0.52752	0.528707	0.223594	0.502894	0.396592	0.553866	0.561507	0.501456	0.58186	0.609563	0.715433	0.277516	0.39389	0.628325	0.462984	0.72732	0.158641	0.263201	0.23639	0.408631	0.464391	0.184541	0.228414	0.265616	0.325414	0.507972	0.418031	0.29607	0.485224	0.280985	0.76042	0.177506	0.579739	0.522972	0.590636	0.270091	0.541188	0.684665	0.525455	0.365553	0.332296	0.446742	0.33142
34	0.499062	0.565974	0.64684	0.17127	0.519243	0.317508	0.563214	0.546979	0.501578	0.53166	0.655286	0.680855	0.318354	0.38645	0.591434	0.517646	0.610902	0.164476	0.237451	0.323832	0.350102	0.466122	0.202149	0.255239	0.302727	0.308464	0.507953	0.432182	0.364495	0.448178	0.251264	0.839505	0.152154	0.500865	0.570076	0.455013	0.28869	0.559185	0.677931	0.498383	0.373144	0.324215	0.481397	0.268443
35	0.491103	0.474803	0.594373	0.150667	0.511689	0.354354	0.516776	0.475205	0.53257	0.570808	0.640361	0.655525	0.268849	0.314166	0.617906	0.36508	0.603766	0.127125	0.235101	0.287943	0.387494	0.449416	0.225813	0.228659	0.244441	0.215895	0.483678	0.405296	0.366231	0.475834	0.273235	0.764802	0.145761	0.490527	0.570832	0.434755	0.243946	0.571832	0.702888	0.456848	0.300984	0.328342	0.49593	0.298146
36	0.499957	0.509031	0.554389	0.150378	0.528385	0.400491	0.508812	0.518952	0.481977	0.534572	0.617937	0.748139	0.271858	0.31357	0.610829	0.393073	0.64711	0.123027	0.191227	0.243713	0.394789	0.443955	0.18525	0.235011	0.281753	0.269757	0.460413	0.400282	0.344504	0.499353	0.277117	0.847926	0.124873	0.393118	0.542367	0.413193	0.274995	0.519236	0.653936	0.515492	0.309415	0.314426	0.496278	0.264639
37	0.522354	0.521837	0.491153	0.14029	0.489272	0.341834	0.564852	0.473596	0.498452	0.521834	0.617668	0.670455	0.246201	0.273608	0.624474	0.593323	0.728259	0.212738	0.231118	0.202108	0.305605	0.45125	0.198451	0.249844	0.249558	0.291625	0.460721	0.399058	0.372397	0.466493	0.283132	0.820572	0.155507	0.502443	0.568508	0.402536	0.291734	0.505938	0.645972	0.528341	0.263117	0.288383	0.516961	0.279144
38	0.51641	0.551191	0.433372	0.125935	0.522654	0.414154	0.500709	0.511926	0.470598	0.51204	0.637207	0.689143	0.313085	0.238644	0.621049	0.455026	0.578995	0.103233	0.202497	0.179263	0.460615	0.478711	0.168833	0.204843	0.25576	0.220615	0.465721	0.381614	0.353144	0.497173	0.237157	0.775591	0.103927	0.478248	0.587332	0.366329	0.258444	0.540041	0.668375	0.501951	0.349231	0.324489	0.451431	0.281188
39	0.491372	0.531803	0.502219	0.170588	0.456273	0.410118	0.536614	0.42157	0.499231	0.534127	0.599197	0.692546	0.330546	0.366859	0.627163	0.322551	0.684221	0.182942	0.213415	0.223281	0.266721	0.453863	0.214955	0.224799	0.257366	0.350603	0.462396	0.431595	0.357292	0.45893	0.622584	0.75862	0.113333	0.462322	0.57547	0.502549	0.269547	0.539827	0.648859	0.454002	0.303524	0.314396	0.424242	0.273776
40	0.485946	0.486096	0.482712	0.173344	0.503253	0.334979	0.530101	0.444094	0.460923	0.523837	0.562182	0.650382	0.306171	0.409872	0.58829	0.393062	0.689428	0.112321	0.225193	0.205779	0.318537	0.448692	0.203944	0.249941	0.240139	0.311812	0.45392	0.414554	0.364166	0.458635	0.258466	0.806668	0.0917508	0.49808	0.505707	0.386015	0.261709	0.470947	0.649592	0.494952	0.268818	0.308355	0.451053	0.264328
41	0.416987	0.467385	0.483843	0.158791	0.511213	0.385671	0.52386	0.454514	0.473225	0.501565	0.638796	0.634467	0.288433	0.339019	0.607363	0.359002	0.629091	0.119242	0.242004	0.219995	0.361908	0.400204	0.139015	0.231813	0.263873	0.33148	0.475139	0.377114	0.318194	0.449858	0.287619	0.742566	0.106837	0.461549	0.509153	0.425997	0.205093	0.507959	0.650295	0.476494	0.265838	0.314811	0.452919	0.295899
42	0.467357	0.509359	0.572545	0.133954	0.554007	0.325916	0.499393	0.585064	0.509278	0.492347	0.664514	0.666689	0.278312	0.20499	0.614796	0.520885	0.644705	0.123526	0.231692	0.248955	0.32049	0.468562	0.161666	0.231076	0.280746	0.309761	0.457072	0.403825	0.412407	0.453018	0.302097	0.756467	0.110994	0.499288	0.574179	0.408337	0.222585	0.514688	0.660611	0.492591	0.300757	0.308185	0.425782	0.258603
43	0.472275	0.523046	0.548744	0.119462	0.522304	0.385442	0.518083	0.489186	0.459497	0.499723	0.591795	0.672752	0.298402	0.394087	0.576445	0.308861	0.631342	0.170373	0.220516	0.15774	0.405903	0.424045	0.176501	0.204904	0.260998	0.224489	0.461741	0.385708	0.362558	0.44898	0.263017	0.791037	0.128331	0.423391	0.562121	0.443177	0.246738	0.481025	0.646001	0.482629	0.313479	0.276295	0.505973	0.294921
44	0.463796	0.481713	0.4769	0.150511	0.486221	0.364483	0.535636	0.488502	0.471348	0.523271	0.599193	0.679553	0.302612	0.427939	0.599565	0.343099	0.623198	0.125549	0.218385	0.236881	0.45201	0.501497	0.192117	0.209655	0.264275	0.297682	0.42831	0.40861	0.351207	0.442238	0.287498	0.740723	0.120823	0.446894	0.54253	0.38581	0.214239	0.455418	0.623298	0.474184	0.295771	0.275029	0.457155	0.283553
45	0.437344	0.510404	0.490714	0.138602	0.532751	0.412022	0.518922	0.479333	0.458736	0.51381	0.602441	0.657092	0.338151	0.389073	0.601646	0.427578	0.623763	0.179144	0.198018	0.186303	0.332037	0.474946	0.176151	0.250677	0.262082	0.263044	0.433011	0.344452	0.363406	0.422469	0.253248	0.832271	0.116996	0.517475	0.557477	0.472157	0.220141	0.47773	0.610384	0.433186	0.309783	0.297288	0.447023	0.241311
46	0.458245	0.452699	0.601019	0.15342	0.501716	0.395678	0.486957	0.470299	0.453939	0.498288	0.567526	0.657234	0.245538	0.176045	0.661988	0.494081	0.626918	0.0661226	0.208355	0.200886	0.381927	0.426119	0.179277	0.232637	0.259862	0.321364	0.427024	0.34584	0.376111	0.452695	0.27982	0.70214	0.120491	0.470068	0.538629	0.389954	0.232273	0.490104	0.648771	0.472278	0.26492	0.302958	0.406991	0.282247
47	0.450494	0.530182	0.493175	0.161132	0.506592	0.378024	0.521358	0.453624	0.475164	0.487252	0.60365	0.635007	0.290592	0.320523	0.60492	0.285903	0.600554	0.151664	0.19899	0.303033	0.371045	0.439233	0.186259	0.219093	0.229715	0.303332	0.441633	0.382503	0.379307	0.427516	0.238282	0.756263	0.103201	0.414608	0.506519	0.46583	0.242261	0.472193	0.614914	0.435269	0.283865	0.29605	0.472473	0.273788
48	0.457056	0.51386	0.473354	0.136291	0.505633	0.397963	0.460284	0.450487	0.450989	0.482481	0.597421	0.693758	0.309658	0.229664	0.629685	0.450422	0.595057	0.120886	0.223323	0.210215	0.371036	0.473677	0.199509	0.214359	0.276956	0.297555	0.42644	0.383756	0.393916	0.43485	0.26792	0.637942	0.10878	0.346418	0.557558	0.423772	0.255306	0.435694	0.620747	0.422137	0.345032	0.282344	0.447322	0.247065
49	0.460742	0.54488	0.550761	0.137569	0.453649	0.36919	0.443757	0.485578	0.473343	0.494863	0.591609	0.616198	0.250303	0.327287	0.583413	0.401119	0.5858	0.151418	0.218591	0.20952	0.36839	0.518353	0.155669	0.238214	0.2182	0.293272	0.406927	0.371322	0.449162	0.418582	0.301336	0.658669	0.087884	0.411548	0.573538	0.338666	0.248435	0.495181	0.625921	0.494143	0.291861	0.298471	0.41482	0.260886
50	0.503147	0.501663	0.579504	0.123852	0.515243	0.47295	0.515033	0.493135	0.461801	0.496908	0.618142	0.645408	0.279745	0.272993	0.602753	0.504243	0.588844	0.173885	0.237286	0.282909	0.30099	0.435379	0.166469	0.229919	0.230176	0.277994	0.40386	0.385171	0.365279	0.428954	0.240758	0.802891	0.122224	0.467886	0.574131	0.364079	0.252952	0.473123	0.632852	0.456925	0.290708	0.289838	0.409088	0.23006
