# Supplementary material for: Encephalopathy-linked UFM1 variants impede neuronal protein translation, development, and function
Source: EMBO Mol Med. 2026 Feb 23;18(4):1265–91. doi: 10.1038/s44321-026-00389-6 (PMC13083916; doi:10.1038/s44321-026-00389-6)
Supplement: Supplementary file 7 — Source data Fig. 3 [file 44321_2026_389_MOESM7_ESM.zip › Figure_3/3D/3D.xlsx]

## Sheet: 3B,C,D,E,G,H,I,J
Figure 3 D
Pvr
RFP	CRE
16.4877	12.5237
6.09582	15.5923
8.95862	22.6519
12.7481	13.4763
	22.1966
17.3828	5.1408
12.4011	9.76617
	14.7512
13.0998	5.86291
13.4332
8.51267
6.59757
8.49819	4.58725
	4.52908
3.4409	8.14395
5.37465	10.5078
6.29353	2.63442
4.95582	2.89981
19.2214	13.1954
8.91184	13.6701
11.9412	7.3737
8.14748	1.59456
3.994	3.98877
3.30168	0.675669
5.0921	9.52728
13.4972	1.82644
9.02736	15.4741
11.54	6.48013
	4.34562
3.06864	4.90401
8.92879	13.3544
6.0225	12.0523
59,1030137*	12.4588
9.58261	16.9503
9.64103	9.40616
12.3564	7.32554
3.16813	10.2235
14.1586	2.87444
2.47048	6.40551
9.73714	6.36591
5.16392	8.38353
14.3213	11.2068
7.85801	7.6193
6.29334	13.2567
9.26544	15.5947
16.672	16.3615
9.94873	11.9966
8.08216
9.84333
