# Supplementary material for: Encephalopathy-linked UFM1 variants impede neuronal protein translation, development, and function
Source: EMBO Mol Med. 2026 Feb 23;18(4):1265–91. doi: 10.1038/s44321-026-00389-6 (PMC13083916; doi:10.1038/s44321-026-00389-6)
Supplement: Supplementary file 7 — Source data Fig. 3 [file 44321_2026_389_MOESM7_ESM.zip › Figure_3/3J/3J.xlsx]

## Sheet: 3B,C,D,E,G,H,I,J
Figure 3 J
GABA response
RFP	CRE
1.35391	1.92371
1.96594
	1.33621
2.13682
1.60114
1.51778
	0.917438
1.39141	1.13922
2.42427	1.25451
1.45095	1.75321
1.9764
1.66218	1.18828
2.23627	1.17077
1.70906	1.8003
	0.96115
	2.14983
1.21131	0.896038
	1.14349
2.23857	1.39281
	1.69569
	1.65216
2.26584
2.9278	2.04859
0.863407
1.56547
2.43782	2.18251
2.7084
2.29079	1.05574
	2.53074
1.5801	1.91598
	4.46243
1.28648
2.90517	1.54214
1.58553	1.16745
0.570808
0.899434
