# Supplementary material for: Encephalopathy-linked UFM1 variants impede neuronal protein translation, development, and function
Source: EMBO Mol Med. 2026 Feb 23;18(4):1265–91. doi: 10.1038/s44321-026-00389-6 (PMC13083916; doi:10.1038/s44321-026-00389-6)
Supplement: Supplementary file 7 — Source data Fig. 3 [file 44321_2026_389_MOESM7_ESM.zip › Figure_3/3Q/3Q.xlsx]

## Sheet: 3K,L,M,N,P,Q
Figure 3 Q
Normalized slope
RFP	CRE
2.75833	2.38095
1.94741	2.01587
1.39801	2.55373
1.84199	7.41302
2.42092	2.58469
0.727683	1.22665
1.42745	0.00637296
1.88794	2.14441
1.74495	3.06823
1.67583	2.4414
1.80698
1.1704	2.95056
2.79682	2.39899
9.27603	0.838608
1.40375	67.3218
1.66473	55.7737
3.57687	3.23668
0.802917	1858,739274*
	46.5934
-0.150746
1.29818	1.61966
3.49789	1.13419
0.804944	50.4041
	3.33146
1.67707	-11.9507
1.24574	5.84531
2.74493	5.65133
2.67168	3.56392
	0.950879
3.2719	0.231058
3.02104	2.05199
2.5026	-6.14519
	3.45712
1.34064	3.16105
2.44311	-3.55662
18.6547	5.58216
1.43991	5.14178
2.62405	1.64686
3.49989	1.26464
2.37512	2.37259
2.98649	2.21931
3.37136	1.9115
3.59755	2.74447
2.96331	32.2352
2.13818
6.70109
3.8753
2.15305
2.80837
