# Supplementary material for: Encephalopathy-linked UFM1 variants impede neuronal protein translation, development, and function
Source: EMBO Mol Med. 2026 Feb 23;18(4):1265–91. doi: 10.1038/s44321-026-00389-6 (PMC13083916; doi:10.1038/s44321-026-00389-6)
Supplement: Supplementary file 7 — Source data Fig. 3 [file 44321_2026_389_MOESM7_ESM.zip › Figure_3/3O/Fig_3O.xlsx]

## Sheet: 3B,C,D,E,G,H,I,J
Figure 3 B			Figure 3 C			Figure 3 D			Figure 3 E			Figure 3 G			Figure 3 H			Figure 3 I			Figure 3 J
EPSC amplitude			RRP sucrose			Pvr			Capacitance			mEPSC amplitude			mEPSC frequency			Glutamate response			GABA response
RFP	CRE		RFP	CRE		RFP	CRE		RFP	CRE		RFP	CRE		RFP	CRE		RFP	CRE		RFP	CRE
7.37238	2.01894		0.221092	0.0830125		16.4877	12.5237		53.58	35.07		0.0135106	0.0110851		1.36	0.7		0.65808	0.255606		1.35391	1.92371
7.70797	5.18252		0.128891	0.248832		6.09582	15.5923		33.4	64.9		0.0255972	0.0179344		3.41	0.47
1.41208	0.667535		0.1612	0.022173		8.95862	22.6519		35.77	10.9		0.0109722			0.9			0.475832			1.96594
3.31993	1.04444		0.297871	0.02314		12.7481	13.4763		45.45	28.81		0.0127777	0.00905951		0.43	0.61			0.257199			1.33621
5.68484	3.77828			0.0954271			22.1966		26.56	54.98		0.0147288	0.0126848		2.84	1.32		0.665925			2.13682
0.468257	0.611572		0.0155861	0.0443472		17.3828	5.1408		19.77	17.63		0.0145065	0.0114571		2.23	0.52		1.37279			1.60114
4.94716	0.111391		0.26319	0.00616046		12.4011	9.76617		49.96	11.77		0.0136953	0.0115194		3.11	0.31		0.200598			1.51778
2.93311	3.38156			0.150943			14.7512		32.62	40.88		0.0181999			5.13				0.242202			0.917438
11.319	0.476438		0.665216	0.051347		13.0998	5.86291		49.18	18.65		0.0189104	0.01511		4.6	0.84		0.149605	0.208239		1.39141	1.13922
5.7451			0.398825			13.4332			48.8			0.0147832			3.5			0.438242	0.273635		2.42427	1.25451
5.43237			0.484659			8.51267			66.62									0.933184	0.645436		1.45095	1.75321
5.23496			0.551847			6.59757			66.62			0.0168922			1.23			0.440087			1.9764
2.08235	0.201067		0.111619	0.0108694		8.49819	4.58725		44.81	23.23		0.0102816	0.00927807		2.97	0.58		0.61825	0.534406		1.66218	1.18828
	0.51473			0.0431882			4.52908		50.77	27.31								0.653093	0.122569		2.23627	1.17077
0.262725	0.736906		0.0262498	0.0330606		3.4409	8.14395		44.18	27.73		0.00928958	0.0104026		0.61	2.24		0.422751	0.370632		1.70906	1.8003
0.835832	0.516824		0.07603	0.0168953		5.37465	10.5078		30.86	27.92		0.0162197	0.0175134		2.25	1.47			0.177591			0.96115
1.11651	0.32125		0.0825244	0.0414804		6.29353	2.63442		30.56	23.71		0.0116072			0.91				0.604694			2.14983
2.01584	0.257769		0.284086	0.0169945		4.95582	2.89981		59.95	32.53		0.0129202	0.00983302		2.64	0.87		0.538585	0.121512		1.21131	0.896038
1.38459	1.06671		0.0337403	0.0280149		19.2214	13.1954		24.74	27.98		0.019639	0.0224201		0.99	4.03333			0.131751			1.14349
1.40376	0.564928		0.0659795	0.0137982		8.91184	13.6701		39.97	21.2			0.0122779			1.05		2.73315	0.449897		2.23857	1.39281
1.47405	0.794726		0.0286594	0.0252797		11.9412	7.3737		22.64	32.79		0.0213165	0.0110965		1.56	2.83			0.752052			1.69569
0.738717	0.320115		0.0433745	0.0504573		8.14748	1.59456		28.75	32.87		0.0148134	0.0100539		3.41	0.88			0.791531			1.65216
1.37268	0.32865		0.120725	0.0314468		3.994	3.98877		27.31	17.73		0.0111065	0.0124235		1.71818	0.809091		0.98759			2.26584
1.42105	0.0687019		0.125118	0.0175592		3.30168	0.675669		28.94	31.96		0.0238382			2.38			3.22662	2.49238		2.9278	2.04859
0.918929	0.26085		0.0778072	0.00863836		5.0921	9.52728		40.88	23.98		0.0197075	0.0141483		3.71	1.51818					0.863407
2.9291	0.331621		0.116194	0.0644324		13.4972	1.82644		63.27	52.9		0.0197475	0.0199391		6.02	1.55		0.00048396	0.0864198		1.56547
2.07177	0.26405		0.110572	0.0127476		9.02736	15.4741		51.6	20.08		0.0179121	0.00747866		4.65	0.438462		1.18042	0.680033		2.43782	2.18251
2.82652	0.723251		0.133573	0.0611807		11.54	6.48013		55.96	75.35			0.011956			0.890909		1.6575			2.7084
	0.36654			0.0553896			4.34562		23,4*	21.97			0.0145011			3.68		2.61863	0.514359		2.29079	1.05574
0.708086	0.269984		0.13152	0.0234045		3.06864	4.90401		46.26	27.43		0.00937571	0.0126488		3.74	1.24			0.752973			2.53074
5.59047	2.05538		0.610832	0.123174		8.92879	13.3544		55.22	61.72			0.0136576			0.52		0.861632	0.836013		1.5801	1.91598
2.61098	0.906999		0.402129	0.0517724		6.0225	12.0523		52.46	30.71		0.0122677	0.0123197		3.51818	1.18			3.22525			4.46243
1,5464825*	1.52449		0,0175365*	0.0785468		59,1030137*	12.4588		60,53*	42.68		0.0148349	0.0339727		1.77	4.14		2.05503			1.28648
0.857373	4.01854		0.0554011	0.17987		9.58261	16.9503		35.17	20.08			0.00753081			0.21		1.60646	1.50177		2.90517	1.54214
7.28258	0.662928		0.679693	0.0243838		9.64103	9.40616		72.78	21.56		0.0110972	0.0299306		0.69	3.02		0.99159	0.551035		1.58553	1.16745
0.854868	2.81254		0.0749541	0.289326		12.3564	7.32554		55.22	50.77		0.0139631	0.0324362		2.86	1.82		2.6944
1.2222	1.90608		0.139724	0.107874		3.16813	10.2235		39.97	41.28		0.0284434	0.0158378		3.04	3.46		0.92652			0.570808
3.40531	0.585726		0.134232	0.0651806		14.1586	2.87444		52.68	17.76		0.0138396	0.0127419		1.54	1.45		0.444658			0.899434
1.01332	1.51334		0.318435	0.0475814		2.47048	6.40551		64.9	28.29		0.0205203	0.0105608		2.06	0.81
4.95687	1.20228		0.465347	0.0824261		9.73714	6.36591		96.85	29.91		0.017597	0.0219277		3.7	2.55
1.68492	1.17836		0.163178	0.106755		5.16392	8.38353		34.12	19.58		0.0207857	0.0317137		3.61818	2.39
2.60745	1.02571		0.119043	0.070133		14.3213	11.2068		67.33	75.39		0.0561574	0.0281677		1.73333	3.66
4.22971	0.782061		0.39932	0.0994534		7.85801	7.6193		72.36	74.94		0.014503	0.0187332		4.46	1.85
6.0777	7.67157		0.650856	0.414228		6.29334	13.2567		74.5	72.78		0.0123356	0.019353		2.39	1.77
6.66796	0.880572		0.575267	0.0321815		9.26544	15.5947		45.13	68.06		0.0120044	0.0230194		2.49	3.16
1.52715	7.95424		0.131748	0.361451		16.672	16.3615		36.6	57.23		0.035781	0.0134913		9.74	4.98
7.19322	1.29382		0.909998	0.0714336		9.94873	11.9966		99.14	63.27		0.0154825	0.0145338		2.57273	2.8
5.25135			0.384506			8.08216			46.12			0.0136863	0.0129518		4.75	3.07
1.76526			0.0913444			9.84333			43.57			0.00998655			2.48
												0.0169697			3.31

## Sheet: 3K,L,M,N,P,Q
Figure 3 K
10Hz EPSC amplitude
Stimulus	RFP
1	1	1	1	1	1	1	1	1	1	1	1	1	1	1	1	1	1	1	1	1	1	1	1	1	1	1	1	1	1	1	1	1	1	1	1	1	1	1	1	1	1	1	1	1
2	0.86257	0.918432	0.827971	0.821099	0.823509	0.807821	0.906045	1.00246	0.878766	1.00445	1.02063	0.862466	0.858025	0.733871	0.930958	1.15701	0.980606	0.933049	0.387208	0.613476	1.07056	0.527544	0.617636	0.644511	0.77591	0.684002	0.94624	0.889573	0.99823	0.877034	0.600325	0.91515	0.759217	0.976762	0.944717	0.755728	0.792338	1.04157	1.09711	0.779595	0.671321	0.791103	0.829031	0.837281
3	0.721637	0.852713	0.651362	0.59705	0.685652	0.508897	0.832492	0.947137	0.776754	0.894938	0.915183	0.821228	0.671888	0.523805	0.560483	1.1723	0.92172	0.801396	0.416577	0.341856	0.935892	0.339747	0.395176	0.478482	0.674782	0.575524	0.796327	0.656917	0.947544	0.750948	0.812225	0.880361	0.571334	0.879691	0.790313	0.654703	0.550596	0.944059	0.966908	0.675972	0.546228	0.658265	0.702019	0.647684
4	0.705337	0.783492	0.536871	0.618271	0.607552	0.352983	0.816892	0.98589	0.684308	0.867225	0.806681	0.722725	0.624893	0.629285	0.521279	0.92797	0.86037	0.674302	0.172783	0.333652	0.735867	0.391552	0.352037	0.359336	0.581372	0.496943	0.726614	0.676309	0.810941	0.695515	0.738528	1.00259	0.473913	0.729558	0.771899	0.53984	0.462219	0.842154	0.911178	0.715311	0.482782	0.546205	0.675293	0.51888
5	0.621646	0.714753	0.680111	0.45383	0.599291	0.298712	0.730583	0.860326	0.677985	0.808727	0.723616	0.702057	0.573965	0.44718	0.50107	0.798594	0.716911	0.463821	0.216313	0.283375	0.748377	0.317851	0.286848	0.399648	0.477789	0.425682	0.679873	0.560644	0.713095	0.650389	0.484359	0.873975	0.432135	0.611553	0.634021	0.476764	0.390881	0.778649	0.821191	0.591918	0.420652	0.521383	0.544273	0.392851
6	0.652543	0.691041	0.562261	0.461952	0.590294	0.261881	0.733022	0.689909	0.626778	0.77391	0.732817	0.728317	0.484072	0.548449	0.560682	0.804684	0.72543	0.535447	0.226466	0.374049	0.763611	0.341236	0.245891	0.33507	0.430364	0.374512	0.699616	0.573567	0.638245	0.605814	0.320942	0.958376	0.39761	0.80489	0.595567	0.461885	0.415714	0.789101	0.801504	0.566497	0.466913	0.501042	0.591929	0.415353
7	0.599881	0.723977	0.459546	0.440516	0.562813	0.37711	0.744172	0.813917	0.613057	0.807077	0.724542	0.690916	0.477	0.412563	0.544254	0.561794	0.650366	0.424068	0.21342	0.348152	0.640498	0.303277	0.235062	0.317299	0.386414	0.485002	0.649334	0.62112	0.521388	0.64506	0.298036	0.816882	0.351546	0.709203	0.634822	0.4401	0.393253	0.758916	0.811788	0.589174	0.407863	0.510035	0.548259	0.346494
8	0.651348	0.703872	0.510577	0.403153	0.557592	0.301012	0.723765	0.728475	0.650328	0.770951	0.738838	0.718706	0.430357	0.417678	0.597074	0.684631	0.652929	0.274097	0.256267	0.203707	0.70482	0.377825	0.213157	0.32484	0.327435	0.461649	0.650721	0.58755	0.519884	0.612785	0.271615	0.838459	0.33874	0.621609	0.652881	0.541668	0.400402	0.708588	0.781436	0.578632	0.415501	0.482725	0.455338	0.392365
9	0.629176	0.65954	0.625614	0.330431	0.565643	0.363264	0.729121	0.668025	0.615033	0.760661	0.66296	0.681012	0.437257	0.595622	0.519146	0.67371	0.723226	0.257176	0.235895	0.255805	0.599051	0.366491	0.20182	0.318966	0.33884	0.347669	0.615144	0.595517	0.561208	0.605448	0.490163	0.877123	0.265986	0.624684	0.620682	0.492376	0.429082	0.700715	0.745654	0.576761	0.397361	0.459766	0.517111	0.382472
10	0.627552	0.676535	0.520984	0.347211	0.558322	0.255271	0.682808	0.752963	0.628547	0.729585	0.625049	0.689746	0.429357	0.400007	0.554057	0.710688	0.618627	0.286894	0.314808	0.282989	0.562931	0.402893	0.188215	0.328342	0.323526	0.329961	0.623793	0.537131	0.397324	0.572024	0.352135	0.835682	0.244228	0.575473	0.56989	0.540331	0.404986	0.730255	0.748573	0.541579	0.43285	0.460081	0.533849	0.399946
11	0.610176	0.622838	0.580717	0.34247	0.55482	0.366829	0.706272	0.64853	0.604696	0.707917	0.724586	0.687271	0.400779	0.352916	0.56741	0.621329	0.666858	0.358222	0.237376	0.204726	0.518278	0.335859	0.210084	0.314011	0.310528	0.313701	0.598921	0.542314	0.424298	0.59027	0.407053	0.874356	0.264449	0.671432	0.604696	0.521575	0.4212	0.658964	0.779352	0.557087	0.34734	0.434621	0.501467	0.368241
12	0.638263	0.63432	0.502886	0.305589	0.543085	0.333273	0.666801	0.795893	0.601262	0.689084	0.652835	0.701478	0.342481	0.47089	0.569565	0.590633	0.653091	0.201056	0.227916	0.202632	0.586235	0.423301	0.240836	0.284243	0.338249	0.355565	0.60049	0.538504	0.462209	0.5583	0.408902	0.827978	0.275463	0.564119	0.619806	0.410814	0.398665	0.703535	0.770096	0.522986	0.390416	0.421093	0.56081	0.384053
13	0.612876	0.622654	0.406374	0.341951	0.564475	0.283663	0.658531	0.703474	0.611729	0.709114	0.669522	0.708286	0.369486	0.529885	0.570898	0.610599	0.691429	0.317661	0.189455	0.290307	0.526005	0.39362	0.230964	0.316125	0.28746	0.293111	0.564151	0.544244	0.324826	0.558854	0.458424	0.950721	0.23773	0.601568	0.573474	0.541105	0.393293	0.624346	0.75853	0.550145	0.403095	0.405221	0.47512	0.42256
14	0.548509	0.636396	0.570141	0.347152	0.573741	0.310501	0.643414	0.591347	0.619535	0.663683	0.628977	0.67784	0.383957	0.423978	0.591345	0.603475	0.634558	0.296186	0.249687	0.276662	0.539722	0.358031	0.182085	0.330188	0.308636	0.31514	0.569076	0.5904	0.345606	0.572508	0.239975	0.931791	0.235941	0.392336	0.618331	0.535859	0.350878	0.663217	0.775809	0.548141	0.313994	0.401848	0.500552	0.323816
15	0.588367	0.636086	0.6005	0.240062	0.551012	0.319199	0.647227	0.734742	0.54196	0.612987	0.699801	0.697429	0.342605	0.226406	0.546391	0.631524	0.688323	0.191856	0.235433	0.39399	0.58206	0.527977	0.188326	0.319065	0.275118	0.324872	0.553331	0.536202	0.402204	0.550327	0.297036	0.846723	0.186741	0.509505	0.590387	0.435932	0.35801	0.648084	0.728334	0.508557	0.355479	0.414428	0.489548	0.363289
16	0.566951	0.67241	0.464826	0.312393	0.57752	0.406127	0.652148	0.654652	0.605685	0.665058	0.644488	0.686967	0.325621	0.519573	0.579036	0.559883	0.657888	0.270803	0.201686	0.28862	0.568795	0.485674	0.193757	0.274263	0.281125	0.374779	0.569607	0.476342	0.330351	0.562295	0.309303	0.797135	0.245154	0.603597	0.58136	0.348008	0.330943	0.571901	0.761961	0.496227	0.366942	0.398643	0.518487	0.336355
17	0.516149	0.599999	0.593278	0.243126	0.552955	0.335878	0.634288	0.589893	0.549256	0.641884	0.661482	0.705241	0.326847	0.524231	0.590304	0.512525	0.664662	0.263723	0.263918	0.303307	0.396149	0.530425	0.247565	0.279705	0.315921	0.342253	0.560557	0.527803	0.334146	0.556637	0.275796	0.963195	0.142248	0.546204	0.596545	0.393429	0.371876	0.637681	0.747885	0.550439	0.349611	0.3899	0.493534	0.330536
18	0.562797	0.612098	0.616684	0.214874	0.53667	0.277586	0.603862	0.611279	0.57007	0.626865	0.67081	0.701505	0.337884	0.404794	0.602336	0.460069	0.71026	0.149569	0.271337	0.353642	0.525325	0.40885	0.220307	0.281834	0.302872	0.317308	0.554316	0.479751	0.369427	0.550409	0.286271	0.970102	0.200349	0.540045	0.585038	0.42856	0.365847	0.614749	0.71195	0.547663	0.35594	0.385751	0.442932	0.38023
19	0.546937	0.573856	0.614343	0.270903	0.503779	0.361863	0.609332	0.661956	0.570107	0.628186	0.664504	0.711429	0.368744	0.241852	0.55583	0.580011	0.660194	0.19503	0.205198	0.207558	0.549114	0.463211	0.211825	0.262001	0.280409	0.323144	0.544144	0.508824	0.311682	0.535694	0.315455	0.794229	0.18666	0.6121	0.611291	0.543019	0.325283	0.608992	0.748376	0.544801	0.42858	0.370551	0.451031	0.357786
20	0.526974	0.619886	0.546234	0.223843	0.557118	0.370652	0.581418	0.625336	0.53477	0.621215	0.635381	0.714658	0.284878	0.541377	0.58443	0.612302	0.688913	0.255446	0.187024	0.233707	0.503373	0.390201	0.175826	0.272644	0.278761	0.306684	0.53185	0.474105	0.335265	0.511019	0.280126	0.902019	0.167869	0.511043	0.570997	0.475201	0.352423	0.625449	0.714272	0.513513	0.360171	0.379789	0.428736	0.336665
21	0.522163	0.493345	0.570655	0.206072	0.532854	0.374704	0.638521	0.656278	0.571233	0.602559	0.614495	0.690099	0.288169	0.41018	0.579208	0.511111	0.663156	0.193723	0.208693	0.27846	0.497751	0.423458	0.210111	0.282573	0.27161	0.295683	0.552745	0.500042	0.305679	0.544261	0.269855	0.832532	0.194968	0.495777	0.627062	0.416059	0.335066	0.614098	0.723572	0.52385	0.354848	0.35912	0.49756	0.318471
22	0.607973	0.550528	0.568184	0.230099	0.548947	0.33405	0.626018	0.609333	0.540725	0.606301	0.628602	0.712606	0.311155	0.320274	0.599912	0.651334	0.782654	0.182047	0.191231	0.274006	0.465515	0.458028	0.229052	0.210744	0.248493	0.307243	0.547262	0.496704	0.32369	0.535035	0.262885	0.725337	0.181971	0.527799	0.545467	0.474116	0.334336	0.560317	0.750748	0.549124	0.304772	0.361573	0.503505	0.305212
23	0.522196	0.517266	0.450196	0.193462	0.559063	0.336594	0.630532	0.574927	0.525568	0.574501	0.644128	0.697021	0.330093	0.334419	0.625904	0.413886	0.703515	0.21474	0.201682	0.290214	0.449506	0.425638	0.208706	0.25265	0.233419	0.326276	0.560737	0.491967	0.307559	0.507507	0.26474	0.936599	0.173058	0.543789	0.560144	0.435401	0.297039	0.547853	0.75151	0.529404	0.376626	0.362834	0.476129	0.292328
24	0.553245	0.556342	0.456151	0.228357	0.531895	0.27428	0.595187	0.619802	0.516231	0.574708	0.657184	0.719762	0.340208	0.185372	0.602578	0.393103	0.694211	0.134457	0.26717	0.207493	0.452097	0.434311	0.202212	0.253389	0.239851	0.321491	0.535262	0.49748	0.337618	0.528986	0.320593	0.782222	0.178443	0.570996	0.529708	0.399882	0.322409	0.567505	0.7081	0.522162	0.356534	0.357673	0.478616	0.326708
25	0.544878	0.549948	0.533605	0.208969	0.549261	0.355344	0.578308	0.575173	0.554356	0.574053	0.651752	0.758063	0.350408	0.400982	0.539479	0.395292	0.607661	0.219466	0.266103	0.180052	0.400232	0.492906	0.190712	0.256334	0.2837	0.363303	0.554081	0.48638	0.308516	0.512908	0.262631	0.84937	0.204793	0.582655	0.592587	0.44029	0.299251	0.550035	0.714025	0.538772	0.33929	0.369644	0.426859	0.289307
26	0.573422	0.578038	0.625534	0.226072	0.545476	0.321788	0.586178	0.547824	0.555142	0.562384	0.636839	0.706033	0.291002	0.367784	0.57731	0.698116	0.801174	0.175202	0.205055	0.236674	0.377547	0.468963	0.220577	0.245558	0.248522	0.369409	0.518463	0.461363	0.291998	0.521223	0.240065	0.829698	0.117024	0.568299	0.528576	0.500689	0.310217	0.503653	0.662041	0.511896	0.300586	0.351499	0.488804	0.332269
27	0.588946	0.565893	0.604575	0.203901	0.520136	0.352648	0.584054	0.518713	0.514768	0.587244	0.663082	0.723934	0.330252	0.379266	0.576775	0.519455	0.682723	0.118316	0.195407	0.226394	0.434361	0.402059	0.193285	0.234066	0.259561	0.278017	0.514737	0.417594	0.334331	0.515976	0.300705	0.838225	0.156091	0.467314	0.602472	0.469828	0.364077	0.592384	0.718398	0.488109	0.378958	0.34249	0.447542	0.288405
28	0.502883	0.528389	0.524543	0.174226	0.498036	0.522055	0.579275	0.554652	0.550618	0.549436	0.566152	0.709089	0.284185	0.373041	0.569296	0.368571	0.581254	0.170271	0.214878	0.224706	0.442911	0.464046	0.192873	0.261758	0.265133	0.252163	0.515799	0.49825	0.339873	0.505638	0.264493	0.884423	0.184659	0.426363	0.54938	0.411375	0.313615	0.528721	0.66992	0.544881	0.340561	0.331524	0.443373	0.283201
29	0.520445	0.460753	0.558034	0.209201	0.522046	0.416972	0.572733	0.5127	0.524295	0.534843	0.599168	0.646402	0.295346	0.271622	0.567824	0.527328	0.708006	0.200941	0.244072	0.19289	0.382373	0.48144	0.241702	0.234468	0.266222	0.33449	0.475497	0.41954	0.351594	0.509635	0.279145	0.84146	0.163443	0.529176	0.59501	0.427021	0.314759	0.559557	0.662176	0.486482	0.356037	0.330028	0.505307	0.288013
30	0.547026	0.587276	0.44882	0.19066	0.537103	0.359731	0.566381	0.544466	0.523292	0.56897	0.548184	0.708503	0.310021	0.28976	0.638197	0.556188	0.673659	0.0801928	0.21193	0.143228	0.470863	0.498615	0.187341	0.244323	0.246431	0.319522	0.504778	0.475837	0.317018	0.475846	0.284492	0.746492	0.158865	0.540013	0.601653	0.432717	0.279339	0.551479	0.712385	0.540777	0.292915	0.339779	0.454059	0.287814
31	0.505253	0.528148	0.599171	0.164889	0.538731	0.370789	0.532418	0.573323	0.509108	0.555018	0.645418	0.709814	0.301261	0.291985	0.64989	0.347771	0.711773	0.160373	0.242035	0.168548	0.412639	0.472457	0.196087	0.256772	0.276376	0.300246	0.470433	0.440335	0.321678	0.49192	0.239599	0.890476	0.128247	0.562445	0.53403	0.376447	0.329341	0.58417	0.668707	0.507095	0.315201	0.33282	0.450963	0.293112
32	0.489005	0.544357	0.419041	0.219803	0.498185	0.357446	0.572662	0.503636	0.499593	0.524997	0.634912	0.705481	0.354979	0.413714	0.594081	0.496656	0.701471	0.184549	0.236572	0.282298	0.369475	0.490871	0.209162	0.234931	0.249168	0.305711	0.491324	0.397753	0.35104	0.515264	0.300397	0.829033	0.118589	0.454552	0.581719	0.50136	0.275912	0.550717	0.652809	0.485794	0.275694	0.332511	0.479835	0.298609
33	0.519768	0.52752	0.528707	0.223594	0.502894	0.396592	0.553866	0.561507	0.501456	0.58186	0.609563	0.715433	0.277516	0.39389	0.628325	0.462984	0.72732	0.158641	0.263201	0.23639	0.408631	0.464391	0.184541	0.228414	0.265616	0.325414	0.507972	0.418031	0.29607	0.485224	0.280985	0.76042	0.177506	0.579739	0.522972	0.590636	0.270091	0.541188	0.684665	0.525455	0.365553	0.332296	0.446742	0.33142
34	0.499062	0.565974	0.64684	0.17127	0.519243	0.317508	0.563214	0.546979	0.501578	0.53166	0.655286	0.680855	0.318354	0.38645	0.591434	0.517646	0.610902	0.164476	0.237451	0.323832	0.350102	0.466122	0.202149	0.255239	0.302727	0.308464	0.507953	0.432182	0.364495	0.448178	0.251264	0.839505	0.152154	0.500865	0.570076	0.455013	0.28869	0.559185	0.677931	0.498383	0.373144	0.324215	0.481397	0.268443
35	0.491103	0.474803	0.594373	0.150667	0.511689	0.354354	0.516776	0.475205	0.53257	0.570808	0.640361	0.655525	0.268849	0.314166	0.617906	0.36508	0.603766	0.127125	0.235101	0.287943	0.387494	0.449416	0.225813	0.228659	0.244441	0.215895	0.483678	0.405296	0.366231	0.475834	0.273235	0.764802	0.145761	0.490527	0.570832	0.434755	0.243946	0.571832	0.702888	0.456848	0.300984	0.328342	0.49593	0.298146
36	0.499957	0.509031	0.554389	0.150378	0.528385	0.400491	0.508812	0.518952	0.481977	0.534572	0.617937	0.748139	0.271858	0.31357	0.610829	0.393073	0.64711	0.123027	0.191227	0.243713	0.394789	0.443955	0.18525	0.235011	0.281753	0.269757	0.460413	0.400282	0.344504	0.499353	0.277117	0.847926	0.124873	0.393118	0.542367	0.413193	0.274995	0.519236	0.653936	0.515492	0.309415	0.314426	0.496278	0.264639
37	0.522354	0.521837	0.491153	0.14029	0.489272	0.341834	0.564852	0.473596	0.498452	0.521834	0.617668	0.670455	0.246201	0.273608	0.624474	0.593323	0.728259	0.212738	0.231118	0.202108	0.305605	0.45125	0.198451	0.249844	0.249558	0.291625	0.460721	0.399058	0.372397	0.466493	0.283132	0.820572	0.155507	0.502443	0.568508	0.402536	0.291734	0.505938	0.645972	0.528341	0.263117	0.288383	0.516961	0.279144
38	0.51641	0.551191	0.433372	0.125935	0.522654	0.414154	0.500709	0.511926	0.470598	0.51204	0.637207	0.689143	0.313085	0.238644	0.621049	0.455026	0.578995	0.103233	0.202497	0.179263	0.460615	0.478711	0.168833	0.204843	0.25576	0.220615	0.465721	0.381614	0.353144	0.497173	0.237157	0.775591	0.103927	0.478248	0.587332	0.366329	0.258444	0.540041	0.668375	0.501951	0.349231	0.324489	0.451431	0.281188
39	0.491372	0.531803	0.502219	0.170588	0.456273	0.410118	0.536614	0.42157	0.499231	0.534127	0.599197	0.692546	0.330546	0.366859	0.627163	0.322551	0.684221	0.182942	0.213415	0.223281	0.266721	0.453863	0.214955	0.224799	0.257366	0.350603	0.462396	0.431595	0.357292	0.45893	0.622584	0.75862	0.113333	0.462322	0.57547	0.502549	0.269547	0.539827	0.648859	0.454002	0.303524	0.314396	0.424242	0.273776
40	0.485946	0.486096	0.482712	0.173344	0.503253	0.334979	0.530101	0.444094	0.460923	0.523837	0.562182	0.650382	0.306171	0.409872	0.58829	0.393062	0.689428	0.112321	0.225193	0.205779	0.318537	0.448692	0.203944	0.249941	0.240139	0.311812	0.45392	0.414554	0.364166	0.458635	0.258466	0.806668	0.0917508	0.49808	0.505707	0.386015	0.261709	0.470947	0.649592	0.494952	0.268818	0.308355	0.451053	0.264328
41	0.416987	0.467385	0.483843	0.158791	0.511213	0.385671	0.52386	0.454514	0.473225	0.501565	0.638796	0.634467	0.288433	0.339019	0.607363	0.359002	0.629091	0.119242	0.242004	0.219995	0.361908	0.400204	0.139015	0.231813	0.263873	0.33148	0.475139	0.377114	0.318194	0.449858	0.287619	0.742566	0.106837	0.461549	0.509153	0.425997	0.205093	0.507959	0.650295	0.476494	0.265838	0.314811	0.452919	0.295899
42	0.467357	0.509359	0.572545	0.133954	0.554007	0.325916	0.499393	0.585064	0.509278	0.492347	0.664514	0.666689	0.278312	0.20499	0.614796	0.520885	0.644705	0.123526	0.231692	0.248955	0.32049	0.468562	0.161666	0.231076	0.280746	0.309761	0.457072	0.403825	0.412407	0.453018	0.302097	0.756467	0.110994	0.499288	0.574179	0.408337	0.222585	0.514688	0.660611	0.492591	0.300757	0.308185	0.425782	0.258603
43	0.472275	0.523046	0.548744	0.119462	0.522304	0.385442	0.518083	0.489186	0.459497	0.499723	0.591795	0.672752	0.298402	0.394087	0.576445	0.308861	0.631342	0.170373	0.220516	0.15774	0.405903	0.424045	0.176501	0.204904	0.260998	0.224489	0.461741	0.385708	0.362558	0.44898	0.263017	0.791037	0.128331	0.423391	0.562121	0.443177	0.246738	0.481025	0.646001	0.482629	0.313479	0.276295	0.505973	0.294921
44	0.463796	0.481713	0.4769	0.150511	0.486221	0.364483	0.535636	0.488502	0.471348	0.523271	0.599193	0.679553	0.302612	0.427939	0.599565	0.343099	0.623198	0.125549	0.218385	0.236881	0.45201	0.501497	0.192117	0.209655	0.264275	0.297682	0.42831	0.40861	0.351207	0.442238	0.287498	0.740723	0.120823	0.446894	0.54253	0.38581	0.214239	0.455418	0.623298	0.474184	0.295771	0.275029	0.457155	0.283553
45	0.437344	0.510404	0.490714	0.138602	0.532751	0.412022	0.518922	0.479333	0.458736	0.51381	0.602441	0.657092	0.338151	0.389073	0.601646	0.427578	0.623763	0.179144	0.198018	0.186303	0.332037	0.474946	0.176151	0.250677	0.262082	0.263044	0.433011	0.344452	0.363406	0.422469	0.253248	0.832271	0.116996	0.517475	0.557477	0.472157	0.220141	0.47773	0.610384	0.433186	0.309783	0.297288	0.447023	0.241311
46	0.458245	0.452699	0.601019	0.15342	0.501716	0.395678	0.486957	0.470299	0.453939	0.498288	0.567526	0.657234	0.245538	0.176045	0.661988	0.494081	0.626918	0.0661226	0.208355	0.200886	0.381927	0.426119	0.179277	0.232637	0.259862	0.321364	0.427024	0.34584	0.376111	0.452695	0.27982	0.70214	0.120491	0.470068	0.538629	0.389954	0.232273	0.490104	0.648771	0.472278	0.26492	0.302958	0.406991	0.282247
47	0.450494	0.530182	0.493175	0.161132	0.506592	0.378024	0.521358	0.453624	0.475164	0.487252	0.60365	0.635007	0.290592	0.320523	0.60492	0.285903	0.600554	0.151664	0.19899	0.303033	0.371045	0.439233	0.186259	0.219093	0.229715	0.303332	0.441633	0.382503	0.379307	0.427516	0.238282	0.756263	0.103201	0.414608	0.506519	0.46583	0.242261	0.472193	0.614914	0.435269	0.283865	0.29605	0.472473	0.273788
48	0.457056	0.51386	0.473354	0.136291	0.505633	0.397963	0.460284	0.450487	0.450989	0.482481	0.597421	0.693758	0.309658	0.229664	0.629685	0.450422	0.595057	0.120886	0.223323	0.210215	0.371036	0.473677	0.199509	0.214359	0.276956	0.297555	0.42644	0.383756	0.393916	0.43485	0.26792	0.637942	0.10878	0.346418	0.557558	0.423772	0.255306	0.435694	0.620747	0.422137	0.345032	0.282344	0.447322	0.247065
49	0.460742	0.54488	0.550761	0.137569	0.453649	0.36919	0.443757	0.485578	0.473343	0.494863	0.591609	0.616198	0.250303	0.327287	0.583413	0.401119	0.5858	0.151418	0.218591	0.20952	0.36839	0.518353	0.155669	0.238214	0.2182	0.293272	0.406927	0.371322	0.449162	0.418582	0.301336	0.658669	0.087884	0.411548	0.573538	0.338666	0.248435	0.495181	0.625921	0.494143	0.291861	0.298471	0.41482	0.260886
50	0.503147	0.501663	0.579504	0.123852	0.515243	0.47295	0.515033	0.493135	0.461801	0.496908	0.618142	0.645408	0.279745	0.272993	0.602753	0.504243	0.588844	0.173885	0.237286	0.282909	0.30099	0.435379	0.166469	0.229919	0.230176	0.277994	0.40386	0.385171	0.365279	0.428954	0.240758	0.802891	0.122224	0.467886	0.574131	0.364079	0.252952	0.473123	0.632852	0.456925	0.290708	0.289838	0.409088	0.23006
Figure 3 L
10Hz P2/P1
RFP	CRE
0.86257	0.967739
0.918432	0.85179
0.827971	0.673787
0.821099	0.966136
0.823509	0.630019
0.807821	0.952028
0.906045	0.631737
1.00246	0.836098
0.878766	2.16187
1.00445	0.552568
1.02063
0.862466	1.05865
0.858025	0.919687
	0.558339
0.733871	1.06657
0.930958	0.289604
1.15701	0.975302
0.980606	0.476788
0.933049	0.70097
	0.585406
0.387208
0.613476
1,21960495*
1.07056
0.527544	0.554801
0.617636	1.148
0.644511	1.05388
0.775909	0.597109
1,9297918*	0.670444
0.684002	0.390476
	0.919336
0.94624	1.10687
0.889573	0.620446
	0.652446
0.99823	0.588859
0.877034	0.802556
0.600325	1.06217
0.91515	0.956403
0.759217	0,87214198*
0.976763	1.03447
0.944717	0.688684
0.755728	0.962339
0.792338	0.958655
1.04157	0.980511
1.09711	0.879416
0.779595	0.601796
0.671321	0.884712
0.791103	0.860947
0.829031
0.837281
Figure 3 M
40Hz EPSC amplitude
Stimulus	RFP
1	1	1	1	1	1	1	1	1	1	1	1	1	1	1	1	1	1	1	1	1	1	1	1	1	1	1	1	1	1	1	1	1	1	1	1	1	1	1	1	1	1	1	1	1
2	0.859863	0.693232	1.12736	0.853093	0.917903	0.553193	0.757077	0.946947	0.803345	0.714912	0.912498	0.913332	0.611545	0.764317	0.80811	1.21571	1.41721	0.7468	0.202359	0.522463	1.02629	0.387903	0.626767	0.460754	0.869002	0.760122	1.13921	0.884625	0.836119	0.994562	0.247442	0.916059	0.618511	0.632018	0.888559	0.774392	0.708477	0.936213	1.27263	0.688611	0.491001	0.577592	1.42522	0.626961
3	0.650192	0.546707	1.22714	0.523198	0.631187	0.182573	0.641964	0.857465	0.639149	0.561773	0.774832	0.715336	0.418088	0.765104	0.671432	1.10818	1.50978	0.834662	0.0526402	0.724129	0.827152	0.389423	0.34987	0.323437	0.640882	0.45693	0.946436	0.642171	0.607488	0.658944	0.208828	0.758235	0.424568	0.617529	0.706771	0.594161	0.316464	0.626467	1.1545	0.498341	0.01474	0.35279	0.963214	0.387153
4	0.483048	0.446977	0.873643	0.333514	0.481503	0.272066	0.535207	0.638643	0.529699	0.468458	0.542903	0.608731	0.280094	0.403095	0.452145	0.890262	1.23714	0.430453	0.188377	0.564361	0.695308	0.308359	0.316357	0.245645	0.451396	0.431762	0.873659	0.407902	0.505719	0.494966	0.181724	0.660806	0.344496	0.520461	0.568845	0.545817	0.205447	0.549234	0.830042	0.417159	0.209166	0.235713	0.7013	0.215694
5	0.430631	0.352056	0.611722	0.249678	0.337874	0.212404	0.473502	0.512424	0.453642	0.361005	0.416657	0.506151	0.229741	0.336306	0.406404	0.671462	0.811425	0.466362	0.146641	0.344991	0.637261	0.164103	0.225813	0.24197	0.318833	0.380335	0.677332	0.354629	0.440773	0.391209	0.179084	0.469154	0.270938	0.480982	0.476413	0.425198	0.160217	0.419572	0.812546	0.398146	0.20349	0.167045	0.553442	0.174096
6	0.32628	0.27872	0.501944	0.176769	0.324884	0.388274	0.361797	0.393862	0.383425	0.322708	0.371619	0.507406	0.173016	0.312265	0.39849	0.536941	0.780566	0.397742	0.0109276	0.188326	0.561338	0.201337	0.24033	0.201228	0.256561	0.295319	0.592295	0.359503	0.348421	0.33162	0.172195	0.533752	0.174657	0.516102	0.410141	0.543094	0.117726	0.340899	0.672354	0.295006	0.262354	0.156107	0.398165	0.168487
7	0.309435	0.214862	0.535936	0.166206	0.261297	0.259039	0.329262	0.34566	0.355827	0.284921	0.419091	0.469338	0.167393	0.275723	0.419272	0.314124	0.664797	0.292262	0.0743073	0.403439	0.483916	0.17462	0.179297	0.171604	0.231443	0.313343	0.500822	0.283477	0.29726	0.263765	0.220421	0.493957	0.133869	0.363254	0.327654	0.44797	0.112158	0.224846	0.589417	0.28152	0.252258	0.120019	0.320382	0.166468
8	0.215523	0.203431	0.477851	0.107069	0.249302	0.188332	0.291995	0.281667	0.29817	0.245272	0.262262	0.40897	0.13385	0.389632	0.404873	0.361539	0.478837	0.21933	0.0533922	0.262565	0.462871	0.145653	0.159075	0.171641	0.170449	0.399362	0.478295	0.236517	0.373252	0.234936	0.165471	0.386425	0.102979	0.345357	0.368816	0.211547	0.133899	0.184703	0.513065	0.248628	0.249226	0.101409	0.292803	0.175666
9	0.191039	0.174867	0.489659	0.0871993	0.225135	0.266024	0.22904	0.295958	0.269595	0.229071	0.256875	0.395272	0.130183	0.328613	0.413954	0.197957	0.470278	0.12595	0.00305501	0.196943	0.317651	0.0851368	0.107027	0.160541	0.127328	0.261916	0.366604	0.228164	0.413855	0.183199	0.13387	0.355557	0.0465321	0.299309	0.225536	0.27229	0.0894834	0.171315	0.486534	0.239968	0.23384	0.0859399	0.24208	0.180321
10	0.153811	0.165726	0.387968	0.0795247	0.175746	0.272821	0.218756	0.307276	0.244644	0.232466	0.208929	0.412728	0.107574	0.245214	0.394417	0.292373	0.359486	0.16863	-0.00742602	0.223805	0.234936	0.131854	0.119526	0.165054	0.109085	0.250912	0.374434	0.185269	0.389318	0.15945	0.172483	0.332667	0.0528357	0.241903	0.300715	0.268923	0.066009	0.109348	0.421839	0.226059	0.232551	0.0649935	0.18543	0.106417
11	0.131963	0.131928	0.332745	0.0444708	0.174549	0.306428	0.192837	0.203256	0.220028	0.195269	0.24809	0.372306	0.101475	0.303785	0.447241	0.183777	0.352066	0.0820196	0.00423002	0.18407	0.261313	0.199514	0.104817	0.174042	0.107814	0.202158	0.372465	0.183705	0.473131	0.147763	0.146741	0.271569	0.0257491	0.242978	0.227571	0.165161	0.0137439	0.122787	0.377689	0.208298	0.1743	0.068892	0.191525	0.120083
12	0.155027	0.114764	0.312469	0.0646278	0.150132	0.259039	0.163642	0.137874	0.193092	0.197648	0.153472	0.395452	0.0813762	0.222135	0.464961	0.24882	0.352193	0.109606	-0.0132541	0.173398	0.149554	0.117751	0.0847691	0.173948	0.106744	0.226382	0.226605	0.156705	0.362466	0.143742	0.142946	0.277732	0.0699903	0.267414	0.191977	0.267921	0.0939264	0.128851	0.346953	0.203898	0.25129	0.0338018	0.190245	0.193072
13	0.146785	0.10909	0.260419	0.0623008	0.148493	0.21939	0.157901	0.212653	0.208799	0.168762	0.201339	0.337376	0.0880694	0.166361	0.437823	0.173977	0.357378	0.101238	0.0248866	0.213781	0.176307	0.189939	0.0949019	0.174619	0.0840483	0.21845	0.249008	0.149931	0.38746	0.111664	0.171163	0.235387	0.0519003	0.245433	0.20953	0.170396	0.0720369	0.0933836	0.313587	0.183569	0.174397	0.0649769	0.161554	0.127412
14	0.122576	0.132849	0.22905	0.0810356	0.112258	0.31011	0.138832	0.234769	0.142474	0.178194	0.185328	0.328406	0.0711811	0.247225	0.478323	0.238425	0.342622	0.0445567	0.00885953	0.240462	0.2036	0.128419	0.0849953	0.178544	0.0898002	0.186109	0.250868	0.19277	0.346791	0.0906968	0.175289	0.227915	0.0373427	0.303515	0.165747	0.186485	0.0904906	0.106359	0.292592	0.165588	0.167431	0.0543048	0.127729	0.210384
15	0.122529	0.0887228	0.262423	0.0360243	0.117686	0.251958	0.115762	0.168686	0.159138	0.144972	0.12391	0.379599	0.0693232	0.259638	0.440625	0.114481	0.326433	0.0551975	0.0213616	0.27688	0.155513	0.118176	0.0856998	0.188519	0.0901472	0.195714	0.210542	0.132443	0.377325	0.124995	0.162706	0.140754	0.0439089	0.240921	0.172389	0.309703	0.0698748	0.0742441	0.230686	0.179957	0.264127	0.0213316	0.148878	0.143976
16	0.0971744	0.0715699	0.299515	0.0668549	0.0927817	0.245539	0.129216	0.169219	0.161859	0.141299	0.139229	0.324969	0.0571141	0.276248	0.47822	0.138461	0.39199	0.068226	0.00961154	0.195429	0.0581715	0.16924	0.0970245	0.191031	0.0702982	0.203313	0.242543	0.11895	0.396324	0.084434	0.15594	0.112519	0.0415481	0.221181	0.1571	0.223898	0.0765981	0.0915897	0.280915	0.166648	0.23784	0.0584602	0.154759	0.169926
17	0.0915435	0.0807217	0.27559	0.0671195	0.133741	0.342489	0.104022	0.16553	0.133678	0.145986	0.101339	0.274429	0.066609	0.242416	0.45544	0.0665215	0.310708	0.028839	0.00225601	0.235488	0.12601	0.16614	0.100338	0.187598	0.103968	0.240121	0.206853	0.135097	0.412194	0.0865293	0.179414	0.104344	0.054296	0.156163	0.185414	0.1725	0.0968585	0.0554821	0.221491	0.170186	0.254386	0.0503982	0.141747	0.126196
18	0.0905005	0.0703711	0.219389	0.0622236	0.0998946	0.313886	0.126392	0.074512	0.113679	0.114721	0.145902	0.319215	0.0697511	0.17047	0.43925	0.115129	0.310751	0.048405	0.00235001	0.257337	0.126136	0.192462	0.102904	0.188593	0.0742738	0.205532	0.197318	0.160546	0.383909	0.0613857	0.19373	0.110164	0.0321842	0.294797	0.146324	0.121497	0.0934674	0.0661373	0.242648	0.1191	0.23084	0.0379116	0.140101	0.199148
19	0.0686127	0.0492695	0.16772	0.0537334	0.077451	0.277447	0.0892883	0.175782	0.111205	0.101631	0.104181	0.256098	0.0598382	0.29076	0.449654	0.213694	0.228161	0.0289085	0.00951754	0.164527	0.109509	0.159696	0.0833601	0.400883	0.0848954	0.219149	0.169054	0.146676	0.453678	0.0793868	0.163283	0.0652844	0.0464796	0.241074	0.145629	0.163119	0.096755	0.0502008	0.175642	0.177598	0.245614	0.00909775	0.115281	0.22263
20	0.0367491	0.0332372	0.272059	0.0617278	0.096394	0.318228	0.0712907	0.0948474	0.0944879	0.111486	0.142684	0.269784	0.0487576	0.313839	0.466362	0.133743	0.186382	0.00433512	0.00289051	0.254706	0.127469	0.218268	0.0852125	0.205526	0.0757619	0.23693	0.175395	0.165267	0.449213	0.050688	0.173143	0.187024	0.0460072	0.14947	0.0924599	0.228898	0.0518801	0.0240576	0.195657	0.130123	0.238002	0.0499259	0.12197	0.140387
21	0.0689575	0.0591523	0.155411	0.067252	0.0735491	0.310959	0.0842784	0.15511	0.0912098	0.0898874	0.125526	0.285937	0.0655582	0.297054	0.472511	0.258698	0.251011	0.0328959	-0.013677	0.277565	0.103092	0.188419	0.095972	0.200604	0.0785907	0.264377	0.165969	0.136857	0.409424	0.0655577	0.126568	0.158854	0.0415481	0.254919	0.126585	0.199592	0.0706596	0.0533466	0.199442	0.129434	0.232905	0.0089652	0.129268	0.13016
22	0.0529437	0.0625221	0.166575	0.0896475	0.0865968	0.283016	0.0384591	0.0925754	0.0769404	0.109236	0.0361029	0.270885	0.0655388	0.0953754	0.519653	0.132291	0.261635	0.0112898	-0.00601602	0.222218	0.0634219	0.165927	0.0866043	0.19412	0.0870771	0.232797	0.122775	0.143212	0.432757	0.0649867	0.150701	0.0588426	0.0557911	0.251604	0.132589	0.11906	0.075325	0.0408124	0.194193	0.118844	0.289382	0.0555187	0.110984	0.158503
23	0.037659	0.0623698	0.214212	0.0709568	0.0802867	0.328141	0.0778885	0.144395	0.0863856	0.0768986	0.105447	0.296636	0.050499	0.181047	0.461147	0.156219	0.175169	0.0380424	0.00921203	0.274393	0.071506	0.177113	0.095024	0.181382	0.0763498	0.232522	0.13876	0.152598	0.45723	0.0846182	0.153382	0.209702	0.035288	0.170284	0.0968159	0.119171	0.0630321	0.0284279	0.152078	0.146068	0.264836	0.0075939	0.114138	0.22908
24	0.0810268	0.0450016	0.178836	0.0678475	0.0695881	0.288492	0.022749	0.0865589	0.0746652	0.0693372	0.0656446	0.243215	0.0664145	0.357549	0.49651	0.0822575	0.205059	0.0223711	0.00566353	0.248539	0.0147929	0.19997	0.102487	0.215259	0.0739621	0.223557	0.131241	0.130864	0.435395	0.0475703	0.147442	0.0678186	0.0498631	0.252157	0.0795061	0.205656	0.0760062	0.0312679	0.173942	0.108802	0.244484	0.049611	0.0720392	0.163944
25	0.060535	0.0363843	0.194128	0.0545602	0.0607447	0.363824	0.0522031	0.105127	0.0546173	0.0620448	0.0538741	0.217429	0.0439811	0.376781	0.488053	0.200628	0.253836	0.0512564	-0.012643	0.267288	0.0561714	0.169666	0.0984072	0.20708	0.0895062	0.233465	0.121752	0.149176	0.430703	0.0669808	0.17137	0.166276	0.0377886	0.242456	0.104683	0.0648514	0.0794862	0.0691408	0.140179	0.115978	0.286479	0.0310301	0.036568	0.21231
26	0.0685576	0.0317046	0.187472	0.0914776	0.0641334	0.377702	0.0717885	0.0965444	0.0775766	0.0628091	0.10213	0.215119	0.0770374	0.335869	0.471318	0.059159	0.219519	0.0174332	0.00105751	0.288922	0.0272106	0.192371	0.110428	0.207666	0.0899707	0.250395	0.119783	0.133491	0.521458	0.0603402	0.16184	0.066903	0.0261163	0.249301	0.13787	0.122673	0.0460301	0.0413038	0.152897	0.122644	0.281448	0.0123706	0.0439578	0.152333
27	0.0399019	0.0589186	0.202548	0.0501385	0.0679364	0.376663	0.0482897	0.149108	0.0401622	0.0592423	0.0744411	0.26243	0.0807244	0.234286	0.512336	0.0861461	0.224073	-0.0112667	-0.0174605	0.262854	0.0509209	0.14845	0.102269	0.199116	0.0845422	0.245593	0.140217	0.122553	0.472187	0.0412246	0.136757	0.217844	0.0323328	0.181213	0.110472	0.104789	0.0808193	0.0277161	0.111019	0.108979	0.224133	0.0394277	0.0807847	0.244747
28	0.0421996	0.053849	0.189953	0.0721479	0.0579419	0.260171	0.03706	0.125196	0.0578113	0.0774851	0.0476098	0.247621	0.063856	0.30431	0.467686	0.0897496	0.180439	0	-0.00437102	0.316398	0.0942163	0.151915	0.104739	0.214579	0.0769263	0.219209	0.138698	0.184082	0.452276	0.0564812	0.167616	0.0795737	0.0491635	0.245311	0.104812	0.0890839	0.101805	0.0283638	0.19562	0.122294	0.254612	0.0147072	0.0548216	0.15024
29	0.0465285	0.0507019	0.156939	0.054461	0.0613237	0.339374	0.0470482	0.082169	0.0689883	0.0334812	0.0498452	0.219835	0.0694884	0.244515	0.55058	0.0885311	0.222049	0.0546179	0.00453552	0.304139	0.0568797	0.177508	0.0951367	0.200604	0.0868479	0.235745	0.124713	0.121855	0.463649	0.0401609	0.166584	0.277929	0.0407439	0.19779	0.124142	0.110062	0.0823595	0.0333818	0.132721	0.114799	0.254483	0.0418141	0.118344	0.170431
30	0.0192059	0.0486311	0.201403	0.0769665	0.0580535	0.410837	0.0222386	0.143709	0.0530489	0.0322842	0.104761	0.212357	0.0590501	0.426609	0.496874	0.0639809	0.217369	-0.00665337	-0.00338402	0.245727	0.0271272	0.187994	0.0968069	0.210215	0.0832132	0.256991	0.153271	0.115597	0.484179	0.0481829	0.155074	0.0575509	0.0431744	0.24353	0.0734736	0.0928092	0.0683493	0.0267125	0.166931	0.118254	0.345116	0.00269287	0.068047	0.168393
31	0.0508104	0.0483602	0.174161	0.0660061	0.0666335	0.401491	0.0513713	0.0812297	0.0474163	0.0546516	0.0916914	0.23311	0.0572892	0.314276	0.511947	0.112874	0.1793	0.0291636	-0.00505252	0.192436	0.0279607	0.162128	0.0971462	0.21016	0.087336	0.244042	0.141194	0.174095	0.487861	0.0607179	0.167244	0.271323	0.0274453	0.220476	0.0856033	0.113639	0.0552422	0.0276378	0.0823429	0.089574	0.24413	0.0399084	0.0865138	0.231324
32	0.0494695	0.0535966	0.20875	0.057339	0.0544084	0.411686	0.0676484	0.126907	0.0633733	0.0661356	0.0516256	0.220518	0.0699552	0.24399	0.517812	0.187665	0.180101	0.0189169	-0.00752003	0.261376	0.0430452	0.18465	0.126327	0.208383	0.0696983	0.244589	0.149085	0.140237	0.488545	0.0331842	0.163036	0.0683581	0.0313186	0.217006	0.0840917	0.056151	0.0957925	0.0242356	0.194131	0.110107	0.296735	0.00107715	0.0572746	0.218199
33	0.0268129	0.0262898	0.166218	0.0806165	0.051928	0.350042	0.0626007	0.0765175	0.0469833	0.0426435	0.0630993	0.216402	0.0673484	0.330536	0.491944	0.0624255	0.118592	0.0157641	-0.0120555	0.238551	0.0936328	0.159757	0.100043	0.206029	0.0917469	0.224165	0.113643	0.129929	0.4789	0.0496289	0.144142	0.289488	0.0512184	0.269838	0.0899882	0.123985	0.0672974	0.0252961	0.102631	0.111892	0.307025	0.0399829	0.0834817	0.156783
34	0.0313928	0.0272399	0.195773	0.100586	0.0392287	0.348059	0.0297943	0.0448361	0.0506853	0.034558	0.0538016	0.229841	0.0643715	0.412449	0.498586	0.0761134	0.283811	0.00315282	-0.000869503	0.253262	0.0902159	0.17842	0.116777	0.211955	0.0840483	0.263192	0.121272	0.129453	0.55926	0.0295692	0.178218	0.0719877	0.0609145	0.234781	0.196054	0.0886883	0.0557011	0.0499517	0.102779	0.112998	0.31312	-0.0028213	0.0483003	0.148968
35	0.0351179	0.0338311	0.0542211	0.0980056	0.0620079	0.282356	0.0595003	0.0167592	0.0331688	0.0457537	0.105486	0.199734	0.0765996	0.253868	0.502244	0.0763467	0.193339	0.0127271	-0.00305501	0.248359	0.0193349	0.156049	0.0992944	0.228582	0.0750678	0.268906	0.118605	0.128294	0.493237	0.0398062	0.159818	0.211892	0.0623047	0.214828	0.0839126	0.102166	0.100724	0.0388267	0.125437	0.0997726	0.297285	0.0363496	0.0209199	0.20801
36	0.0256052	0.0543872	0.164523	0.0998358	0.063765	0.349098	0.0465	0.139473	0.0039716	0.0322121	0.0647149	0.207101	0.0516956	0.282717	0.490336	0.122181	0.205776	-0.0046365	-0.00387751	0.240715	0.126511	0.209453	0.102339	0.205442	0.0835425	0.275289	0.122666	0.152165	0.490304	0.0286664	0.19604	0.0891551	0.0668864	0.225326	0.0841416	0.13146	0.10616	-0.00897535	0.0679859	0.0967504	0.265836	0.0215264	0.0552482	0.232932
37	0.0320751	0.0459183	0.116743	0.0682	0.0376562	0.376285	0.0263788	0.0556068	0.0297804	0.0332409	0.041787	0.184073	0.0769499	0.375033	0.460369	0.0966454	0.213955	0.0022487	-0.0130895	0.255968	0.0680057	0.189575	0.101817	0.205871	0.103315	0.268055	0.159597	0.167488	0.524163	0.0422699	0.149876	0.229027	0.0901961	0.255594	0.118324	0.0719923	0.0468447	0.0493325	0.103363	0.109319	0.348665	0.00729975	0.0564823	0.162598
38	0.0493518	0.0425634	0.15658	0.0761397	0.0505791	0.347304	0.0421961	0.0455514	0.0542417	0.0404033	0.123146	0.211005	0.0672216	0.380628	0.514775	0.0781873	0.091737	-0.0122867	-0.00660352	0.25878	0.0254605	0.153465	0.0883962	0.209062	0.0839365	0.262189	0.140961	0.155825	0.516049	0.0390233	0.221823	0.0792631	0.0488576	0.201351	0.0937568	0.0335644	0.0460301	0.0503859	0.138491	0.103337	0.309541	0.0443951	0.0588288	0.167458
39	0.0366238	0.0194279	0.15825	0.0588826	0.0711278	0.331539	0.0429521	0.0449202	0.0253538	0.0335341	0.0248005	0.188061	0.0733604	0.353703	0.473991	0.069088	0.12715	0.0165754	-0.010904	0.232566	0.098425	0.151185	0.0994074	0.231708	0.0846896	0.243708	0.159163	0.155699	0.555413	0.0361821	0.165388	0.282686	0.0595334	0.24307	0.0926604	0.0852973	0.0724664	0.0263139	0.0919593	0.0943861	0.259805	0.00242774	0.0542273	0.14852
40	0.0398784	0.0237292	0.175449	0.0973221	0.0442493	0.373925	0.0284204	0.111284	0.0114995	0.0305489	0.0539664	0.171074	0.0603343	0.384824	0.473705	0.146575	0.190514	0.0521838	-0.0175311	0.234297	0.0577548	0.146413	0.100538	0.209053	0.083466	0.285167	0.146202	0.176483	0.543324	0.0398568	0.168193	0.0741461	0.0638613	0.208565	0.0543653	0.0774627	0.0680087	0.032599	0.0967861	0.101787	0.245614	0.0274508	0.0915569	0.16916
41	0.0232603	0.034551	0.150378	0.0697109	0.0409066	0.370716	0.02791	0.075227	0.0285345	0.02616	0.0446886	0.163976	0.0777574	0.241193	0.557196	0.0794577	0.104933	0.0408707	-0.00836603	0.266712	-0.0124177	0.16307	0.119969	0.219371	0.0857597	0.22772	0.152698	0.146033	0.48457	0.0322953	0.195998	0.0772034	0.0395986	0.237268	0.0844498	0.0156312	0.0629433	-0.00223494	0.115511	0.11126	0.287995	0.00734946	0.0467766	0.241102
42	0.0269384	0.0205004	0.165454	0.074265	0.0404262	0.389407	0.0594374	0.0478934	0.0175298	0.0312603	0.0399474	0.165307	0.0772514	0.283679	0.486028	0.165008	0.185877	0.0401288	0.00571052	0.290726	0.0348779	0.175562	0.103609	0.207573	0.0887768	0.274833	0.146605	0.165086	0.514158	0.0411923	0.214274	0.301341	0.066423	0.178972	0.0751717	0.0451609	0.0545462	0.0163421	0.110684	0.102006	0.273383	0.0241778	0.0169585	0.246187
43	0.0438543	0.0168264	0.133537	0.0728207	0.0281154	0.344094	0.0288176	0.061413	0.039124	0.0243141	0.0962547	0.167307	0.0718718	0.408952	0.438134	0.12568	0.143338	0.0454608	-0.013724	0.273562	0.0464206	0.172492	0.0894573	0.21176	0.0847246	0.289726	0.122481	0.157473	0.514582	0.0557075	0.152764	0.0937491	0.0508772	0.255993	0.105249	0.0426856	0.0619808	0.0231679	0.0756173	0.106531	0.268804	0.00109373	0.0819124	0.153642
44	0.0544649	0.0206304	0.179529	0.0857989	0.0457033	0.347965	0.0309979	0.0974278	0.0473765	0.0330581	0.0603826	0.173406	0.081415	0.256578	0.493916	0.0804428	0.0645025	0.0221393	-0.000728502	0.200548	0.0177931	0.14079	0.106931	0.216589	0.0828016	0.293222	0.104775	0.180995	0.514028	0.0399996	0.170256	0.0843318	0.0749738	0.242241	0.0877599	0.0236263	0.0775759	0.0530478	0.102519	0.0885979	0.330538	0.0218164	0.0578994	0.172244
45	0.0437995	0.0440255	0.191074	0.0835272	0.058547	0.399414	0.0354279	0.0411897	0.0285081	0.0458595	0.0313748	0.157917	0.0878161	0.439111	0.502296	0.0995748	0.212479	0.00836887	0.000211501	0.262494	0.0990915	0.169726	0.104522	0.21817	0.084025	0.284316	0.149923	0.134315	0.508554	0.0281831	0.198968	0.393734	0.072823	0.252771	0.0983205	0.0419678	0.0772794	0.0124345	0.145576	0.086719	0.26116	0.0281923	0.0470966	0.192641
46	0.0531081	0.0461002	0.134301	0.101843	0.0618303	0.42207	0.0268514	0.0634885	0.0146053	0.0338033	0.028414	0.189506	0.0745472	0.298278	0.508393	0.0574998	0.13672	-0.00141413	0.00688553	0.243672	0.04067	0.17772	0.102678	0.219641	0.0884239	0.288602	0.123798	0.178355	0.551243	0.0438863	0.217575	0.0988178	0.0493124	0.193032	0.0939143	0.042203	0.066542	0.0215593	0.0639534	0.093598	0.35705	0.00776375	0.0625313	0.163645
47	0.0462619	0.0211536	0.100689	0.104963	0.0416303	0.331728	0.0233729	0.0677943	0.038563	0.0215261	0.0490869	0.168559	0.0738854	0.344873	0.498223	0.110204	0.119014	-0.00442786	-0.0186591	0.269235	0.0222102	0.108116	0.0898748	0.219138	0.0929819	0.279788	0.141737	0.161133	0.55776	0.0413258	0.165759	0.362048	0.0649365	0.290714	0.238554	0.0281188	0.0653572	0.0371469	0.0866236	0.084151	0.308122	0.0322607	0.0719778	0.208234
48	0.0713965	0.0351447	0.18554	0.0790176	0.0418477	0.331539	0.0413074	0.0328592	0.00862797	0.0274291	0.0658358	0.145064	0.0855497	0.36122	0.528138	0.089568	0.111973	0.0114058	-0.0209856	0.272842	0.0396283	0.166717	0.104156	0.227531	0.0964753	0.312978	0.156961	0.151411	0.562225	0.0263594	0.180239	0.0957605	0.0654352	0.221919	0.0878101	0.0398886	0.0416463	0.0317875	0.124743	0.095237	0.335795	0.00553489	0.0610686	0.158223
49	0.0369686	0.0274477	0.132702	0.0939806	0.0422884	0.336259	0.0220684	0.0313166	0.0134522	0.0193485	0.0396441	0.140068	0.0820668	0.356587	0.483305	0.109815	0.191737	0.0436063	0.0255446	0.24396	0.0645887	0.146505	0.102026	0.219027	0.0891828	0.305259	0.171551	0.168033	0.570339	0.0398338	0.189562	0.0951877	0.0650854	0.254981	0.0850302	0.0969553	0.0732512	0.0184276	0.0703312	0.0991775	0.287447	0.0121014	0.0649692	0.160747
50	0.0502535	0.0481302	0.128862	0.0969578	0.0424134	0.317284	0.0493546	0.0667984	0.0373172	0.0410475	0.05363	0.145324	0.0707627	0.323367	0.489557	0.0825686	0.123651	0.0043583	-0.00611003	0.270246	0.0634637	0.1731	0.102487	0.227503	0.0979281	0.29079	0.168589	0.168117	0.555545	0.0402759	0.163366	0.331081	0.0680928	0.281289	0.0556837	0.0658661	0.0798862	0.0187265	0.101166	0.0926533	0.271836	0.027894	0.0515609	0.158223
51	0.0556414	0.0392419	0.143914	0.0666344	0.0492827	0.3693	0.0430656	0.0806825	0.0356295	0.0292943	0.0448334	0.133718	0.0776211	0.498207	0.467738	0.0758801	0.0884907	-0.00929618	-0.00733203	0.301183	0.101717	0.16535	0.102513	0.214077	0.0856304	0.319726	0.120868	0.214406	0.525206	0.0413258	0.183829	0.0875693	0.0457451	0.290438	0.0689242	0.0389728	0.0746284	0.0293033	0.0640401	0.0833368	0.268223	0.00452816	0.044933	0.166355
52	0.0522142	0.0432573	0.210777	0.0953262	0.0392287	0.372887	0.0589584	0.0515819	0.0390974	0.0346013	0.0385295	0.163262	0.0827773	0.382201	0.483461	0.0846684	0.0765599	-0.0133531	-0.0313961	0.309078	0.0565464	0.147052	0.101686	0.214923	0.10071	0.286961	0.147907	0.156454	0.561019	0.0513972	0.196287	0.298104	0.0459547	0.243745	0.0677274	0.010099	0.0953183	0.017666	0.0806923	0.0734881	0.296961	0.0230966	0.0656396	0.169422
53	0.0426387	0.0245197	0.14234	0.0882799	0.0521122	0.446898	0.0371799	0.0920282	0.036438	0.024295	-0.00249257	0.142253	0.0981768	0.302299	0.472122	0.0832685	0.150421	0.0206092	-0.01222	0.310485	0.0537545	0.164194	0.0921969	0.21685	0.0881475	0.312372	0.123798	0.156244	0.596181	0.0483026	0.163366	0.0852965	0.0704885	0.257375	0.0758306	0.0685146	0.0746731	0.0107761	0.0693139	0.0901481	0.296704	0.0146493	0.0420837	0.171347
54	0.0672637	0.0240669	0.125594	0.0793594	0.0516975	0.334938	0.0300337	0.0554106	0.0220802	0.0131617	0.0720936	0.128919	0.0908418	0.39715	0.449031	0.0480116	0.14237	-0.0127271	-0.0199046	0.345207	0.071256	0.166474	0.1056	0.222869	0.0891708	0.287295	0.149597	0.149022	0.488839	0.0579962	0.185933	0.262936	0.049898	0.334552	0.0764539	0.0406807	0.103212	0.0375313	0.099392	0.090482	0.373919	0.0327578	0.0474013	0.170468
55	0.0380746	0.0285389	0.137783	0.102879	0.0388866	0.338053	0.0115698	0.0801635	0.0326254	0.0218914	0.0612793	0.140909	0.0836236	0.3843	0.509301	0.101986	0.14043	-0.0050306	-0.00730853	0.283587	0.111426	0.194498	0.0950413	0.224451	0.103833	0.291277	0.14755	0.149554	0.551243	0.053534	0.191131	0.0758953	0.0586764	0.237329	0.0685515	0.0294059	0.105345	0.0369335	0.0539024	0.0709983	0.289414	0.00986005	0.0198229	0.179069
56	0.0499243	0.0386147	0.153097	0.0929552	0.0326687	0.385348	0.0240093	0.0559575	0.0264405	0.0380527	0.0728519	0.120473	0.0835067	0.336393	0.488675	0.0728989	0.119224	0.0341941	-0.0165206	0.286039	0.076298	0.202401	0.104192	0.225577	0.0817724	0.27851	0.158496	0.160532	0.565745	0.046	0.18948	0.104671	0.0692382	0.224559	0.114448	0.028094	0.0636099	0.0468554	0.0804689	0.0821625	0.237614	0.0267878	0.0703934	0.164692
57	0.0616797	0.054851	0.14055	0.109738	0.0411368	0.334371	0.0401857	0.0651856	0.0182101	0.0332746	0.0307946	0.114872	0.0831077	0.33718	0.49664	0.0767875	0.0815346	-0.000811387	-0.015557	0.266099	0.0573799	0.187356	0.101382	0.22473	0.097781	0.345441	0.128543	0.148366	0.557142	0.036113	0.193812	0.285531	0.0573125	0.221459	0.0634	0.0566584	0.0416759	0.0170752	0.0526988	0.0881908	0.284898	0.0133111	0.0468375	0.162747
58	0.032875	0.0224823	0.103528	0.112682	0.0329649	0.407532	0.0310988	0.0148519	0.0195885	0.0170266	0.055938	0.116591	0.0788565	0.332809	0.493059	0.0477783	0.143803	0.00704748	-0.0280826	0.252253	0.0375031	0.170152	0.0976505	0.213696	0.0846012	0.336565	0.173132	0.159359	0.550558	0.0521524	0.182632	0.102333	0.0688712	0.246815	0.0707223	0.0606433	0.0774129	0.0385208	0.0428465	0.0957014	0.264352	0.00119729	0.0735321	0.160335
59	0.0637896	0.0366367	0.0833234	0.110234	0.0380115	0.405172	0.0411561	0.0936134	0.0186785	0.00450422	0.0283614	0.122557	0.0806468	0.353178	0.46875	0.0944158	0.0756745	-4.63687e-05	-0.0172726	0.279403	0.016293	0.175927	0.106853	0.225391	0.100439	0.321277	0.184062	0.159373	0.613354	0.0346162	0.174959	0.0998967	0.0648229	0.304036	0.0753652	0.0506064	0.0630915	0.0271965	0.0792157	0.063206	0.27448	0.0232665	0.0467766	0.17776
60	0.0480106	0.0347588	0.202596	0.086152	0.0407487	0.403568	0.0112674	0.0717066	0.0358018	0.0353897	0.0326015	0.117767	0.0806368	0.362969	0.481566	0.0848239	0.113659	-0.00929618	-0.019599	0.286759	0.0853821	0.164772	0.0968851	0.228386	0.0962108	0.321459	0.129891	0.174249	0.590967	0.0425647	0.159942	0.421986	0.0799927	0.255042	0.0869002	0.0494307	0.0502362	0.0349549	0.0691523	0.0945792	0.290898	0.00676532	0.01481	0.19883
61	0.032875	0.0223858	0.161328	0.0864825	0.0169496	0.430661	0.0145127	0.122012	0.00422783	0.0267609	0.018635	0.105271	0.0793138	0.432556	0.456114	0.117306	0.193128	0.0146977	-0.00453552	0.260727	0.0843821	0.231368	0.0965548	0.219473	0.10952	0.319878	0.132822	0.145335	0.588913	0.043541	0.153754	0.103036	0.0689934	0.3367	0.0901601	0.0301361	0.0785683	0.0524002	0.103288	0.0923767	0.245774	0.0180671	0.0340235	0.156335
62	0.0286872	0.0475401	0.156532	0.0797672	0.0183971	0.40319	0.0237069	0.0885644	0.024965	0.0475659	0.0206199	0.122517	0.0771738	0.468312	0.452715	0.214574	0.064882	-0.0130286	-0.0129721	0.275762	0.0949663	0.176778	0.0987987	0.22045	0.0931112	0.284863	0.143488	0.158577	0.571773	0.0388254	0.208953	0.115511	0.0661434	0.216946	0.057568	0.0388243	0.0723034	0.0240292	0.0765479	0.0781332	0.322829	0.0181706	0.0690678	0.165944
63	0.0131594	0.0425448	0.142935	0.112726	0.055448	0.362597	0.0183253	0.0981289	0.022014	0.0242517	0.0352062	0.143874	0.0745083	0.452748	0.478427	0.0179395	0.0959106	0.0331741	0.00893003	0.246052	0.076173	0.159422	0.104966	0.21911	0.103792	0.336079	0.137488	0.172111	0.58774	0.0487216	0.179868	0.400943	0.0727094	0.283254	0.0782308	0.0273886	0.0833667	0.00533113	0.0709392	0.0815361	0.293833	0.0214146	0.0173698	0.16959
64	0.0606054	0.0418657	0.121014	0.111028	0.040571	0.358727	0.0515729	0.0540221	0.0376573	0.0161277	0.0487636	0.12094	0.0822031	0.449166	0.494979	0.107871	0.1457	-0.00535515	-0.0131131	0.267181	0.0960914	0.187629	0.1028	0.216421	0.0954697	0.273313	0.145334	0.171665	0.5968	0.0498545	0.178548	0.0983761	0.0524162	0.24568	0.0861336	0.0527722	0.0927415	0.0376168	0.0947758	0.0998925	0.291801	0.0126648	0.0536636	0.172431
65	0.0630287	0.0390266	0.161542	0.0883904	0.0224437	0.442083	0.0185647	0.0180074	-0.00475355	0.0176275	0.0463105	0.112193	0.0817265	0.38159	0.478064	0.0647327	0.20312	0.0268685	-0.0352971	0.306591	0.0501292	0.169149	0.0997118	0.240184	0.113566	0.302492	0.145674	0.192602	0.564539	0.0555233	0.187005	0.107352	0.0874158	0.249301	0.102046	0.0555941	0.0602329	0.0230327	0.0351408	0.0739421	0.267642	0.031925	0.0141549	0.163607
66	0.0572256	0.0315672	0.167649	0.104578	0.0198973	0.388274	0.0363732	0.116459	0.0403698	0.0348849	0.0284471	0.106064	0.0837988	0.481422	0.447397	0.0864053	0.170152	0.0386916	-0.0124786	0.273311	0.0892159	0.211945	0.0954151	0.224497	0.095052	0.337447	0.156078	0.166203	0.565679	0.0366333	0.170297	0.38685	0.0903798	0.284574	0.0916145	0.054443	0.093734	0.0438021	0.0841297	0.0715099	0.31812	0.00568818	0.0581432	0.164019
67	0.0475167	0.0429604	0.135922	0.100145	0.0357152	0.430094	0.00817327	0.0467995	0.028296	0.0297269	0.0259083	0.116309	0.0701597	0.506251	0.481125	0.0831648	0.109992	0.0542007	-0.0290931	0.296892	0.0756729	0.182401	0.0943713	0.227289	0.101622	0.304741	0.183442	0.17341	0.566136	0.0545425	0.212872	0.0917385	0.0765916	0.226831	0.0856107	0.0420173	0.0706891	0.0421933	0.0571287	0.0990365	0.338924	0.0383713	0.0770973	0.183668
68	0.0567861	0.0245271	0.145679	0.0841888	0.0445849	0.392334	0.0189617	0.0485526	0.023463	0.0264245	0.00971977	0.130356	0.0764637	0.465075	0.476403	0.0614663	0.137563	0.0299054	-0.0179306	0.271977	0.0532961	0.215714	0.0969809	0.226944	0.0961638	0.312372	0.144837	0.147793	0.593573	0.0407594	0.172731	0.108251	0.0657583	0.252985	0.0990156	0.0495173	0.0799009	0.0319154	0.0884476	0.092742	0.296607	0.00722933	0.0320732	0.169683
69	0.0415409	0.0220815	0.179815	0.101534	0.021687	0.418483	0.0326048	0.034416	0.0120606	0.029751	0.0404419	0.108571	0.0935948	0.323105	0.481514	0.068388	0.113491	0.000973664	-0.00446502	0.28593	0.0510043	0.198115	0.09692	0.226907	0.104444	0.334863	0.169721	0.166916	0.604881	0.05014	0.161551	0.35814	0.0701477	0.287859	0.0690315	0.0674752	0.0802563	0.0569411	0.0499195	0.0792554	0.338731	0.0217211	0.0225198	0.172749
70	0.0414466	0.0288321	0.123065	0.0982589	0.0221674	0.465213	0.0279163	0.0336025	0.0226809	0.0211751	0.0297329	0.109752	0.0844894	0.372323	0.504787	0.0853165	0.155523	-0.00387147	-0.00470001	0.258238	0.160347	0.21	0.0896136	0.22299	0.101627	0.328723	0.149783	0.170156	0.576303	0.0602942	0.221782	0.0939784	0.0738896	0.25452	0.0983135	0.0300495	0.0932004	0.002299	0.043318	0.0768909	0.307541	0.0272685	0.0490773	0.237848
71	0.0383255	0.0400918	0.196823	0.105107	0.0309514	0.36373	0.0285465	0.0538959	0.0241786	0.0158922	0.0177448	0.10936	0.0783217	0.369613	0.489272	0.087209	0.101939	0.0299054	-0.0207976	0.301399	0.0983416	0.170334	0.0906402	0.229624	0.0974517	0.32234	0.147473	0.17591	0.630984	0.0457974	0.192945	0.335594	0.0718003	0.28264	0.0620174	0.0296287	0.0768499	0.0400437	0.0738429	0.0767134	0.28893	0.00715889	0.0262985	0.162317
72	0.0520025	0.0425002	0.163951	0.083296	0.045302	0.469459	0.0180102	0.0679061	0.00956454	0.0400957	0.0346983	0.110563	0.0824464	0.395227	0.513374	0.0770467	0.0909359	0.00294418	-0.0120321	0.270101	0.0771314	0.202158	0.0997817	0.23355	0.101933	0.305349	0.156248	0.181065	0.629094	0.0536628	0.212913	0.0978363	0.0706722	0.28482	0.0820785	0.0230817	0.0807157	0.041012	0.0695869	0.0706748	0.290866	0.0249899	0.0355014	0.175722
73	0.0330397	0.0374605	0.192362	0.087144	0.0368599	0.368073	0.0377532	0.0845816	0.0174282	0.0153345	0.0222486	0.11441	0.101406	0.416294	0.500921	0.0912013	0.14494	-0.0164363	-0.018142	0.32087	0.13847	0.190091	0.106287	0.215147	0.097234	0.345259	0.145101	0.171734	0.613875	0.0455303	0.196823	0.286561	0.0554065	0.272264	0.280504	0.0280693	0.0686305	0.00890416	0.0835465	0.0790883	0.326216	-0.00153287	0.0462586	0.17303
74	0.0425839	0.0408191	0.112044	0.11427	0.0385641	0.347021	0.0347537	0.0696031	0.0212585	0.0281309	0.109093	0.0830852	0.0910851	0.529765	0.448824	0.0885311	0.0629427	-0.0168073	-0.0272366	0.23938	0.129719	0.177325	0.103469	0.22072	0.103892	0.328025	0.157178	0.177754	0.673445	0.0470453	0.173721	0.116917	0.058799	0.304221	0.0884763	0.0574257	0.087306	0.0361648	0.0913761	0.0714159	0.265708	0.0128719	0.0356843	0.151212
75	0.0394311	0.0463043	0.14606	0.107433	0.0239308	0.483243	0.0265552	0.0225092	0.0408912	0.0180602	0.0385625	0.0851208	0.0849367	0.405979	0.491269	0.0685176	0.123103	0.0111972	-0.0150401	0.312144	0.138012	0.144225	0.0898485	0.216431	0.101798	0.3407	0.127706	0.166748	0.569133	0.0483671	0.211262	0.330362	0.0663529	0.289609	0.090812	0.0238366	0.0521911	0.0216946	0.0597718	0.0762229	0.293575	0.0298826	0.0292239	0.183294
76	0.0441916	0.0254623	0.17168	0.0968918	0.0186866	0.500897	0.0388246	0.0569953	0.00909624	0.0257803	0.0506892	0.0939291	0.0874857	0.430893	0.451496	0.0464562	0.0846121	-0.00885571	-0.017014	0.28932	0.0628802	0.226474	0.0939016	0.229521	0.0823606	0.33158	0.128543	0.175715	0.630755	0.0513282	0.205776	0.100911	0.0702351	0.256792	0.0985213	0.0432178	0.0907271	0.0367198	0.02983	0.0824966	0.287704	0.0160495	0.049763	0.186005
77	0.0533828	0.0283867	0.138665	0.0874751	0.026385	0.382516	0.00994403	0.0646528	0.0288306	0.0257082	0.0766569	0.104826	0.0791486	0.452489	0.474172	0.132706	0.118634	0.0218611	-0.0192231	0.334716	0.102134	0.219331	0.0997903	0.23476	0.111931	0.322948	0.141628	0.162585	0.663082	0.0611968	0.197607	0.112486	0.0750091	0.180138	0.0908406	0.0352723	0.0847886	0.0283567	0.0641392	0.085555	0.313444	0.0248366	0.058905	0.183761
78	0.0728786	0.0552779	0.18783	0.0912131	0.0273654	0.34485	0.0122252	0.0186665	0.031437	0.0268282	0.0411935	0.103901	0.0899178	0.468746	0.468022	0.0741691	0.185962	0.00906435	-0.0339106	0.365327	0.129761	0.200547	0.105983	0.224916	0.115642	0.347052	0.182387	0.176497	0.672793	0.0469718	0.237128	0.119075	0.0685739	0.260476	0.0900311	0.0291213	0.0773982	0.0396169	0.104368	0.0741613	0.327441	0.0183198	0.0364309	0.182022
79	0.0545514	0.0329032	0.0803177	0.0788191	0.0586524	0.384215	0.0124017	0.0443593	0.027408	0.0356108	0.03758	0.11418	0.0896646	0.440774	0.530733	0.0678954	0.153204	0.0504682	-0.00653303	0.310233	0.144679	0.218419	0.0964762	0.226126	0.103503	0.361763	0.163411	0.159917	0.633916	0.0327098	0.199052	0.108709	0.0667728	0.265203	0.0803588	0.0294678	0.0967997	0.0620232	0.0542622	0.0743544	0.305638	0.0131992	0.0215751	0.15869
80	0.0473128	0.027047	0.18573	0.135022	0.0344583	0.372604	0.0332036	0.0681448	0.0177066	0.0225115	0.0236268	0.0801066	0.0891978	0.462366	0.466285	0.0647845	0.148989	0.00746476	-0.0121025	0.342504	0.0860072	0.230243	0.0989378	0.217985	0.0954814	0.32775	0.134403	0.17369	0.677127	0.0536536	0.174257	0.109298	0.0716515	0.299217	0.11035	0.0416955	0.088328	0.0409477	0.0624024	0.0633521	0.322345	0.0357986	0.0316466	0.185369
81	0.0521124	0.0269914	0.127215	0.105371	0.0358798	0.419616	0.0237321	0.0749744	0.038214	0.0245112	0.0434884	0.082671	0.0864055	0.445755	0.485432	0.102245	0.0889124	0.0338696	-0.0171316	0.311458	0.0665472	0.208389	0.106957	0.22861	0.106203	0.317082	0.137318	0.196974	0.639196	0.0582771	0.2158	0.115919	0.0666678	0.261335	0.0841848	0.0387871	0.0790567	0.0581228	0.0406502	0.0792449	0.277383	0.0124038	0.0345568	0.173628
82	0.0361609	0.0175538	0.194222	0.0924482	0.00996841	0.383366	0.0282565	0.0926873	0.0188993	0.034135	0.0620575	0.0758324	0.0938769	0.401172	0.488702	0.0543371	0.15898	-0.0157409	-0.00277301	0.285461	0.124052	0.207538	0.108558	0.230982	0.0941054	0.358542	0.153612	0.167572	0.6754	0.0653367	0.185437	0.556168	0.0693259	0.28267	0.0689886	0.0488861	0.114187	0.0291396	0.0596474	0.0801061	0.320894	0.0287268	0.0393411	0.180246
83	0.0336514	0.0309734	0.117483	0.0951717	0.00588235	0.39913	0.0451453	0.0439946	0.00477564	0.0335678	0.0351138	0.0823714	0.0880594	0.443484	0.44641	0.0814279	0.110666	0.0416125	-0.00686202	0.331038	0.0656305	0.209149	0.110819	0.234788	0.110243	0.335563	0.152651	0.142248	0.655457	0.0632184	0.196328	0.112192	0.0785238	0.213385	0.0822932	0.0504456	0.0708814	0.0247694	0.0663234	0.0761186	0.30567	0.0156519	0.0501744	0.172319
84	0.0491479	0.0151972	0.0818205	0.0981376	0.0212396	0.371093	0.0258368	0.0131269	0.0301692	0.0253429	0.0229542	0.100772	0.0836431	0.596905	0.458086	0.0897237	0.159485	0.0126576	-0.0193406	0.339762	0.219309	0.195927	0.111889	0.227596	0.0987512	0.326048	0.172217	0.171957	0.654185	0.0714523	0.210189	0.115527	0.0647093	0.271742	0.0741039	0.0771038	0.0703043	0.0140289	0.0385655	0.0790571	0.287608	0.016323	0.0334902	0.171235
85	0.0436269	0.0392901	0.143054	0.117876	0.0226938	0.418388	0.00358565	0.0526197	0.0139161	0.0247852	0.0271612	0.118248	0.0882445	0.470235	0.460888	0.0632809	0.149072	0.0111045	-0.0149931	0.29444	0.0669223	0.196991	0.107044	0.238351	0.106262	0.323891	0.143302	0.168871	0.611561	0.0517425	0.235561	0.125828	0.067105	0.232848	0.080015	0.0381188	0.10299	0.0273958	0.0567689	0.0743282	0.274158	0.0458617	0.0249881	0.171927
86	0.0384746	0.0384217	0.108943	0.0894265	0.0266811	0.463038	0.0242488	0.0351873	0.0209183	0.0389901	0.0226706	0.0990845	0.0900248	0.469622	0.482111	0.0753098	0.110245	0.033406	-0.0289287	0.281207	0.0740895	0.18228	0.11415	0.249618	0.0968752	0.362037	0.17	0.171022	0.661419	0.048063	0.188366	0.472735	0.0643596	0.227721	0.086585	0.0280074	0.100843	0.0485638	0.0603302	0.0748398	0.316669	0.0112769	0.0327589	0.184004
87	0.0240916	0.0426599	0.162783	0.0982149	0.02601	0.442839	0.0128995	0.0808791	0.0210685	0.00283617	0.0435214	0.0972514	0.0959687	0.366029	0.519108	0.064966	0.106998	0.0113362	-0.00954104	0.281999	0.134261	0.233161	0.123092	0.2405	0.110367	0.343405	0.18279	0.191359	0.622706	0.0381024	0.215965	0.11726	0.0535792	0.267198	0.08311	0.0398886	0.0791902	0.0381862	0.0459982	0.0755706	0.31525	0.0247579	0.0204629	0.172917
88	0.0441365	0.0424632	0.186255	0.0881919	0.0281088	0.454356	0.0307208	0.0328873	0.0456138	0.0242997	0.0542435	0.107593	0.0839446	0.481949	0.496484	0.10953	0.134233	-0.0293491	0.00897704	0.381049	0.147304	0.244103	0.10493	0.226804	0.106403	0.343222	0.157954	0.184626	0.632678	0.0614684	0.200619	0.126219	0.0740385	0.215993	0.0838481	0.0527722	0.0669421	0.0304493	0.0715719	0.0847043	0.264676	0.0540853	0.00902012	0.15411
89	0.0595781	0.0344248	0.158465	0.110201	0.0376036	0.423486	0.0241291	0.0699537	0.0466078	0.0196849	0.0132344	0.065438	0.0896939	0.456334	0.483927	0.0843573	0.150801	-0.00414967	-0.00486452	0.310702	0.0748812	0.186322	0.106062	0.241524	0.115036	0.334529	0.147643	0.187434	0.642291	0.0577799	0.203589	0.11108	0.0663004	0.283929	0.0801653	0.0359777	0.0839885	0.0415529	0.0316168	0.0676111	0.296929	0.0136549	0.0387469	0.170618
90	0.029793	0.0134159	0.153145	0.093363	0.0339979	0.435475	0.0248034	0.0123836	0.00324708	0.0149067	0.00176064	0.0739246	0.0888963	0.521551	0.491139	0.0723026	0.137901	0.019566	-0.0116561	0.308898	0.0662138	0.218146	0.107879	0.232089	0.104386	0.327174	0.200744	0.175589	0.648286	0.0600316	0.205033	0.128508	0.07848	0.294949	0.260708	0.0417575	0.0810858	0.0375528	0.0261447	0.0744275	0.296123	0.0108502	0.0301991	0.259572
91	0.0541198	0.0429716	0.151285	0.112561	0.0344914	0.44973	0.0303047	0.0872462	0.0163944	0.0400476	0.0736103	0.0883993	0.0817653	0.403619	0.50899	0.0637994	0.117412	-0.00804432	-0.00961154	0.31683	0.0995084	0.220243	0.11182	0.228601	0.114231	0.357113	0.129644	0.188956	0.649982	0.0542523	0.212541	0.570245	0.0653913	0.253814	0.0988793	0.0542203	0.0771611	0.0236235	0.0312073	0.070132	0.291414	0.0206812	0.053176	0.178246
92	0.0441052	0.0216435	0.0758332	0.107113	0.0323397	0.430283	0.0270216	0.0102799	0.023516	0.0200935	0.0306429	0.105297	0.0964354	0.498471	0.467296	0.0644217	0.215472	0.0188705	0.000352502	0.323719	0.0696309	0.241945	0.107532	0.228703	0.098969	0.3438	0.158961	0.176078	0.648451	0.0545885	0.150783	0.100485	0.0668602	0.253446	0.0806527	0.0256312	0.0666461	0.062144	0.0845638	0.0891355	0.303348	0.00842662	-0.00489097	0.174133
93	0.057147	0.0260895	0.214379	0.112583	0.0211672	0.421032	0.0156344	0.0140945	0.00642789	0.012508	0.0234619	0.0990845	0.091406	0.548039	0.464261	0.064966	0.191316	0.0330814	-0.0200456	0.347876	0.108759	0.190882	0.103017	0.238249	0.105074	0.347446	0.13338	0.146313	0.640597	0.055316	0.233787	0.116573	0.0861303	0.26201	0.0801726	0.048948	0.0820483	0.0393322	0.0209455	0.0733993	0.290833	0.0736686	0.0266337	0.170468
94	0.0439404	0.00807921	0.139619	0.108933	0.0243782	0.417256	0.0387554	0.088817	0.0285302	0.0261409	0.0335576	0.0583967	0.0961533	0.350818	0.477778	0.0869498	0.0712479	0.0325018	0.00853054	0.286075	0.0488791	0.236049	0.103643	0.237849	0.110502	0.338571	0.151659	0.197295	0.644508	0.0727739	0.178672	0.107401	0.0724121	0.271865	0.113703	0.0405445	0.104708	0.0189899	0.0489513	0.0685453	0.231228	0.00740332	0.0342368	0.183668
95	0.0603624	0.0743755	0.120154	0.093253	0.0316357	0.44822	0.024671	0.097456	0.016284	0.0231989	0.0554369	0.0731182	0.098751	0.545155	0.461251	0.0894125	0.129216	0.00533197	0.00843654	0.332805	0.0854239	0.189453	0.111332	0.237709	0.115048	0.345379	0.138512	0.193719	0.688109	0.0676577	0.196947	0.474174	0.0622087	0.232848	0.103773	0.0787869	0.0723034	0.0291325	0.0646233	0.0758262	0.329441	0.0177274	0.0277307	0.188884
96	0.0663695	0.0303685	0.199924	0.121514	0.0310368	0.428301	0.0218101	0.0302507	0.0387706	0.0384229	0.0407914	0.0876105	0.0941784	0.516655	0.511454	0.0996267	0.155227	0.0107566	-0.0169906	0.319643	0.124677	0.191277	0.112785	0.234676	0.123411	0.359666	0.152899	0.192574	0.662919	0.059037	0.185643	0.11381	0.0717039	0.250008	0.0730797	0.0178218	0.0745396	0.035759	0.0487283	0.0821678	0.303735	0.0290084	0.0225198	0.171254
97	0.0619623	0.0602433	0.125593	0.0718614	0.0392618	0.447275	0.0159243	0.0165348	0.0251505	0.0252563	0.0521267	0.0732151	0.0926997	0.438588	0.481541	0.0918235	0.127993	-0.011684	-0.0262261	0.323537	0.123802	0.19927	0.109636	0.24037	0.119447	0.373557	0.148217	0.176902	0.680712	0.0372549	0.205528	0.124912	0.0726746	0.223086	0.0815482	0.0370916	0.103864	0.0437378	0.03627	0.0854454	0.359566	0.0184276	0.0329874	0.159139
98	0.0770901	0.0378057	0.0827032	0.1234	0.0282865	0.47607	0.0179282	0.0191013	0.0195974	0.0255399	0.0113287	0.0954669	0.0810747	0.54148	0.469813	0.0855757	0.0986931	-0.0191488	-0.0196226	0.320112	0.109676	0.238298	0.106644	0.244659	0.118248	0.383465	0.168946	0.184598	0.667807	0.0644019	0.191419	0.460179	0.0460248	0.24046	0.0692393	0.0655446	0.0796491	0.0253602	0.0863258	0.0673031	0.29351	0.0995823	0.0495039	0.187706
99	0.0522064	0.0360911	0.125474	0.117148	0.0322806	0.443877	0.0197431	0.0349769	0.0300145	0.0267849	0.0229476	0.0941759	0.078876	0.539119	0.496589	0.0602737	0.118676	0.0223479	-0.0165676	0.318526	0.124177	0.223799	0.110358	0.238118	0.102274	0.383465	0.166403	0.191345	0.680288	0.0502874	0.203672	0.0958909	0.0753938	0.306002	0.0888563	0.029703	0.0808487	0.0613043	0.0509863	0.0690307	0.271029	-0.00365402	0.0518047	0.158372
100	0.0480735	0.0398246	0.228311	0.107158	0.0210817	0.470026	0.00210476	0.0663498	0.0122947	0.040413	0.0295286	0.0858921	0.103556	0.458958	0.401163	0.0873904	0.140093	0.00809068	-0.0199516	0.310556	0.130594	0.224681	0.10921	0.236946	0.101421	0.3769	0.116992	0.170687	0.689216	0.0746667	0.207797	0.112862	0.0821435	0.201228	0.0978764	0.0331807	0.071415	0.0318585	0.0580717	0.0884518	0.255612	0.0105022	0.0519266	0.178545
Figure 3 N			Figure 3 P			Figure 3 Q
40Hz P2/P1			40Hz RRP			Normalized slope
RFP	CRE		RFP	CRE		RFP	CRE
0.859863	0.993928		0.0985542	0.0459569		2.75833	2.38095
0.693232	0.56249		0.27409	0.120439		1.94741	2.01587
1.12736	0.596936		0.0785431	0.015831		1.39801	2.55373
0.853093	0.873195		0.0466149	0.00507001		1.84199	7.41302
0.917903	0.50928		0.115626	0.037441		2.42092	2.58469
0.553193	0.761467		0.00048542	0.0256548		0.727683	1.22665
0.757077	2.00622		0.142777	0.00307096		1.42745	0.00637296
0.946947	0.684638		0.0837359	0.0817767		1.88794	2.14441
0.803345	0.893467		0.30525	0.0139182		1.74495	3.06823
0.714912	0.393866		0.281087			1.67583	2.4414
0.912498			0.247808			1.80698
0.913333	0.609328		0.376762			1.1704	2.95056
0.611545	0.83603		0.042135	0.0009976		2.79682	2.39899
	0.943457
0.764317	0.747631		0.00511654	0.00786575		9.27603	0.838608
0.80811	0.125981		0.0420446	0.00501582		1.40375	67.3218
1.21571	0.47148		0.0468643	0,00070218*		1.66473	55.7737
1.41721	0.597335		0.0616741	0.00904398		3.57687	3.23668
0.7468	0.697937		0.0211743	0.00038231		0.802917	1858,739274*
	1.49203			0.00045374			46.5934
0.202359			0.0109967	0.00840785		-0.150746
0.522463			0.0227741	1.9311e-06		1.29818	1.61966
1,52165887*			0,0157423*	0.00050653		3.49789	1.13419
1.02629			0.0350145			0.804944	50.4041
0.387903	2.31791		0.00700879	0.0142264			3.33146
0.626767	1.06047		0.0703087	0.00369209		1.67707	-11.9507
0.460754	1.03506		0.0327967	0.00014133		1.24574	5.84531
0.869002	0.602748		0.0804345	0.00511173		2.74493	5.65133
	0.325747			0.011193		2.67168	3.56392
0.760122	0.822247		0.015455	0.0058284			0.950879
	1.2121			0.00225959		3.2719	0.231058
1.13921	0.733665		0.142631	0.054545		3.02104	2.05199
0.884625	0.146611		0.0688599	0.0185216		2.5026	-6.14519
	0.473715			0.00539579			3.45712
0.836119	0.444572		0.0071891	0.0916273		1.34064	3.16105
0.994562	0.453305		0.226206	0.00776154		2.44311	-3.55662
0.247442	0.950153		0.00387534	0.0906188		18.6547	5.58216
0.916059	0.746475		0.0293531	0.0363224		1.43991	5.14178
0.618511	0,77973631*		0.041505	-0,016002*		2.62405	1.64686
0.632018	0.725498		0.0551134	0.0220936		3.49989	1.26464
0.888559	0.832767		0.151983	0.0142809		2.37512	2.37259
0.774392	0.707928		0.0846347	0.0203194		2.98649	2.21931
0.708477	0.533177		0.0446529	0.0336383		3.37136	1.9115
0.936213	0.503985		0.105658	0.0171358		3.59755	2.74447
1.27263	0.870206		0.200447	0.182547		2.96331	32.2352
0.688611	0.535587		0.225682	0.0174606		2.13818
0.491001	0.701312		0.0210142	0.0936988		6.70109
0.577592	0.655479		0.181867	0.00190335		3.8753
1.42522			0.0994076			2.15305
0.626962			0.0184971			2.80837
