# Supplementary material for: Encephalopathy-linked UFM1 variants impede neuronal protein translation, development, and function
Source: EMBO Mol Med. 2026 Feb 23;18(4):1265–91. doi: 10.1038/s44321-026-00389-6 (PMC13083916; doi:10.1038/s44321-026-00389-6)
Supplement: Supplementary file 8 — Source data Fig. 4 [file 44321_2026_389_MOESM8_ESM.zip]

Archive with 21 entries (16 files):
- Figure_4/
- Figure_4/.DS_Store
- __MACOSX/Figure_4/._.DS_Store
- Figure_4/4B/
- Figure_4/4C/
- Figure_4/4D/
- Figure_4/4A/
- __MACOSX/Figure_4/._4A
- Figure_4/4B/4B.xlsx
- Figure_4/4C/.DS_Store
- __MACOSX/Figure_4/4C/._.DS_Store
- Figure_4/4C/Original_blots 4C.pdf
- __MACOSX/Figure_4/4C/._Original_blots 4C.pdf
- Figure_4/4D/4D.xlsx
- Figure_4/4A/.DS_Store
- __MACOSX/Figure_4/4A/._.DS_Store
- Figure_4/4A/RFP_CHX.tif
- __MACOSX/Figure_4/4A/._RFP_CHX.tif
- Figure_4/4A/CRE_CHX.tif
- Figure_4/4A/CRE_Control.tif
- Figure_4/4A/RFP_Control.tif
