# Supplementary material for: Encephalopathy-linked UFM1 variants impede neuronal protein translation, development, and function
Source: EMBO Mol Med. 2026 Feb 23;18(4):1265–91. doi: 10.1038/s44321-026-00389-6 (PMC13083916; doi:10.1038/s44321-026-00389-6)
Supplement: Supplementary file 8 — Source data Fig. 4 [file 44321_2026_389_MOESM8_ESM.zip › Figure_4/4D/4D.xlsx]

## Sheet: 4D
Figure 4 D
Puromycin levels
RFP	CRE
94.4	75.7
105.6	73.1
100	69.8124
100	61.9161
100	84.3239
