# Supplementary material for: Encephalopathy-linked UFM1 variants impede neuronal protein translation, development, and function
Source: EMBO Mol Med. 2026 Feb 23;18(4):1265–91. doi: 10.1038/s44321-026-00389-6 (PMC13083916; doi:10.1038/s44321-026-00389-6)
Supplement: Supplementary file 9 — Source data Fig. 5 [file 44321_2026_389_MOESM9_ESM.zip]

Archive with 25 entries (16 files):
- Figure_5/
- Figure_5/5G/
- Figure_5/5A/
- Figure_5/5F/
- Figure_5/5H/
- Figure_5/5C/
- Figure_5/5D/
- Figure_5/5E/
- Figure_5/5B/
- Figure_5/5G/5G.xlsx
- Figure_5/5A/RFP.tif
- Figure_5/5A/CRE.tif
- __MACOSX/Figure_5/5A/._CRE.tif
- Figure_5/5A/WT.tif
- Figure_5/5A/R81C.tif
- Figure_5/5F/5F.xlsx
- Figure_5/5H/5H.xlsx
- Figure_5/5C/5C.xlsx
- Figure_5/5D/5D.xlsx
- Figure_5/5E/5E.xlsx
- Figure_5/5B/RFP.tif
- Figure_5/5B/CRE.tif
- Figure_5/5B/WT.tif
- Figure_5/5B/R81C.tif
- __MACOSX/Figure_5/5B/._R81C.tif
