# Supplementary material for: Encephalopathy-linked UFM1 variants impede neuronal protein translation, development, and function
Source: EMBO Mol Med. 2026 Feb 23;18(4):1265–91. doi: 10.1038/s44321-026-00389-6 (PMC13083916; doi:10.1038/s44321-026-00389-6)
Supplement: Supplementary file 9 — Source data Fig. 5 [file 44321_2026_389_MOESM9_ESM.zip › Figure_5/5G/5G.xlsx]

## Sheet: 5C,D,E,F,G,H
Figure 5 G
Syn1 number
RFP	CRE	WT	RC
95	95	124	129
236	127	120	52
128	74	70	15
94	44	173	112
113	90	167	13
		125	79
544	104	500	172
750	105	385	93
371	74	605	91
331	129	276	144
618	68	332	224
506	157		142
408	447	554	320
297	181	176	154
590	167	158	125
318	296
474	270
312	2	135	66
150	50	169	211
343	42	206	297
96	55		60
138	64
	16
	19
