# Supplementary material for: Encephalopathy-linked UFM1 variants impede neuronal protein translation, development, and function
Source: EMBO Mol Med. 2026 Feb 23;18(4):1265–91. doi: 10.1038/s44321-026-00389-6 (PMC13083916; doi:10.1038/s44321-026-00389-6)
Supplement: Supplementary file 9 — Source data Fig. 5 [file 44321_2026_389_MOESM9_ESM.zip › Figure_5/5F/5F.xlsx]

## Sheet: 5C,D,E,F,G,H
Figure 5 F
PSD95 number
RFP	CRE	WT	RC
102	103	146	139
335	150	137	52
181	90	102	26
134	51	208	118
112	102	183	30
		130	86
346	14	424	325
402	45	273	120
331	133	269	120
163	88	533	179
214	68	391	395
176	257		171
506	415	732	622
572	215	78	301
1500	412	180	227
662	627
694	283
336	53	407	89
147	85	99	168
346	53	165	221
71	179		116
128	146
	113
	20
