# Supplementary material for: Encephalopathy-linked UFM1 variants impede neuronal protein translation, development, and function
Source: EMBO Mol Med. 2026 Feb 23;18(4):1265–91. doi: 10.1038/s44321-026-00389-6 (PMC13083916; doi:10.1038/s44321-026-00389-6)
Supplement: Supplementary file 9 — Source data Fig. 5 [file 44321_2026_389_MOESM9_ESM.zip › Figure_5/5H/5H.xlsx]

## Sheet: 5C,D,E,F,G,H
Figure 5 H
PSD95/Syn1 colocalization
RFP	CRE	WT	RC
95	95	124	129
236	127	120	52
128	74	70	15
94	44	173	112
113	90	167	13
		125	79
140	13	332	150
333	38	258	85
319	55	239	76
148	74	266	99
124	25	163	199
268	135		131
297	186	456	239
248	110	39	103
522	132	98	100
273	229
320	135
223	0	128	51
77	19	56	70
278	11	124	200
45	45		40
66	36
	10
	5
