# Supplementary material for: Encephalopathy-linked UFM1 variants impede neuronal protein translation, development, and function
Source: EMBO Mol Med. 2026 Feb 23;18(4):1265–91. doi: 10.1038/s44321-026-00389-6 (PMC13083916; doi:10.1038/s44321-026-00389-6)
Supplement: Supplementary file 9 — Source data Fig. 5 [file 44321_2026_389_MOESM9_ESM.zip › Figure_5/5C/5C.xlsx]

## Sheet: 5C,D,E,F,G,H
Figure 5 C
Sholl XY plot
Radius (μm)	RFP																							CRE																							WT
0*	0*	0*	0*	0*	0*	0*	0*	0*	0*	0*	0*	0*	0*	0*	0*	0*	0*	0*	0*	0*	0*			0*	0*	0*	0*		0*	0*	0*	0*	0*	0*	0*	0*	0*	0*	0*	0*	0*	0*	0*				0*	0*	0*
5	0	0	7	1	3	2	3	4	0	0	0	0	0	2	4	0	2	0	0	0	1			0	0	2	5		1	1	0	5	2	0	1	2	0	0	0	1	0	0	2				5	4	1
10	4	4	9	1	5	3	4	6	1	7	3	2	3	5	5	0	7	1	0	1	3			2	4	5	8		4	4	1	9	8	4	1	7	3	1	3	2	0	1	3				12	8	6
15	4	3	11	3	6	6	9	6	2	8	6	2	5	10	4	4	7	2	2	3	3			4	5	5	8		4	5	3	4	9	4	2	9	5	3	2	2	2	3	3				11	11	9
20	6	2	13	4	10	6	9	8	7	11	7	2	6	12	8	11	9	2	2	4	3			4	5	5	6		4	8	5	5	8	2	1	9	5	3	2	2	2	3	4				10	11	8
25	5	3	11	4	12	9	7	5	8	10	7	2	9	16	8	8	14	2	5	5	5			4	6	5	6		3	8	9	3	10	4	2	8	6	2	2	2	2	2	4				7	11	9
30	5	4	13	4	6	9	7	4	8	9	9	3	10	18	7	8	9	3	5	4	6			6	8	5	5		3	11	10	2	9	4	4	10	6	2	2	2	3	1	4				11	8	11
35	5	2	11	4	6	11	8	5	6	8	12	3	7	11	7	8	7	6	2	5	5			4	6	7	4		3	11	9	3	6	2	7	5	6	2	4	2	3	2	2				6	7	7
40	4	2	10	5	6	9	5	5	5	7	11	5	7	15	5	6	5	3	4	4	5			3	6	7	5		3	14	7	0	6	3	6	6	6	2	4	2	3	2	2				5	10	5
45	4	2	10	6	4	9	2	5	6	6	14	6	6	7	3	7	4	5	4	4	6			2	5	6	5		1	9	5		5	2	6	2	6	2	3	6	3	2	2				5	6	3
50	3	4	6	7	4	12	0	6	4	8	10	5	6	8	3	7	5	4	5	4	4			3	5	7	4		1	11	4		4	2	8	3	7	2	3	4	3	2	2				3	4	3
55	3	3	8	5	3	7		4	2	7	10	4	5	6	5	7	5	4	2	4	6			3	4	2	2		1	9	3		3	1	7	2	6	2	2	4	3	3	1				2	5	3
60	1	3	8	5	3	8		4	2	6	7	7	4	4	4	7	3	3	2	3	5			4	4	2	2		1	2	2		3	1	6	2	4	2	2	5	4	3	1				1	4	4
65	1	1	7	5	2	7		3	1	6	6	7	5	3	2	5	4	4	1	3	5			4	4	2	1		1	1	3		2	1	7	2	2	2	2	3	4	5	1				1	2	4
70	2	1	6	4	1	12		3	1	4	5	8	4	2	1	5	4	3	1	2	4			3	4	2	1		1	0	2		2	1	9	1	1	2	1	3	2	3	1				1	0	1
75	2	1	8	3	1	7		2	1	3	5	10	2	1	1	3	3	3	1	2	3			3	5	2	1		1		2		3	1	8	2	0	2	1	4	2	3	1				1		3
80	2	1	5	3	0	5		2	1	3	5	11	3	1	1	2	3	3	2	2	2			2	4	2	1		1		2		3	1	7	1		2	1	4	2	1	1				1		2
85	3	1	5	3		8		2	1	3	6	9	2	0	0	2	3	3	2	2	1			2	4	2	1		1		2		3	2	7	2		1	1	4	1	2	1				1		2
90	1	1	3	5		9		2	1	3	6	9	1			3	3	3	2	2	1			2	3	2	1		2		1		2	2	5	0		3	0	8	2	4	1				1		2
95	1	0	3	6		5		2	1	3	6	8	1			4	3	3	2	2	0			2	3	1	1		2		1		1	2	4			3		3	2	3	1				1		2
100	1		2	6		4		3	1	3	4	6	1			1	3	2	0	1				1	2	1	1		2		1		1	1	4			3		5	2	3	1				1		2
105	2		1	4		3		1	1	3	2	10	1			1	2	1		1				1	1	0	1		2		1		1	1	4			2		7	1	4	2				2		2
110	2		0	6		0		1	1	2	2	9	1			1	2	1		1				1	0		1		2		1		1	1	4			2		10	1	3	1				2		2
115	2			6				1	1	2	2	8	1			1	2	2		4				1			1		2		1		0	2	4			2		7	1	0	0				2		2
120	2			7				1	1	0	2	6	1			1	2	2		2				1			1		2		0			1	3			2		4	1						2		3
125	2			4				1	1		2	6	1			1	2	6		2				1			0		2					2	2			2		3	1						2		2
130	2			4				1	1		2	4	4			1	1	4		2				1			0		2					3	3			0		0	1						2		1
135	2			5				1	1		2	3	2			0	1	5		1				1					2					2	3						1						2		1
140	2			4				1	1		1	1	2				0	3		1				1					2					2	3						1						1		1
145	1			2				1	2		1	1	1					4		1				1					2					3	2						1						1		0
150	1			0				1	3		1	1	3					4		1				1					2					2	2						1						1
155	1							2	1		1	1	0					2		0				1					1					2	2						1						1
160	1							1	1		1	1						2						1					1					2	2						1						1
165	1							1	2		1	1						3						1					1					1	2						0						1
170	1							1	1		1	1						0						1					0					0	2												1
175	1							0	1		1	1												1											1												1
180	0								1		1	2												1											1												1
185									1		1	2												1											1												1
190									1		1	2												1											1												1
195									1		0	2												1											0												0
200									1			1												1
205									2			1												1
210									2			1												0
215									2			1
220									2			1
225									2			2
230									2			2
235									2			1
240									2			1
245									1			1
250									2			1
255									2			0
260									2
265									2
270									1
275									1
280									1
285
290
295
300
[truncated: 35 more columns]
