# Supplementary material for: Encephalopathy-linked UFM1 variants impede neuronal protein translation, development, and function
Source: EMBO Mol Med. 2026 Feb 23;18(4):1265–91. doi: 10.1038/s44321-026-00389-6 (PMC13083916; doi:10.1038/s44321-026-00389-6)
Supplement: Supplementary file 9 — Source data Fig. 5 [file 44321_2026_389_MOESM9_ESM.zip › Figure_5/5D/5D.xlsx]

## Sheet: 5C,D,E,F,G,H
Figure 5 D
Sholl-intersections
RFP	CRE	WT	RC
80	79	111	156
38	88	91	97
157	72	101	56
126	72	124	116
72	63	111	65
151	94	70	47
54	75	102	128
96	31	113	45
111	92	56	32
122	64	63	80
164	144	187	62
184	73	124	84
104		154	135
121		245	197
68		170	99
104
115	63	68	37
98	51	70	119
44	35	55	68
73	99		119
68	57		75
	55
	41
