# Supplementary material for: Encephalopathy-linked UFM1 variants impede neuronal protein translation, development, and function
Source: EMBO Mol Med. 2026 Feb 23;18(4):1265–91. doi: 10.1038/s44321-026-00389-6 (PMC13083916; doi:10.1038/s44321-026-00389-6)
Supplement: Supplementary file 9 — Source data Fig. 5 [file 44321_2026_389_MOESM9_ESM.zip › Figure_5/5E/5E.xlsx]

## Sheet: 5C,D,E,F,G,H
Figure 5 E
Dendrite length
RFP	CRE	WT	RC
462.113	440.402	702.951	928.549
240.07	519.26	574.089	621.124
998.63	399.21	660.629	321.301
841.845	409.826	727.247	669.297
471.026	769.808	675.714	424.036
1141.58		491.191	291.023
		607.129
313.924	360.639	790.769	815.299
655.665	669.424	305.955	293.661
789.651	440.937	379.754	181.969
795.395
1152	152	1358	498
1650	582	891	421
676	390	1629	560
488	486	1199	886
639	921		1211
	835		633
692.654	359.562	544.603	228.496
663.71	323.319	526.295	763.199
320.893	209.629	402.124	432.957
548.524	664.722		776.357
461.431	358.487		458.456
	423.675
	254.662
