# Supplementary material for: Encephalopathy-linked UFM1 variants impede neuronal protein translation, development, and function
Source: EMBO Mol Med. 2026 Feb 23;18(4):1265–91. doi: 10.1038/s44321-026-00389-6 (PMC13083916; doi:10.1038/s44321-026-00389-6)
Supplement: Supplementary file 10 — Source data Fig. 6 [file 44321_2026_389_MOESM10_ESM.zip]

Archive with 39 entries (27 files):
- Figure_6/
- Figure_6/6F/
- Figure_6/6A/
- Figure_6/6H/
- Figure_6/6I/
- Figure_6/6G/
- Figure_6/6B/
- Figure_6/6E/
- Figure_6/6K/
- Figure_6/6J/
- Figure_6/6D/
- Figure_6/6C/
- Figure_6/6F/6F.xlsx
- Figure_6/6A/Rescue_EPSC_CRE-RC.tif
- __MACOSX/Figure_6/6A/._Rescue_EPSC_CRE-RC.tif
- Figure_6/6A/Rescue_EPSC_RFP.tif
- __MACOSX/Figure_6/6A/._Rescue_EPSC_RFP.tif
- Figure_6/6A/.DS_Store
- __MACOSX/Figure_6/6A/._.DS_Store
- Figure_6/6A/Rescue_EPSC_CRE-WT.tif
- __MACOSX/Figure_6/6A/._Rescue_EPSC_CRE-WT.tif
- Figure_6/6A/Rescue_EPSC_CRE.tif
- __MACOSX/Figure_6/6A/._Rescue_EPSC_CRE.tif
- Figure_6/6H/6H.xlsx
- Figure_6/6I/6I.xlsx
- Figure_6/6G/6G.xlsx
- Figure_6/6B/6B.xlsx
- Figure_6/6E/Rescue_CRE.tif
- __MACOSX/Figure_6/6E/._Rescue_CRE.tif
- Figure_6/6E/Rescue_CRE-WT.tif
- __MACOSX/Figure_6/6E/._Rescue_CRE-WT.tif
- Figure_6/6E/Rescue_RFP.tif
- __MACOSX/Figure_6/6E/._Rescue_RFP.tif
- Figure_6/6E/Rescue_CRE-RC.tif
- __MACOSX/Figure_6/6E/._Rescue_CRE-RC.tif
- Figure_6/6K/6K.xlsx
- Figure_6/6J/6J.xlsx
- Figure_6/6D/6D.xlsx
- Figure_6/6C/6C.xlsx
