# Supplementary material for: Encephalopathy-linked UFM1 variants impede neuronal protein translation, development, and function
Source: EMBO Mol Med. 2026 Feb 23;18(4):1265–91. doi: 10.1038/s44321-026-00389-6 (PMC13083916; doi:10.1038/s44321-026-00389-6)
Supplement: Supplementary file 10 — Source data Fig. 6 [file 44321_2026_389_MOESM10_ESM.zip › Figure_6/6H/6H.xlsx]

## Sheet: 6H,I,J,K,L
Figure 6 H
40Hz EPSC amplitude
Stimulus	RFP																																CRE
1	1	1	1	1	1	1	1	1	1	1	1	1	1	1	1	1	1	1	1	1	1	1	1	1	1	1	1	1	1	1	1		1	1	1	1	1	1	1	1	1	1	1	1	1	1	1	1	1
2	0.674664	1.46376	0.625658	0.549875	0.76208	0.67664	1.76802	0.871063	0.927741	1.50221	0.750699	0.866479	0.906945	0.489372	0.498449	0.469506	0.664029	0.849684	0.996481	0.97069	0.902338	0.591212	0.469141	0.673452	0.555913	0.936725	1.07134	0.606217	0.629578	0.843831	0.735971		0.39841	0.629351	3.38966	1.11013	0.226724	0.597044	0.457691	0.363746	0.77384	4.14699	1.73857	1.006	1.0536	0.648362	0.454339	2.19222	1.66288
3	0.590459	1.09606	0.692788	0.410767	0.472419	0.559949	0.958147	0.702533	0.431962	1.08065	0.598433	1.21788	0.724199	0.554585	0.194218	0.347336	0.389578	0.572443	1.1417	0.698438	0.883651	0.484619	0.212053	0.496891	0.450472	0.660088	0.705359	0.541944	0.483863	0.52544	0.49249		0.250878	0.151217	1.61943	1.15603	0.675967	0.504024	0.238089	0.33517	0.595376	3.00282	1.25389	1.10174	1.52811	0.962267	0.289323	3.36988	1.22348
4	0.402718	0.808633	0.718589	0.351594	0.419779	0.444204	0.846361	0.509617	0.298819	0.874262	0.516124	0.965813	0.521977	0.282035	0.0365077	0.177471	0.203377	0.432217	1.1221	0.461679	0.700968	0.36331	0.157609	0.454402	0.402936	0.558403	0.62096	0.332537	0.44002	0.433368	0.430188		0.142206	0.394236	5.61465	1.06216	0.0347485	0.220067	0.156973	0.175289	0.493357	1.62897	1.19957	0.251849	1.98065	0.605198	0.152824	2.51782	1.65561
5	0.353233	1.05139	0.495463	0.244681	0.317556	0.295564	0.728059	0.400774	0.31735	0.547852	0.483145	0.598094	0.550442	0.386737	0.217086	0.159139	0.13087	0.317934	0.964627	0.45004	0.65327	0.339451	0.0977905	0.406519	0.370147	0.599906	0.525317	0.325175	0.392018	0.34035	0.350703		0.150927	0.148054	2.14073	1.27645	0.402001	0.222842	0.143427	0.258591	0.627747	1.39152	1.20156	0.523686	2.02092	0.668328	0.195891	2.09071	0.884153
6	0.307734	0.76482	0.411492	0.210798	0.228877	0.489824	0.663813	0.452178	0.112035	0.428602	0.415415	0.537202	0.514064	0.110581	0.0324241	0.154117	0.106659	0.288797	0.700188	0.303373	0.610943	0.255382	0.109346	0.377963	0.314508	0.273372	0.428727	0.323009	0.349359	0.250031	0.317048		0.110091	0.157062	1.22068	0.769039	0.0281488	0.202033	0.186136	0.176597	0.468451	1.73215	1.16992	0.414952	2.00863	0.246219	0.117687	2.47894	0.810392
7	0.287738	0.479013	0.526411	0.194091	0.212228	0.294662	0.552916	0.443772	0.113812	0.390099	0.328778	0.447562	0.398254	0.256043	0.0302189	0.101489	0.086743	0.236441	0.625209	0.296267	0.531184	0.202832	0.0518287	0.36572	0.314552	0.288467	0.398663	0.285367	0.3454	0.213317	0.320038		0.063324	0.174598	2.39684	0.705432	0.30408	0.181811	0.149483	0.259712	0.343029	0.52862	1.22683	0.134519	1.14196	0.492145	0.221327	2.93683	0.628737
8	0.249638	0.372025	0.315204	0.177009	0.221271	0.413656	0.457925	0.298838	0.136344	0.343067	0.296609	0.477979	0.4709	0.0783429	-0.00579878	0.10382	0.075952	0.169545	0.609678	0.219328	0.50695	0.222566	0.0753517	0.315934	0.305046	0.240213	0.375087	0.254769	0.274921	0.194049	0.284732		0.0602311	0.247765	0.470082	0.646355	0.0513246	0.221248	0.110439	0.302391	0.346845	1.54063	1.06407	0.191086	1.37438	0.265746	0.168052	1.76458	1.00055
9	0.217884	0.581783	0.381824	0.148567	0.295464	0.201615	0.42478	0.331176	0.0672829	0.290318	0.20486	0.433293	0.463324	0.18151	0.101029	0.101937	0.0431312	0.175186	0.63759	0.211129	0.41259	0.184121	0.0521864	0.271179	0.266197	0.295855	0.329854	0.21337	0.257568	0.218167	0.272074		0.0473477	0.130106	1.24079	0.475297	0.200202	0.22801	0.0294822	0.319387	0.361666	0.453004	1.27259	0.314212	1.30901	0.120981	0.0951195	1.56695	0.676039
10	0.188173	0.664539	0.260645	0.214554	0.156708	0.228961	0.335269	0.351665	0.100702	0.168846	0.241382	0.447292	0.524183	0.0585779	0.0422247	0.0944392	0.0256751	0.152363	0.647221	0.181838	0.435673	0.154366	0.0725691	0.254545	0.244809	0.196525	0.352039	0.241443	0.187771	0.158398	0.233721		0.0834864	0.0235869	2.57397	0.665292	0.0181417	0.205397	0.05004	0.211617	0.462099	1.34417	1.14386	0.154508	0.716601	0.460726	0.112541	1.77106	0.636003
11	0.181697	1.04251	0.237349	0.114476	0.179069	0.464239	0.247742	0.361432	0.0663942	0.152994	0.229132	0.489341	0.50253	0.167828	0.072607	0.0827446	0.0400112	0.121515	0.541551	0.171007	0.534731	0.157797	0.0464648	0.252105	0.202752	0.209999	0.31062	0.203376	0.168303	0.15616	0.230477		0.0527894	0.056526	2.2944	0.417661	0.202382	0.158921	0.105658	0.23291	0.286642	0.0777385	1.07184	0.146712	1.26588	0.333725	0.0720461	1.67657	0.368797
12	0.15083	1.53007	0.392433	0.139423	0.129128	0.158522	0.256391	0.357192	0.0275976	0.185748	0.221565	0.413051	0.473896	0.0433805	0.0748941	0.0756053	0.0137322	0.12344	0.585946	0.126621	0.408469	0.134776	0.0629252	0.203795	0.264361	0.172422	0.297453	0.216827	0.176764	0.159599	0.235501		0.0530221	0.26035	1.43705	0.200905	0.034595	0.105369	0.0752196	0.329006	0.222593	0.0777385	1.22941	0.205677	1.13987	0.410953	0.0785001	0.800216	0.399644
13	0.142842	0.110342	0.279534	0.142887	0.125214	0.153874	0.194811	0.273789	0.0227536	0.14842	0.212529	0.461452	0.554427	0.1352	0.0457369	0.0783856	0.00897961	0.0868743	0.701352	0.110464	0.382708	0.117927	0.0465766	0.214618	0.214692	0.130501	0.272651	0.181877	0.165135	0.125373	0.209006		0.0564405	0.0702104	1.52178	0.424659	0.142064	0.120075	0.0514742	0.329473	0.338655	0.327208	1.233	0.422946	0.999215	0.157686	0.0606993	1.43413	0.428024
14	0.127539	0.686932	0.434475	0.129716	0.0688833	0.101259	0.138562	0.293407	0.0434628	0.139273	0.156467	0.433723	0.516381	0.105133	0.0623981	0.0786726	0.00492033	0.0937844	0.580972	0.12879	0.426175	0.117103	0.0593939	0.17263	0.241063	0.168569	0.317273	0.161669	0.138011	0.149061	0.193211		0.052115	0.0411222	2.35184	0.595099	0.0633883	0.131971	0.0854184	0.406238	0.234322	0.3894	1.26145	0.378573	1.16837	0.287476	0.0774032	1.07397	0.429121
15	0.132046	1.33849	0.247675	0.129415	0.0619995	0.225441	0.174462	0.270176	0.0288864	0.135812	0.144166	0.371217	0.516946	0.114289	0.0303006	0.0425291	-0.00977354	0.0894427	0.51557	0.105094	0.380616	0.126335	0.0520189	0.164286	0.222004	0.140515	0.297926	0.143508	0.118493	0.127343	0.193975		0.0541847	0.0378904	0.4045	0.566693	0.0816528	0.134434	0.0326694	0.330594	0.205851	-0.0473497	1.08834	0.261243	1.17568	0.293496	0.102797	1.64849	0.284206
16	0.0812004	0.987776	0.257858	0.141212	0.107487	0.140201	0.184266	0.241408	0.0311972	0.160254	0.148798	0.423494	0.557425	0.0491768	0.157465	0.0666009	0.00289628	0.0621407	0.527052	0.0717479	0.392172	0.139383	0.0548348	0.166886	0.189454	0.129519	0.297147	0.156396	0.127365	0.111073	0.178639		0.0578823	0.0761931	0.651987	0.677849	0.0479787	0.168667	0.209403	0.422299	0.210169	-0.168198	1.34581	0.321008	1.35607	0.177948	0.12182	1.10745	0.361805
17	0.108289	0.316638	0.243891	0.160198	0.0268605	0.0670096	0.0870827	0.331325	-0.0258644	0.119218	0.146799	0.438893	0.537581	0.0947693	0.159098	0.0551749	-0.00575904	0.100052	0.576237	0.0736331	0.376171	0.148229	0.0541531	0.155087	0.227034	0.155904	0.318775	0.164808	0.104432	0.0986746	0.175291		0.0239994	0.00845827	0.525609	0.383285	0.127667	0.158158	0.00589643	0.337131	0.22733	0.250883	1.25667	0.28503	0.972287	0.373954	0.0625553	1.09017	0.682617
18	0.0691444	0.701969	0.205035	0.121498	0.0620443	0.0222915	0.116703	0.227274	0.0270642	0.162047	0.175703	0.367718	0.505188	0.065808	0.251552	0.0570403	-0.0109589	0.0811573	0.694949	0.0923776	0.327066	0.123657	0.043984	0.107829	0.196946	0.139459	0.286291	0.145626	0.0959447	0.107286	0.167707		0.0110927	0.144272	0.859742	0.3592	0.03217	0.170366	0.129084	0.275121	0.198496	-0.00494698	1.32432	0.336599	1.19634	0.364117	0.119753	0.581534	0.343982
19	0.068426	0.520121	0.31526	0.137456	0.0731126	0.0264429	0.112349	0.247242	0.0047107	0.0981429	0.115515	0.378917	0.550612	0.0978009	0.133861	0.0574888	-0.00564717	0.0755928	0.398842	0.0673799	0.346074	0.0946628	0.0377708	0.136487	0.186857	0.121935	0.286375	0.133545	0.0945138	0.109898	0.173359		0.0223716	0.0193234	1.01149	0.43804	0.131964	0.28406	0.161913	0.359731	0.157627	-0.0508833	1.34521	0.413552	1.25359	0.504625	0.072004	1.07613	0.411435
20	0.0634242	0.273258	0.203158	0.157992	0.0773418	0.116376	0.0336779	0.198155	0.0280864	0.100708	0.131435	0.388283	0.473245	0.0621418	0.121039	0.115229	-0.00106234	0.0630885	0.507606	0.0798411	0.363583	0.0792892	0.0523877	0.126997	0.202752	0.129347	0.285679	0.0953821	0.0769382	0.102723	0.152888		0.0566731	0.0525376	0.313546	0.488677	0.035608	0.171545	0.132431	0.327512	0.170582	0.661483	1.27995	0.541875	1.06797	0.243283	0.115746	0.770518	0.257609
21	0.0431197	0.624838	0.248813	0.135844	0.0661386	0.151753	0.182696	0.175232	0.0611058	0.120052	0.0743105	0.421934	0.502107	0.0922907	0.186295	0.065991	-0.00632935	0.0583954	0.496018	0.0605879	0.320835	0.0863559	0.0447439	0.100636	0.206841	0.071276	0.267057	0.119812	0.0910821	0.0814263	0.144755		0.0266738	0.0340394	0.434657	0.429393	0.123584	0.143209	0.0055777	0.407546	0.15693	0.680565	1.29547	0.41715	1.03399	0.47717	0.0938541	0.832073	0.312449
22	0.0638069	0.478364	0.224975	0.143313	0.0224962	0.035558	0.121027	0.204978	0.0497289	0.131609	0.128347	0.568535	0.516579	0.0808826	0.170941	0.0870671	-0.0159463	0.0518833	0.527237	0.0673646	0.258602	0.0950832	0.0658864	0.0822457	0.214722	0.0977592	0.327934	0.108804	0.0761284	0.0785473	0.144224		0.0462315	0.0319764	0.406893	0.294153	0.0675631	0.172656	0.140399	0.52017	0.186294	0.39576	1.22663	0.456526	1.00732	0.27808	0.0460624	0.0718141	0.393475
23	0.0381459	0.405668	0.193742	0.156452	0.0769819	0.046072	0.0907556	0.174967	-0.0122656	0.145484	0.111896	0.475502	0.551064	0.0985175	0.227377	0.102709	-0.0191669	0.0436743	0.35307	0.04669	0.298764	0.0724705	0.0510688	0.0787601	0.299374	0.13374	0.294196	0.101395	0.0805037	0.0779465	0.130849		0.0161856	0.110232	1.53183	0.239398	0.00844154	0.224265	0.198726	0.346003	0.215518	0.0734983	1.26821	0.479313	1.07242	0.312876	0.110136	0.871489	0.316014
24	0.0791849	0.26125	0.215276	0.146195	0.00575902	0.0779297	0.0250881	0.137899	0.0544842	0.110225	0.131233	0.418866	0.549114	0.0700477	0.274421	0.0850766	-0.00234834	0.0388284	0.295712	0.0376093	0.301997	0.0562898	0.0547899	0.0887719	0.226079	0.118573	0.290439	0.0880826	0.0878901	0.064239	0.156217		0.0365107	0.0898088	0.622307	0.459859	0.0951592	0.186668	0.118885	0.463672	0.153726	0.68339	1.28632	0.479113	1.11529	0.462634	0.10305	0.443845	0.424733
25	0.0594774	0.0545218	0.2291	0.164587	0.0120129	0.0313163	0.0200231	0.157389	-0.0227979	0.0970614	0.101621	0.442124	0.575233	0.100279	0.278096	0.101955	-0.0136875	0.0714958	0.431833	0.0566532	0.31965	0.0748121	0.0574382	0.0813647	0.199976	0.0816337	0.286903	0.0989155	0.0925444	0.0611742	0.140249		0.016116	0.0372025	0.98133	0.398723	0.0444793	0.170019	0.149642	0.378502	0.249422	0.190106	1.29965	0.36698	0.986667	0.283659	0.033661	0.384988	0.560873
26	0.0652345	0.0560363	0.109401	0.163183	0.011878	0.0710707	0.107076	0.150003	0.0349748	0.121968	0.0837512	0.54474	0.563558	0.0875389	0.237096	0.06513	-0.00498742	0.0251162	0.520915	0.0436083	0.269717	0.0491222	0.0651265	0.0893022	0.21408	0.0850207	0.306416	0.089505	0.0710337	0.0576856	0.131973		0.00718588	0.0743364	1.11632	0.209139	0.0605336	0.142966	0.121594	0.436214	0.1978	0.509539	1.37068	0.414352	1.4196	0.311849	0.0191083	0.292115	0.221552
27	0.0153779	0.536997	0.156706	0.170944	0.0657787	0.119083	0.0437487	0.174999	0.0473292	0.0829085	0.0716023	0.525142	0.529072	0.0876215	0.312725	0.0895783	-0.0151859	0.059496	0.349842	0.0680081	0.254095	0.0420892	0.0375138	0.10176	0.192349	0.118278	0.295755	0.0804016	0.0734711	0.0725366	0.122621		0.01886	0.0122404	0.348971	0.413338	0.0611782	0.1909	0.209403	0.44126	0.271765	0.439574	1.29308	0.362183	0.898561	0.362796	0.0710338	0.0464362	0.391693
28	0.0356453	0.456512	0.238743	0.15847	0.0503014	0.235098	0.0828767	0.153595	0.0073327	0.0692192	0.110377	0.451006	0.549001	0.0666887	0.282261	0.0678206	-0.00467431	0.0680261	0.321348	0.0480214	0.215745	0.0408028	0.0605896	0.0834944	0.274077	0.09771	0.319666	0.0897216	0.0823552	0.061003	0.121588		0.0191158	0.0469676	0.425562	0.0685466	0.0881604	0.201061	0.00111554	0.541089	0.214042	0.472085	1.30164	0.488907	1.12105	0.293202	0.141604	0.414146	0.211133
29	0.0529642	0.295435	0.105732	0.164369	-0.000494916	0.0262624	0.0908149	0.132277	-0.000533285	0.0813325	0.054442	0.473565	0.58637	0.0972479	0.283568	0.0830315	-0.0188762	0.0382475	0.238009	0.0386715	0.167574	0.0412316	0.0587571	0.0952341	0.201871	0.104288	0.296033	0.103965	0.0633289	0.0524644	0.126479		0.0100463	0.0467613	1.23456	0.101276	0.0545478	0.216357	0.249403	0.403249	0.143837	0.277032	1.2704	0.574656	1.27398	0.273382	0.0858817	0.576673	0.143406
30	0.0629018	0.16865	0.124705	0.164099	0.046297	0.0790577	0.111875	0.085528	0.0262199	0.105837	0.0660088	0.394154	0.533567	0.0761718	0.308805	0.101524	-0.00798435	0.0438577	0.323121	0.0174283	0.234251	0.0182028	0.0930749	0.0795556	0.23287	0.115553	0.334809	0.0753358	0.0814156	0.0439172	0.118956		0.000674402	0.0690416	1.69842	0.380814	0.109494	0.252323	0.0125897	0.39802	0.218165	0.457244	1.20196	0.371377	1.2583	0.191014	0.124562	0.771598	0.253222
31	0.0369982	0.0623107	0.165267	0.174554	0.0575453	0.1615	0.115814	0.0852833	0.0396853	0.0760174	0.100658	0.361097	0.568336	0.0826441	0.316237	0.0894352	-0.0117752	0.0384156	0.250946	0.0620539	0.206964	0.033715	0.0589246	0.0838837	0.198632	0.112216	0.311566	0.0721807	0.0625584	0.035193	0.121031		0.0169531	0.0242745	1.01915	0.375668	0.0633883	0.174945	0.0623109	0.45125	0.148377	0.272791	1.22284	0.435739	1.11085	0.441492	0.0769392	0.879588	0.105978
32	0.00269672	0.0777802	0.156081	0.157129	0.0605147	0.160598	0.0344776	0.104912	0.0101769	0.100924	0.0510505	0.40406	0.542612	0.0818862	0.277687	0.0796592	-0.0141795	0.0312461	0.425827	0.0663325	0.256555	0.03456	0.071396	0.0791963	0.197558	0.0871806	0.273737	0.0796613	0.0670122	0.0342991	0.12359		0.0110927	0.0760558	0.635232	0.452243	0.0866562	0.218855	0.0785662	0.387654	0.119515	0.447349	1.42301	0.3338	1.10065	0.508589	0.0382166	0.685205	0.146971
33	0.0400497	0.325833	0.0493813	0.168624	0.0171871	0.298273	0.189598	0.108685	0.0836371	0.0779025	0.0631488	0.471141	0.583769	0.0982721	0.29394	0.114996	-0.00957225	0.0195212	0.289124	0.0516268	0.237663	0.0459946	0.0633389	0.0762069	0.226586	0.089365	0.341462	0.082325	0.0468776	0.0387745	0.109563		0.00937188	0.0470362	0.489229	0.059901	0.0369586	0.199293	0.460081	0.380089	0.199749	0.20212	1.38222	0.423746	1.18013	0.24666	0.114354	0.735421	0.194132
34	0.0223763	0.492752	0.0700042	0.165784	-0.00481417	0.150715	0.0556856	0.0952519	0.00795487	0.114366	0.0296381	0.454667	0.515137	0.0851428	0.317135	0.0755695	-0.00848756	0.00538094	0.287113	0.018296	0.2609	0.00950916	0.061685	0.086223	0.203647	0.0998209	0.306806	0.0863013	0.0599758	0.0495738	0.115077		0.00348829	0.0843764	0.136429	0.450802	0.053811	0.19416	0.00764945	0.444155	0.0831315	0.848056	1.17908	0.477913	1.35947	0.285274	0.0938118	0.420087	0.289691
35	0.0135116	0.171571	0.152098	0.176416	0.011743	-0.00216597	0.0279316	0.130694	0.0771488	0.0566423	0.047254	0.409011	0.560901	0.102143	0.253349	0.0892014	0.00902433	0.0232206	0.240654	0.0388959	0.201182	0.0192748	0.065071	0.0626968	0.218572	0.113001	0.305108	0.0807087	0.0855	0.0351901	0.104832		0.00532546	0.0784624	1.18047	0.460065	0.0208122	0.143521	0.0702793	0.402409	0.157878	0.459365	1.19797	0.361983	1.19425	0.302011	0.140718	0.365551	0.310941
36	0.0256888	0.306577	0.11327	0.169383	-0.0288402	0.0775687	0.108617	0.0774938	0.035908	0.0766046	0.0659076	0.439917	0.513187	0.0909598	0.429029	0.112341	-0.0126699	0.0330194	0.301664	0.0318348	0.238579	0.0160294	0.061685	0.0630559	0.234258	0.104607	0.303549	0.0851246	0.0707823	0.0374046	0.113869		0.0302551	0.0349332	0.649592	0.280362	0.0663659	0.184725	0.153626	0.483001	0.230143	0.313781	1.26762	0.507096	0.97281	0.469535	0.0980723	0.308315	0.255142
37	0.0315115	0.0987668	0.041758	0.180411	0.0377035	0.0214792	0.0576997	0.075687	0.010088	0.101449	0.00895977	0.483417	0.553553	0.0727309	0.445526	0.0882508	-0.00949399	0.0297481	0.277033	0.0339441	0.201316	0.00300577	0.0699878	0.080783	0.236646	0.123531	0.298845	0.0823962	0.0837742	0.0262917	0.116052		0.0093021	0.0576951	1.99521	0.0763687	0.0369893	0.175499	0.0280479	0.516158	0.227942	0.303887	1.18823	0.448332	1.25098	0.414183	0.13342	0.801835	0.135042
38	0.0439034	0.227607	0.168255	0.180743	0.00449923	0.0347457	0.121886	0.0938812	0.00226646	0.0900467	0.0488991	0.421826	0.561382	0.108205	0.246897	0.0638923	-0.00886775	0.0358321	0.233696	0.048919	0.151573	0.018434	0.0794754	0.0808942	0.238735	0.108608	0.35435	0.0891526	0.0845997	0.026431	0.100507		0.00602311	0.0656031	0.599808	0.458624	0.0803021	0.232935	-0.00191235	0.509807	0.0993732	0.476326	1.27279	0.532081	1.0583	0.275584	0.0435315	0.268358	0.233343
39	0.0644136	-0.0123323	0.0861328	0.196026	0.0728876	0.0684536	0.0457629	0.0839764	0.0112435	0.119372	0.00787145	0.415959	0.539673	0.0889115	0.415633	0.105596	-0.0040369	0.0276996	0.19229	0.0404068	0.176427	0.0149321	0.0726584	0.0883784	0.209334	0.125666	0.297955	0.0860492	0.0661317	0.0570645	0.108526		0.00286039	0.0542567	0.698899	0.254425	0.0208736	0.21268	0.0860562	0.402503	0.161026	1.17032	1.3273	0.503898	1.0902	0.335927	0.0782891	0.654428	0.194406
40	0.0415894	0.162376	0.0467074	0.163381	-0.0147575	0.0666485	0.056663	0.0705118	0.0319528	0.139983	0.0098203	0.413912	0.544478	0.105379	0.321791	0.107497	-0.000369024	0.00160511	0.274519	0.023547	0.206785	0.0308102	0.0757538	0.0841745	0.210468	0.12385	0.305498	0.092311	0.0690918	0.0345022	0.109149		0.00255808	0.0771559	0.934896	0.316385	0.0260306	0.195027	0.0800001	0.544264	0.146538	0.90954	1.2712	0.452529	1.25569	0.308912	0.12857	0.207343	0.0896627
41	0.0524693	0.23691	0.178239	0.183688	0.0168271	0.0703037	0.0171203	0.0679823	0.015332	0.112914	0.0112631	0.446162	0.520621	0.104703	0.413916	0.0557668	0.00588201	0.0238626	0.238511	0.0368165	0.184032	0.0136374	0.0740444	0.0761813	0.21108	0.138503	0.303187	0.0932356	0.0510917	0.048172	0.0883877		-0.0116044	0.0321139	1.86644	0.350143	0.0223164	0.202761	0.0191236	0.434536	0.134309	0.99364	1.25746	0.390966	1.0915	0.456174	0.0886236	0.203564	0.210996
42	0.0294867	0.11759	0.108775	0.154601	0.0646539	0.0703939	0.107402	0.0593211	0.0198206	0.068972	0.0489245	0.566814	0.56743	0.0712766	0.449611	0.112412	-0.00909142	0.029855	0.235098	0.0280948	0.169432	0.0250719	0.0659091	0.0898924	0.22096	0.140466	0.273848	0.0859199	0.0758965	0.0318496	0.10186		-0.0147671	0.0489616	1.65677	0.251337	0.0661203	0.189131	-0.00589643	0.469274	0.058309	0.376679	1.23419	0.269039	1.12235	0.356482	0.121019	0.335852	0.144914
43	0.0343762	0.274989	0.194282	0.171038	0.0462522	0.0663779	0.0518053	0.0754747	0.0652388	0.147617	0.0145027	0.462743	0.521355	0.120228	0.406487	0.0730404	-0.0119318	0.0525558	0.350716	0.0236517	0.181994	0.0226294	0.0627355	0.0775712	0.234452	0.127923	0.277774	0.0871838	0.0379935	0.0321311	0.105682		-0.0164182	0.0235181	0.373863	0.200493	0.0189091	0.191975	0.0374503	0.483282	0.177407	0.459365	1.26483	0.405557	1.23373	0.434297	0.102965	0.379588	0.114889
44	0.0435021	0.0281264	0.148031	0.192801	0.0216862	-0.0143044	-0.0139214	0.0764416	0.0348415	0.146411	-0.00384714	0.529073	0.513073	0.0951382	0.414246	0.0672107	-0.0124574	0.00834654	0.157208	0.0333308	0.162429	0.0126663	0.0461966	0.0818052	0.210915	0.0896104	0.349312	0.073755	0.0901621	0.0202492	0.0806052		-0.0109532	0.0656031	1.23504	0.0617536	0.0441415	0.200403	-0.0157769	0.5254	0.0747737	0.970318	1.1731	0.492505	1.25516	0.51637	0.0682076	0.520518	0.288046
45	0.0114961	0.221874	0.0878964	0.182231	-0.0182219	0.273138	0.0974201	0.107601	0.0155542	0.148203	-0.0195394	0.422203	0.543206	0.0983948	0.399705	0.10522	-0.0114062	0.0145835	0.21343	0.0276011	0.15257	0.0187619	0.0802014	0.0913679	0.234258	0.106595	0.339625	0.0796483	0.0620986	0.033086	0.0905347		0.00246506	0.0125155	0.538536	0.157266	0.027412	0.223572	-0.00796812	0.454146	0.071542	0.426853	1.07064	0.396163	1.34353	0.300103	0.0446281	0.846652	0.223472
46	0.0289361	0.0778884	0.115119	0.183781	0.0188968	0.0741393	-0.000325821	0.0792792	0.00431073	0.121875	-0.00789674	0.485677	0.543206	0.0942777	0.380023	0.0535246	-0.000816325	0.0307264	0.166706	0.0337945	0.187282	0.0155039	0.075944	0.0765063	0.229751	0.114498	0.344941	0.0868541	0.0692295	0.0303056	0.0820921		-0.00897652	0.0612709	0.821923	0.235899	0.0611474	0.256139	0.0243825	0.389989	0.0560245	0.547701	1.26284	0.473316	1.25412	0.219204	0.0931793	0.451405	0.183028
47	0.0477944	0.249135	0.10027	0.183459	0.0496715	0.129101	0.0573443	0.0806394	-0.000622167	0.128148	0.0177424	0.491385	0.492015	0.108185	0.440217	0.0723049	-0.00553537	0.01226	0.179988	0.0323434	0.193909	0.00558274	0.0681326	0.0825836	0.245974	0.15102	0.305108	0.0675546	0.0630892	0.0273772	0.0921604		-0.00713937	-0.00446983	0.622307	0.45286	0.0500967	0.207616	0.0785662	0.474224	0.174761	0.450175	1.16296	0.513892	1.34536	0.419615	0.0823806	0.0923325	0.356458
48	0.0556233	0.0975768	0.0767458	0.17911	-0.0207865	0.089256	0.0864015	0.0527857	0.00319972	0.109576	0.0179448	0.511306	0.489499	0.117197	0.410161	0.0825292	0.00100643	0.0164027	0.21425	0.0207195	0.179049	0.00896686	0.0582652	0.0769554	0.221497	0.116388	0.382575	0.0810772	0.0562609	0.0325897	0.0858506		6.9803e-05	0.0564573	0.127334	0.1655	0.0296222	0.242301	-0.0470121	0.53091	0.164313	0.749824	1.20911	0.589048	1.42484	0.283659	0.088708	0.188445	0.148067
49	0.0424572	0.180658	0.204665	0.184905	0.0561954	0.0776139	0.0641569	0.0865054	0.0404409	0.0960416	0.0185017	0.576936	0.558724	0.116911	0.401505	0.101095	-0.000369024	0.00220129	0.147101	0.0303388	0.20489	0.026539	0.06002	0.0896999	0.256286	0.11548	0.342436	0.0922075	0.0825399	0.0260595	0.0943955		0.0166043	0.0318388	0.36381	0.128447	0.0255088	0.267307	0.087809	0.481416	0.0633515	0.501767	1.25449	0.468319	1.10693	0.476435	0.105707	0.613391	0.0967919
50	0.0573124	0.13479	0.0646565	0.181045	0.0499414	0.0234195	0.0786707	0.100778	0.0435961	0.129075	0.0128828	0.43534	0.524296	0.100382	0.406813	0.108556	0.000268381	0.0194907	0.089716	0.045957	0.132044	0.00818914	0.0595952	0.082545	0.244526	0.131507	0.315825	0.0785751	0.0834833	0.0205771	0.0823787		-0.00183716	0.0251685	1.68358	0.0794564	0.0498511	0.250312	-0.000796812	0.421926	0.160078	0.665724	1.20693	0.328403	1.30196	0.419762	0.0514195	0.252699	0.142035
51	0.0225349	0.124946	0.140322	0.184666	0.0217313	0.0925499	0.029383	0.0901295	0.0315971	0.0818888	-0.0104784	0.553301	0.54069	0.109946	0.422576	0.106117	0.0113727	0.0312767	0.106913	0.0458523	0.132637	0.00925272	0.0775086	0.0823654	0.236168	0.120045	0.302548	0.0771947	0.0546963	0.0274671	0.0900187		0.000558126	0.0161601	0.303494	0.1972	0.0269822	0.259712	0.0251794	0.440699	0.13403	0.684099	1.21588	0.5015	1.12627	0.336661	0.0790062	0.432506	0.0907594
52	0.0227029	0.172761	0.117935	0.192031	0.00314946	0.0605117	0.0834987	0.0765373	0.00408853	0.114521	0.00336625	0.460912	0.532945	0.099234	0.414081	0.0874801	-0.00105116	0.0156689	0.137497	0.0360535	0.158801	0.0137088	0.0659202	0.0899695	0.193618	0.10927	0.293946	0.0966041	0.0837861	0.0171815	0.0870352		-0.00490686	0.0380967	1.19148	0.165911	0.0136293	0.232381	-0.0450997	0.533805	0.0641873	0.691871	1.16793	0.492904	1.30065	0.352812	0.045978	0.309934	0.0531945
53	0.0258848	0.0514929	0.141289	0.170704	0.0223163	-0.00365508	0.0382986	0.0920106	0.021998	0.191125	0.0106808	0.599871	0.511321	0.124878	0.423556	0.117776	-0.00574782	-0.00721534	0.145117	0.0240257	0.142118	0.00400208	0.0646684	0.0863684	0.224467	0.121591	0.340849	0.0849533	0.0672482	0.0418451	0.0889133		0.00562778	0.0976482	0.678314	0.345203	0.0185407	0.249793	0.0490838	0.457321	0.131439	0.291166	1.28174	0.453328	1.14431	0.365585	0.0620069	0.609071	0.149164
54	0.025045	0.108611	0.105504	0.168603	0.0128678	0.0465683	0.106632	0.0694382	0.0407075	0.101666	-0.0202987	0.647572	0.527744	0.109413	0.421349	0.0864033	0.00514398	0.00499877	0.128238	0.0531977	0.172234	0.014806	0.052924	0.0841403	0.218437	0.129126	0.315547	0.0732798	0.0865652	0.0351669	0.0784997		-0.0055115	0.0639528	1.07755	0.167558	0.0619762	0.218612	0.094343	0.459748	0.110768	0.60424	1.36969	0.55087	1.20445	0.382323	0.0757159	0.12365	0.18481
55	0.0409361	0.12116	0.174314	0.182668	0.0230361	0.124498	0.144723	0.066973	-0.0218647	0.130651	-0.0130853	0.589319	0.503011	0.109598	0.381902	0.115318	0.00894607	-0.00155925	0.126994	0.0272421	0.167134	0.02194	0.0687028	0.0768955	0.245631	0.128292	0.320585	0.081685	0.10422	0.0248086	0.0859529		-0.00293016	0.0369962	1.00862	0.29827	0.0151333	0.225306	-0.0511555	0.55818	0.129433	0.520849	1.19201	0.525485	1.3796	0.206137	0.0545829	0.249459	0.215794
56	0.0209113	0.127326	0.14291	0.17573	0.0430577	0.189477	0.048014	0.0837531	-0.00217758	0.138315	-0.0423691	0.536988	0.538457	0.125164	0.449689	0.0916773	-0.00317585	0.0148587	0.0592904	0.0419028	0.116735	0.0230582	0.0648364	0.077956	0.257152	0.112069	0.35023	0.0751807	0.0678969	0.0254008	0.0794592		-0.00153484	0.0889836	1.09478	0.305269	0.0768641	0.234601	0.0476495	0.547817	0.112383	0.325795	1.26841	0.407556	1.30901	0.334753	0.0502383	0.49028	0.227448
57	0.0531691	0.16746	0.179149	0.192031	-0.0172321	0.0502235	0.0435414	0.0929885	0.040041	0.0977411	0.0122248	0.548024	0.55946	0.100176	0.429844	0.0813455	0.0130165	0.0221352	0.24277	0.00891612	0.0824803	0.00557854	0.0892197	0.0825878	0.256883	0.150799	0.335895	0.0841806	0.0570275	0.0375236	0.108415		0.00339527	0.0379591	0.724269	0.15109	0.0124935	0.199501	0.0554583	0.427625	0.164647	0.484097	1.22623	0.537278	1.31555	0.343268	0.0570295	0.370409	0.16685
58	0.0286002	0.253786	0.155739	0.192312	0.0486818	0.0406119	0.0566334	0.0691302	0.00915474	0.115633	0.00880792	0.59061	0.554796	0.110929	0.415959	0.105758	0.00566956	-0.0101963	0.133397	0.0452239	0.0948264	0.0150793	0.0542762	0.0960723	0.258674	0.145399	0.335588	0.103412	0.0788448	0.0308802	0.0744616		-0.000116277	0.0605833	0.410243	0.303828	0.0433741	0.264395	0.175458	0.419688	0.152334	0.182332	1.07362	0.430742	1.13595	0.420643	0.0556798	0.414146	0.155197
59	0.0317635	0.101904	0.200483	0.178642	0.0153424	0.117368	0.0290868	0.0954856	0.0314638	0.100708	-0.0325235	0.547701	0.557283	0.1131	0.471251	0.0819554	0.00897961	0.0170753	0.0739212	0.0376691	0.151923	0.018867	0.0676856	0.0833063	0.223736	0.142797	0.339875	0.0732798	0.0601174	0.0378196	0.0626701		0.00783702	0.0302572	0.333173	0.367435	0.0210848	0.21979	-0.00398407	0.463484	0.0751916	0.785866	1.26443	0.411953	1.47922	0.251799	0.0486776	0.00269979	0.101728
60	0.0254836	0.217547	0.151131	0.174273	0.0653288	0.036325	0.090963	0.093764	0.0417296	0.124533	-0.0215642	0.521912	0.570569	0.116828	0.413838	0.100269	0.0167403	-0.00713895	0.126756	0.00978378	0.17604	0.0157099	0.0357705	0.0832335	0.250839	0.155879	0.359889	0.0714145	0.0816673	0.0248493	0.0689956		-0.0114881	0.058245	0.545716	0.184849	0.057648	0.272788	-0.00637452	0.483938	0.127817	0.589399	1.14983	0.543874	1.10693	0.353986	0.0728899	0.258099	0.0578559
61	0.0559314	0.158589	0.173176	0.18555	0.0447223	0.0948965	0.0584698	0.0834979	0.0151542	0.12305	-0.0259429	0.427802	0.556519	0.11353	0.437113	0.106601	0.0062958	0.0116179	0.184274	0.041813	0.154006	0.0170509	0.0692502	0.0928434	0.273375	0.114376	0.333444	0.0824705	0.0935625	0.0337506	0.0807507		0.0126741	0.0437354	-0.121589	-0.0214079	0.0334899	0.206611	-0.0852593	0.425194	0.150523	0.641697	1.12794	0.41755	1.33255	0.544707	0.0631881	0.178186	0.112147
62	0.0146313	0.314799	0.137221	0.200499	0.00931342	0.0605569	0.112556	0.0778761	0.0163986	0.116529	-0.0318401	0.56256	0.512311	0.109864	0.40428	0.118475	0.0147721	0.0152103	0.113051	0.0310868	0.155811	0.0134356	0.0652496	0.102517	0.215632	0.140736	0.33698	0.0805341	0.0801145	0.0324417	0.0693322		0.014209	0.0429102	0.991862	0.0566075	0.0544864	0.219063	-0.00446216	0.575923	0.0876446	0.495407	1.23439	0.370778	1.24078	0.322713	0.101025	0.352591	0.119688
63	0.0480373	0.0722631	0.114265	0.191781	0.0198866	0.0803212	0.0508575	0.0794172	0.0272421	0.116653	-0.00802331	0.56159	0.560082	0.110397	0.472152	0.0614529	0.00855466	0.016846	0.230812	0.0173984	0.185199	0.0218854	0.0651381	0.0880876	0.254883	0.164544	0.330577	0.0698434	0.0626372	0.0149902	0.0757235		0.00779052	0.0113465	0.392053	0.299506	0.0287934	0.257283	0.109642	0.449196	0.0693133	0.760424	1.18245	0.571058	1.32104	0.328439	0.0873581	0.458962	0.170689
64	0.0331072	0.27791	0.148599	0.180514	0.0183119	-0.00419656	0.0246438	0.0758784	-0.00413297	0.136306	-0.0342699	0.545223	0.506317	0.113592	0.432702	0.0800718	0.0141795	0.00846889	0.163691	0.0315954	0.14237	0.0121744	0.069619	0.0855517	0.219975	0.144516	0.341295	0.0744889	0.0810423	0.034302	0.0795319		-0.0222088	0.0375465	0.187649	0.212433	0.0664273	0.233942	0.245419	0.529697	0.0907926	0.604945	1.10287	0.471317	1.30248	0.312876	0.0700636	-0.0259179	0.162599
65	0.0260901	0.0490048	0.23055	0.196598	0.0610095	0.0204864	0.0606617	0.0788326	0.00319972	0.200364	-0.0285245	0.581618	0.554937	0.112834	0.407303	0.089686	0.0177356	0.022976	0.0729952	0.0151694	0.136003	0.0111024	0.077877	0.0807061	0.187797	0.116756	0.328657	0.0781128	0.0759986	0.0488076	0.0722993		0.014581	-0.0153349	1.04069	0.183615	0.0162691	0.201338	0.044781	0.463672	0.155649	0.232509	1.29447	0.503499	1.37986	0.216121	0.0343358	0.50864	0.134494
66	0.0563793	0.023042	0.230864	0.170622	0.034959	0.0585714	0.0788188	0.0913731	0.00706605	0.10182	-0.00420148	0.631042	0.523362	0.109045	0.43981	0.0946007	0.0209673	0.0248716	0.0875466	0.00756973	0.147793	0.00957221	0.0650039	0.0944771	0.22393	0.124561	0.299792	0.0834112	0.0753893	0.0391807	0.0739045		-0.0149996	0.017948	0.901866	0.209551	0.0512325	0.238762	0.0795221	0.546879	0.110573	1.1053	1.28094	0.485109	1.3213	0.436206	0.0243387	0.296435	0.215931
67	0.0220777	0.33492	0.214678	0.196858	0.0573202	0.0721086	0.0786114	0.075698	0.00626611	0.0984209	0.0099216	0.623883	0.538146	0.125554	0.43605	0.104646	0.0256528	0.0431545	0.145461	0.0211085	0.133463	0.0106106	0.0677416	0.079192	0.224706	0.134722	0.339458	0.0813035	0.0855392	0.0240976	0.0628929		-0.0123486	-0.0114152	0.61369	0.236516	0.0119409	0.256486	0.0827096	0.476747	0.0932721	0.479151	1.22126	0.529483	1.36758	0.337101	0.045767	0.412527	0.158487
68	0.0245598	0.00811337	0.204437	0.188806	-0.0408531	-0.00469293	0.106928	0.0704161	0.0367967	0.100491	0.0175399	0.585979	0.537694	0.117607	0.499265	0.105775	0.00743642	0.0260945	0.098685	0.0398383	0.0961642	-0.00557013	0.0615508	0.0853848	0.233138	0.131826	0.296507	0.0897183	0.0771701	0.0303607	0.0811054		0.0061859	0.0237932	1.11489	0.114656	0.0323848	0.247814	0.0693227	0.523161	0.105864	1.16184	1.26184	0.506297	1.35164	0.461606	0.0309614	0.284017	0.103099
69	0.0344415	0.142038	0.249012	0.17625	0.0485918	0.0404314	0.060247	0.0751771	0.011199	0.126263	-0.0130347	0.505975	0.535546	0.109639	0.50433	0.0493273	0.0181157	0.0154243	0.06818	0.0199715	0.151286	0.00677664	0.0722114	0.0894049	0.2289	0.147534	0.357773	0.0748186	0.0612691	0.0384494	0.0680839		-0.00516267	0.0757118	0.687409	0.13627	0.0368051	0.236335	0.161753	0.470864	0.103301	0.913074	1.36331	0.393164	1.34588	0.371164	0.0566077	0.621489	0.353305
70	0.0438568	0.19537	0.228844	0.199802	0.0473319	0.0386263	0.151832	0.0922124	-0.0235979	0.132722	-0.0052645	0.613384	0.555927	0.121088	0.412446	0.0917664	0.018194	0.0122752	0.14181	0.0419327	0.137629	0.0124435	0.0731392	0.0805649	0.230795	0.165942	0.366848	0.0885416	0.0880551	0.0249653	0.0704326		0.0048371	0.022968	0.458592	0.120832	0.0173743	0.244277	0.120956	0.51102	0.142387	-0.157597	1.25946	0.523087	1.41359	0.279401	0.033661	0.263499	0.13614
71	0.0555953	0.330917	0.178267	0.203079	0.0287951	0.0259464	0.0652824	0.0984398	-0.00795485	0.146874	-0.00420147	0.58851	0.60039	0.116972	0.423148	0.0871571	0.0166396	0.0273939	0.184168	0.0390305	0.109947	0.00518758	0.0775086	0.0915218	0.266853	0.136048	0.342993	0.0803628	0.079741	0.0378341	0.0802868		0.00986023	0.0386466	0.541886	0.190613	0.0768333	0.268451	0.00653387	0.502335	0.140131	1.58445	1.31955	0.545274	1.21569	0.422992	0.0651285	0.385529	0.0980261
72	0.0293747	0.121268	0.268753	0.193966	0.0602448	0.0946257	0.121975	0.105348	0.0573728	0.141807	0.0112377	0.642834	0.552929	0.123874	0.519031	0.0742242	0.00345541	0.0298244	0.116597	0.0477521	0.20577	0.00240461	0.0546672	0.101136	0.260555	0.133569	0.328797	0.0835406	0.0750631	0.0315071	0.0615379		-0.00655798	0.0595518	0.865484	0.311856	0.0175277	0.246913	0.0196016	0.465634	0.0986768	0.946997	1.23658	0.514092	1.35921	0.380121	0.0239169	0.169546	0.0980261
73	0.00701707	0.0878408	0.337448	0.203932	0.0499414	-0.0164704	0.0817215	0.0951243	-0.0142654	0.143877	-0.00587195	0.632012	0.576703	0.128606	0.411795	0.106314	0.0274756	0.0223798	-0.017885	0.0361732	0.125355	0.00818914	0.0589695	0.0882459	0.239571	0.136686	0.341685	0.0905233	0.0805351	0.0416448	0.0626633		-0.00327899	0.0530876	0.229297	0.0905722	0.0328452	0.258047	0.0511555	0.579007	0.109737	0.615546	1.22583	0.63402	1.35817	0.323888	0.0412114	0.479482	0.168769
74	0.0499966	0.219494	0.1193	0.199219	0.0160623	0.00582105	0.0829655	0.0846034	-0.00755489	0.124131	0.00642877	0.579788	0.54462	0.117013	0.483666	0.122511	0.0191557	0.0233735	0.15025	0.025028	0.151825	0.0130278	0.0735192	0.0817411	0.236437	0.162237	0.358052	0.087242	0.0768163	0.032848	0.0784997		0.00172089	0.0195984	2.03207	0.199258	0.0433741	0.25947	0.0108367	0.575643	0.112133	0.734274	1.27001	0.498102	1.32	0.339598	0.036909	0.728941	0.139704
75	0.0224323	0.295976	0.185237	0.191282	0.00287951	-0.0413338	0.0472735	0.0979299	0.0674162	0.131856	-0.0230069	0.640464	0.523984	0.150111	0.487833	0.0714798	0.0185407	0.0268283	0.107495	0.0382226	0.156305	0.0188796	0.0669706	0.0976632	0.264331	0.144638	0.36643	0.0752421	0.0789312	0.04823	0.0767058		0.000162784	0.0117591	1.0809	0.140798	0.0189705	0.249688	0.0945022	0.460308	0.150829	1.31237	1.29626	0.440936	1.67948	0.305095	0.0349263	0.325054	0.149712
76	0.048177	-0.101363	0.204836	0.223032	0.0261406	0.0990931	0.0571369	0.0848795	0.0463515	0.119774	0.00389775	0.599332	0.602143	0.13475	0.443158	0.104861	0.0217501	-0.00102422	0.107072	0.0284389	0.0924379	0.0262574	0.0782907	0.093378	0.244556	0.135999	0.321003	0.0841483	0.0845919	0.0236071	0.0557126		0.0184647	-0.00584513	0.866922	0.0977769	0.0649845	0.287216	0.00414344	0.492528	0.0653295	0.890458	1.2889	0.604238	1.34902	0.301425	0.0310034	0.24892	0.079106
77	0.0195116	0.343574	0.224975	0.202174	0.0666336	-0.0154325	0.0192234	0.116474	0.0344414	0.0842682	-0.00706151	0.602292	0.594398	0.119102	0.542063	0.0962513	0.0281353	0.0240308	0.134852	0.0386116	0.11924	0.0245548	0.0539745	0.0958798	0.255272	0.147044	0.317773	0.0769037	0.0604199	0.0135566	0.0591482		-0.00211623	0.017948	0.276687	0.297035	0.025079	0.266266	0.0766536	0.48403	0.0511492	0.770316	1.2505	0.534879	1.48366	0.622816	0.0562282	0.25324	0.0537429
78	0.0281803	0.0371052	0.200427	0.193331	0.0420228	-0.0151618	0.0488137	0.0749538	0.0326193	0.156113	0.0383955	0.611554	0.549284	0.125472	0.545168	0.094493	0.0310316	0.0310474	0.0591846	0.0199117	0.176768	0.0115564	0.0450121	0.0850512	0.249436	0.158506	0.376646	0.110705	0.0728459	0.0170654	0.0616402		-0.0100928	-0.0170541	0.736238	0.302593	0.0327225	0.248718	0.0274104	0.450786	0.10046	1.13639	1.18623	0.505097	1.51398	0.396711	0.0300755	0.372569	0.0408555
79	0.0222643	0.243834	0.103058	0.212785	0.0279853	-0.0155679	0.0709991	0.0788221	-0.0127989	0.105837	-0.0165781	0.553408	0.56418	0.123813	0.475743	0.077704	0.0136986	0.026706	0.102495	0.0290073	0.144515	0.016084	0.0689263	0.0899566	0.267196	0.15313	0.350647	0.0954823	0.0530178	0.0311066	0.0565516		0.00651148	0.0571449	1.04643	0.0117331	0.0517236	0.282637	0.00159362	0.497946	0.116061	1.24876	1.27756	0.430942	1.52705	0.313023	0.0218078	0.12149	0.185084
80	0.0456857	0.075833	0.147063	0.201518	0.0419328	0.0247733	0.0332928	0.106793	0.0215981	0.17104	0.0238928	0.651663	0.626848	0.142082	0.465942	0.0789596	0.031423	0.0226397	0.139191	0.0330615	0.0974033	-0.00574669	0.0568126	0.0952126	0.255451	0.166261	0.377063	0.0849953	0.0939555	0.0412298	0.0718309		-0.0114649	0.0221428	1.44327	-0.166735	0.0235136	0.315865	-0.0683667	0.450506	0.132609	1.36042	1.20673	0.51729	1.24262	0.291881	0.0167039	0.455722	0.0459283
81	0.0385845	0.0826482	0.171355	0.211766	0.0210564	0.096927	0.0832617	0.0636041	0.0119989	0.139242	-0.0146546	0.645688	0.537214	0.121457	0.473948	0.0890222	0.0357394	0.0123058	0.12538	0.0212282	0.121574	0.0094461	0.0811737	0.100024	0.234512	0.143215	0.345582	0.0898444	0.112597	0.0258448	0.0713307		0.000255805	0.0264751	0.129727	0.125566	0.0164227	0.269181	0.0400001	0.580592	0.0974788	0.897524	1.31656	0.603239	1.41856	0.345324	0.0387648	0.438445	0.162189
82	0.0349734	0.215924	0.26716	0.202829	0.00377934	-0.0148008	0.0600989	0.101235	0.0251088	0.16248	-0.00473298	0.67196	0.577042	0.105809	0.467742	0.0995878	0.0265251	0.0348538	0.0392095	0.0489041	0.145539	0.00100472	0.0698203	0.0905382	0.257883	0.172693	0.31538	0.085102	0.0983388	0.0309702	0.053041		-0.00309295	0.0542567	0.325514	0.185879	0.0917519	0.274035	0.0978487	0.498971	0.0378326	0.82968	1.24235	0.555867	1.22849	0.413155	0.0507444	-0.0199784	0.173842
83	0.0390887	0.00778884	0.10522	0.212327	0.0812561	-0.00965662	0.0937768	0.0879613	0.0346192	0.154693	0.0216655	0.556962	0.589394	0.120331	0.495999	0.0662421	0.0197036	0.0125199	0.163109	0.0169795	0.121602	0.00128218	0.0689596	0.0991003	0.290195	0.155708	0.327071	0.0742561	0.0814156	0.0364468	0.0662626		-0.0105579	0.0104525	0.337481	0.075957	0.0301746	0.260648	0.0586455	0.473759	0.154172	0.797878	1.17131	0.558265	1.43163	0.270151	0.0229467	0.197624	0.169729
84	0.0339936	0.238858	0.193116	0.205482	0.011878	0.0945355	0.0726282	0.117803	0.0679052	0.138315	0.0220451	0.665015	0.56223	0.118385	0.494039	0.0905474	0.0278222	0.0235416	0.0406911	0.0296506	0.153575	0.0134188	0.0797882	0.103381	0.231512	0.15313	0.332527	0.0854252	0.0776379	0.0371753	0.0594711		-0.00437199	0.0299821	0.580183	0.217991	0.0219173	0.290614	0.0554583	0.519517	0.140883	0.853001	1.1355	0.506696	1.2698	0.361474	-0.0285992	0.0426565	0.154237
85	0.0176547	0.0455431	0.146893	0.211381	-0.0249707	0.029015	0.132046	0.0685879	0.0129322	0.14845	0.014857	0.629481	0.564039	0.122318	0.538958	0.073722	0.0272966	0.0221964	0.0750589	0.0181763	0.121907	0.0203089	0.0839002	0.0934636	0.294389	0.156469	0.357773	0.104831	0.0806767	0.0201302	0.0708805		-0.00737192	0.0130656	1.01053	0.189378	0.0578016	0.254302	0.122869	0.471425	0.173339	1.1795	1.06905	0.556866	1.45699	0.38291	-0.00307927	0.741901	0.0803401
86	0.0363357	0.4246	0.120637	0.212889	-0.00458922	0.00640765	0.121679	0.0967501	0.0559062	0.159668	0.00010124	0.646602	0.532013	0.13649	0.501633	0.091928	0.0292536	0.0238932	0.0936317	0.0153339	0.110809	0.00958062	0.0827383	0.0964145	0.241019	0.159757	0.359944	0.0859586	0.0773705	0.0183482	0.0592141		-0.00948815	0.0398157	0.663474	0.14368	0.0471191	0.287077	0.0192829	0.534274	0.0650788	1.10813	1.19121	0.640417	1.44156	0.392306	0.0177585	0.434125	0.112421
87	0.0166376	0.285915	0.199601	0.218809	0.0539908	0.0826679	0.0680667	0.0958789	0.00937696	0.143382	0.0290813	0.641703	0.567346	0.149435	0.532427	0.134081	0.035404	0.00412743	0.0786835	0.0304884	0.170914	0.00730212	0.0477723	0.0999213	0.257839	0.170998	0.315825	0.0778089	0.0878429	0.0243936	0.0606284		-0.00830213	-0.000412598	1.0943	0.0590777	0.0240046	0.304488	-0.0568926	0.503083	0.116423	1.05724	1.11481	0.526085	1.46562	0.374101	-0.00396507	0.567494	0.109816
88	0.044706	0.147447	0.188621	0.216156	0.0618195	0.0479221	0.0687183	0.0978447	0.016043	0.128179	0.00222729	0.710616	0.604432	0.125369	0.517561	0.0728251	0.0372491	0.0139568	0.180253	0.0341386	0.134279	0.00281239	0.0563212	0.0995536	0.250526	0.168176	0.321586	0.0816526	0.0791829	0.0236013	0.0548918		0.000604635	0.0277129	0.608903	0.298476	0.0664579	0.243063	0.0750598	0.476278	0.0676139	1.60141	1.1938	0.682191	1.15137	0.401997	0.043911	0.836393	0.0782834
89	0.0793153	0.13717	0.362224	0.218164	0.0341492	0.0167411	0.061343	0.0811707	-0.0270199	0.124934	-0.0164263	0.618822	0.580603	0.139194	0.472968	0.0832283	0.0312664	0.00837711	0.144827	0.0197322	0.124062	0.0113378	0.0484204	0.0995664	0.297926	0.183197	0.396243	0.0708165	0.0936137	0.026521	0.0790931		-0.000837191	0.0262	0.523216	0.12783	0.0374497	0.289159	0.209084	0.457601	0.126675	1.12014	1.2901	0.561663	1.36026	0.401116	0.0906061	0.552915	0.108309
90	0.0374554	0.0604717	0.138415	0.203069	0.052956	0.0274355	0.0163502	0.0954961	0.0223981	0.186707	-0.00926348	0.641703	0.598327	0.132783	0.518294	0.0788699	0.0406262	0.0347774	0.0420669	0.0324631	0.11827	0.00609141	0.0714293	0.0994082	0.258854	0.182633	0.370327	0.0735708	0.0890576	0.0335649	0.054262		0.0278133	0.00935222	0.39684	0.135446	0.0397213	0.233491	0.0393626	0.42893	0.0845801	1.21908	1.19917	0.65041	1.62406	0.446777	0.0494368	0.152268	0.0348232
91	0.0351787	0.270554	0.167031	0.235256	0.0597947	0.00568567	0.0596546	0.0946886	0.0190206	0.169061	-0.0288535	0.700119	0.572915	0.122174	0.498285	0.10687	0.0395974	0.0274397	0.141387	0.0243548	0.132601	0.00736518	0.0836212	0.0903586	0.247451	0.182338	0.333724	0.0848401	0.0732626	0.0241673	0.0570495		-0.00751145	0.0204924	0.674484	0.0261424	0.0522762	0.318674	0.0433467	0.435377	0.048224	0.645937	1.22742	0.631222	1.31451	0.427104	0.0289366	1.18682	0.213737
92	0.06223	0.243401	0.238714	0.225092	0.0296948	0.0442669	0.0787891	0.119939	0.0863924	0.184543	0.000556823	0.717777	0.579586	0.133501	0.53708	0.123462	0.0336595	0.0038064	0.0556922	0.0333756	0.146769	0.00605778	0.0717982	0.0980139	0.298359	0.196009	0.376284	0.0895696	0.054209	0.0314171	0.0699961		0.00523243	0.0346583	0.375778	0.256072	0.0313412	0.260405	0.0911556	0.505882	0.0811256	1.3682	1.04915	0.518889	1.3383	0.279107	0.0428566	0.246221	0.128462
93	0.0440994	0.163566	0.239766	0.220702	0.0819759	0.00622716	0.0326116	0.0832113	-0.00426629	0.154136	0.0223235	0.714062	0.56206	0.123833	0.600703	0.111605	0.0314789	0.00157454	0.077149	0.0244296	0.123729	0.00905934	0.062959	0.105558	0.233138	0.160568	0.358719	0.0801817	0.0690093	0.0294552	0.0821353		-0.019953	0.0160226	1.58688	0.171469	0.033674	0.270707	0.0852593	0.475906	0.10879	0.521554	1.24851	0.530882	1.38797	0.387168	0.0282195	0.117171	0.185221
94	0.0232161	0.0189312	0.202219	0.245825	0.0157023	0.0375434	0.0582032	0.0803099	-0.0125767	0.157999	0.0140725	0.591687	0.569353	0.127561	0.528259	0.0938654	0.0294325	-0.00116179	0.114665	0.0273169	0.0971339	0.00737359	0.0726695	0.0960124	0.260376	0.178657	0.335087	0.0759404	0.08265	0.0370331	0.0648028		0.00039534	0.0535691	0.170416	0.00576368	0.0696197	0.274106	0.114582	0.532311	0.0991783	1.10106	1.16614	0.616431	1.41307	0.352372	0.0376259	0.295355	0.152866
95	0.0538973	0.183903	0.237235	0.215157	0.0673985	0.0167411	0.0399574	0.096952	0.0168874	0.125429	0.0129081	0.751318	0.563417	0.128319	0.513068	0.0970765	0.0361756	0.0245352	0.129904	0.0116089	0.128255	0.00897947	0.0804698	0.0959269	0.25269	0.175343	0.313209	0.0897086	0.0771701	0.0419466	0.0606057		0.0150462	0.0391968	2.39397	-0.0467269	0.0240354	0.295054	0.0603986	0.504577	0.0744672	0.884803	1.22504	0.636619	1.38563	0.384965	0.0500273	0.524838	0.195504
96	0.0367743	0.136737	0.18481	0.2449	0.0539458	0.0353775	0.08184	0.130683	0.0359969	0.169649	-0.0124779	0.664639	0.585267	0.130408	0.555619	0.0954975	0.0332905	0.0175645	0.00394211	0.028005	0.13006	0.0201155	0.0705913	0.108928	0.26851	0.187492	0.373862	0.0800039	0.0639934	0.0301547	0.0631476		0.00239529	0.0332828	0.0813787	0.262247	0.0677165	0.279516	0.14757	0.529885	0.0402284	1.00707	1.26821	0.538078	1.46039	0.393187	0.0533597	0.48272	0.143954
97	0.0669609	0.0953051	0.309742	0.2266	0.0790964	0.0864583	0.15589	0.0904375	0.0577727	0.157134	0.0195647	0.730159	0.57738	0.12584	0.503514	0.0806456	0.0404809	0.0202243	0.136043	0.0434437	0.12874	0.00604096	0.0769496	0.0932967	0.263137	0.202808	0.370494	0.0793736	0.0915617	0.0298876	0.0759031		-0.00479058	0.0232431	1.16707	0.279332	0.0175584	0.317217	0.0983267	0.503828	0.0958352	0.831094	1.38222	0.645214	1.49019	0.435766	0.0462731	0.73164	0.0913078
98	0.0404696	0.20132	0.192234	0.254824	0.0443624	0.0505843	0.0559225	0.0897896	0.0279531	0.133031	0.0144521	0.781684	0.555558	0.144172	0.553988	0.0919641	0.0478166	0.0300232	0.086409	0.0405414	0.0948083	0.00203467	0.0887838	0.0868261	0.306329	0.179712	0.337982	0.0897086	0.0768674	0.0371085	0.0623132		0.00330225	0.0472425	0.677357	-0.0776037	0.048347	0.290337	0.0551396	0.56528	0.112746	0.667844	1.25349	0.432741	1.35425	0.316253	0.029485	0.518899	0.105018
99	0.0613435	0.0877326	0.334717	0.230699	0.0700981	0.0230133	0.0778117	0.104179	0.0200426	0.169031	0.0250823	0.758425	0.591995	0.111708	0.455244	0.0776502	0.0436679	-0.018497	0.00690531	0.0342882	0.127653	-4.62426e-05	0.0825036	0.094105	0.218751	0.161083	0.385331	0.0840255	0.0880826	0.0362407	0.063209		-0.00125579	0.0838951	1.33509	0.0510497	0.0358842	0.29235	0.112829	0.482164	0.115476	0.595759	1.30502	0.538877	1.49516	0.352665	0.0244653	0.558854	0.230052
100	0.0136049	0.127001	0.166179	0.252494	0.0364438	0.0286539	0.169663	0.101554	-0.0171985	0.191806	0.0418882	0.694465	0.61164	0.134811	0.580858	0.0935962	0.0368465	0.0103033	0.0930762	0.0318797	0.10781	0.00576771	0.0807493	0.106537	0.232542	0.192818	0.344857	0.084158	0.0658251	0.0341424	0.0628885		0.00223251	0.0118278	1.13164	0.285301	0.053811	0.29176	0.0935462	0.520078	0.116507	0.624735	1.27199	0.519089	1.40418	0.483336	-0.0222298	0.355831	0.231698
[truncated: 79 more columns]
