# Supplementary material for: Encephalopathy-linked UFM1 variants impede neuronal protein translation, development, and function
Source: EMBO Mol Med. 2026 Feb 23;18(4):1265–91. doi: 10.1038/s44321-026-00389-6 (PMC13083916; doi:10.1038/s44321-026-00389-6)
Supplement: Supplementary file 10 — Source data Fig. 6 [file 44321_2026_389_MOESM10_ESM.zip › Figure_6/6I/6I.xlsx]

## Sheet: 6H,I,J,K,L
Figure 6 I
40 Hz P2P1
RFP	CRE	WT	RC
0.674664	0.39841	0.596728	1.33938
1.46376	0.629351	1.31092	1.32534
0.625658		0.928561	1.14642
0.549875	0,3428218*	0.800445	1.08247
	3.38966	4,86773915*	0,39618139*
0.76208	1.11013	0.690268	0.619194
0.67664	0.226724	0.712632	1.43277
1.76802	0.597044	0.347394
0.871063	0.457691	2.23799	0.822787
0.927741	0.363746	1.48967	-0,85138038*
1.5022	0.77384	1.34504	0.602797
	4.14699	0.480646	0.72462
1,31987494*	1.73857	1,6113025*	0.686311
0.750698	1.006		1.01921
0.866479	0,479713836*	2.49729	0.977244
0.906945	1.05359	2.41509	2.81834
0.489372	0.648362	0.871604	0.286077
0.49845	0.454339	0.708875	1.24299
0.469506	2.19222	0.710432	0.829243
0.664029	1.66288	1.56072	0,667262439*
0.849684		0.285934	0.477918
0.996481	1.0085	1.59942	0.968631
0.97069	2.0002	1.75182	0.894206
0.902338	0.587602	0.884164	1.22625
0.591212	0.886703	1.28774	0.692433
	10,53038651*	0.89902	1.54593
	0.379947	0.701916	0.832892
0.469141	0.478486	0.428833	0.82107
0.673452	1.90056	0.96539	0.698417
0.555913	0.836652	0.938678	0.746796
0.936725	1.09501	0.990345	0.709611
1.07134	0.209921	0.547577	0.558917
0.606217	1.6445	0.979359	0.587792
0.629578	0.60433	0.727466	0.759449
0.843831	1.02207	1.33391
0.735971	2.02193	0.827362
		0.995071
		0.57126
