# Supplementary material for: Encephalopathy-linked UFM1 variants impede neuronal protein translation, development, and function
Source: EMBO Mol Med. 2026 Feb 23;18(4):1265–91. doi: 10.1038/s44321-026-00389-6 (PMC13083916; doi:10.1038/s44321-026-00389-6)
Supplement: Supplementary file 10 — Source data Fig. 6 [file 44321_2026_389_MOESM10_ESM.zip › Figure_6/6D/6D.xlsx]

## Sheet: 6B,C,D,F,G
Figure 6 D
Pvr
RFP	CRE	WT	RC
10.6581	16.5433	11.055	13.1879
1.28102	10.1139	2.54972	6.9523
4.09907		4.1086	8.0686
10.1614	4.21662	5.61084	2.57806
	3.30364	0.821952	1.5425
7.23162	6.65908	5.54991	13.1187
8.48777	10.3581	12.234	3.87689
7.87694	4.85276	5.14922	3.61814
9.89341	2.3494	4.44146	9.98722
8.92809	8.95837	3.6876	5.57896
	6.71967		6.66278
4.58391	0.196302	3.21339	6.5736
2,80114156*	3.71951	0.51684	1.44989
1.61515	3.87298	1.0144	3.33171
11.0428	0.778679	2.3446	2.44051
3.68089	3.12721	2.79888	2.12974
4.64654	5.95229	5.89403	10.5998
11.1819	6.39661	2.80406	3.33997
4.76174	0.576874	11.8691	0.194043
8.26206	1.98857	5.08327	2.75436
11.5797	0.142269	4.00112	10.7776
10.9201	16.3324	1.7225	4.49828
5.49753	9.53666	5.34967	7.74936
8.05349	2.65647	4.45772	2.77968
3.9322	12.112	3.38412	9.65419
7.55791	0.0297918	4.19121	6.09934
	3.72996	2.44164	1.92396
		8.18722
12.1531	10.906	17.6731	4.48409
9.49453	3.97706	5.62246	14.0119
4.41894	13.114	5.24086	5.46283
3.20556	6.17626	8.70907	12.304
7.62798	13.8817	10.8373	9.08938
10.8817	1.04702	4.46273	2.74333
11.0209	7.141	4.3352	4.71455
11.1935	4.17555	5.24779
6.1932	3.7804	10.6537
		11.9945
		10.7252
