# Supplementary material for: Encephalopathy-linked UFM1 variants impede neuronal protein translation, development, and function
Source: EMBO Mol Med. 2026 Feb 23;18(4):1265–91. doi: 10.1038/s44321-026-00389-6 (PMC13083916; doi:10.1038/s44321-026-00389-6)
Supplement: Supplementary file 11 — Source data Fig. 7 [file 44321_2026_389_MOESM11_ESM.zip]

Archive with 29 entries (20 files):
- Figure_7/
- Figure_7/7D/
- Figure_7/7C/
- Figure_7/7B/
- Figure_7/7E/
- Figure_7/7G/
- Figure_7/7F/
- Figure_7/7A/
- Figure_7/7H/
- Figure_7/7D/7D.xlsx
- Figure_7/7C/blots_7C.pdf
- Figure_7/7B/7B.xlsx
- Figure_7/7E/7E.xlsx
- Figure_7/7G/RFP-Control.tif
- Figure_7/7G/R81C-Tg.tif
- Figure_7/7G/CRE-Control.tif
- Figure_7/7G/WT-Control.tif
- Figure_7/7G/RFP-Tg.tif
- Figure_7/7G/CRE-Tg.tif
- Figure_7/7G/R81C-Control.tif
- Figure_7/7G/WT-Tg.tif
- Figure_7/7F/7F.xlsx
- Figure_7/7A/RFP_CHX.tif
- Figure_7/7A/RFP.tif
- Figure_7/7A/CRE.tif
- __MACOSX/Figure_7/7A/._CRE.tif
- Figure_7/7A/WT.tif
- Figure_7/7A/R81C.tif
- Figure_7/7H/7H.xlsx
