# Supplementary material for: Encephalopathy-linked UFM1 variants impede neuronal protein translation, development, and function
Source: EMBO Mol Med. 2026 Feb 23;18(4):1265–91. doi: 10.1038/s44321-026-00389-6 (PMC13083916; doi:10.1038/s44321-026-00389-6)
Supplement: Supplementary file 11 — Source data Fig. 7 [file 44321_2026_389_MOESM11_ESM.zip › Figure_7/7D/7D.xlsx]

## Sheet: 7B,D,E,F,H
Figure 7 D
ATF6 levels
RFP	CRE	WT	RC
100	330	130.7	118.6
100	159.2	201.9	107.4
100	66.4	123.8	196.8
100	56.8	35.7	48.4
