# Supplementary material for: Encephalopathy-linked UFM1 variants impede neuronal protein translation, development, and function
Source: EMBO Mol Med. 2026 Feb 23;18(4):1265–91. doi: 10.1038/s44321-026-00389-6 (PMC13083916; doi:10.1038/s44321-026-00389-6)
Supplement: Supplementary file 11 — Source data Fig. 7 [file 44321_2026_389_MOESM11_ESM.zip › Figure_7/7B/7B.xlsx]

## Sheet: 7B,D,E,F,H
Figure 7 B
HPG intensity
RFP	CRE	WT	RC	RFP + CHX
94	11	96	73	31
79	3	332	94	6
129	15	162	136	27
191	3	164	134	28
128	39	271	75	0
127	10	194	65	59
138	15	91	96	28
67	5	216	129	87
100	39	236	87	27
43	68	225	93	28
100	79	56	50	27
69	41	269	17	89
59	66	306	105	71
16	68	136	107	119
35	65		84	128
64	78		85	67
30	68		68	28
76	45		112	130
71	61		68	86
74	124		94
48	51		47
31	61		76
68	46		78
71	51
225	73
183	44
206	121
176	144
164	59
303	140
197	58
138	81
234	44
22	67
54	44
33	39
34
20
89
53
59
88	17	109	66
105	41	72	20
91	85	113	18
60	82	115	26
62	39	118	39
191	30	149	48
45	55	73
142	55	84
194	39
124
65
32
108	36	72	108	10
110	60	61	78	9
112	68	125	40	18
129	69	89	105	13
79	35	94	94	4
99	54	71	98
190	59	106	63
86	55	108	89
77	71	95	56
80	76	104	81
90	49	82	49
67	44	99
98	68	131
74	35	50
	54	110
		80
