# Supplementary material for: Encephalopathy-linked UFM1 variants impede neuronal protein translation, development, and function
Source: EMBO Mol Med. 2026 Feb 23;18(4):1265–91. doi: 10.1038/s44321-026-00389-6 (PMC13083916; doi:10.1038/s44321-026-00389-6)
Supplement: Supplementary file 11 — Source data Fig. 7 [file 44321_2026_389_MOESM11_ESM.zip › Figure_7/7E/7E.xlsx]

## Sheet: 7B,D,E,F,H
Figure 7 E
IRE1alfa levels
RFP	CRE	WT	RC
91	166.3	126.4	139.3
109	178	149.2	141.9
100	103.7	78	133.3
100	55.7	61.5	52.2
100	342.6	176.8	231.6
103.5	174.4	86,4*	208.1
96.5	134.1	143.3	162.2
