# Supplementary material for: Encephalopathy-linked UFM1 variants impede neuronal protein translation, development, and function
Source: EMBO Mol Med. 2026 Feb 23;18(4):1265–91. doi: 10.1038/s44321-026-00389-6 (PMC13083916; doi:10.1038/s44321-026-00389-6)
Supplement: Supplementary file 11 — Source data Fig. 7 [file 44321_2026_389_MOESM11_ESM.zip › Figure_7/7F/7F.xlsx]

## Sheet: 7B,D,E,F,H
Figure 7 F
PERK levels
RFP	CRE	WT	RC
105.5	162.6	55.2	120.1
94.5	164.5	143.7	165.3
100	212.4	101.5	186.3
100	96	66.2	69.9
71.1	151.7	69.6	68.6
128.9	180.7	98.3	98.7
100	177.7	87.2	130.1
