# Supplementary material for: Encephalopathy-linked UFM1 variants impede neuronal protein translation, development, and function
Source: EMBO Mol Med. 2026 Feb 23;18(4):1265–91. doi: 10.1038/s44321-026-00389-6 (PMC13083916; doi:10.1038/s44321-026-00389-6)
Supplement: Supplementary file 11 — Source data Fig. 7 [file 44321_2026_389_MOESM11_ESM.zip › Figure_7/7H/7H.xlsx]

## Sheet: 7B,D,E,F,H
Figure 7 H
KDEL intensity
RFP	CRE	WT	RC	RFP Tg	CRE Tg	WT Tg	RC Tg
79.79	110.4	78.3	97.43	146.49	143.97	94.44	282.27
111.99	130.59	107.5	19.26	142.73	178.02	107.97	175.64
55.73	122.11	147.24	60.35	165.31	120.3	161.33	194.09
129.99	174.8	87.54	170.32	118.88	140.9	113.36	264.18
102.43	134.52	90.66	35.81	169.47	98.73	154.14	312.94
105.76	83.24	58.5	58.91	161.29	120.49	104.17	360.7
120.79	72.46	100.77	80.06		110.03	88.08	127.29
112.63	118.86	101.8	90.62		163.37	122.36	151.51
80.9	83.61	188.74	181.64		195.06	137.87	76.63
			55.52				234.59
			73.61				394.35
			240.63				154.48
			188.72
			101.98
106.35	108.3	105.18	172.35	125.82	99.59	146.05	223.36
61.35	174.46	114.27	92.82	102.79	38.56	143.83	99.51
89.62	140.97	89.9	181.65	102.63	130.16	181.51	198.76
97.05	163.97	82.68	113.53	174.02	83.29	156.56	242.38
162.58	138.72	99.14	215.58	189.94	157.59	205.74	226.17
127.64	100.64	95.24	174.79	185.86	54.16	145.08	164.01
68.49	139.18	97.9	87.67	175.31	119.36	143.79	204.45
93.75	150.4	117.25	158.99	199.95	122	157.29	217.01
93.19	134.34	130.57	171.21	168.23	134.57	162.53
		157.24		97.06	149.13	156.94
						147.5
						150.02
59.46	138.47	70.99	93.43	63.65	71.03	161.43	166.56
150.83	155.48	60.03	63.29	51.73	114.59	170.25	187.9
192.55	87.16	63.93	70.63	156.7	118.17	148.43	194.22
130.23	118.47	42.59	48.57	142.45	153.39	148.95	147.07
87.56	118.29	130.41	85.72	87.29	173.79	141.89	139.71
99.42	109.04	88.32	100.24	141.64	95.68	133.79	140.15
79.82	101.96	77.32	85.64	139.48	176.63	139.14	152.44
116.62	113.18	73.58	42.52		88.3	94.89	164.93
77.37	139.89	85.36	50.43		121.29	88.24	103.6
80.48	70.46	102.76	62.23		71.55	104.24	142
96.87		79.34	45.5		72.89	155.23	115.3
74.33		70.57			152.82	126.53
64.85		71.36			157.22
89.62					123.31
53.48					151.73
88.28
154.27
131.01
88.03
84.93
