# Supplementary material for: Encephalopathy-linked UFM1 variants impede neuronal protein translation, development, and function
Source: EMBO Mol Med. 2026 Feb 23;18(4):1265–91. doi: 10.1038/s44321-026-00389-6 (PMC13083916; doi:10.1038/s44321-026-00389-6)
Supplement: Supplementary file 12 — Source data Fig. 8 [file 44321_2026_389_MOESM12_ESM.zip]

Archive with 18 entries (10 files):
- Figure_8/
- Figure_8/8G/
- Figure_8/8F/
- Figure_8/8H/
- Figure_8/8D/
- Figure_8/8C/
- Figure_8/8B/
- Figure_8/8E/
- Figure_8/8G/8G.xlsx
- Figure_8/8F/Figure8F.tif
- __MACOSX/Figure_8/8F/._Figure8F.tif
- Figure_8/8H/UFM1_WT_R81C_UFC1.csv
- Figure_8/8D/Figure8D.tif
- __MACOSX/Figure_8/8D/._Figure8D.tif
- Figure_8/8C/8C.xlsx
- Figure_8/8B/Figure8B.tif
- __MACOSX/Figure_8/8B/._Figure8B.tif
- Figure_8/8E/8E.xlsx
