# Supplementary material for: Encephalopathy-linked UFM1 variants impede neuronal protein translation, development, and function
Source: EMBO Mol Med. 2026 Feb 23;18(4):1265–91. doi: 10.1038/s44321-026-00389-6 (PMC13083916; doi:10.1038/s44321-026-00389-6)
Supplement: Supplementary file 12 — Source data Fig. 8 [file 44321_2026_389_MOESM12_ESM.zip › Figure_8/8G/8G.xlsx]

## Sheet: 8B,D,F
Figure 8 G
UFM1-UFC1
Time (min)	WT				RC
0	0.907441	2.43902	0.83632		1.67772	0.374933	0.826446
0.25	33.598	45.1001	37.1728		25.1982	44.3478	44.4744
0.5	34.1906	41.8945	37.3479		25.1575	43.1761	40.6424
0.75	34.816	47.8481	36.8313		26.2963	43.7593	41.4947
1	35.5226	48.49	42.3666		26.3949	42.1112	41.3843
5	32.5744	42.5287	31.8766		27.9935	44.4915	45.3326
