# Supplementary material for: Encephalopathy-linked UFM1 variants impede neuronal protein translation, development, and function
Source: EMBO Mol Med. 2026 Feb 23;18(4):1265–91. doi: 10.1038/s44321-026-00389-6 (PMC13083916; doi:10.1038/s44321-026-00389-6)
Supplement: Supplementary file 12 — Source data Fig. 8 [file 44321_2026_389_MOESM12_ESM.zip › Figure_8/8H/UFM1_WT_R81C_UFC1.csv]

Chrom.1		UFM1 WT	UFM1 R81C	UFC1 - normalised
-0.001770				-1875.0000000
-0.001312				-1318.6327000
-0.000854				-1126.9576000
-0.000396				-934.4275700
0.000062				-740.5831900
0.000520				-548.0801400
0.000978				-354.4464100
0.001436				-160.2755700
0.001894				8.6015325
0.002352				49.3540950
0.002810				50.7337950
0.003268				52.1051025
0.003726				53.5876475
0.004184				55.1596075
0.004642				55.6309500
0.005100				55.9605400
0.005558				56.2800600
0.006016				56.1225900
0.006474				56.2057500
0.006933				56.5272525
0.007391				56.9317625
0.007849				57.4359125
0.008307				58.0076600
0.008765				58.6271675
0.009223				59.5425425
0.009681				60.5075075
0.010139				61.4947500
0.010597				62.6559450
0.011055				63.9114375
0.011513				65.1434325
0.011971				66.4202875
0.012429				67.7690125
0.012887				69.2604075
0.013345				70.5381775
0.013803				71.9122325
0.014261				73.4733575
0.014719				74.8580925
0.015177				76.1599725
0.015635				77.4122625
0.016093				78.5052500
0.016551				79.4390875
0.017009				80.2323925
0.017467				80.8477775
0.017925				81.5019225
0.018383				82.0318600
0.018841				82.1015925
0.019299				81.9989025
0.019757				82.0724475
0.020215				81.8408200
0.020673				81.4187625
0.021131				80.8422850
0.021590				80.1806650
0.022048				79.3577575
0.022506				78.4994500
0.022964				77.6156625
0.023422				76.8499750
0.023880				76.0632325
0.024338				74.7303775
0.024796				73.5920725
0.025254				72.7998350
0.025712				72.0246875
0.026170				71.1480725
0.026628				70.0094600
0.027086				68.9242550
0.027544				67.9241950
0.028002				66.9451900
0.028460				66.0929875
0.028918				65.4374700
0.029376				64.6447750
0.029834				63.5945125
0.030292				62.6342775
0.030750				61.8914800
0.031208				61.6070550
0.031666				61.2371825
0.032124				60.8360300
0.032582				60.2569575
0.033040				59.6568300
0.033498				59.2056275
0.033956				58.8760375
0.034414				58.7437450
0.034872				58.6453250
0.035330				58.3360300
0.035788				57.8244025
0.036247				57.2657775
0.036705				56.7686450
0.037163				56.2542725
0.037621				55.8647150
0.038079				55.7290650
0.038537				55.4083250
0.038995				54.9253850
0.039453				54.4390875
0.039911				54.2744450
0.040369				54.0385425
0.040827				53.7303150
0.041285				53.5896300
0.041743				53.6456300
0.042201				53.5179150
0.042659				53.3282475
0.043117				53.2185375
0.043575				53.0889900
0.044033				52.9414375
0.044491				52.7153025
0.044949				52.5624075
0.045407				52.4285900
0.045865				52.0919800
0.046323				51.8202200
0.046781				51.5905750
0.047239				51.1674500
0.047697				50.9033200
0.048155				50.8457950
0.048613				50.6677250
0.049071				50.3849800
0.049529				50.0593575
0.049987				50.0294500
0.050446				50.1441950
0.050904				50.3639225
0.051362				50.4597475
0.051820				50.5101025
0.052278				50.5023200
0.052736				50.1438900
0.053194				50.0614925
0.053652				50.2064525
0.054110				50.7778925
0.054568				51.1477650
0.055026				51.3789375
0.055484				51.2600700
0.055942				51.1407475
0.056400				50.9526050
0.056858				50.5969250
0.057316				50.5996700
0.057774				50.5766300
0.058232				50.3099050
0.058690				49.6881100
0.059148				49.0501400
0.059606				48.4089650
0.060064				48.1243900
0.060522				48.0499275
0.060980				48.1585700
0.061438				48.4153750
0.061896				48.5630800
0.062354				48.6500550
0.062812				48.4144600
0.063270				48.2121275
0.063728				48.2908625
0.064186				48.1643675
0.064644				48.0700675
0.065103				48.1683350
0.065561				47.8492725
0.066019				47.4079900
0.066477				46.8437200
0.066935				46.9953925
0.067393				47.4288950
0.067851				47.5312800
0.068309				47.0001225
0.068767				46.7785650
0.069225				46.4587400
0.069683				45.6208800
0.070141				45.2778625
0.070599				45.1319875
0.071057				44.9598700
0.071515				44.2507925
0.071973				43.6174000
0.072431				43.3409125
0.072889				43.4915150
0.073347				43.5992425
0.073805				43.5058600
0.074263				43.5401925
0.074721				43.4411625
0.075179				43.2017525
0.075637				43.3508300
0.076095				43.6187750
0.076553				43.8723750
0.077011				43.7185675
0.077469				43.3599850
0.077927				43.0532825
0.078385				43.0529775
0.078843				43.1253050
0.079301				43.2008350
0.079760				43.4082025
0.080218				43.4530650
0.080676				43.4140025
0.081134				43.2109075
0.081592				43.4635925
0.082050				43.9540100
0.082508				44.4827275
0.082966				44.8489375
0.083424				45.1628125
0.083882				45.2748100
0.084340				45.1605225
0.084798				44.9925225
0.085256				45.0144950
0.085714				45.4165650
0.086172				45.7000725
0.086630				45.6561275
0.087088				45.2055350
0.087546				44.6867375
0.088004				44.3348700
0.088462				44.0812675
0.088920				44.0246575
0.089378				44.0702825
0.089836				43.7928775
0.090294				43.2089225
0.090752				42.5997925
0.091210				42.2283925
0.091668				42.2392275
0.092126				42.3358150
0.092584				42.6632700
0.093042				43.0342100
0.093500				43.1742850
0.093958				43.1571950
0.094417				43.2136525
0.094875				43.2716375
0.095333				43.2052600
0.095791				43.3197025
0.096249				43.5630800
0.096707				43.6915600
0.097165				43.3938600
0.097623				43.2205200
0.098081				43.2928475
0.098539				43.3468625
0.098997				43.4106450
0.099455				43.5343925
0.099913				43.6888125
0.100371				43.6174000
0.100829				43.5960400
0.101287				43.7200925
0.101745				43.7973025
0.102203				43.5479725
0.102661				43.5708625
0.103119				43.5884100
0.103577				43.2920825
0.104035				43.2633975
0.104493				43.3857725
0.104951				43.4349050
0.105409				43.2843025
0.105867				43.1394950
0.106325				43.1756600
0.106783				43.2925425
0.107241				42.9718025
0.107699				42.6208500
0.108157				42.9026800
0.108615				42.7781675
0.109074				42.5209050
0.109532				42.3048400
0.109990				42.0864875
0.110448				41.8162525
0.110906				41.4620975
0.111364				41.4991750
0.111822				41.6793825
0.112280				41.7727650
0.112738				41.4822400
0.113196				41.3990775
0.113654				41.6679375
0.114112				41.7311100
0.114570				41.8542475
0.115028				42.1762075
0.115486				42.3002625
0.115944				42.2251900
0.116402				42.1369925
0.116860				42.3474125
0.117318				42.7120975
0.117776				43.0094900
0.118234				42.6452625
0.118692				42.6666250
0.119150				42.8292850
0.119608				42.5755300
0.120066				42.5646975
0.120524				42.5476075
0.120982				42.2235100
0.121440				41.7713925
0.121898				41.2873850
0.122356				41.0060125
0.122814				41.0800175
0.123272				40.9457400
0.123731				40.5525200
0.124189				40.3681950
0.124647				40.1095575
0.125105				39.6763600
0.125563				39.6484375
0.126021				39.8320000
0.126479				39.9006650
0.126937				39.9835200
0.127395				40.1889050
0.127853				40.4454050
0.128311				40.6684875
0.128769				40.9837350
0.129227				41.5499875
0.129685				42.1102900
0.130143				42.4034125
0.130601				42.6448050
0.131059				43.0522150
0.131517				43.1422425
0.131975				42.9121400
0.132433				42.7035525
0.132891				42.6396175
0.133349				42.5878900
0.133807				42.3696900
0.134265				42.3080450
0.134723				42.2515875
0.135181				42.0430000
0.135639				41.8246450
0.136097				41.8510425
0.136555				42.3567200
0.137013				42.5350950
0.137471				42.4876400
0.137929				42.6307675
0.138388				42.6742550
0.138846				42.6541150
0.139304				42.6135250
0.139762				42.8038025
0.140220				42.9885875
0.140678				43.0088800
0.141136				42.6995850
0.141594				42.7023325
0.142052				42.8239450
0.142510				42.4696350
0.142968				42.1862800
0.143426				42.0401000
0.143884				42.4270625
0.144342				42.5906375
0.144800				42.4646000
0.145258				42.2358700
0.145716				42.0831300
0.146174				42.0478825
0.146632				42.3272700
0.147090				42.7668750
0.147548				43.0941775
0.148006				43.4349050
0.148464				43.1761175
0.148922				42.8256225
0.149380				42.8050225
0.149838				42.9745475
0.150296				43.1042475
0.150754				43.0693050
0.151212				42.6646425
0.151670				42.3245250
0.152128				42.3023975
0.152586				42.1154775
0.153045				41.9786075
0.153503				41.9825750
0.153961				41.8322750
0.154419				41.6922000
0.154877				41.8647775
0.155335				41.6644275
0.155793				41.3917550
0.156251				41.2510675
0.156709				41.2402350
0.157167				41.5171825
0.157625				42.0231625
0.158083				42.2645575
0.158541				42.3562625
0.158999				42.1665950
0.159457				41.6511525
0.159915				41.6986075
0.160373				42.0048525
0.160831				42.1092225
0.161289				41.8545525
0.161747				41.3992300
0.162205				40.7292175
0.162663				40.2801525
0.163121				39.9650575
0.163579				40.0077825
0.164037				40.1443475
0.164495				40.2633675
0.164953				40.1684575
0.165411				40.3002925
0.165869				40.5549625
0.166327				40.8100900
0.166785				41.1274725
0.167243				41.5043650
0.167702				41.8162525
0.168160				42.2642525
0.168618				42.5961300
0.169076				42.4639900
0.169534				42.3681650
0.169992				42.2991950
0.170450				42.6846325
0.170908				42.8697200
0.171366				42.9623425
0.171824				43.0299375
0.172282				43.1150825
0.172740				42.9141225
0.173198				42.7348325
0.173656				43.0760200
0.174114				43.5925300
0.174572				44.1053775
0.175030				43.9352425
0.175488				43.9274600
0.175946				43.9927675
0.176404				44.5076000
0.176862				44.9624625
0.177320				45.2186575
0.177778				45.4461675
0.178236				45.5494700
0.178694				45.5059825
0.179152				45.2166750
0.179610				44.9142450
0.180068				44.7229000
0.180526				44.6228025
0.180984				44.3275450
0.181442				44.0274050
0.181901				44.0809625
0.182359				44.2185975
0.182817				44.2878725
0.183275				44.4068900
0.183733				44.6911625
0.184191				45.0585950
0.184649				45.2560425
0.185107				45.4223625
0.185565				45.5722050
0.186023				45.5445850
0.186481				45.1835625
0.186939				44.7579950
0.187397				44.4975275
0.187855				44.2608650
0.188313				43.9459225
0.188771				43.6012275
0.189229				43.5583500
0.189687				43.5655200
0.190145				43.4948725
0.190603				43.7319950
0.191061				44.1851800
0.191519				44.6047975
0.191977				44.8066700
0.192435				44.9870300
0.192893				45.2673350
0.193351				45.3688050
0.193809				45.2525325
0.194267				45.0605775
0.194725				44.8631275
0.195183				44.5799250
0.195641				44.4190975
0.196099				44.3186950
0.196558				44.2370600
0.197016				44.0345775
0.197474				43.6230475
0.197932				43.5479725
0.198390				43.7553400
0.198848				44.2167675
0.199306				44.6441650
0.199764				44.7613525
0.200222				44.4546500
0.200680				44.3489075
0.201138				44.4972225
0.201596				44.7868350
0.202054				45.0769050
0.202512				45.1394650
0.202970				44.9855050
0.203428				44.7903450
0.203886				44.6263125
0.204344				44.4313050
0.204802				44.7950750
0.205260				45.0480650
0.205718				45.1342775
0.206176				45.1626575
0.206634				45.4431150
0.207092				45.9655750
0.207550				45.9802250
0.208008				45.7850650
0.208466				45.7786550
0.208924				45.8505250
0.209382				45.5839550
0.209840				45.2536000
0.210298				45.2911375
0.210756				45.5374150
0.211215				45.6866450
0.211673				45.3099050
0.212131				45.2381900
0.212589				45.2162175
0.213047				45.3198250
0.213505				45.4962150
0.213963				45.6655875
0.214421				45.8047475
0.214879				45.5821225
0.215337				45.0666800
0.215795				44.3177800
0.216253				44.1947925
0.216711				44.3763725
0.217169				44.5585625
0.217627				44.5239250
0.218085				44.4686900
0.218543				44.3487550
0.219001				44.3772900
0.219459				44.4192500
0.219917				44.5115650
0.220375				44.8907475
0.220833				45.0700375
0.221291				45.1625050
0.221749				44.7483825
0.222207				44.5124825
0.222665				44.5886225
0.223123				44.4422925
0.223581				44.3220525
0.224039				44.3731700
0.224497				44.3756100
0.224955				44.3721000
0.225413				44.3591300
0.225872				44.3353275
0.226330				44.6247875
0.226788				44.5327750
0.227246				44.1909800
0.227704				44.0547175
0.228162				43.7771600
0.228620				43.6349475
0.229078				43.5232550
0.229536				43.2185375
0.229994				42.7243050
0.230452				42.3960875
0.230910				42.2448725
0.231368				42.1354675
0.231826				41.9708250
0.232284				41.8635550
0.232742				41.8783575
0.233200				41.7033375
0.233658				41.4120475
0.234116				41.3273625
0.234574				41.3227850
0.235032				41.2054450
0.235490				40.9936525
0.235948				40.8369450
0.236406				40.9198000
0.236864				41.2426750
0.237322				41.5647900
0.237780				41.8196100
0.238238				41.9210825
0.238696				41.7671200
0.239154				41.5432750
0.239612				41.3639825
0.240070				41.1813350
0.240529				41.2544250
0.240987				41.4018250
0.241445				41.2165825
0.241903				41.0945125
0.242361				41.1642450
0.242819				41.0864250
0.243277				41.0324100
0.243735				41.1254875
0.244193				41.2460325
0.244651				41.4591975
0.245109				41.5107725
0.245567				41.3934325
0.246025				41.2834175
0.246483				40.9767150
0.246941				40.6837475
0.247399				40.6855775
0.247857				40.8126825
0.248315				40.9141550
0.248773				40.8680725
0.249231				40.6291200
0.249689				40.3015125
0.250147				39.9958800
0.250605				39.9148550
0.251063				39.9249275
0.251521				39.8942575
0.251979				39.9311825
0.252437				39.9082950
0.252895				39.7019950
0.253353				39.6476750
0.253811				39.8329175
0.254269				40.1849375
0.254727				40.4928600
0.255186				40.7093800
0.255644				40.9194950
0.256102				40.7984925
0.256560				40.6874075
0.257018				40.9257500
0.257476				41.3331600
0.257934				41.6706850
0.258392				41.8365475
0.258850				41.7361450
0.259308				41.4988700
0.259766				41.2254325
0.260224				41.0682675
0.260682				41.2796025
0.261140				41.3648975
0.261598				41.0821525
0.262056				40.7958975
0.262514				40.5575550
0.262972				40.3356925
0.263430				40.2728275
0.263888				40.4354850
0.264346				40.6991575
0.264804				40.7434075
0.265262				40.8331300
0.265720				41.0713200
0.266178				41.0345450
0.266636				40.9416200
0.267094				40.9344475
0.267552				41.0714725
0.268010				40.9558100
0.268468				40.5494700
0.268926				40.0093075
0.269385				39.7065725
0.269843				39.3859875
0.270301				38.8655100
0.270759				38.8276675
0.271217				39.0103150
0.271675				39.2922975
0.272133				39.2414850
0.272591				39.2405700
0.273049				39.3467700
0.273507				39.5643625
0.273965				39.6012875
0.274423				39.4613650
0.274881				39.6159375
0.275339				39.6873475
0.275797				39.5442200
0.276255				39.0002450
0.276713				38.6586000
0.277171				38.5827625
0.277629				38.7010200
0.278087				38.7767025
0.278545				38.8690175
0.279003				39.0919500
0.279461				38.9614875
0.279919				38.6453250
0.280377				38.3528125
0.280835				38.2710275
0.281293				38.1715400
0.281751				38.0932625
0.282209				37.9989625
0.282667				37.9086300
0.283125				37.7140800
0.283583				37.4839775
0.284041				37.4000550
0.284500				37.4383550
0.284958				37.7238475
0.285416				38.2484425
0.285874				38.7612925
0.286332				39.0042125
0.286790				38.9479075
0.287248				38.7960825
0.287706				38.7318425
0.288164				38.8719175
0.288622				39.1491700
0.289080				39.3966675
0.289538				39.3299875
0.289996				39.0806575
0.290454				38.9492800
0.290912				39.0019225
0.291370				39.0916450
0.291828				39.1238400
0.292286				39.1322325
0.292744				39.1308600
0.293202				38.9808650
0.293660				38.8476575
0.294118				38.9035025
0.294576				38.8684075
0.295034				38.8793950
0.295492				39.1670225
0.295950				39.6394350
0.296408				40.2392575
0.296866				40.7984925
0.297324				41.0032650
0.297782				41.0075375
0.298240				41.0122675
0.298698				40.9481800
0.299157				40.8361825
0.299615				40.5572500
0.300073				40.1206975
0.300531				39.6488950
0.300989				39.1111750
0.301447				38.5960400
0.301905				38.4083550
0.302363				38.4574900
0.302821				38.4504700
0.303279				38.5154725
0.303737				38.7182625
0.304195				38.9183050
0.304653				39.0315250
0.305111				39.0943900
0.305569				39.1271975
0.306027				39.2356875
0.306485				39.2109675
0.306943				38.9680475
0.307401				38.9714050
0.307859				38.9955150
0.308317				38.8121025
0.308775				38.5330200
0.309233				38.2453925
0.309691				38.0693050
0.310149				38.0747975
0.310607				37.9701225
0.311065				37.8190625
0.311523				37.7560425
0.311981				37.5575250
0.312439				37.4438475
0.312897				37.6478575
0.313356				37.8869625
0.313814				38.0111700
0.314272				38.0769350
0.314730				37.9043575
0.315188				37.7999875
0.315646				38.0096425
0.316104				38.3071900
0.316562				38.5487375
0.317020				38.7362675
0.317478				38.6059575
0.317936				38.6138925
0.318394				38.8227850
0.318852				38.8066100
0.319310				38.8703925
0.319768				38.9433300
0.320226				38.6663825
0.320684				38.3872975
0.321142				38.1764225
0.321600				38.0877675
0.322058				38.1141675
0.322516				38.0250550
0.322974				37.7992250
0.323432				37.7784725
0.323890				37.8051750
0.324348				37.8608700
0.324806				38.0542000
0.325264				38.2630925
0.325722				38.4152225
0.326180				38.3621225
0.326638				38.4724425
0.327096				38.8380425
0.327554				39.1140750
0.328012				39.2257700
0.328471				39.1586300
0.328929				39.0130625
0.329387				39.1293325
0.329845				39.4441225
0.330303				39.5544425
0.330761				39.4389350
0.331219				39.1221625
0.331677				38.7521350
0.332135				38.5972600
0.332593				38.5754400
0.333051				38.4994500
0.333509				38.3891300
0.333967				38.0117800
0.334425				37.3960875
0.334883				36.9355775
0.335341				36.7068475
0.335799				36.6259775
0.336257				36.5589900
0.336715				36.5081775
0.337173				36.5631100
0.337631				36.6964725
0.338089				36.8824775
0.338547				37.1618650
0.339005				37.6051325
0.339463				38.1422425
0.339921				38.5540775
0.340379				38.9787300
0.340837				39.5468150
0.341295				39.8861700
0.341753				40.1213075
0.342211				40.3140250
0.342670				40.3344725
0.343128				40.0830075
0.343586				39.7016900
0.344044				39.4569400
0.344502				39.4009400
0.344960				39.2941275
0.345418				39.0533450
0.345876				38.9009100
0.346334				38.7422175
0.346792				38.6413575
0.347250				38.6708075
0.347708				38.8116450
0.348166				38.9862050
0.348624				38.9265450
0.349082				38.7890625
0.349540				38.6578375
0.349998				38.4455875
0.350456				38.2643125
0.350914				38.1394950
0.351372				38.0542000
0.351830				38.0577075
0.352288				38.0532825
0.352746				37.9873650
0.353204				37.9750050
0.353662				38.0015575
0.354120				38.0393975
0.354578				38.0906675
0.355036				38.1024175
0.355494				38.0534375
0.355952				37.9707325
0.356410				37.9721075
0.356868				38.1077575
0.357327				38.2850650
0.357785				38.3668525
0.358243				38.2801825
0.358701				38.0949400
0.359159				37.9081725
0.359617				37.7706900
0.360075				37.7119450
0.360533				37.7728275
0.360991				37.9412850
0.361449				38.2458500
0.361907				38.3479300
0.362365				38.2035825
0.362823				38.1054700
0.363281				38.3575450
0.363739				38.8349925
0.364197				39.1058350
0.364655				39.3493650
0.365113				39.5571900
0.365571				39.5286550
0.366029				38.9828500
0.366487				38.5742200
0.366945				38.7257375
0.367403				38.9262400
0.367861				38.7107850
0.368319				38.3547975
0.368777				38.2640075
0.369235				38.1665050
0.369693				37.9754650
0.370151				37.7897650
0.370609				37.9243475
0.371067				38.1892400
0.371525				38.3471675
0.371984				38.4033200
0.372442				38.3403025
0.372900				38.2228100
0.373358				38.1153875
0.373816				38.0809025
0.374274				38.1645200
0.374732				38.2644650
0.375190				38.2696525
0.375648				38.1587225
0.376106				38.0276500
0.376564				38.1784050
0.377022				38.5215750
0.377480				38.7594600
0.377938				38.8926700
0.378396				38.9407350
0.378854				38.7841800
0.379312				38.7484750
0.379770				38.8838200
0.380228				38.9595025
0.380686				38.9242550
0.381144				38.8468925
0.381602				38.7915050
0.382060				38.8800050
0.382518				38.9619450
0.382976				38.9535525
0.383434				38.7583925
0.383892				38.4184275
0.384350				38.1495675
0.384808				38.2223500
0.385266				38.3271800
0.385724				38.2916250
0.386182				38.0444325
0.386641				37.7490225
0.387099				37.5395200
0.387557				37.6205450
0.388015				38.0688475
0.388473				38.5003650
0.388931				38.6135875
0.389389				38.3341975
0.389847				37.9672250
0.390305				37.6799000
0.390763				37.5616450
0.391221				37.4928275
0.391679				37.3889150
0.392137				37.2676075
0.392595				37.1784975
0.393053				37.0504750
0.393511				36.8930050
0.393969				37.0489500
0.394427				37.1846000
0.394885				37.2450250
0.395343				37.4310300
0.395801				37.7526850
0.396259				38.1005850
0.396717				38.1790150
0.397175				38.1610100
0.397633				38.2322700
0.398091				38.2089225
0.398549				38.0201725
0.399007				38.1600950
0.399465				38.7422175
0.399923				38.9489750
0.400381				38.8294975
0.400840				38.5978700
0.401298				38.5002125
0.401756				38.4783925
0.402214				38.6792000
0.402672				38.8883975
0.403130				39.0603650
0.403588				39.0811150
0.404046				38.9404300
0.404504				38.9048775
0.404962				38.8827525
0.405420				38.9866650
0.405878				39.0385425
0.406336				38.8081350
0.406794				38.3850100
0.407252				38.2008350
0.407710				38.1384275
0.408168				37.9994200
0.408626				37.7589425
0.409084				37.6937875
0.409542				37.7659600
0.410000				37.7642825
0.410458				37.7813725
0.410916				37.9112250
0.411374				38.2135000
0.411832				38.5107425
0.412290				38.6685175
0.412748				38.7037650
0.413206				38.6196900
0.413664				38.4936525
0.414122				38.4680175
0.414580				38.6697400
0.415038				38.8764950
0.415496				38.7863150
0.415955				38.7004100
0.416413				38.6354075
0.416871				38.4716800
0.417329				38.3665475
0.417787				38.3760075
0.418245				38.4867850
0.418703				38.5978700
0.419161				38.5241700
0.419619				38.4780875
0.420077				38.6677550
0.420535				38.6692800
0.420993				38.5784900
0.421451				38.5800175
0.421909				38.6112975
0.422367				38.7284850
0.422825				38.9115900
0.423283				38.9555350
0.423741				38.8327025
0.424199				38.6216725
0.424657				38.4249875
0.425115				38.2974250
0.425573				38.2615650
0.426031				38.3651725
0.426489				38.4219350
0.426947				38.2485950
0.427405				37.9034425
0.427863				37.6092525
0.428321				37.5497425
0.428779				37.7870175
0.429237				37.8952025
0.429695				37.7735900
0.430153				37.6072700
0.430612				37.4005125
0.431070				37.2566225
0.431528				37.1809375
0.431986				37.1945200
0.432444				37.3049925
0.432902				37.4127200
0.433360				37.4441525
0.433818				37.6699825
0.434276				38.0706775
0.434734				38.3200075
0.435192				38.3493050
0.435650				38.2748425
0.436108				38.3172600
0.436566				38.4066775
0.437024				38.4536750
0.437482				38.3992000
0.437940				38.2437125
0.438398				38.0319225
0.438856				37.8094475
0.439314				37.6072700
0.439772				37.5445550
0.440230				37.6734925
0.440688				37.8160100
0.441146				37.7790825
0.441604				37.5102225
0.442062				37.1806325
0.442520				36.9268800
0.442978				36.7932125
0.443436				36.5238950
0.443894				36.5061950
0.444352				36.7749025
0.444811				37.0330800
0.445269				37.1118175
0.445727				37.0901500
0.446185				37.2595225
0.446643				37.8556825
0.447101				38.3367925
0.447559				38.5389700
0.448017				38.5177600
0.448475				38.5620125
0.448933				38.3303825
0.449391				38.0226125
0.449849				38.0456550
0.450307				38.1842050
0.450765				38.1639100
0.451223				37.7133175
0.451681				37.3066700
0.452139				37.0037850
0.452597				36.9334400
0.453055				36.9984425
0.453513				37.1661375
0.453971				37.3188775
0.454429				37.3086550
0.454887				37.1589650
0.455345				36.8742375
0.455803				36.9659425
0.456261				37.3301700
0.456719				37.7857975
0.457177				37.9316700
0.457635				38.0168150
0.458093				38.2748425
0.458551				38.3842475
0.459009				38.4013375
0.459468				38.5258475
0.459926				38.9265450
0.460384				39.1017150
0.460842				39.0669250
0.461300				39.1383350
0.461758				39.3623350
0.462216				39.3792725
0.462674				39.1793825
0.463132				39.1358950
0.463590				39.0872200
0.464048				38.7976075
0.464506				38.5011300
0.464964				38.4327700
0.465422				38.4844975
0.465880				38.1817625
0.466338				37.8375250
0.466796				37.6788325
0.467254				37.4192800
0.467712				37.0230100
0.468170				36.7744450
0.468628				37.0109550
0.469086				37.2935475
0.469544				37.2882075
0.470002				36.9999700
0.470460				36.7553700
0.470918				36.6651925
0.471376				36.8115225
0.471834				37.0701600
0.472292				37.2882075
0.472750				37.3887625
0.473208				37.3777775
0.473666				37.2697450
0.474125				37.0512400
0.474583				37.0556650
0.475041				37.3323050
0.475499				37.5518800
0.475957				37.4795525
0.476415				37.2210700
0.476873				36.8736275
0.477331				36.5138250
0.477789				36.1520375
0.478247				35.9397900
0.478705				35.8203125
0.479163				35.7437125
0.479621				35.7098400
0.480079				35.5464175
0.480537				35.3685000
0.480995				35.3842175
0.481453				35.5735775
0.481911				35.8433525
0.482369				36.0623175
0.482827				36.2455750
0.483285				36.4239500
0.483743				36.3781750
0.484201				36.2303150
0.484659				36.0990900
0.485117				36.0057075
0.485575				36.0455325
0.486033				36.2457275
0.486491				36.4393625
0.486949				36.4782725
0.487407				36.4234925
0.487865				36.4385975
0.488323				36.4688100
0.488782				36.4299000
0.489240				36.5437325
0.489698				36.7478950
0.490156				36.9500725
0.490614				37.0686350
0.491072				37.0930475
0.491530				37.0275875
0.491988				37.0364375
0.492446				37.2882075
0.492904				37.7549750
0.493362				38.1970225
0.493820				38.3865350
0.494278				38.2290650
0.494736				37.8520200
0.495194				37.4281300
0.495652				37.0591725
0.496110				36.8634025
0.496568				36.7294300
0.497026				36.6032400
0.497484				36.3900750
0.497942				36.2529000
0.498400				36.3566600
0.498858				36.5602100
0.499316				36.6236875
0.499774				36.9129950
0.500232				37.3558050
0.500690				37.8364575
0.501148				38.3374025
0.501606				38.6438000
0.502064				38.7480175
0.502522				38.9309700
0.502980				38.9671325
0.503439				39.0209950
0.503897				39.3548575
0.504355				39.3200675
0.504813				39.0948475
0.505271				38.9054875
0.505729				38.5107425
0.506187				38.0513000
0.506645				37.8128050
0.507103				37.6670825
0.507561				37.6623525
0.508019				37.7458200
0.508477				37.7262875
0.508935				37.6882925
0.509393				37.7310175
0.509851				37.6065075
0.510309				37.5363150
0.510767				37.5686650
0.511225				37.5881950
0.511683				37.5358575
0.512141				37.3681650
0.512599				37.1360775
0.513057				36.9903575
0.513515				36.8115225
0.513973				36.5722650
0.514431				36.4140325
0.514889				36.4073175
0.515347				36.6601575
0.515805				36.7480475
0.516263				36.6526800
0.516721				36.4566050
0.517179				36.3072200
0.517637				36.2364200
0.518096				36.2364200
0.518554				36.2838750
0.519012				36.3487250
0.519470				36.2828075
0.519928				35.9547425
0.520386				35.7319650
0.520844				35.7394400
0.521302				35.8470150
0.521760				35.9158325
0.522218				35.9426875
0.522676				36.0887150
0.523134				36.2780750
0.523592				36.5765375
0.524050				37.0542900
0.524508				37.4307250
0.524966				37.4865725
0.525424				37.3225400
0.525882				37.2724925
0.526340				37.4801625
0.526798				37.7453625
0.527256				37.7543650
0.527714				37.5473025
0.528172				37.2975150
0.528630				36.9564825
0.529088				36.7172250
0.529546				36.6883850
0.530004				36.8090825
0.530462				36.9120800
0.530920				36.8658450
0.531378				36.5956125
0.531836				36.4910900
0.532295				36.7616275
0.532753				37.0492550
0.533211				37.2203075
0.533669				37.2552500
0.534127				37.3455800
0.534585				37.4566650
0.535043				37.4925225
0.535501				37.4414075
0.535959				37.5666800
0.536417				37.6457225
0.536875				37.4891675
0.537333				37.2726450
0.537791				37.1807850
0.538249				37.2911075
0.538707				37.4349975
0.539165				37.4670400
0.539623				37.3143000
0.540081				37.0858775
0.540539				37.0141600
0.540997				37.2189325
0.541455				37.4125675
0.541913				37.4710075
0.542371				37.4023450
0.542829				37.3312375
0.543287				37.4330150
0.543745				37.7838125
0.544203				38.2638550
0.544661				38.8160700
0.545119				39.1346750
0.545577				39.1276550
0.546035				39.1056825
0.546493				39.2721550
0.546951				39.5930475
0.547410				39.7970575
0.547868				39.5825200
0.548326				39.0234375
0.548784				38.4654225
0.549242				38.0970775
0.549700				37.9501350
0.550158				37.9158025
0.550616				37.9231250
0.551074				37.8944400
0.551532				37.7555850
0.551990				37.5296025
0.552448				37.3411550
0.552906				37.4749750
0.553364				37.9808050
0.553822				38.0390925
0.554280				37.8987125
0.554738				37.7653500
0.555196				37.4462900
0.555654				37.1517950
0.556112				36.9660950
0.556570				36.8806450
0.557028				37.0385750
0.557486				37.2084050
0.557944				37.2154225
0.558402				37.2006225
0.558860				36.9917300
0.559318				37.1292125
0.559776				37.2517400
0.560234				37.2125250
0.560692				37.2529600
0.561150				37.0356750
0.561608				36.6687000
0.562067				36.4416500
0.562525				35.9791575
0.562983				35.8647150
0.563441				36.0441600
0.563899				35.9011850
0.564357				36.0105900
0.564815				36.2440500
0.565273				36.5728750
0.565731				36.9064325
0.566189				36.9990550
0.566647				37.0794675
0.567105				37.2892750
0.567563				37.4342350
0.568021				37.4115000
0.568479				37.3939525
0.568937				37.3667900
0.569395				37.0703125
0.569853				36.6769400
0.570311				36.5867625
0.570769				36.7039500
0.571227				36.5521250
0.571685				36.4675900
0.572143				36.5513600
0.572601				36.5925600
0.573059				36.5234375
0.573517				36.4508050
0.573975				36.6879275
0.574433				36.7330925
0.574891				36.5304575
0.575349				36.5036000
0.575807				36.5762325
0.576266				36.6200250
0.576724				36.4649975
0.577182				36.3923650
0.577640				36.3839725
0.578098				36.2728875
0.578556				36.0885625
0.579014				36.0414125
0.579472				36.1839300
0.579930				36.0636900
0.580388				35.7978825
0.580846				35.6152350
0.581304				35.6172175
0.581762				35.7170100
0.582220				35.9622200
0.582678				36.4082325
0.583136				36.8107600
0.583594				36.9244375
0.584052				36.9274900
0.584510				36.9444275
0.584968				36.9151300
0.585426				36.7536925
0.585884				36.5596000
0.586342				36.3720700
0.586800				36.0314950
0.587258				35.5783075
0.587716				35.1408375
0.588174				34.9179075
0.588632				34.6978750
0.589090				34.5089725
0.589548				34.5111075
0.590006				34.7274775
0.590464				34.9731450
0.590923				34.9584950
0.591381				34.9690250
0.591839				35.0155650
0.592297				35.0622550
0.592755				35.1870725
0.593213				35.5223075
0.593671				36.0115050
0.594129				36.3417050
0.594587				36.3806150
0.595045				36.2123100
0.595503				36.0902400
0.595961				35.8476250
0.596419				35.5722050
0.596877				35.4309075
0.597335				35.4083250
0.597793				35.3421025
0.598251				34.9769600
0.598709				34.7067250
0.599167				34.6585075
0.599625				34.6109000
0.600083				34.6688850
0.600541				34.9386600
0.600999				35.2748100
0.601457				35.6115725
0.601915				35.7733150
0.602373				35.6909175
0.602831				35.7066350
0.603289				35.5430600
0.603747				35.1948550
0.604205				35.0959775
0.604663				35.1828000
0.605121				35.2250675
0.605579				35.2017200
0.606038				35.0003050
0.606496				34.7023000
0.606954				34.7386175
0.607412				35.1298525
0.607870				35.3771975
0.608328				35.8418275
0.608786				36.3140875
0.609244				36.1372375
0.609702				35.8836375
0.610160				35.7139575
0.610618				35.8917225
0.611076				35.9971625
0.611534				35.9614575
0.611992				35.4985050
0.612450				35.3833000
0.612908				35.3640750
0.613366				35.3924550
0.613824				35.6372075
0.614282				35.7878125
0.614740				36.0400400
0.615198				35.9062200
0.615656				35.7716375
0.616114				35.9980775
0.616572				36.1854550
0.617030				36.2261975
0.617488				36.2597650
0.617946				36.0180675
0.618404				36.0014350
0.618862				36.2295525
0.619320				36.4503475
0.619779				36.7881775
0.620237				36.9456475
0.620695				36.6075125
0.621153				36.3859550
0.621611				36.1242675
0.622069				36.0285950
0.622527				36.1775200
0.622985				36.2712100
0.623443				35.9864800
0.623901				35.6378175
0.624359				35.4032900
0.624817				35.3018200
0.625275				35.5773925
0.625733				36.0649100
0.626191				36.4660650
0.626649				36.6886900
0.627107				36.8208325
0.627565				36.7597950
0.628023				37.0716850
0.628481				37.3371875
0.628939				37.3806775
0.629397				37.3022450
0.629855				36.9494625
0.630313				36.5161125
0.630771				36.3877875
0.631229				36.2268075
0.631687				36.1061100
0.632145				36.3623050
0.632603				36.4100650
0.633061				36.3362125
0.633519				36.3655100
0.633977				36.4250175
0.634435				36.4657600
0.634894				36.6015625
0.635352				36.7758175
0.635810				37.1333325
0.636268				37.4557500
0.636726				37.4908450
0.637184				37.4389650
0.637642				37.3768625
0.638100				37.3037725
0.638558				37.2586050
0.639016				37.2807300
0.639474				37.2529600
0.639932				37.0986950
0.640390				36.8013000
0.640848				36.4239500
0.641306				36.2011725
0.641764				36.2835700
0.642222				36.3995350
0.642680				36.5090950
0.643138				36.5609750
0.643596				36.5359500
0.644054				36.4790350
0.644512				36.4445500
0.644970				36.3844300
0.645428				36.2886050
0.645886				35.9648125
0.646344				35.5026250
0.646802				35.1811225
0.647260				35.0885000
0.647718				35.2108775
0.648176				35.1351925
0.648634				34.9443050
0.649092				34.8857125
0.649551				34.8126225
0.650009				34.9005125
0.650467				35.1597600
0.650925				35.3680425
0.651383				35.5067450
0.651841				35.5087275
0.652299				35.4476925
0.652757				35.5783075
0.653215				35.7629400
0.653673				35.9283450
0.654131				36.0533150
0.654589				35.9962475
0.655047				35.8116150
0.655505				35.5122375
0.655963				35.2560425
0.656421				35.2084350
0.656879				35.1220700
0.657337				35.0422675
0.657795				34.9890125
0.658253				34.7738650
0.658711				34.5690925
0.659169				34.5343025
0.659627				34.5509350
0.660085				34.5588675
0.660543				34.8106375
0.661001				34.9610900
0.661459				35.3161625
0.661917				35.3903200
0.662375				35.4394525
0.662833				35.4995725
0.663291				35.5636600
0.663750				35.6335450
0.664208				35.7643125
0.664666				36.0664375
0.665124				36.1685175
0.665582				35.9964000
0.666040				35.7849125
0.666498				35.7916250
0.666956				35.6718450
0.667414				35.4820250
0.667872				35.5056775
0.668330				35.6100475
0.668788				35.5426025
0.669246				35.3138725
0.669704				35.1069650
0.670162				34.8054500
0.670620				34.4755550
0.671078				34.4117725
0.671536				34.5013425
0.671994				34.5504750
0.672452				34.2872625
0.672910				33.8902275
0.673368				34.0174875
0.673826				34.2036450
0.674284				34.3365475
0.674742				34.7480775
0.675200				34.8616025
0.675658				34.7355650
0.676116				34.5483400
0.676574				34.5013425
0.677032				34.6163950
0.677490				35.0871275
0.677948				35.2134700
0.678406				35.3587350
0.678865				35.4637150
0.679323				35.2709950
0.679781				35.0914000
0.680239				35.1316825
0.680697				35.3297425
0.681155				35.5406200
0.681613				35.7110600
0.682071				35.6222525
0.682529				35.5781550
0.682987				35.5844125
0.683445				35.5645750
0.683903				35.6953425
0.684361				35.9768675
0.684819				36.2390125
0.685277				36.4067075
0.685735				36.5382375
0.686193				36.6535950
0.686651				36.5728750
0.687109				36.2942500
0.687567				36.1444100
0.688025				36.1636350
0.688483				36.1596675
0.688941				36.1914075
0.689399				36.2991325
0.689857				36.3705450
0.690315				36.0711675
0.690773				35.7691950
0.691231				35.5708325
0.691689				35.3045650
0.692147				35.0730900
0.692605				34.9572750
0.693063				34.9273675
0.693522				35.0935375
0.693980				35.1692200
0.694438				35.0289925
0.694896				35.1512150
0.695354				35.1780700
0.695812				35.2616875
0.696270				35.7662975
0.696728				36.0894775
0.697186				36.1737050
0.697644				35.9765625
0.698102				35.7298275
0.698560				35.6268300
0.699018				35.2989200
0.699476				34.9676525
0.699934				34.6971125
0.700392				34.4747925
0.700850				34.0542600
0.701308				33.6851500
0.701766				33.4916675
0.702224				33.4616100
0.702682				33.2568350
0.703140				33.1295775
0.703598				33.3705150
0.704056				33.7045300
0.704514				34.1773975
0.704972				34.5628350
0.705430				34.9829100
0.705888				35.3981025
0.706346				35.5940250
0.706804				35.7824700
0.707262				35.9942625
0.707721				36.1503600
0.708179				36.2994375
0.708637				36.3070675
0.709095				36.1924750
0.709553				36.0420225
0.710011				35.7321175
0.710469				35.3216550
0.710927				35.1425175
0.711385				35.0894175
0.711843				35.2091975
0.712301				35.2127075
0.712759				35.2670300
0.713217				35.4345700
0.713675				35.5583200
0.714133				35.7051075
0.714591				36.0333250
0.715049				36.3011175
0.715507				36.4370725
0.715965				36.7817700
0.716423				36.6554250
0.716881				36.2832650
0.717339				35.6866450
0.717797				35.1556400
0.718255				34.6870425
0.718713				34.2411800
0.719171				34.0289300
0.719629				34.0251150
0.720087				33.7628175
0.720545				33.5522450
0.721003				33.6798100
0.721461				34.0513600
0.721919				34.5309450
0.722378				34.9568175
0.722836				35.3958125
0.723294				35.8732600
0.723752				35.9895325
0.724210				36.1318975
0.724668				36.4413450
0.725126				36.5090950
0.725584				36.5673825
0.726042				36.5065000
0.726500				36.4170825
0.726958				36.2571725
0.727416				36.1627200
0.727874				35.9718325
0.728332				35.8114625
0.728790				35.8999625
0.729248				36.0121150
0.729706				35.9344475
0.730164				35.7914725
0.730622				35.4754650
0.731080				35.3874200
0.731538				35.8364875
0.731996				35.7588200
0.732454				35.7574475
0.732912				35.9231575
0.733370				35.5072025
0.733828				35.2334600
0.734286				34.9882500
0.734744				34.7711175
0.735202				34.7792050
0.735660				34.6525575
0.736118				33.9907825
0.736576				33.6404425
0.737034				33.2473750
0.737493				33.0674750
0.737951				32.9995725
0.738409				32.9165650
0.738867				33.1396475
0.739325				33.2923900
0.739783				33.4764100
0.740241				33.7812800
0.740699				34.0795900
0.741157				34.3858325
0.741615				34.6197500
0.742073				34.5990000
0.742531				34.8109425
0.742989				34.9914550
0.743447				34.9655150
0.743905				35.1635750
0.744363				35.7231150
0.744821				35.7383725
0.745279				35.8877575
0.745737				36.3443000
0.746195				36.7170725
0.746653				36.9023125
0.747111				37.0217900
0.747569				37.1301275
0.748027				37.1789550
0.748485				37.0220950
0.748943				36.6578675
0.749401				36.8547050
0.749859				37.0617675
0.750317				36.7544550
0.750775				36.6458125
0.751234				36.6113275
0.751692				36.4846800
0.752150				36.5367125
0.752608				36.5812675
0.753066				36.4328000
0.753524				36.3394175
0.753982				36.1302175
0.754440				35.5619800
0.754898				35.3431700
0.755356				35.0936900
0.755814				34.8716725
0.756272				35.1925650
0.756730				35.4330450
0.757188				35.4087825
0.757646				35.6129450
0.758104				35.6297300
0.758562				35.6329350
0.759020				35.9700000
0.759478				36.1439525
0.759936				36.2052925
0.760394				36.3865650
0.760852				36.2969975
0.761310				36.2969975
0.761768				36.3891600
0.762226				36.2466425
0.762684				35.9980775
0.763142				35.9136975
0.763600				36.0337825
0.764058				36.3018800
0.764516				36.3122550
0.764974				36.2246700
0.765432				36.1036675
0.765890				35.9878550
0.766349				35.9921275
0.766807				36.1488350
0.767265				36.5173350
0.767723				36.7274475
0.768181				36.6264350
0.768639				36.2696850
0.769097				36.1660775
0.769555				36.1958325
0.770013				36.5878300
0.770471				36.5574650
0.770929				36.3026425
0.771387				36.1477650
0.771845				35.8227550
0.772303				35.6105050
0.772761				35.6036375
0.773219				35.3228750
0.773677				35.1991275
0.774135				35.3294375
0.774593				35.2137750
0.775051				35.4252625
0.775509				35.7383725
0.775967				35.8055125
0.776425				35.9326175
0.776883				36.0360725
0.777341				36.4314275
0.777799				36.9750975
0.778257				37.1682750
0.778715				37.0399475
0.779173				36.6246025
0.779631				36.1627200
0.780089				35.8903500
0.780547				35.9045400
0.781006				36.0675050
0.781464				35.9765625
0.781922				35.4281625
0.782380				35.1315300
0.782838				35.2412425
0.783296				35.5076600
0.783754				35.8607475
0.784212				35.9803775
0.784670				36.2243650
0.785128				36.3267525
0.785586				36.1657725
0.786044				36.2158200
0.786502				36.3151550
0.786960				36.4517200
0.787418				36.5339650
0.787876				36.3740550
0.788334				36.1260975
0.788792				35.9588625
0.789250				35.6527700
0.789708				35.5236825
0.790166				35.6945800
0.790624				35.8345025
0.791082				35.8903500
0.791540				36.2440500
0.791998				36.4698800
0.792456				36.7657475
0.792914				37.3629750
0.793372				37.9016125
0.793830				38.0809025
0.794288				37.8494275
0.794746				37.6138300
0.795205				37.5134275
0.795663				37.4195850
0.796121				36.9914250
0.796579				36.6346750
0.797037				36.2837225
0.797495				35.8427425
0.797953				35.7397450
0.798411				35.8038325
0.798869				36.0717775
0.799327				36.2619025
0.799785				36.4865100
0.800243				36.8344125
0.800701				36.9218450
0.801159				36.6801450
0.801617				36.6558850
0.802075				36.5831000
0.802533				36.5130625
0.802991				36.3507075
0.803449				36.2471000
0.803907				36.1375425
0.804365				35.8447275
0.804823				35.4309075
0.805281				35.2078250
0.805739				35.4029850
0.806197				35.2525325
0.806655				34.9368275
0.807113				34.4001775
0.807571				34.3399050
0.808029				34.3968200
0.808487				34.4923400
0.808945				34.8558050
0.809403				35.2261350
0.809861				35.4335025
0.810320				35.6854250
0.810778				36.1611950
0.811236				36.8148800
0.811694				37.6284800
0.812152				38.0490100
0.812610				38.2484425
0.813068				38.3212275
0.813526				38.2182300
0.813984				38.1646725
0.814442				38.4581000
0.814900				38.5234075
0.815358				38.4442150
0.815816				38.2028200
0.816274				37.8753650
0.816732				37.5523375
0.817190				37.3944100
0.817648				37.4270625
0.818106				37.5100700
0.818564				37.2796625
0.819022				36.9483950
0.819480				36.6969300
0.819938				36.6299450
0.820396				36.7527775
0.820854				37.0309450
0.821312				37.3786925
0.821770				37.5877375
0.822228				37.5959775
0.822686				37.5332650
0.823144				37.6689150
0.823602				37.7844250
0.824060				37.7682500
0.824519				37.9016125
0.824977				37.9943850
0.825435				37.8730775
0.825893				37.5793450
0.826351				37.3626700
0.826809				37.2467050
0.827267				37.1893300
0.827725				37.2268675
0.828183				37.3265075
0.828641				37.3933400
0.829099				37.1243275
0.829557				36.7971800
0.830015				36.4990225
0.830473				36.4918525
0.830931				36.6799925
0.831389				37.0574950
0.831847				37.3674000
0.832305				37.5766000
0.832763				37.6336675
0.833221				37.5735475
0.833679				37.5222775
0.834137				37.7200325
0.834595				37.9779050
0.835053				38.0322275
0.835511				37.8683475
0.835969				37.6519775
0.836427				37.3847950
0.836885				36.9767750
0.837343				36.7204275
0.837801				36.7523200
0.838259				36.9067375
0.838717				36.6546625
0.839176				36.5133675
0.839634				36.5336600
0.840092				36.5455625
0.840550				36.4018250
0.841008				36.4083850
0.841466				36.4932250
0.841924				36.6508475
0.842382				36.8214425
0.842840				36.5011600
0.843298				36.4801025
0.843756				36.6241450
0.844214				36.5577700
0.844672				36.4971925
0.845130				36.3966375
0.845588				36.5922550
0.846046				36.7660525
0.846504				36.7106625
0.846962				36.7036450
0.847420				37.0257575
0.847878				37.1965025
0.848336				37.3522950
0.848794				37.6229850
0.849252				37.9100025
0.849710				38.1646725
0.850168				37.8543100
0.850626				37.7587900
0.851084				37.8800975
0.851542				38.1468200
0.852000				38.5350025
0.852458				38.6863700
0.852916				38.6492925
0.853374				38.8110350
0.853833				39.3635550
0.854291				39.7109975
0.854749				40.0378425
0.855207				40.1716625
0.855665				40.3961175
0.856123				40.2638250
0.856581				40.0509650
0.857039				40.0811775
0.857497				40.0132750
0.857955				39.6426400
0.858413				38.8764950
0.858871				38.5435475
0.859329				38.6190800
0.859787				38.9938350
0.860245				39.1311650
0.860703				39.2343150
0.861161				39.3481450
0.861619				39.1426075
0.862077				38.8253775
0.862535				38.7083425
0.862993				38.7374875
0.863451				38.6021425
0.863909				38.1690975
0.864367				37.4897775
0.864825				36.8264775
0.865283				36.2969975
0.865741				36.1698925
0.866199				36.4120475
0.866657				36.7639150
0.867115				36.8734750
0.867573				36.8066400
0.868032				36.6375725
0.868490				36.6874700
0.868948				36.9038400
0.869406				37.1253975
0.869864				36.9860850
0.870322				36.4869700
0.870780				35.9408575
0.871238				35.4611200
0.871696				35.0563050
0.872154				34.6220400
0.872612				34.4625850
0.873070				34.3362425
0.873528				34.2501825
0.873986				34.1975400
0.874444				34.2979425
0.874902				34.4468700
0.875360				34.7753900
0.875818				35.1336675
0.876276				35.4698175
0.876734				35.8711250
0.877192				36.1532600
0.877650				36.3246150
0.878108				36.3838200
0.878566				36.3826000
0.879024				36.3902275
0.879482				36.3490300
0.879940				36.3023375
0.880398				36.4100650
0.880856				36.5672300
0.881314				36.7677300
0.881772				36.9129950
0.882230				36.9699100
0.882689				36.6522225
0.883147				36.2362675
0.883605				36.1575325
0.884063				36.1613475
0.884521				35.8842475
0.884979				35.4563900
0.885437				35.2400200
0.885895				35.0860600
0.886353				34.9269100
0.886811				34.7288525
0.887269				34.9212650
0.887727				35.2059925
0.888185				34.9882500
0.888643				34.7413625
0.889101				34.5860300
0.889559				34.6850575
0.890017				34.7566225
0.890475				34.8669425
0.890933				35.1853950
0.891391				35.3189075
0.891849				35.2987675
0.892307				35.3431700
0.892765				35.6976325
0.893223				36.0998525
0.893681				36.3594050
0.894139				36.4752200
0.894597				36.5588375
0.895055				36.5711975
0.895513				36.3031000
0.895971				36.3784800
0.896429				36.7384350
0.896887				36.8780525
0.897345				36.9236750
0.897804				37.0556650
0.898262				37.7761850
0.898720				38.2830800
0.899178				38.5398875
0.899636				38.5060125
0.900094				38.5446175
0.900552				38.5279850
0.901010				38.3738700
0.901468				38.3114625
0.901926				38.2185375
0.902384				38.1706250
0.902842				37.6187125
0.903300				37.1589650
0.903758				36.7478950
0.904216				36.5461725
0.904674				36.4053350
0.905132				36.5199275
0.905590				36.6438300
0.906048				36.7893975
0.906506				36.8748475
0.906964				36.4938350
0.907422				36.1050425
0.907880				35.8483875
0.908338				35.8253475
0.908796				36.0794075
0.909254				36.5188600
0.909712				36.2501525
0.910170				35.8905025
0.910628				35.5177300
0.911086				35.4064950
0.911544				35.6092825
0.912003				35.7704175
0.912461				36.0733025
0.912919				36.0401925
0.913377				35.6242375
[truncated: 998,000+ more rows]
