# Supplementary material for: Encephalopathy-linked UFM1 variants impede neuronal protein translation, development, and function
Source: EMBO Mol Med. 2026 Feb 23;18(4):1265–91. doi: 10.1038/s44321-026-00389-6 (PMC13083916; doi:10.1038/s44321-026-00389-6)
Supplement: Supplementary file 12 — Source data Fig. 8 [file 44321_2026_389_MOESM12_ESM.zip › Figure_8/8C/8C.xlsx]

## Sheet: 8B,D,F
Figure 8 C
UFM1 cleavage
Time (min)	WT				RC
0	0	0	0		0	0	0
3	36.5079	41.7344	36.0795		30.4478	28.481	32.8313
6	48.9418	56.0976	45.7386		33.7313	37.0253	35.241
9	53.1746	62.3306	56.5341		43.2836	43.6709	37.6506
12	63.4921	71.0027	62.7841		45.6716	46.519	46.6867
15	67.4603	76.9648	71.3068		51.0448	55.6962	48.1928
30	83.5185	90.6504	87.4716		63.2836	67.4051	66.5663
