# Supplementary material for: Encephalopathy-linked UFM1 variants impede neuronal protein translation, development, and function
Source: EMBO Mol Med. 2026 Feb 23;18(4):1265–91. doi: 10.1038/s44321-026-00389-6 (PMC13083916; doi:10.1038/s44321-026-00389-6)
Supplement: Supplementary file 12 — Source data Fig. 8 [file 44321_2026_389_MOESM12_ESM.zip › Figure_8/8E/8E.xlsx]

## Sheet: 8B,D,F
Figure 8 E
UFM1-UBA5
Time (min)	WT				RC
0	0	0	0		0	0	0
1	51.3944	65.9349	53.2086		8.35	11.2249	0.784495
2	63.3466	66.3134	47.861		10.4	12.5907	9.1832
3	63.745	71.2339	58.5561		9.2	15.1515	16.5205
5	61.753	72.3694	60.7843		10.7	17.755	21.3659
10	69.7211	76.1544	63.9037		13	19.2915	22.7503
30	71.7131	82.9674	67.9144		22.55	36.8758	33.6871
