# Supplementary material for: Encephalopathy-linked UFM1 variants impede neuronal protein translation, development, and function
Source: EMBO Mol Med. 2026 Feb 23;18(4):1265–91. doi: 10.1038/s44321-026-00389-6 (PMC13083916; doi:10.1038/s44321-026-00389-6)
Supplement: Supplementary file 13 — Source data Fig. 9 [file 44321_2026_389_MOESM13_ESM.zip]

Archive with 16 entries (11 files):
- Figure_9/
- Figure_9/9B/
- Figure_9/9E/
- Figure_9/9D/
- Figure_9/9C/
- Figure_9/9B/blot_9B.pdf
- Figure_9/9E/9E.xlsx
- Figure_9/9D/RFP-Control.tif
- Figure_9/9D/CRE-Control.tif
- Figure_9/9D/R81C-Traz.tif
- __MACOSX/Figure_9/9D/._R81C-Traz.tif
- Figure_9/9D/CRE-Traz.tif
- __MACOSX/Figure_9/9D/._CRE-Traz.tif
- Figure_9/9D/R81C-Control.tif
- Figure_9/9D/RFP-Traz.tif
- Figure_9/9C/9C.xlsx
