# Supplementary material for: Encephalopathy-linked UFM1 variants impede neuronal protein translation, development, and function
Source: EMBO Mol Med. 2026 Feb 23;18(4):1265–91. doi: 10.1038/s44321-026-00389-6 (PMC13083916; doi:10.1038/s44321-026-00389-6)
Supplement: Supplementary file 13 — Source data Fig. 9 [file 44321_2026_389_MOESM13_ESM.zip › Figure_9/9E/9E.xlsx]

## Sheet: 9C,E
Figure 9 E
HPG intensity
RFP	CRE	RC	RFP T	CRE T	RC T
135	59	40	111	46	52
173	79	67	99	25	45
148	73	56	115	61	74
24	55	113	210	24	102
75	39	45	182	25	102
129	38	75	147	38	84
91	35	70		45
127	47	50		41
103	37	45
81	41	49
106	49	39
55	32	30
83	34	55
70	31	36
		33
		25
23	30	50	60	89	200
66	21	38	154	109	249
52	23	50	126	58	162
82	32	59	77	78	137
92	26	49	180	69	180
103	38	54	194	63	183
220	20	69	95		258
114	50	85	77		82
129		112	46		292
114		75	63		160
66
66			72
157
115
100	88	79	155	96	102
132	86	75	236	147	44
146	86	53	157	82	73
43	69	78	274	84	100
92	53	39	196	90	99
30	50	55	140	82	40
115	22	93	116	84	87
152	71	65	106	77	95
90	84	56	179	59	87
	33	117	296	57	63
	44	40	236	15	68
	84	54	179	19	123
			139	59	125
			220	75	64
			177	71	65
			190		65
			498*		32
			227
