# Supplementary material for: Encephalopathy-linked UFM1 variants impede neuronal protein translation, development, and function
Source: EMBO Mol Med. 2026 Feb 23;18(4):1265–91. doi: 10.1038/s44321-026-00389-6 (PMC13083916; doi:10.1038/s44321-026-00389-6)
Supplement: Supplementary file 13 — Source data Fig. 9 [file 44321_2026_389_MOESM13_ESM.zip › Figure_9/9C/9C.xlsx]

## Sheet: 9C,E
Figure 9 C
p-eIF2alfa levels
	RFP	CRE	RC	RFP T	CRE T	RC T
E58	100	82.1031	140.438	68.0623	69.1668	100.252
E62	100	173.914	206.499	98.0586	144.481	160.138
E41	100	152.454	193.977	98.0585	35.5139	110.875
E46	100	115.007	113.976	60.9802	81.708	99.1404
