# Supplementary material for: Encephalopathy-linked UFM1 variants impede neuronal protein translation, development, and function
Source: EMBO Mol Med. 2026 Feb 23;18(4):1265–91. doi: 10.1038/s44321-026-00389-6 (PMC13083916; doi:10.1038/s44321-026-00389-6)
Supplement: Supplementary file 14 — Source data Fig. 10 [file 44321_2026_389_MOESM14_ESM.zip]

Archive with 19 entries (13 files):
- Figure_10/
- Figure_10/10C/
- Figure_10/10D/
- Figure_10/10E/
- Figure_10/10B/
- Figure_10/10A/
- Figure_10/Fig_10.xlsx
- Figure_10/10C/10C.xlsx
- Figure_10/10D/10D.xlsx
- Figure_10/10E/10E.xlsx
- Figure_10/10B/10B.xlsx
- Figure_10/10A/RFP-Control.tif
- Figure_10/10A/CRE-Control.tif
- __MACOSX/Figure_10/10A/._CRE-Control.tif
- Figure_10/10A/RC-Traz.tif
- Figure_10/10A/RRFP-Traz.tif
- Figure_10/10A/CRE-Traz.tif
- __MACOSX/Figure_10/10A/._CRE-Traz.tif
- Figure_10/10A/RC-Control.tif
