# Supplementary material for: Encephalopathy-linked UFM1 variants impede neuronal protein translation, development, and function
Source: EMBO Mol Med. 2026 Feb 23;18(4):1265–91. doi: 10.1038/s44321-026-00389-6 (PMC13083916; doi:10.1038/s44321-026-00389-6)
Supplement: Supplementary file 14 — Source data Fig. 10 [file 44321_2026_389_MOESM14_ESM.zip › Figure_10/Fig_10.xlsx]

## Sheet: 10B,C,D,E
Figure 10 B							Figure 10 C							Figure 10 D							Figure 10 E
Sholl-intersections							PSD95 puncta							Syn1 puncta							PSD95/Syn1 puncta colocalization
RFP	CRE	RC	RFP T	CRE T	RC T		RFP	CRE	RC	RFP T	CRE T	RC T		RFP	CRE	RC	RFP T	CRE T	RC T		RFP	CRE	RC	RFP T	CRE T	RC T
245	116	55	91	103	69		336	116		261	270	113		555	155	107	187	124	132		249	67		96	183	68
184	39	103	101	44	65		331	102		331	85	433		279	86	100	118	43	133		141	30		243	66	178
197	77	72		25	90		1400*	44		514	123	136		242	116	46		26	261		598	36		385	51	90
100	49	59					377	125		280	325	113		175	73	112			37		307	82		250	249	72
		55					379	277*								44					291	232
187	158		297	142	62		492	73	52	32	92	130		464	117		104	197	126		325	47	22	19	28	67
167	155		192	170	314		218	94	140	45	21	14		196	171		532	244	414		36	63	62	9	13	4
396	52		179	108	49		231	94	38		30	131		654	113		483	374	123		138	41	23		25	54
244	106		141	130	77		92	45	19			133		364	107		439	321	149		72	27	6			21
217	129								82					388	290								34
163	114	86	175	51	113		324	86	143	314	78	220		333	38	86	165	227	199		232	21	67	124	58	135
111	85	101	333	92	106		191	100	195	328	314	365		204	207	120	380	162	177		143	86	74	176	138	148
186	80	94	378	72	66		729	27	146	786	223	84		844	50	84	744	487	393		640	20	58	635	102	14
88	65	187	146	53	120		326	108	235	98	68	364		264	4	624*	31	102	247		196	2	206*	29	51	198
			271	92						527	121						644	169						453	83
