# Supplementary material for: Encephalopathy-linked UFM1 variants impede neuronal protein translation, development, and function
Source: EMBO Mol Med. 2026 Feb 23;18(4):1265–91. doi: 10.1038/s44321-026-00389-6 (PMC13083916; doi:10.1038/s44321-026-00389-6)
Supplement: Supplementary file 14 — Source data Fig. 10 [file 44321_2026_389_MOESM14_ESM.zip › Figure_10/10C/10C.xlsx]

## Sheet: 10B,C,D,E
Figure 10 C
PSD95 puncta
RFP	CRE	RC	RFP T	CRE T	RC T
336	116		261	270	113
331	102		331	85	433
1400*	44		514	123	136
377	125		280	325	113
379	277*
492	73	52	32	92	130
218	94	140	45	21	14
231	94	38		30	131
92	45	19			133
		82
324	86	143	314	78	220
191	100	195	328	314	365
729	27	146	786	223	84
326	108	235	98	68	364
			527	121
