# Supplementary material for: Encephalopathy-linked UFM1 variants impede neuronal protein translation, development, and function
Source: EMBO Mol Med. 2026 Feb 23;18(4):1265–91. doi: 10.1038/s44321-026-00389-6 (PMC13083916; doi:10.1038/s44321-026-00389-6)
Supplement: Supplementary file 14 — Source data Fig. 10 [file 44321_2026_389_MOESM14_ESM.zip › Figure_10/10D/10D.xlsx]

## Sheet: 10B,C,D,E
Figure 10 D
Syn1 puncta
RFP	CRE	RC	RFP T	CRE T	RC T
555	155	107	187	124	132
279	86	100	118	43	133
242	116	46		26	261
175	73	112			37
		44
464	117		104	197	126
196	171		532	244	414
654	113		483	374	123
364	107		439	321	149
388	290
333	38	86	165	227	199
204	207	120	380	162	177
844	50	84	744	487	393
264	4	624*	31	102	247
			644	169
