# Supplementary material for: Encephalopathy-linked UFM1 variants impede neuronal protein translation, development, and function
Source: EMBO Mol Med. 2026 Feb 23;18(4):1265–91. doi: 10.1038/s44321-026-00389-6 (PMC13083916; doi:10.1038/s44321-026-00389-6)
Supplement: Supplementary file 14 — Source data Fig. 10 [file 44321_2026_389_MOESM14_ESM.zip › Figure_10/10E/10E.xlsx]

## Sheet: 10B,C,D,E
Figure 10 E
PSD95/Syn1 puncta colocalization
RFP	CRE	RC	RFP T	CRE T	RC T
249	67		96	183	68
141	30		243	66	178
598	36		385	51	90
307	82		250	249	72
291	232
325	47	22	19	28	67
36	63	62	9	13	4
138	41	23		25	54
72	27	6			21
		34
232	21	67	124	58	135
143	86	74	176	138	148
640	20	58	635	102	14
196	2	206*	29	51	198
			453	83
