# Supplementary material for: Encephalopathy-linked UFM1 variants impede neuronal protein translation, development, and function
Source: EMBO Mol Med. 2026 Feb 23;18(4):1265–91. doi: 10.1038/s44321-026-00389-6 (PMC13083916; doi:10.1038/s44321-026-00389-6)
Supplement: Supplementary file 14 — Source data Fig. 10 [file 44321_2026_389_MOESM14_ESM.zip › Figure_10/10B/10B.xlsx]

## Sheet: 10B,C,D,E
Figure 10 B
Sholl-intersections
RFP	CRE	RC	RFP T	CRE T	RC T
245	116	55	91	103	69
184	39	103	101	44	65
197	77	72		25	90
100	49	59
		55
187	158		297	142	62
167	155		192	170	314
396	52		179	108	49
244	106		141	130	77
217	129
163	114	86	175	51	113
111	85	101	333	92	106
186	80	94	378	72	66
88	65	187	146	53	120
			271	92
